# Supplementary material for: From probiotic depletion to inflammatory cascade: multi-omics reveals the temporal progression of sleep deprivation-induced gut-liver axis disruption in mice
Source: Front Microbiol. 2026 Jun 5;17:1846136. doi: 10.3389/fmicb.2026.1846136 (PMC13279414; doi:10.3389/fmicb.2026.1846136)
Supplement: Supplementary Table 1 — Negative ion peaks. [file Table_1.xlsx]

## Sheet: raw
ID	mz	rt	rtmin	A7_7_52	A7_7_47	A7_7_49	A7_7_53	A7_7_50	A7_7_20	A7_7_16	A7_7_27	A7_7_25	A7_7_23	A7_14_30	A7_14_32	A7_14_31	A7_14_34	A7_14_21	A7_14_6	A7_14_2	A7_14_14	A7_14_13	A7_14_33	A7_22_46	A7_22_38	A7_22_37	A7_22_36	A7_22_22	A7_22_48	A7_22_12	A7_22_100	A7_22_5	A7_22_17	A7_27_3	A7_27_24	A7_27_18	A7_27_2	A7_27_9	A7_27_40	A7_27_44	A7_27_42	A7_27_43	A7_27_28	QC1	QC2	QC3	QC4	QC5
M101T106	101.023	105.7	1.8	2.28165e+07	3.42388e+07	2.60208e+07	9.10579e+06	9.94763e+06	1.00865e+07	5.42338e+07	4.09967e+07	3.4133e+07	1.27335e+07	1.37029e+07	6.70217e+07	1.59847e+07	6.57024e+06	1.44908e+07	1.5666e+07	5.94261e+07	7.10413e+07	5.56281e+07	4.9402e+07	1.98944e+07	7.29529e+07	6.20552e+07	4.16801e+07	6.07392e+07	1.91856e+08	2.14971e+07	2.0709e+07	6.20093e+07	7.19513e+07	7.87831e+07	2.20441e+07	5.61789e+07	1.65535e+08	2.29771e+07	2.54513e+07	2.1557e+07	1.02201e+08	1.53827e+08	6.51002e+07	3.0133e+06	4.70196e+06	5.38207e+06	5.14544e+07	3.63786e+07
M101T123	101.023	122.6	2	2.51451e+07	6.40717e+06	3.08658e+07	8.00059e+06	8.66246e+06	8.77492e+06	8.6306e+06	4.14923e+07	1.05393e+07	6.22741e+07	4.77953e+07	1.33017e+07	7.73288e+07	7.66543e+07	1.43425e+08	5.32501e+06	2.54248e+07	6.79346e+07	1.63364e+07	1.39935e+08	9.33561e+06	3.25543e+07	1.06456e+08	1.56263e+07	6.93256e+07	5.2503e+07	5.15632e+07	1.83972e+07	8.53369e+07	1.20115e+08	1.98454e+07	6.12809e+07	1.68817e+08	8.60439e+06	6.58658e+07	8.05096e+06	1.93913e+07	1.04819e+08	1.02088e+08	9.3806e+07	2.50703e+06	4.03997e+06	4.54344e+06	1.51057e+07	9.63802e+07
M101T137	101.023	137.5	2.3	4.73279e+07	2.68308e+07	2.9873e+07	8.33931e+06	9.16877e+06	9.46353e+06	9.18781e+06	4.4032e+07	4.57549e+07	5.51645e+07	6.08878e+07	3.59224e+07	1.43621e+07	1.46057e+07	3.90644e+07	7.17514e+07	1.57369e+07	5.31647e+07	1.09753e+08	5.00757e+06	4.64454e+07	7.25401e+07	1.81156e+07	1.30714e+08	9.40096e+07	1.15433e+08	1.96354e+07	6.84665e+07	1.05026e+08	7.06135e+07	9.3485e+07	1.54084e+08	2.12019e+07	3.86704e+07	5.55431e+07	5.74925e+07	2.11975e+07	8.87336e+07	2.0912e+07	6.31925e+07	2.58516e+06	4.03299e+06	4.88748e+06	5.45591e+07	3.6715e+07
M101T146	101.023	146.5	2.4	5.35454e+06	5.72733e+06	1.43486e+07	7.00566e+06	7.91931e+06	4.41251e+07	3.1219e+07	2.75146e+07	9.66341e+06	3.39917e+07	1.11948e+07	4.7009e+07	2.83555e+07	5.00696e+07	7.26416e+07	1.28838e+07	1.36068e+07	1.40958e+07	1.46392e+07	5.59095e+07	7.09072e+07	1.40224e+07	1.06507e+08	1.38022e+07	1.63816e+07	1.67643e+07	8.84873e+07	1.64073e+07	7.48513e+07	4.79538e+07	1.06036e+07	1.79726e+07	7.22293e+07	7.60424e+06	9.78473e+07	2.92048e+07	6.8732e+07	8.24884e+07	1.66434e+08	7.39023e+07	2.28179e+06	3.34715e+06	4.04746e+06	1.34514e+07	6.05784e+07
M101T153	101.023	153.1	2.6	2.07147e+07	2.94162e+07	3.0694e+07	7.18672e+06	7.90529e+06	8.3278e+06	2.78037e+07	9.01204e+06	5.13501e+07	1.05904e+07	5.04432e+07	1.23084e+07	4.70635e+07	1.31621e+07	1.20446e+07	1.33225e+07	5.75316e+07	2.87005e+07	8.21054e+07	1.47484e+07	1.63112e+07	8.70042e+07	1.58011e+07	1.32238e+08	1.3841e+08	7.36319e+06	1.70757e+07	1.07253e+08	1.77703e+07	1.77047e+07	7.37949e+07	8.72969e+07	8.35526e+06	9.42469e+07	1.94181e+07	1.84246e+07	3.88441e+06	2.25384e+07	1.85525e+07	7.10394e+07	2.32173e+06	3.50098e+06	4.0577e+06	6.55652e+07	1.95026e+07
M101T168	101.023	167.6	2.8	1.86848e+07	2.26448e+07	1.91958e+07	1.01445e+07	1.0724e+07	1.02857e+08	4.10635e+07	2.8125e+07	5.10425e+06	3.14375e+07	7.36466e+07	6.82593e+07	5.54289e+07	4.93977e+07	8.57998e+07	1.86604e+07	9.43035e+07	8.96974e+07	2.10362e+07	2.07048e+07	2.23135e+07	2.04726e+07	2.61475e+07	2.08333e+07	2.30566e+07	2.41655e+07	6.58044e+07	7.24037e+07	6.6127e+07	2.50539e+07	1.14648e+07	7.57786e+07	2.64332e+07	8.66347e+07	7.16518e+07	2.5434e+07	7.6978e+06	8.84579e+07	7.56224e+07	2.67571e+07	3.07892e+06	4.78829e+06	5.75972e+06	1.97897e+07	2.70224e+07
M101T177	101.023	177.3	3	7.86726e+06	2.13986e+07	8.12145e+06	1.0118e+07	1.12127e+07	1.16355e+07	1.14319e+07	3.92816e+07	4.88589e+07	3.18882e+07	1.59456e+07	4.10832e+07	6.29405e+07	1.83633e+07	4.57994e+07	1.9016e+07	1.96839e+07	4.99755e+07	7.36177e+07	8.01514e+07	2.17003e+07	2.06974e+07	2.32316e+07	5.55178e+06	1.22587e+08	1.355e+08	8.18376e+07	3.34687e+07	2.50373e+07	2.31894e+08	2.61613e+07	7.04909e+06	1.17766e+08	2.7144e+07	2.71159e+07	8.87463e+07	5.8812e+07	2.72058e+07	2.64766e+07	1.03589e+08	3.21723e+06	4.87965e+06	5.84693e+06	1.99074e+07	7.07877e+07
M101T187	101.023	187.2	3.1	2.92386e+07	2.80315e+07	9.18816e+06	1.12589e+07	1.25413e+07	1.29704e+07	6.76594e+07	1.42539e+07	4.67166e+07	3.17131e+07	3.62793e+07	1.92221e+07	1.99993e+07	6.52799e+07	3.70146e+07	9.43827e+07	5.89861e+07	2.36721e+07	2.38614e+07	1.66954e+07	5.50295e+07	1.45882e+08	1.39546e+08	8.94187e+07	2.67357e+07	2.77232e+07	6.82202e+06	3.692e+07	7.29148e+07	2.89136e+07	1.90067e+08	3.03237e+07	2.97056e+07	7.38141e+06	3.01478e+07	2.91121e+07	8.02002e+07	1.24403e+08	9.20098e+07	3.07352e+07	3.51935e+06	5.33675e+06	6.35513e+06	1.49937e+08	1.16217e+08
M101T205	101.023	205	3.4	1.67263e+07	1.02513e+07	1.57413e+07	9.70624e+06	1.07748e+07	4.90541e+07	5.43238e+07	5.48952e+07	3.87123e+07	1.41111e+07	1.5236e+07	2.8468e+06	3.68507e+07	5.57161e+07	7.95793e+07	1.8453e+07	2.16168e+08	6.73172e+07	1.10871e+08	2.0121e+07	3.49702e+07	3.71536e+07	1.02611e+08	4.80513e+07	1.03695e+07	1.00755e+08	2.37368e+07	7.45125e+07	1.73961e+08	1.24779e+08	1.73108e+08	2.16697e+08	1.53103e+08	2.32856e+08	2.68356e+07	2.85659e+07	2.61792e+07	2.59795e+07	2.60465e+07	6.60728e+07	3.06491e+06	4.70423e+06	5.45063e+06	6.53595e+06	2.67367e+07
M101T223	101.023	223.1	3.7	8.56678e+06	1.79172e+07	2.78801e+07	5.78121e+06	6.35611e+06	2.85298e+07	2.44523e+07	4.54475e+07	1.24855e+07	3.64946e+06	1.5832e+07	3.59098e+07	8.70754e+06	1.07373e+07	5.37026e+07	4.93174e+07	1.21752e+07	6.15703e+07	1.25872e+07	2.37335e+07	1.38591e+07	5.39119e+07	8.52774e+07	1.13184e+08	4.31379e+07	1.45941e+08	1.43151e+07	3.97899e+07	1.49845e+07	2.77804e+07	1.54931e+07	1.60421e+07	8.45932e+07	1.63766e+07	1.60577e+07	4.20209e+07	1.54999e+07	7.94348e+07	1.04903e+07	1.58586e+07	1.81298e+06	2.78197e+06	3.35129e+06	8.07589e+07	2.74842e+07
M101T238	101.023	237.9	4	6.16954e+06	6.50186e+06	1.56386e+07	8.37391e+06	8.90793e+06	2.77254e+07	9.57984e+06	4.22227e+07	1.11367e+07	5.83365e+07	1.3279e+07	4.56704e+07	8.33578e+07	1.53118e+07	1.43365e+07	5.53265e+07	5.3068e+06	5.74455e+07	3.04263e+07	9.05066e+07	4.62993e+07	1.71024e+07	7.04464e+07	1.79832e+07	1.23006e+08	2.01686e+07	3.15121e+07	8.57458e+07	1.46061e+08	8.94692e+07	2.20139e+07	5.91356e+06	8.27025e+07	2.22926e+07	2.30729e+07	9.55519e+07	1.66714e+07	2.18937e+07	6.1116e+07	2.26837e+07	2.5636e+06	3.90389e+06	4.52394e+06	8.50281e+07	8.617e+07
M101T252	101.023	251.7	4.2	2.8741e+07	3.74167e+07	1.85188e+07	1.01813e+07	1.07221e+07	4.6869e+07	4.65017e+07	3.16064e+07	5.53305e+07	3.5111e+06	7.67143e+07	9.58478e+07	5.29065e+07	7.31483e+07	8.0403e+07	1.95495e+07	1.10537e+08	2.04727e+07	2.13476e+07	2.09368e+07	2.24342e+08	1.00019e+08	2.72754e+07	2.31124e+07	2.51809e+07	1.1325e+08	9.4919e+07	7.19461e+07	2.61592e+07	6.68475e+07	5.77233e+07	2.76913e+07	2.75131e+07	2.90397e+07	9.7145e+07	8.22904e+07	1.39777e+08	2.82704e+07	5.37458e+06	1.28776e+08	3.28486e+06	4.71922e+06	5.87787e+06	7.13712e+07	1.1225e+08
M101T263	101.023	262.7	4.4	2.19257e+07	2.74171e+07	4.07046e+07	1.07333e+07	1.16263e+07	4.04095e+07	2.9995e+07	4.09601e+07	2.93966e+07	4.17732e+07	7.16345e+07	1.79043e+07	4.98356e+07	7.20315e+07	5.94056e+07	1.30457e+08	6.19019e+06	4.77452e+06	1.83856e+08	1.32926e+08	2.47617e+07	8.50862e+07	9.66274e+07	1.53536e+08	1.68365e+08	1.47149e+08	9.55843e+07	5.07197e+07	6.61057e+07	1.21202e+08	5.11784e+07	2.59277e+08	1.76404e+08	2.55991e+08	3.02775e+07	1.0489e+07	3.00849e+07	2.25922e+08	9.35199e+07	8.8872e+07	3.37926e+06	5.2329e+06	6.08824e+06	8.77426e+07	1.19665e+08
M101T281	101.023	281.4	4.7	1.1696e+07	3.07226e+07	1.88557e+07	7.58382e+06	8.00105e+06	3.25732e+06	4.99917e+07	5.1105e+07	6.49834e+07	6.3164e+07	2.95794e+07	9.38753e+07	4.14002e+07	2.24541e+07	4.85504e+07	5.9091e+07	3.33165e+07	3.43921e+07	7.27115e+07	4.00592e+07	1.65573e+07	7.05132e+07	1.65833e+07	2.42622e+07	3.2176e+07	1.84e+07	6.70043e+07	6.17039e+07	7.08571e+07	1.92067e+07	4.31651e+07	6.90051e+07	3.31267e+07	7.93027e+07	1.06602e+08	3.81416e+07	5.83448e+07	8.06923e+07	6.06978e+07	1.18242e+08	2.35033e+06	3.54185e+06	4.07301e+06	5.17094e+07	2.10433e+07
M101T298	101.023	297.8	5	2.15707e+07	1.73723e+07	1.57408e+07	7.33493e+06	7.83977e+06	4.53573e+07	2.4611e+07	3.31317e+07	9.82174e+06	6.1941e+07	4.57686e+07	1.21215e+07	3.34139e+07	6.94694e+07	3.37813e+06	2.40384e+07	5.00278e+07	7.45316e+07	4.39429e+07	1.35447e+07	3.50028e+07	3.70759e+07	5.41769e+07	5.07827e+07	3.34188e+07	1.25777e+08	4.82779e+07	4.35839e+07	7.59392e+07	1.30595e+08	5.0913e+07	2.88098e+07	7.61956e+07	6.02225e+07	5.03969e+07	1.3155e+07	1.52502e+08	5.38818e+07	1.37816e+08	5.56801e+07	2.1815e+06	3.36105e+06	4.00302e+06	1.25161e+08	1.19487e+08
M101T319	101.023	319.2	5.3	4.949e+06	1.97831e+06	1.19418e+07	6.50723e+06	7.37241e+06	2.55112e+07	7.30087e+07	6.91779e+07	9.01045e+06	7.43357e+06	2.17954e+07	3.05487e+06	3.59293e+07	3.13959e+07	1.24387e+07	1.26145e+07	4.85981e+07	3.84564e+07	1.06785e+08	1.09947e+08	3.35694e+07	4.07214e+06	1.49517e+07	1.437e+08	5.58998e+07	1.6349e+07	6.64327e+07	1.7059e+07	3.42148e+07	4.49699e+07	5.84375e+07	2.62942e+07	5.58397e+07	8.9579e+07	8.54103e+07	8.35302e+07	8.22557e+07	6.37768e+07	7.31936e+07	1.1624e+08	2.08302e+06	3.27351e+06	3.65681e+06	1.42315e+07	1.142e+08
M101T330	101.023	330.1	5.5	2.67466e+07	1.87144e+07	4.21205e+07	4.35057e+06	4.61458e+06	1.82556e+07	5.49818e+06	5.69391e+06	1.37355e+07	2.42478e+07	3.24692e+07	2.17875e+07	3.39364e+07	3.54372e+07	3.34172e+07	2.42054e+07	3.33284e+06	3.25787e+07	8.9499e+06	9.38159e+06	5.63618e+07	4.86201e+07	1.2292e+08	1.02455e+07	3.68996e+07	5.99386e+07	1.09254e+07	4.68621e+07	4.52135e+07	5.0025e+07	4.56451e+07	3.23323e+07	5.77356e+06	3.72621e+07	2.34027e+07	6.28778e+07	3.05741e+07	2.62976e+07	3.75447e+07	1.22065e+07	1.30759e+06	2.09702e+06	2.4577e+06	8.76069e+07	8.33473e+07
M101T347	101.023	347.1	5.8	8.71727e+06	1.88788e+07	5.36935e+06	6.00996e+06	6.51071e+06	2.12751e+07	2.76169e+07	1.8824e+07	3.16452e+07	3.37355e+07	3.43891e+07	6.29927e+06	3.94023e+07	7.80985e+07	3.58828e+07	5.68513e+07	1.71942e+07	1.80327e+07	4.26605e+07	3.51786e+07	3.42269e+06	2.85859e+07	1.37086e+07	4.95171e+07	3.90372e+07	4.82423e+07	1.25147e+08	3.45134e+07	6.61425e+07	3.70336e+07	5.25072e+07	8.41961e+07	9.20432e+07	4.68824e+07	8.15895e+07	5.94155e+07	1.75722e+07	1.58749e+07	5.07946e+07	4.1469e+07	1.87341e+06	2.75776e+06	3.48089e+06	3.99012e+07	3.20529e+07
M101T360	101.023	359.9	6	9.40925e+06	3.72718e+06	3.39111e+07	4.59484e+06	5.06072e+06	1.45943e+07	6.45523e+06	2.10144e+07	6.09172e+06	2.44453e+07	2.83915e+07	2.00618e+07	5.56462e+07	8.41161e+06	2.45513e+07	3.01057e+06	3.32113e+07	2.23116e+07	3.98596e+07	9.62489e+06	2.99086e+07	2.55441e+07	6.78618e+07	2.44033e+06	5.6093e+06	5.77798e+07	1.11176e+07	2.10743e+07	3.32351e+07	1.24202e+07	4.54426e+07	1.29708e+07	1.28541e+07	7.09879e+07	1.26162e+07	1.16934e+07	3.00484e+07	7.37834e+07	9.61505e+07	6.55746e+07	1.44225e+06	2.196e+06	2.59345e+06	4.08274e+07	4.82888e+07
M101T374	101.023	374.1	6.2	1.85185e+07	1.40866e+07	2.38911e+07	4.32106e+06	5.06188e+06	1.61596e+07	1.29745e+07	1.4501e+07	1.41749e+07	1.40652e+07	1.92741e+07	1.81808e+07	1.6377e+07	1.38538e+07	3.66213e+07	3.1373e+07	2.04094e+07	2.98629e+07	2.36384e+07	1.39373e+07	2.03083e+07	9.15924e+07	3.93295e+07	6.46859e+07	4.04139e+07	6.36428e+07	4.21943e+07	4.22478e+07	4.44878e+07	1.12108e+07	4.19195e+07	4.40094e+07	2.26114e+07	1.13834e+07	4.89745e+07	4.08971e+07	4.24921e+07	2.5586e+07	1.13084e+07	1.15225e+07	1.30041e+06	1.99248e+06	2.43512e+06	3.40328e+07	5.27049e+07
M101T408	101.023	407.7	6.8	6.16774e+07	3.94644e+07	6.1181e+07	1.44363e+07	1.58717e+07	4.29172e+07	5.35944e+07	1.12429e+08	8.30912e+07	2.60452e+07	4.90765e+07	5.16956e+07	6.21663e+07	4.6848e+07	1.09328e+08	8.37058e+07	1.48343e+08	4.0261e+07	1.82596e+08	2.0592e+08	1.05336e+08	5.30181e+07	4.46932e+07	1.57699e+08	5.0669e+07	1.31579e+08	1.03242e+08	1.46835e+08	2.11181e+08	2.15377e+08	1.45483e+08	6.39459e+07	2.02039e+08	1.09391e+08	1.02407e+08	6.8408e+07	1.31655e+08	1.53777e+08	1.4712e+08	8.41075e+07	3.94739e+06	6.374e+06	7.71963e+06	3.76908e+07	1.57964e+08
M101T429	101.023	429.3	7.2	2.69864e+06	929652	7.72995e+06	3.57134e+06	3.79119e+06	3.89329e+06	3.11535e+06	4.47562e+06	4.72315e+06	1.71319e+07	1.49261e+07	2.18182e+07	8.50173e+06	1.22927e+07	6.76365e+06	1.90473e+07	6.89423e+06	1.43422e+07	7.08408e+06	7.41299e+06	6.14323e+07	2.17977e+07	1.58791e+07	7.52221e+06	4.39341e+07	5.40909e+07	7.78549e+06	8.49995e+06	9.09673e+06	9.16175e+06	6.52368e+06	2.44445e+07	9.46951e+06	2.75612e+06	2.7409e+07	3.14258e+06	3.50798e+07	9.01738e+06	8.75783e+06	4.33942e+07	969232	1.75024e+06	2.03297e+06	1.18239e+07	9.02123e+06
M101T442	101.023	442	7.4	9.25247e+06	9.04314e+06	7.39169e+06	3.72844e+06	4.03149e+06	1.59118e+07	4.86656e+06	4.42232e+06	2.05891e+07	2.04038e+07	2.31789e+07	2.35213e+06	1.25159e+07	2.52939e+07	2.51343e+07	2.21366e+07	6.98664e+06	7.16017e+06	6.98119e+06	7.50554e+06	7.89489e+06	2.7674e+07	4.37928e+07	8.18658e+06	1.02722e+07	8.42391e+06	1.75006e+07	3.85634e+07	9.19344e+06	3.05126e+07	3.48678e+07	3.37361e+07	1.00787e+07	2.89078e+07	8.004e+06	2.2329e+07	3.24446e+07	5.813e+07	3.38659e+07	2.77859e+07	1.00648e+06	1.75531e+06	1.99913e+06	3.69745e+07	4.60855e+07
M101T50	101.024	49.9	0.8	2.44486e+08	1.87535e+08	2.08214e+08	2.03743e+08	2.44079e+08	1.77279e+08	2.03481e+08	1.09252e+08	1.77325e+08	2.18996e+08	2.60093e+08	2.70316e+08	3.32373e+08	2.80048e+08	2.04825e+08	2.05816e+08	2.24332e+08	2.0393e+08	2.49102e+08	1.3211e+08	2.59822e+08	2.15696e+08	2.15965e+08	2.58285e+08	2.70017e+08	2.855e+08	3.33124e+08	2.64502e+08	2.46686e+08	2.26448e+08	2.64479e+08	2.81196e+08	2.95721e+08	2.51456e+08	2.36432e+08	1.56186e+08	2.31848e+08	2.43612e+08	2.86719e+08	2.6472e+08	1.78197e+08	2.357e+08	2.00231e+08	2.48153e+08	2.43086e+08
M102T42	102.056	41.8	0.7	1.53415e+07	8.84172e+06	4.19455e+06	1.14789e+07	1.28999e+07	1.37513e+07	7.23313e+06	1.37152e+07	1.31082e+07	1.15922e+07	1.28692e+07	1.21605e+07	1.25196e+07	8.61901e+06	8.42463e+06	1.04106e+07	1.22733e+07	1.22338e+07	8.85799e+06	1.97272e+07	1.26278e+07	4.02467e+06	6.61994e+06	7.15486e+06	1.22257e+07	1.29677e+07	6.97877e+06	9.04121e+06	9.63879e+06	6.34565e+06	6.78027e+06	8.85206e+06	8.94966e+06	6.48207e+06	9.31227e+06	2.83026e+06	8.0433e+06	1.10779e+07	1.3915e+07	3.97734e+06	9.50481e+06	8.81878e+06	1.12356e+07	8.42451e+06	1.10409e+07
M102T50	102.028	50.4	0.8	1.10083e+07	7.69406e+06	8.89188e+06	1.02588e+07	8.56692e+06	8.51094e+06	8.06039e+06	4.36856e+06	7.57311e+06	1.09885e+07	1.40005e+07	1.20147e+07	1.15217e+07	1.29189e+07	7.63323e+06	9.37354e+06	8.6978e+06	9.79232e+06	9.29199e+06	5.55494e+06	1.50116e+07	8.63383e+06	1.06071e+07	1.42184e+07	1.06762e+07	1.46547e+07	1.29445e+07	9.30279e+06	1.19581e+07	1.11355e+07	9.12645e+06	1.23806e+07	1.18234e+07	1.03813e+07	1.37626e+07	1.22136e+07	1.07523e+07	9.80563e+06	1.10714e+07	1.12198e+07	7.3348e+06	1.00769e+07	8.88045e+06	1.18843e+07	1.21604e+07
M103T47	103.04	47	0.8	7.70901e+07	1.00825e+08	9.37507e+07	9.91542e+07	9.07713e+07	1.29741e+08	8.93863e+07	1.28226e+08	1.36888e+08	9.20978e+07	7.16935e+07	1.02921e+08	1.01669e+08	1.06642e+08	9.80523e+07	1.62267e+08	1.45932e+08	1.21059e+08	1.36311e+08	1.47569e+08	1.12791e+08	9.67287e+07	1.00993e+08	1.09981e+08	1.43442e+08	1.43838e+08	1.00834e+08	1.08973e+08	1.24902e+08	9.99731e+07	1.07694e+08	1.01965e+08	1.21562e+08	9.4613e+07	7.69303e+07	3.63012e+07	1.01435e+08	9.92077e+07	1.42471e+08	7.40204e+07	7.85354e+07	8.93767e+07	9.79438e+07	1.03849e+08	1.19117e+08
M103T57	102.957	56.7	0.9	6.17846e+06	9.48495e+06	4.9487e+06	5.05851e+06	7.68889e+06	5.4755e+06	4.50369e+06	1.43133e+07	8.02024e+06	5.6106e+06	4.00306e+06	2.71539e+06	2.3742e+06	4.65581e+06	6.11536e+06	4.46046e+06	7.40696e+06	5.97121e+06	3.64347e+06	7.06223e+06	6.03967e+06	1.38838e+07	1.29149e+07	3.35183e+06	3.68951e+06	6.94591e+06	9.65594e+06	5.67876e+06	5.79873e+06	1.27459e+07	7.13667e+06	6.07713e+06	6.28192e+06	4.25649e+06	4.43734e+06	6.72779e+06	3.85174e+06	6.70219e+06	5.24265e+06	4.24909e+06	4.57731e+06	4.73243e+06	4.35174e+06	5.03113e+06	7.51799e+06
M104T48	104.036	48.1	0.8	8.16206e+07	1.04006e+08	6.4799e+07	9.31244e+07	8.38774e+07	8.20678e+07	8.72237e+07	1.06275e+08	1.15832e+08	9.53344e+07	8.19397e+07	1.0184e+08	7.73187e+07	9.08615e+07	8.38885e+07	1.02243e+08	9.0758e+07	9.32993e+07	1.06871e+08	1.13519e+08	8.77875e+07	6.00366e+07	6.79172e+07	6.7162e+07	8.09202e+07	8.17353e+07	7.28844e+07	7.59036e+07	8.37193e+07	6.24822e+07	6.37476e+07	8.3514e+07	7.97835e+07	7.0765e+07	6.40351e+07	3.58971e+07	7.41108e+07	7.74623e+07	9.16589e+07	5.69933e+07	7.48967e+07	7.66584e+07	7.65119e+07	7.51809e+07	8.73075e+07
M104T75	104.035	74.8	1.2	2.37578e+06	4.06834e+06	3.04863e+06	6.95133e+06	5.94895e+06	3.70414e+06	1.42843e+06	2.25397e+06	2.27199e+07	7.1108e+06	1.65487e+07	2.36439e+07	670439	1.92756e+07	1.94414e+07	1.91601e+06	1.72225e+06	7.05357e+06	7.24023e+06	1.93014e+07	1.7275e+06	2.84029e+06	1.4499e+07	1.27493e+07	3.46092e+06	1.62535e+06	1.49129e+06	1.67319e+07	6.00464e+06	1.41238e+06	1.47622e+06	1.78016e+06	1.8457e+07	5.08411e+06	4.25353e+06	518881	1.4111e+06	1.41656e+07	7.58226e+06	1.24976e+07	5.02612e+06	6.67026e+06	7.22929e+06	569674	2.76095e+06
M105T42	105.019	42.4	0.7	9.17545e+06	1.31316e+07	1.31725e+07	1.36891e+07	1.60937e+07	1.43499e+07	1.73871e+07	2.18226e+07	1.69189e+07	1.88752e+07	8.1869e+06	1.6251e+07	1.23874e+07	1.36233e+07	1.61114e+07	2.15095e+07	1.32951e+07	1.70798e+07	2.14194e+07	2.26479e+07	1.17161e+07	1.42469e+07	1.20047e+07	1.13554e+07	9.7983e+06	1.57475e+07	1.38592e+07	9.95381e+06	1.43083e+07	1.29049e+07	1.09945e+07	1.54586e+07	1.10903e+07	1.17493e+07	9.29926e+06	4.59567e+06	1.09021e+07	1.38082e+07	1.30858e+07	1.30738e+07	9.62093e+06	1.15709e+07	1.1503e+07	7.70898e+06	1.51884e+07
M107T406	107.087	405.9	6.8	1.48243e+06	921871	294197	1.6944e+06	2.34952e+06	2.00875e+06	2.30592e+06	2.41517e+06	1.96814e+06	1.46592e+06	1.11998e+06	1.22833e+06	1.47606e+06	1.6377e+06	1.17385e+06	1.23989e+06	1.7427e+06	1.21686e+06	2.48708e+06	382181	966485	956667	922730	1.50017e+06	715135	1.1335e+06	226159	1.05511e+06	887822	438851	634888	216163	973370	582402	106792	15329.8	1.44534e+06	1.20721e+06	941673	240787	594241	1.22491e+06	1.37682e+06	1.03444e+06	1.10968e+06
M108T54	108.02	54.3	0.9	1.22048e+07	1.21882e+07	9.09694e+06	1.0203e+07	1.14422e+07	1.07785e+07	1.10021e+07	1.42649e+07	1.19481e+07	1.24186e+07	1.06319e+07	1.31988e+07	1.20978e+07	8.58246e+06	1.16151e+07	1.24868e+07	1.11219e+07	1.26681e+07	1.20479e+07	1.32537e+07	3.31908e+06	7.88386e+06	7.47345e+06	9.8661e+06	9.76404e+06	1.10556e+07	8.01834e+06	9.62255e+06	9.48784e+06	8.04762e+06	9.429e+06	1.02585e+07	1.09696e+07	8.75858e+06	8.22037e+06	2.50748e+06	1.09543e+07	1.06645e+07	1.09595e+07	7.28322e+06	9.83653e+06	1.02239e+07	1.01992e+07	9.85209e+06	1.07737e+07
M109T412	109.005	411.8	6.9	2.06783e+06	1.91584e+06	1.19155e+07	4.97456e+06	1.76349e+06	1.77667e+06	2.0013e+06	1.58888e+06	1.90134e+06	2.03686e+06	1.79106e+06	1.64753e+07	7.45279e+06	2.05114e+06	2.52879e+07	8.11738e+06	7.2185e+06	5.97672e+06	2.25499e+06	2.25007e+06	2.50541e+06	1.00032e+07	2.10261e+07	8.56614e+06	2.29042e+06	2.5893e+07	2.29665e+07	7.86803e+06	6.05075e+06	9.76524e+06	9.78747e+06	1.1479e+07	9.46979e+06	2.26897e+06	2.30327e+06	2.14099e+06	2.26706e+06	2.21442e+06	5.99129e+06	2.14161e+06	1.13621e+06	7.49266e+06	5.21612e+06	2.49273e+06	9.90241e+06
M109T420	109.005	420.2	7	1.04317e+07	1.70042e+07	1.53666e+07	1.0676e+07	1.48046e+06	1.12148e+07	2.65454e+07	1.84477e+07	1.72204e+06	1.10077e+06	1.00413e+07	1.49724e+07	9.97393e+06	3.28808e+07	2.01789e+06	9.00476e+06	1.07954e+07	1.73586e+07	4.50017e+07	1.18966e+06	1.38123e+06	1.20385e+07	2.00808e+06	1.55323e+06	1.18945e+06	1.92061e+06	2.0387e+06	1.69147e+06	1.24755e+07	1.42013e+07	1.62035e+06	2.84355e+06	1.86678e+06	1.02489e+07	2.39941e+07	1.9951e+06	1.56612e+06	3.27973e+07	1.59402e+07	1.45796e+07	6.77222e+06	4.77846e+06	1.05772e+07	1.21958e+07	1.14041e+07
M109T431	109.004	430.6	7.2	7.53694e+06	1.38747e+07	1.58925e+07	2.28205e+06	2.31731e+06	1.13049e+07	5.56268e+06	2.33567e+06	2.43364e+06	1.20364e+07	2.13797e+06	1.30936e+07	1.21572e+07	1.58827e+06	7.15049e+06	2.78672e+06	1.85164e+06	2.90724e+06	2.82626e+06	8.15657e+06	1.66229e+07	1.90096e+06	1.91115e+07	3.10265e+06	1.72232e+07	2.34403e+07	2.03074e+07	2.10794e+07	5.08837e+06	2.58684e+06	1.43164e+07	6.22432e+06	2.67945e+07	9.60496e+06	8.47291e+06	2.78154e+06	3.05742e+06	2.94598e+06	3.00907e+06	1.55002e+07	1.44386e+07	1.51334e+06	2.33315e+06	1.98059e+06	1.92023e+06
M109T446	109.004	445.9	7.4	2.14599e+07	1.24587e+07	1.59889e+07	2.55006e+07	2.69695e+07	1.13216e+07	1.18887e+07	2.58832e+07	5.32023e+07	1.92876e+07	3.32054e+07	1.99863e+07	1.03063e+07	2.54932e+07	2.46563e+07	2.29822e+07	2.79045e+06	3.09432e+07	1.22344e+07	1.55349e+07	2.45237e+07	1.96649e+07	1.89017e+07	3.78551e+07	1.2759e+07	2.48955e+07	1.76596e+07	2.49123e+06	1.64897e+07	3.06751e+07	1.21409e+07	2.27736e+06	2.52516e+06	1.32762e+07	2.41375e+07	6.94998e+07	3.36339e+07	2.63447e+07	4.49959e+07	2.64582e+07	2.25629e+06	2.73126e+07	3.01994e+07	2.98275e+07	2.85313e+06
M110T32	110.036	32.2	0.5	129100	0	150350	131403	121600	168247	124307	0	140131	0	173920	163717	171217	0	76583.3	134698	142043	111303	135203	0	120231	0	101224	0	95898.6	117037	0	0	108652	124615	125782	119567	0	0	110552	0	102165	133349	126423	93350.3	136246	130570	147823	108249	88668.4
M110T57	110.025	57	0.9	501007	1.83415e+06	2.14525e+06	1.83637e+06	2.23334e+06	1.70758e+06	1.594e+06	1.82265e+06	1.87037e+06	1.39078e+06	2.44553e+06	2.13593e+06	3.02988e+06	2.09417e+06	1.46362e+06	2.10627e+06	1.58529e+06	1.68838e+06	433669	1.82805e+06	2.02314e+06	1.33061e+06	1.88484e+06	2.06864e+06	1.82098e+06	2.93647e+06	1.64027e+06	2.25669e+06	1.92152e+06	1.46854e+06	2.24729e+06	1.96671e+06	1.69936e+06	2.53214e+06	271548	328787	2.30126e+06	2.64043e+06	2.72406e+06	2.24474e+06	1.17312e+06	1.08125e+06	1.63229e+06	2.45701e+06	1.41811e+06
M111T112	111.019	112.3	1.9	2.3232e+07	7.26316e+06	2.80137e+07	5.26008e+06	2.0269e+07	1.88789e+07	1.14718e+07	3.53926e+07	3.35221e+07	2.39361e+07	2.22538e+07	2.80254e+07	1.70304e+06	2.97698e+07	5.66078e+06	3.93643e+07	7.11176e+06	7.31319e+06	3.65547e+07	2.3345e+07	1.91097e+07	1.52107e+07	2.94635e+07	3.74681e+07	5.94203e+06	1.50995e+07	1.65794e+07	2.33379e+07	2.6964e+07	5.92366e+06	4.454e+07	2.69546e+07	5.67798e+06	1.16615e+07	1.24219e+07	5.28315e+06	1.66535e+07	1.94966e+07	1.27041e+07	1.76366e+07	7.99269e+06	1.68552e+07	7.79898e+06	2.65492e+07	2.8411e+07
M111T133	111.019	132.5	2.2	2.36382e+07	1.9663e+07	2.0637e+06	8.57658e+07	2.04016e+07	2.97341e+07	2.66531e+07	1.00575e+07	2.75192e+07	2.78411e+07	5.47443e+06	1.9465e+07	2.01774e+07	1.24197e+07	2.60341e+07	1.1505e+07	9.64966e+07	2.70402e+07	3.47215e+07	2.09995e+07	2.38627e+07	1.42636e+07	2.14395e+07	2.24002e+07	1.48896e+07	4.65727e+07	1.96832e+07	1.52852e+07	2.48019e+07	2.14177e+07	3.47381e+07	3.35043e+07	4.72377e+06	3.63867e+07	8.05297e+06	4.36913e+06	1.53142e+07	2.51674e+07	1.55346e+07	1.04491e+07	2.25808e+06	1.78717e+07	2.57209e+07	5.35518e+07	2.45223e+07
M111T144	111.019	144.5	2.4	3.60368e+06	7.6345e+06	1.71145e+07	7.46958e+06	1.79561e+07	3.42027e+07	3.14618e+07	2.81938e+07	2.36414e+07	2.35678e+07	4.13098e+07	3.2268e+06	2.24626e+07	1.69907e+07	1.67429e+07	3.83206e+06	2.18276e+07	1.21159e+07	3.18438e+07	2.01516e+07	5.07098e+06	1.82945e+07	1.97993e+07	1.57602e+07	1.87722e+07	4.54128e+06	5.1477e+07	1.22119e+07	2.30787e+07	2.26019e+07	2.32856e+07	3.99394e+06	4.52779e+06	2.49483e+07	1.51427e+07	4.10173e+06	2.26453e+07	2.8166e+07	2.13867e+07	1.31477e+07	1.63078e+07	1.44815e+07	1.10657e+07	4.60703e+06	4.36833e+06
M111T154	111.019	154.2	2.6	3.22334e+07	3.56164e+06	1.7231e+07	1.36015e+07	2.48162e+07	4.72994e+06	4.27013e+06	5.02791e+06	1.87398e+07	5.23088e+06	5.03509e+06	1.83992e+07	1.46849e+07	4.89005e+06	1.60995e+07	5.32549e+06	1.49789e+07	5.35207e+06	2.54414e+07	5.50834e+06	2.7336e+07	2.20983e+07	1.99071e+07	1.99132e+07	1.61593e+07	2.22143e+07	4.63902e+06	2.71555e+07	4.67021e+06	1.96632e+07	1.53619e+07	1.78232e+07	4.03491e+07	2.20688e+07	4.44015e+06	4.26937e+06	1.67343e+07	4.23594e+06	1.96762e+07	8.44331e+06	7.22883e+06	2.86112e+06	3.17275e+06	4.79056e+07	9.25343e+06
M111T174	111.019	174	2.9	2.00684e+07	4.98846e+06	1.78378e+07	1.42475e+07	2.00043e+06	2.11734e+07	5.87646e+06	1.82112e+07	4.23285e+07	4.10535e+07	6.69524e+06	1.35138e+07	1.73532e+07	3.18811e+07	5.71506e+06	7.12411e+06	2.32396e+07	2.41379e+07	5.45726e+07	7.50943e+06	1.69437e+07	5.90368e+06	2.67795e+07	1.75883e+07	3.366e+07	6.36739e+06	2.81369e+07	9.96062e+06	6.44914e+06	1.74623e+07	1.71046e+07	1.61611e+07	1.4419e+07	6.20262e+06	6.20194e+06	5.82372e+06	3.4422e+07	5.66343e+06	1.34513e+07	1.84216e+07	2.8759e+06	1.66767e+07	4.4151e+06	6.39624e+06	1.74122e+07
M111T187	111.019	187.4	3.1	1.70903e+07	6.5056e+06	1.47399e+07	1.5894e+07	6.95001e+06	2.39177e+07	1.46527e+07	5.05817e+06	2.4957e+06	5.27401e+06	3.32858e+06	1.96517e+07	1.68456e+07	1.64348e+07	2.88068e+07	3.97516e+07	4.07921e+07	2.01029e+06	5.57728e+06	1.6932e+07	7.36516e+06	2.19145e+07	3.52016e+07	2.07864e+07	1.77674e+07	2.66552e+07	5.01439e+06	2.35157e+06	1.70825e+07	1.27169e+07	2.76173e+07	1.52497e+06	1.68526e+07	2.97873e+07	2.03382e+07	4.28345e+06	4.306e+06	2.3842e+07	1.61344e+07	3.04346e+07	6.75222e+06	8.22513e+06	2.50249e+07	2.08471e+07	9.50298e+06
M111T199	111.019	199.2	3.3	4.56467e+06	4.61267e+06	3.99027e+06	4.92569e+06	5.29343e+07	1.48867e+07	1.94866e+07	2.84782e+07	1.58828e+07	5.61186e+07	2.74252e+06	6.2557e+06	6.33221e+06	6.2101e+06	1.6547e+07	6.28947e+06	6.66339e+06	1.66081e+07	6.60134e+07	6.88287e+06	2.59752e+07	1.70758e+07	5.79693e+06	2.18775e+07	5.9715e+06	5.71431e+06	2.94482e+07	2.1029e+07	1.65728e+06	6.03602e+06	2.39064e+07	3.12667e+07	1.86889e+07	1.54154e+07	5.60133e+06	5.40732e+06	3.64356e+07	1.80653e+07	1.62003e+07	5.34544e+06	6.67089e+06	8.85219e+06	3.99237e+06	1.93116e+07	3.98991e+07
M111T222	111.019	222.2	3.7	1.27184e+07	1.14215e+07	1.23569e+07	1.20091e+07	8.52429e+06	1.80656e+07	4.25849e+06	1.50567e+07	1.501e+07	2.15163e+07	4.81451e+06	1.48777e+07	5.47414e+06	4.49388e+06	2.80034e+07	2.3802e+07	2.33457e+07	1.85481e+07	5.33479e+06	5.34271e+06	1.61052e+07	2.40289e+07	1.43393e+07	1.1259e+07	2.36691e+07	1.92694e+07	2.10888e+07	2.72676e+07	1.84113e+07	3.1744e+07	2.97743e+07	4.62842e+06	2.46764e+07	4.28826e+06	1.93082e+07	4.31473e+06	1.14351e+07	4.3323e+06	4.21397e+07	7.5921e+06	8.30271e+06	1.76384e+07	3.0602e+06	3.88559e+07	2.34793e+07
M111T225	111.082	225.2	3.8	1.78071e+06	861610	1.23634e+06	1.22353e+06	1.25621e+06	1.60812e+06	3.00018e+06	989421	864956	2.14346e+06	1.36674e+06	1.61578e+06	1.3742e+06	1.72297e+06	2.1215e+06	2.54243e+06	1.81732e+06	2.32313e+06	763827	1.89082e+06	1.54732e+06	935892	1.20023e+06	1.10937e+06	2.27944e+06	708379	2.44077e+06	1.54815e+06	1.88761e+06	2.18334e+06	1.47969e+06	1.76519e+06	1.53457e+06	1.54492e+06	616098	34430.1	1.76588e+06	1.13081e+06	1.02078e+06	1.20363e+06	1.38758e+06	1.55078e+06	1.50897e+06	1.67634e+06	1.53305e+06
M111T238	111.019	237.7	4	1.84987e+07	1.86344e+07	1.91295e+07	1.33358e+07	1.12639e+07	2.35709e+07	5.12535e+06	2.24193e+07	5.89201e+06	2.44815e+07	6.01035e+06	5.94868e+06	3.4333e+07	5.6382e+06	2.069e+06	6.02049e+06	6.41713e+06	2.44237e+07	2.66182e+07	6.32218e+06	2.5743e+07	1.13089e+07	2.69763e+07	4.01718e+07	5.56351e+06	5.67196e+06	5.55811e+06	2.64789e+07	1.75322e+07	1.30212e+07	5.82635e+06	5.64801e+06	2.73055e+07	2.28716e+07	5.24601e+06	5.12933e+06	2.40243e+07	5.34606e+06	5.01522e+06	5.06609e+06	2.53833e+06	1.50964e+07	1.63349e+06	5.8384e+06	5.33079e+06
M111T251	111.019	250.8	4.2	2.0278e+06	9.61789e+06	1.20558e+07	1.44977e+07	2.32242e+07	1.99654e+07	2.67137e+07	1.19911e+07	4.40509e+07	3.82665e+07	5.22154e+07	3.21225e+07	2.23715e+07	3.52386e+07	2.93116e+07	7.67342e+06	4.50832e+07	2.82517e+07	2.37306e+07	2.35758e+07	3.52507e+07	7.07662e+06	1.80728e+07	1.76115e+07	6.34261e+07	4.5655e+07	4.34374e+07	2.98953e+07	2.11265e+07	3.27968e+07	2.93241e+07	7.59027e+06	1.49578e+07	1.95822e+07	3.31118e+07	6.81628e+06	2.72949e+07	6.97019e+06	2.94857e+07	3.11254e+07	1.32616e+07	1.16849e+07	1.05894e+07	3.03532e+07	7.42471e+07
M111T265	111.019	264.8	4.4	1.24417e+07	1.46643e+07	1.40411e+07	2.10242e+07	2.09576e+06	2.50037e+07	9.10387e+06	3.00276e+07	4.2047e+07	1.10578e+07	2.75077e+07	3.06997e+07	2.08204e+07	2.51355e+07	2.64947e+06	1.08948e+08	3.12262e+06	4.07972e+07	3.40424e+07	2.9534e+07	2.09755e+07	5.20956e+07	2.59936e+07	3.30087e+07	1.20022e+07	2.34765e+07	3.9685e+07	2.57761e+06	3.4444e+07	3.82666e+07	2.26256e+07	7.92904e+07	2.7103e+07	5.14031e+06	3.94929e+07	6.68455e+06	2.28527e+07	7.37225e+07	1.83317e+07	2.11746e+07	7.69901e+06	2.14897e+07	2.0867e+07	2.7824e+07	7.10874e+06
M111T282	111.019	282.4	4.7	2.74486e+07	1.30355e+07	4.29635e+06	2.72058e+07	3.75489e+07	2.45229e+07	1.6088e+07	2.55214e+07	3.31083e+07	3.83367e+07	2.68522e+07	2.13333e+07	2.19055e+07	1.13333e+07	2.84752e+07	2.13771e+07	6.52317e+06	6.46043e+06	1.17459e+07	3.19378e+07	4.39459e+07	5.64342e+06	7.26668e+06	8.23036e+06	3.08814e+07	2.11367e+07	5.91129e+06	3.58011e+07	2.80415e+07	5.55641e+06	1.39948e+07	5.83217e+06	1.61778e+07	1.41975e+06	1.96407e+07	2.63512e+07	1.70764e+07	3.29753e+07	1.64029e+07	1.07824e+07	6.99224e+06	1.38445e+07	1.59423e+07	2.04982e+07	2.15921e+07
M111T296	111.019	295.5	4.9	2.10128e+07	1.99665e+07	3.33779e+07	7.33679e+06	8.76137e+06	2.66978e+07	1.69964e+07	1.68266e+07	2.67281e+07	3.43441e+07	3.01742e+07	1.69419e+07	8.30482e+06	2.93546e+07	1.52805e+07	1.1441e+07	5.12955e+07	5.67749e+07	3.39857e+07	6.82525e+06	2.09186e+07	2.40006e+07	3.10495e+07	4.09878e+07	4.32549e+07	2.29789e+07	6.00299e+07	2.71897e+07	2.49964e+06	7.2414e+07	2.01319e+07	2.70709e+07	1.3991e+07	4.07829e+07	2.20128e+07	1.23659e+07	2.14699e+07	6.22392e+06	4.62529e+07	1.96305e+07	4.8803e+06	2.65363e+07	6.91991e+06	3.72467e+07	9.45916e+06
M111T307	111.019	307.4	5.1	6.65868e+06	3.91959e+06	1.39251e+07	1.43115e+07	4.77033e+06	5.13889e+06	1.36752e+07	2.72443e+07	3.82399e+06	3.14221e+07	3.15834e+07	1.44689e+07	3.1172e+07	1.55257e+07	2.09455e+07	3.30171e+07	2.73916e+07	6.07872e+06	6.24146e+06	7.27744e+07	6.23324e+06	5.55398e+06	1.69743e+07	5.51715e+06	5.56821e+06	1.66892e+07	5.44355e+06	5.4263e+06	2.38738e+07	5.73884e+06	1.55919e+07	5.60677e+06	1.40828e+07	5.56721e+06	5.37219e+06	1.7866e+07	5.29673e+06	1.44874e+06	5.13569e+06	4.22873e+07	1.04967e+07	3.31284e+06	3.83242e+06	2.99396e+07	2.24526e+07
M111T321	111.019	320.9	5.3	3.45745e+07	9.40957e+06	1.80151e+06	1.1621e+07	1.31082e+07	3.05778e+07	3.83972e+06	2.55223e+06	3.41141e+06	1.68409e+07	1.08508e+07	3.82712e+07	3.02664e+07	4.01759e+06	2.68679e+07	6.78319e+07	2.23365e+07	3.14546e+07	2.38255e+07	4.63815e+06	5.27491e+07	3.16433e+07	1.66321e+07	1.78978e+07	4.88996e+07	1.78489e+07	3.14412e+07	2.04492e+06	1.37624e+07	1.7296e+07	2.9327e+07	3.74901e+07	1.87528e+07	2.05626e+07	4.45116e+07	2.06737e+07	4.05085e+07	3.18016e+07	2.82048e+07	2.00721e+07	1.46408e+07	2.80806e+07	6.54573e+07	8.74017e+06	1.65222e+06
M111T336	111.019	335.7	5.6	1.66536e+07	2.69113e+07	1.77066e+07	1.79261e+07	3.33413e+07	1.75051e+07	4.6195e+07	4.47031e+07	2.36483e+07	2.71609e+07	2.11767e+07	7.26801e+06	1.4232e+07	1.66138e+07	2.16107e+07	7.35786e+06	4.77189e+07	3.81393e+07	1.65195e+07	3.5064e+07	7.80858e+06	1.75809e+07	1.15858e+07	1.55394e+07	3.79188e+07	9.8304e+06	7.02423e+06	3.85167e+07	7.32948e+06	7.32317e+06	1.86658e+07	7.29489e+06	1.21844e+07	5.22515e+07	1.57735e+07	3.73121e+07	2.92591e+07	1.41385e+07	6.28293e+06	3.66411e+07	1.46937e+07	2.20285e+07	4.49767e+06	2.38838e+07	2.92024e+07
M111T350	111.019	350	5.8	1.20477e+07	4.29965e+06	6.15201e+06	2.04573e+07	4.56685e+06	2.00316e+06	1.26478e+07	5.64258e+06	1.80756e+07	2.76977e+07	2.54025e+07	2.69238e+07	2.47436e+07	1.42225e+07	3.90906e+06	2.51553e+07	2.65107e+07	3.19281e+07	3.61955e+07	6.44203e+06	1.53579e+07	4.73651e+06	5.21225e+06	5.7202e+06	3.97081e+07	2.08848e+07	3.6819e+07	5.78606e+06	4.96544e+07	3.28296e+07	1.17509e+07	4.41836e+07	2.14153e+07	5.73301e+06	1.60807e+07	2.37662e+06	2.5848e+07	2.50632e+07	3.56086e+07	5.46246e+06	1.13215e+07	3.33914e+06	1.04818e+07	2.86423e+07	2.1416e+07
M111T360	111.019	360.2	6	3.86367e+06	3.85533e+07	1.21073e+07	1.53366e+07	2.76568e+07	2.53247e+06	1.76979e+07	1.58399e+07	1.19637e+07	3.20791e+07	6.03453e+06	1.02407e+07	4.83335e+07	3.28571e+06	3.36584e+07	4.02571e+07	6.48936e+06	6.44476e+06	6.34215e+06	6.76861e+06	2.10012e+07	1.6145e+07	3.63579e+07	5.87338e+06	6.07618e+06	2.21283e+07	2.03618e+07	2.82085e+07	6.09191e+06	3.22542e+07	2.60251e+07	1.70877e+07	9.96943e+06	2.10287e+07	2.99943e+07	5.41426e+06	1.72559e+07	2.81187e+07	5.37797e+06	9.61089e+06	9.15766e+06	1.18376e+07	1.25248e+07	2.60554e+07	5.97868e+06
M111T370	111.019	369.9	6.2	2.02646e+07	4.29067e+06	4.35114e+06	1.53519e+07	8.77234e+06	5.2664e+06	1.32069e+07	1.70614e+07	2.26498e+07	6.03887e+06	5.91404e+06	2.04931e+07	5.86801e+06	1.59731e+07	1.70362e+06	5.86633e+06	4.98141e+07	3.90864e+07	9.94046e+06	5.22866e+07	6.06389e+06	5.89219e+06	5.76074e+06	3.42516e+07	2.71953e+07	5.70265e+06	1.89355e+07	2.1796e+07	4.21653e+07	5.95142e+06	1.77962e+07	1.4837e+07	1.81088e+07	2.10023e+07	5.67986e+06	2.10848e+06	5.39598e+06	5.45346e+06	1.74906e+07	5.53607e+06	2.53705e+06	1.71088e+07	1.53514e+07	5.99089e+06	5.71719e+06
M111T379	111.019	378.9	6.3	3.50184e+06	1.36995e+07	2.29342e+07	2.18233e+07	1.22577e+07	1.94807e+07	4.94822e+06	1.24647e+07	1.91491e+07	2.51497e+07	4.33252e+07	2.60308e+07	1.25528e+07	1.31866e+07	1.58394e+07	2.46357e+07	5.63314e+06	5.61239e+06	3.96587e+07	5.87056e+06	5.48733e+07	1.13767e+07	1.42596e+07	6.52368e+06	1.29756e+07	3.67361e+07	1.92584e+07	3.39447e+07	1.53606e+07	1.50277e+07	6.49609e+06	2.50621e+07	1.55313e+07	2.73079e+07	2.64648e+07	2.11385e+07	3.79489e+07	2.33134e+07	2.99029e+06	2.15317e+07	1.12989e+07	2.87541e+06	3.22286e+06	2.37231e+07	3.40549e+07
M111T390	111.019	390.1	6.5	1.70219e+06	3.23129e+06	3.28327e+06	3.55894e+06	8.72978e+06	1.78991e+07	4.50437e+06	1.80783e+07	1.95711e+07	1.14556e+07	2.36867e+06	4.50463e+06	2.7941e+07	1.42295e+07	1.80461e+07	1.81842e+07	2.85194e+07	4.38862e+07	4.65653e+06	2.55158e+07	4.80949e+06	3.42016e+07	3.30838e+07	2.02982e+07	1.47491e+07	4.53101e+06	3.61761e+07	4.56632e+06	1.80351e+07	7.19274e+06	2.0758e+07	4.61006e+06	2.2198e+07	4.58708e+06	1.64404e+07	3.96169e+06	1.73974e+06	4.20807e+06	1.22969e+07	1.92153e+07	1.80582e+06	1.32888e+07	1.84463e+07	1.20561e+07	4.2308e+06
M111T41	110.985	41.1	0.7	1.34701e+07	9.06242e+06	9.95897e+06	1.23717e+07	1.03459e+07	1.20777e+07	1.09807e+07	9.61473e+06	9.89129e+06	9.86906e+06	1.21719e+07	1.16926e+07	1.33062e+07	3.03679e+07	1.203e+07	1.83803e+07	1.4007e+07	1.49519e+07	1.16343e+07	1.32114e+07	1.92706e+07	1.06443e+07	1.32874e+07	1.3102e+07	1.95762e+07	1.59765e+07	1.96701e+07	1.5107e+07	1.66147e+07	1.58024e+07	8.00867e+06	1.50267e+07	1.15174e+07	1.51843e+07	1.55724e+07	5.58957e+06	2.17921e+07	1.07405e+07	1.28791e+07	1.27017e+07	1.2883e+07	1.37121e+07	1.35053e+07	1.25783e+07	1.32584e+07
M111T413	111.019	412.9	6.9	1.00353e+07	2.48614e+06	4.03461e+07	2.72674e+07	2.6153e+06	5.19598e+07	2.53414e+06	3.54216e+07	5.16372e+06	3.5032e+07	4.82014e+07	8.24393e+06	1.71073e+07	2.5126e+06	6.22727e+06	4.57797e+07	5.65998e+07	9.81938e+06	2.40843e+06	7.97796e+06	4.57486e+07	7.71609e+06	3.61156e+06	5.89233e+07	5.27628e+06	3.3724e+06	2.34189e+07	2.73974e+07	3.02556e+07	2.81064e+06	3.69254e+07	8.5627e+07	1.20103e+07	2.02279e+07	2.85645e+07	1.96952e+07	9.04689e+07	6.26841e+06	2.63272e+07	2.61895e+07	8.51545e+06	1.16235e+07	5.84813e+06	5.75938e+07	5.64098e+06
M111T428	111.019	427.6	7.1	1.47849e+07	1.24051e+07	1.26856e+07	1.57885e+07	3.51282e+06	4.54926e+06	4.74535e+06	5.10649e+06	3.77061e+07	1.91596e+07	6.05259e+07	1.6912e+07	1.35762e+07	1.53828e+07	1.62329e+07	2.54995e+06	5.58734e+06	5.57228e+06	4.92495e+07	6.7229e+07	3.23579e+07	1.74859e+07	5.08732e+06	4.84163e+06	5.49251e+06	5.05683e+06	2.1705e+07	1.64407e+07	1.03229e+07	3.4965e+07	5.09945e+06	5.42234e+06	1.69448e+07	3.9221e+07	5.1426e+06	5.12713e+06	4.74011e+06	2.57071e+07	4.70053e+06	4.70303e+06	1.1017e+07	2.25301e+07	3.00159e+06	5.54672e+06	5.22439e+06
M111T437	111.019	436.8	7.3	3.31046e+06	1.10244e+07	1.2132e+07	2.42401e+07	1.43944e+07	4.54893e+06	1.68291e+07	4.87108e+06	5.45406e+06	5.09061e+06	5.24343e+06	2.52021e+07	5.2493e+06	5.07864e+06	6.45272e+06	1.1487e+07	5.98449e+06	5.87336e+06	5.71383e+06	6.58532e+06	2.23187e+07	1.85176e+07	2.50627e+07	4.80167e+06	3.7057e+07	2.99173e+07	1.5988e+07	1.77103e+07	1.97488e+07	5.45619e+06	4.40709e+07	5.54962e+06	2.12607e+07	5.01532e+06	6.01719e+07	1.81551e+07	4.63282e+06	2.14286e+07	1.46846e+07	2.90665e+07	2.09782e+06	1.67324e+06	7.21121e+06	5.49365e+06	2.45719e+07
M111T446	111.019	445.9	7.4	1.67992e+07	8.96218e+06	8.84804e+06	2.83539e+06	8.95622e+06	1.43101e+07	6.26064e+06	2.91224e+07	3.30403e+07	2.41209e+07	3.86588e+06	3.37401e+06	2.75868e+07	2.00728e+07	2.13868e+07	6.22217e+06	4.6459e+06	4.37754e+06	2.28434e+07	4.74139e+06	4.63608e+06	2.42412e+07	2.67028e+07	2.8211e+06	4.13558e+06	1.2853e+07	1.67217e+07	1.84901e+06	1.92909e+07	2.06144e+07	3.96216e+06	4.11204e+06	1.64892e+07	1.54416e+07	3.77864e+06	3.45341e+06	2.93478e+07	1.40612e+07	2.17466e+07	3.74674e+06	9.44713e+06	6.62138e+06	8.93792e+06	1.71291e+07	1.89571e+07
M111T56	111.02	56.1	0.9	1.18015e+08	8.46197e+07	7.35693e+07	1.21234e+08	1.28807e+08	1.86125e+08	1.86425e+08	1.81233e+08	1.71621e+08	1.59988e+08	9.04747e+07	1.19242e+08	9.78567e+07	1.05119e+08	1.2797e+08	1.62049e+08	1.56347e+08	1.5506e+08	1.34187e+08	1.50283e+08	8.99615e+07	6.04625e+07	6.97439e+07	6.15963e+07	9.05972e+07	6.98851e+07	9.22777e+07	8.00615e+07	8.75704e+07	7.84526e+07	7.28936e+07	7.86552e+07	7.04313e+07	6.64797e+07	6.2872e+07	3.24953e+07	8.4088e+07	6.42208e+07	7.83524e+07	6.40274e+07	8.38138e+07	8.88889e+07	9.22669e+07	9.87843e+07	1.01651e+08
M111T79	111.019	78.7	1.3	2.28062e+07	4.10317e+07	3.65648e+07	3.27982e+06	3.37036e+07	2.00914e+07	9.28022e+07	1.03126e+08	3.84566e+07	5.68959e+07	3.3852e+07	2.30606e+07	7.30356e+07	1.48817e+07	7.30539e+07	7.23763e+07	6.95034e+07	8.23282e+07	6.82189e+07	7.80513e+07	2.81132e+07	2.60331e+06	6.79153e+06	6.4041e+07	8.11872e+07	2.43068e+07	4.8523e+07	7.43642e+07	2.2752e+06	6.12759e+07	5.64882e+07	5.68426e+07	3.60943e+07	3.11656e+07	4.51727e+07	9.69259e+06	5.68194e+07	5.49732e+07	3.91104e+07	4.3615e+07	1.4827e+07	1.7301e+07	3.21717e+07	1.2471e+07	7.81134e+07
M111T89	111.019	89	1.5	5.04653e+06	1.91189e+07	1.71568e+07	5.3493e+06	2.39607e+07	7.02477e+06	6.74966e+06	7.38373e+06	3.2334e+07	2.44537e+07	1.29767e+07	2.04163e+07	6.28793e+06	6.51128e+07	5.91579e+06	7.34593e+06	1.26375e+07	2.74344e+07	1.8243e+07	3.55457e+07	6.29155e+06	1.97602e+06	5.5453e+06	4.90077e+06	5.80322e+06	1.31483e+07	4.43667e+07	5.4233e+06	1.1768e+07	5.50327e+06	9.27697e+06	2.39321e+07	5.29404e+06	5.08054e+06	5.27138e+06	4.515e+06	5.16421e+06	1.32957e+07	1.79146e+07	3.58377e+07	3.0449e+06	4.05624e+06	1.83214e+07	5.80149e+06	5.78212e+06
M111T96	111.019	96	1.6	2.44372e+07	1.55693e+06	1.14637e+07	4.56586e+06	1.25169e+07	3.66238e+07	5.52879e+06	6.1841e+06	6.45062e+06	2.39818e+07	3.03354e+07	5.79849e+06	1.33046e+07	5.3773e+06	1.88333e+07	1.59773e+07	1.34526e+07	6.36058e+06	2.37689e+07	6.17033e+06	2.01372e+07	4.66034e+06	4.99e+06	4.42924e+06	5.15224e+06	4.87014e+06	5.69757e+06	1.68982e+07	1.36783e+07	2.41866e+07	4.97221e+06	5.0372e+06	2.94331e+07	2.33517e+07	3.39e+07	4.21259e+06	1.78706e+07	1.82022e+07	4.40318e+06	4.3994e+06	8.89699e+06	6.82712e+06	3.77036e+06	2.95386e+07	5.08199e+06
M112T56	112.023	56.3	0.9	4.78161e+06	2.99979e+06	2.33338e+06	4.86828e+06	4.66333e+06	8.07828e+06	7.11909e+06	6.8755e+06	7.2073e+06	6.53634e+06	3.33128e+06	4.67832e+06	3.62266e+06	4.46864e+06	5.15479e+06	6.40934e+06	6.70335e+06	6.48997e+06	5.6234e+06	6.15707e+06	3.26994e+06	2.22153e+06	2.6416e+06	2.18803e+06	3.42554e+06	3.24736e+06	3.76716e+06	2.81515e+06	2.92099e+06	2.91992e+06	2.50007e+06	2.57598e+06	2.39789e+06	2.41368e+06	2.20599e+06	187570	2.68368e+06	2.43475e+06	2.92789e+06	2.85459e+06	3.32211e+06	3.50009e+06	3.79043e+06	3.27259e+06	4.2043e+06
M113T129	112.984	129.3	2.2	2.59955e+07	1.31921e+07	2.05761e+07	8.5166e+06	1.28383e+07	3.9116e+06	1.10835e+07	1.52155e+07	1.81829e+07	1.20155e+07	1.09387e+07	1.75015e+07	1.48243e+07	2.24331e+07	1.88888e+07	4.17305e+06	2.15002e+06	4.06025e+06	1.81275e+07	1.59931e+07	4.6336e+06	2.1377e+07	2.11417e+07	4.48213e+06	4.59995e+06	2.04506e+07	2.28922e+07	4.23481e+06	1.89069e+07	1.41857e+07	1.68993e+07	2.03745e+07	4.36572e+06	2.93529e+07	4.98631e+07	1.00829e+08	9.44344e+06	4.65418e+07	3.8922e+07	2.1842e+07	1.21469e+07	1.91203e+07	5.54694e+06	3.11927e+07	4.99144e+07
M113T152	112.984	151.7	2.5	8.62144e+06	9.58823e+06	1.56021e+07	1.44392e+07	3.00472e+06	3.01812e+08	1.70096e+07	2.07555e+07	1.35316e+07	1.27125e+07	2.36165e+07	2.05533e+07	9.68021e+06	1.48103e+06	1.77117e+07	3.33322e+06	3.53337e+06	3.4897e+06	1.35483e+07	3.51289e+06	1.66356e+07	1.60268e+07	1.50479e+07	3.6156e+06	3.72598e+06	3.06358e+07	1.2465e+07	3.54079e+06	1.39679e+07	2.36241e+07	1.6951e+07	3.33977e+07	3.48415e+06	1.07203e+07	2.91675e+07	1.13595e+07	8.52034e+06	3.20094e+07	1.35444e+07	3.76734e+06	8.41658e+06	1.35922e+06	7.82894e+06	1.53598e+07	2.47788e+07
M113T163	112.984	163.4	2.7	1.25119e+07	1.11586e+07	9.43015e+06	1.03241e+07	1.62141e+07	3.59208e+06	1.34005e+07	1.13724e+07	1.20569e+07	1.37816e+07	3.81303e+06	1.38424e+07	1.19058e+07	1.60255e+07	4.00661e+06	3.98702e+06	2.25278e+07	4.22986e+06	1.93984e+06	2.79493e+07	1.31789e+07	4.63772e+06	1.56214e+06	4.39764e+06	4.30037e+06	4.31419e+06	1.65352e+07	4.32779e+06	1.54976e+07	4.70964e+06	3.79413e+06	4.15207e+06	2.33675e+06	1.64716e+07	3.61298e+07	3.92785e+07	1.04289e+07	2.26045e+07	3.04808e+07	8.64519e+06	6.66473e+06	9.80579e+06	2.1022e+07	7.18235e+06	4.03303e+07
M113T174	112.984	174	2.9	3.99177e+06	1.22298e+06	1.41445e+07	3.35044e+06	3.21526e+06	1.27657e+07	2.08025e+07	1.20026e+06	6.63428e+06	1.0855e+07	1.0321e+07	3.37338e+06	1.52021e+07	3.507e+06	1.35372e+07	3.72771e+06	1.51184e+07	3.74706e+06	2.55324e+06	3.72448e+06	1.82052e+06	1.83346e+07	1.9658e+06	3.97428e+06	4.04407e+06	6.43519e+06	1.84405e+07	4.07488e+06	9.12017e+06	3.18704e+07	1.16984e+07	1.25555e+07	3.92898e+06	1.17716e+07	2.97267e+07	1.24272e+07	9.8443e+06	1.22123e+07	2.92533e+07	7.49138e+07	1.90757e+07	8.94995e+06	2.90731e+06	4.06866e+06	8.32445e+06
M113T184	112.984	184	3.1	7.41999e+06	1.10882e+07	2.98007e+06	1.87875e+07	1.47507e+07	1.02976e+07	2.41129e+06	9.51196e+06	2.49298e+06	2.40532e+06	8.10109e+06	1.88229e+07	2.57269e+06	1.62071e+07	2.6414e+06	2.6953e+06	1.06932e+07	2.83999e+06	7.02224e+06	2.82912e+06	3.10143e+06	1.17185e+07	6.59823e+06	2.94091e+06	2.92665e+06	9.80824e+06	3.14073e+06	2.96554e+06	1.17349e+07	3.03825e+06	2.88659e+06	1.73619e+06	9.4375e+06	6.96072e+06	2.01301e+07	4.70363e+07	7.21713e+06	6.82562e+06	3.30051e+07	6.06026e+06	1.77991e+06	3.9504e+06	2.09999e+06	2.86991e+06	7.03465e+07
M113T192	112.984	192.3	3.2	8.43446e+06	3.04389e+06	8.60018e+06	3.26375e+06	3.15065e+06	3.45988e+06	3.18424e+06	1.62889e+07	3.34353e+06	1.3399e+07	1.20901e+07	7.89923e+06	1.11241e+07	3.50169e+06	1.64033e+07	3.71003e+06	3.8922e+06	3.71716e+06	3.79705e+06	3.77711e+06	1.01386e+07	1.30902e+07	4.32312e+06	3.98939e+06	4.08061e+06	1.74317e+07	4.49544e+06	3.89014e+06	1.77827e+06	1.11507e+07	1.87359e+07	1.33484e+06	1.04381e+07	1.24401e+07	3.76878e+07	5.44964e+07	9.95132e+06	3.56291e+07	8.78159e+06	8.34191e+06	1.05057e+07	2.66515e+06	1.61817e+07	1.75502e+07	8.44193e+06
M113T208	112.984	208	3.5	1.11642e+06	2.11476e+07	1.08179e+07	7.22977e+06	1.48171e+06	1.36981e+06	3.03754e+07	1.71773e+07	3.88363e+07	2.32694e+07	1.49837e+07	1.52709e+07	1.55923e+07	1.48194e+07	1.57674e+07	4.21577e+06	3.47238e+07	4.2328e+06	1.13042e+07	3.56895e+07	2.13577e+07	2.33186e+07	4.22262e+07	4.47755e+06	4.41775e+06	1.81733e+07	3.75418e+07	4.51965e+06	1.37237e+06	1.81257e+06	8.80086e+06	4.05534e+06	1.56968e+07	1.37444e+07	8.62178e+07	1.40392e+07	1.10355e+07	3.8172e+06	7.87663e+07	3.69097e+07	9.3353e+06	3.19489e+07	1.7732e+07	1.49064e+07	3.42704e+07
M113T223	112.984	222.7	3.7	5.99993e+06	2.59449e+06	1.14938e+07	1.318e+07	8.77554e+06	1.06119e+07	9.5692e+06	2.83729e+06	2.69382e+06	2.91794e+06	3.07047e+06	1.01711e+07	8.79082e+06	1.2546e+07	8.49855e+06	3.2735e+06	3.4189e+06	3.1837e+06	1.11063e+07	3.38151e+06	1.44717e+07	2.25072e+07	3.93059e+06	3.64925e+06	3.46002e+06	3.6179e+06	3.69099e+06	3.5592e+06	1.55217e+07	1.67423e+07	1.2411e+07	1.14738e+07	1.53774e+07	1.4313e+07	9.71678e+06	6.85261e+07	9.26151e+06	3.18135e+07	8.07155e+06	8.00328e+06	6.61381e+06	2.24312e+06	2.43234e+06	3.62346e+06	3.35549e+07
M113T235	112.984	235.3	3.9	2.98417e+06	1.10075e+07	2.11349e+07	8.01868e+06	9.04748e+06	8.43782e+06	1.057e+07	1.56806e+07	1.45236e+07	7.40439e+06	1.35271e+07	1.107e+07	3.57689e+06	4.48481e+06	2.04874e+07	3.85757e+06	1.25894e+07	3.86068e+06	3.83922e+06	9.08924e+06	4.47568e+06	1.19621e+06	1.87462e+06	4.38113e+06	4.20342e+06	1.74836e+07	2.48005e+07	4.29966e+06	1.99498e+07	1.68748e+07	4.24832e+06	4.14593e+06	4.06964e+06	1.18797e+07	1.89762e+07	2.64191e+07	1.0862e+07	3.17439e+07	3.50676e+07	2.69637e+07	1.38912e+07	9.04381e+06	2.79206e+06	1.31139e+07	9.14462e+06
M113T249	112.984	248.8	4.1	2.42382e+07	1.26683e+07	3.24511e+06	3.41655e+06	8.04716e+06	1.32096e+07	1.32505e+07	9.84775e+06	1.19859e+07	3.81193e+06	1.22291e+07	3.36496e+07	2.35466e+07	1.88323e+07	1.38502e+07	4.21289e+06	7.49438e+06	4.31235e+06	3.14695e+07	3.86965e+07	5.65829e+07	2.1072e+07	1.54257e+07	4.67933e+06	4.34858e+06	1.94104e+06	1.32535e+07	4.51502e+06	1.39117e+07	4.66544e+06	3.57427e+07	1.73426e+07	2.7254e+07	1.82291e+06	1.25635e+07	7.4469e+07	1.19401e+07	1.12085e+07	1.05302e+07	5.73011e+07	2.47433e+06	1.0426e+06	2.55108e+07	1.67733e+07	3.47754e+07
M113T258	112.984	258.1	4.3	3.12086e+06	528831	1.21771e+07	1.61499e+07	9.8468e+06	1.15164e+07	1.54534e+07	1.3201e+07	1.49947e+07	1.9846e+07	1.85073e+07	4.13243e+06	4.15298e+06	3.9356e+06	4.28044e+06	4.35377e+06	1.66777e+07	4.54707e+06	1.35254e+07	4.34448e+06	4.89768e+06	5.24261e+06	1.8758e+07	5.0655e+06	4.70309e+06	2.15235e+07	8.80403e+06	4.91938e+06	5.35215e+06	1.47604e+07	4.41516e+06	1.43948e+06	2.64858e+07	4.66726e+06	5.17439e+06	1.66438e+07	1.21975e+07	4.89459e+07	8.46732e+07	3.94309e+06	1.51058e+07	1.41551e+07	3.11597e+06	4.9889e+06	3.792e+07
M113T282	112.984	281.7	4.7	1.67457e+07	9.71817e+06	1.02451e+07	1.28338e+06	1.6695e+07	1.95938e+07	4.75101e+07	2.33941e+07	3.58552e+07	9.4184e+06	1.06643e+07	7.7868e+06	1.15587e+07	1.81244e+07	5.02587e+07	5.03184e+06	1.87199e+07	5.0879e+06	2.49537e+07	1.69665e+07	4.47449e+07	2.2261e+07	1.59068e+07	5.76339e+06	5.43786e+06	5.8598e+07	1.45549e+06	5.60621e+06	2.18789e+07	1.70907e+07	8.17975e+06	5.30893e+06	1.06853e+07	3.25433e+07	2.1744e+07	7.81393e+07	1.42043e+07	3.02036e+07	6.97619e+07	4.285e+06	5.1105e+07	2.43448e+07	1.28508e+06	1.50468e+06	7.00404e+07
M113T296	112.984	295.6	4.9	1.73923e+07	1.19382e+07	1.88135e+07	9.23537e+06	1.31188e+07	1.69688e+07	3.73197e+06	1.71041e+07	3.65115e+06	1.77295e+07	1.74262e+07	7.16052e+06	1.14045e+07	1.626e+07	4.06694e+06	4.08339e+06	1.57646e+07	4.24426e+06	4.26346e+06	1.19137e+07	2.11785e+07	2.66149e+06	2.66243e+06	4.71672e+06	4.31982e+06	4.42058e+06	4.52587e+06	4.43895e+06	5.25557e+06	1.09716e+07	1.93868e+06	4.55241e+07	1.59467e+07	4.59742e+06	1.60903e+07	5.52762e+07	1.19406e+07	3.08199e+07	9.85644e+06	2.67708e+07	4.00317e+06	3.84538e+06	3.77669e+06	1.17389e+07	1.69096e+07
M113T312	112.984	312.2	5.2	2.7789e+07	2.2088e+07	1.5656e+07	2.12999e+07	1.71414e+07	2.53792e+07	3.13729e+06	1.81741e+06	2.47997e+07	1.39064e+06	6.19134e+06	7.23414e+06	2.07517e+07	2.40762e+07	2.41925e+07	6.28442e+06	2.29027e+07	6.16008e+06	3.15235e+07	1.34775e+07	1.43588e+06	1.4377e+07	2.05982e+07	6.89648e+06	6.57572e+06	4.06366e+07	4.53371e+07	6.58411e+06	1.5058e+07	2.16703e+07	2.0975e+07	2.49441e+07	1.19624e+07	4.26683e+07	1.92697e+08	1.16447e+08	1.81621e+07	3.72022e+06	6.10854e+07	6.5563e+07	4.58384e+07	2.26994e+07	1.38339e+07	1.162e+07	3.74306e+07
M113T329	112.984	328.9	5.5	3.46263e+07	9.83651e+06	3.45903e+06	3.34675e+07	2.17573e+07	3.06531e+06	1.22624e+07	9.31266e+06	1.89507e+07	2.93089e+06	2.03682e+06	1.03312e+07	1.04522e+07	1.1478e+07	1.18863e+07	3.09631e+06	7.23837e+06	2.95682e+06	1.48412e+07	9.41611e+06	1.06696e+07	3.28579e+06	1.40118e+07	3.29835e+06	3.15904e+06	1.02619e+07	1.14784e+07	2.95284e+06	1.39985e+07	1.31142e+07	1.72581e+06	1.48432e+07	1.21681e+07	6.45024e+06	1.39501e+07	8.58628e+07	8.72644e+06	2.34579e+07	6.69854e+06	3.32534e+07	2.5575e+07	2.21079e+07	5.12368e+06	8.54345e+06	2.1813e+07
M113T33_1	112.999	32.7	0.5	214361	248755	261126	344795	283188	0	0	0	320405	286937	0	416293	320944	345686	0	271916	279225	280676	0	312509	0	231275	359054	270851	322906	0	271216	261269	333802	338326	256924	290552	325632	297617	286462	351485	288896	309593	216558	264825	248984	298974	341841	347912	253652
M113T33_2	113.061	32.5	0.5	183143	185544	123533	275970	145667	183185	0	0	0	0	0	142728	0	0	154704	214661	158154	193017	0	145779	0	0	0	104067	152765	0	161838	150258	156628	159769	160583	146732	0	0	145468	0	0	0	94929.2	0	0	200741	153942	0	0
M113T342	112.984	341.9	5.7	6.56238e+06	2.52095e+07	4.13275e+07	5.59023e+06	6.90432e+06	4.15945e+07	2.98149e+07	7.90853e+06	4.67428e+06	1.37192e+07	1.15208e+07	1.89901e+07	1.0833e+07	8.79642e+06	1.5359e+07	4.73582e+06	1.67516e+07	4.55813e+06	1.34036e+06	2.17019e+07	8.43557e+06	4.20985e+07	1.2882e+07	5.10527e+06	4.81617e+06	1.00433e+07	3.5832e+06	4.81972e+06	3.03209e+07	1.37673e+07	1.58082e+07	1.86076e+07	1.11455e+07	3.23564e+07	1.48099e+08	1.99925e+07	1.3691e+07	2.08431e+07	2.56503e+06	2.45157e+07	7.03159e+07	1.53635e+07	5.04396e+07	9.09728e+06	3.0483e+07
M113T356	112.984	356.3	5.9	1.80781e+07	1.08031e+07	8.76317e+06	1.98928e+07	2.58238e+06	2.21263e+06	1.22925e+06	1.00928e+07	1.48362e+07	1.72674e+07	6.26499e+06	3.33051e+06	3.5104e+06	2.66564e+06	2.0324e+07	3.45965e+06	9.38757e+06	3.3237e+06	4.36267e+06	3.34286e+06	1.32572e+07	3.83211e+06	1.88125e+07	3.8299e+06	3.57557e+06	1.96064e+07	3.52814e+06	3.50388e+06	3.34166e+06	5.25248e+06	1.24298e+07	1.0358e+07	3.24957e+06	1.47684e+07	1.4666e+07	3.15643e+07	9.57869e+06	7.77632e+06	1.69213e+07	6.99862e+06	5.36288e+07	8.13716e+06	1.49357e+07	3.94174e+06	6.9799e+06
M113T369	112.984	368.5	6.1	2.7018e+07	7.31658e+07	6.77081e+07	2.03905e+06	5.5243e+07	2.63661e+07	5.39695e+07	1.51182e+07	1.80391e+07	2.29619e+07	5.29865e+06	1.78208e+07	6.8742e+06	2.02389e+07	7.73765e+06	2.99652e+06	7.58991e+06	2.91916e+06	670132	2.21839e+06	8.60489e+06	8.88491e+06	1.9393e+07	3.21258e+06	2.98199e+06	3.05876e+06	3.12067e+07	2.95826e+06	2.91377e+07	1.06704e+06	1.00326e+07	2.09163e+06	1.95313e+07	2.60617e+06	1.07499e+07	3.80574e+06	7.59897e+06	1.93763e+07	2.37541e+07	4.34816e+07	5.99945e+07	4.09104e+07	9.88776e+07	1.7097e+07	2.94488e+07
M113T393	112.984	392.5	6.5	7.34933e+06	3.64148e+06	3.46192e+06	1.62324e+07	3.02608e+06	2.42763e+07	2.72183e+06	1.30364e+07	8.22075e+06	1.29297e+07	9.55268e+06	1.15865e+07	2.26046e+06	7.07854e+06	6.96943e+06	2.30673e+06	2.4654e+07	2.07907e+06	1.87324e+06	2.24834e+07	1.0106e+07	1.45555e+07	3.61026e+06	2.10923e+06	2.08426e+06	1.34351e+06	2.08011e+06	2.00686e+06	8.40501e+06	1.39635e+07	1.26737e+07	1.06859e+07	5.3513e+06	3.5978e+06	3.42846e+07	4.44412e+07	4.92402e+06	1.85331e+07	1.1211e+07	2.49063e+07	2.84785e+07	2.74231e+07	5.29481e+06	1.08884e+07	3.10916e+07
M113T425	112.984	425.1	7.1	1.60588e+08	8.21854e+07	1.08823e+08	6.24839e+07	1.11674e+08	1.30057e+08	1.09209e+08	1.44173e+08	1.32184e+08	6.64861e+07	7.02571e+07	4.7242e+07	2.82329e+07	7.88175e+07	1.05236e+08	2.54638e+07	5.08627e+07	1.23645e+07	6.25906e+07	4.72708e+07	5.78838e+07	4.66754e+07	3.68283e+07	1.8763e+07	1.08365e+07	5.27621e+07	6.24653e+06	2.07086e+07	2.39613e+06	7.38317e+07	1.44704e+07	2.27927e+06	1.765e+07	1.4361e+07	2.09131e+08	1.30582e+08	4.70877e+07	6.77283e+06	1.16147e+08	3.68492e+07	5.15951e+08	3.72949e+08	2.9515e+08	2.99162e+06	1.71612e+07
M113T445	112.985	444.6	7.4	1.67021e+07	2.26322e+07	4.83149e+07	8.4367e+07	5.18594e+07	1.04341e+07	2.98544e+07	9.54151e+06	9.52704e+06	9.25396e+06	2.77987e+06	2.71646e+07	3.47927e+07	1.06275e+07	7.89943e+06	3.15685e+07	7.43709e+06	8.45199e+06	6.93027e+06	3.38875e+07	7.66182e+06	1.15818e+07	3.02104e+07	2.13654e+07	3.33151e+07	6.30548e+06	2.70744e+07	1.52187e+07	2.04355e+07	1.48417e+07	2.76543e+07	5.81897e+06	2.1449e+06	2.37767e+07	2.44064e+07	2.4638e+07	8.06205e+07	2.73448e+07	6.23575e+07	1.78647e+06	3.22135e+07	2.20162e+07	1.95839e+07	7.75826e+06	5.33364e+07
M113T49	113.024	49.3	0.8	2.5363e+08	1.85869e+08	2.06636e+08	1.98561e+08	2.14564e+08	1.60733e+08	1.81554e+08	7.51939e+07	1.4403e+08	1.80392e+08	2.37728e+08	2.6135e+08	2.48788e+08	2.70188e+08	1.75738e+08	1.65633e+08	1.46701e+08	1.65509e+08	1.63481e+08	7.97228e+07	2.56773e+08	1.91858e+08	1.83819e+08	2.03505e+08	2.39793e+08	2.36122e+08	2.74749e+08	2.39087e+08	2.24039e+08	2.25095e+08	2.2011e+08	2.34054e+08	2.4165e+08	2.33683e+08	2.20234e+08	1.13817e+08	2.19323e+08	2.03961e+08	2.31002e+08	2.43882e+08	1.78981e+08	2.03354e+08	2.07706e+08	1.91693e+08	2.04023e+08
M113T55	112.986	55.4	0.9	7.82793e+08	6.61804e+08	7.01874e+08	7.58307e+08	7.31017e+08	6.19555e+08	6.83493e+08	8.54266e+08	6.18107e+08	5.51341e+08	7.08893e+08	5.21215e+08	5.3799e+08	5.08663e+08	6.20262e+08	5.82356e+08	6.19939e+08	5.9696e+08	6.71783e+08	6.83877e+08	7.21853e+08	7.85612e+08	9.83071e+08	5.61354e+08	5.54336e+08	5.58912e+08	6.03421e+08	4.93641e+08	5.889e+08	7.42951e+08	5.47468e+08	5.40427e+08	6.1327e+08	5.88099e+08	3.75693e+09	3.50074e+09	5.04475e+08	5.92978e+08	5.61752e+08	6.83249e+08	8.95592e+08	9.23791e+08	9.0737e+08	8.90758e+08	8.96128e+08
M113T65	112.986	64.8	1.1	9.71146e+07	1.0742e+08	4.50056e+08	4.68899e+08	3.38284e+08	4.43667e+08	3.59601e+08	4.66341e+08	4.21718e+08	3.12916e+08	7.69808e+07	3.41766e+08	2.97876e+08	9.01993e+07	9.46036e+07	3.5956e+08	4.12704e+08	3.54481e+08	3.77369e+08	9.63561e+07	3.66945e+08	6.02838e+08	1.59295e+08	3.58384e+08	3.77134e+08	3.9274e+08	4.9332e+08	3.63364e+08	4.39924e+08	6.95665e+08	4.70751e+08	9.43704e+07	1.02077e+08	4.47318e+08	1.77849e+08	1.54326e+08	3.85793e+08	4.58619e+08	9.88985e+07	1.12648e+08	1.10768e+08	1.12733e+08	1.12689e+08	9.96914e+07	1.16333e+08
M114T408	114.056	408	6.8	730816	879231	964765	1.00246e+06	1.00477e+06	3.02644e+06	1.11049e+06	1.15004e+06	1.23456e+06	1.25935e+06	6.981e+06	8.61997e+06	1.41851e+06	1.39895e+06	1.73418e+07	2.42349e+07	1.47781e+06	3.46835e+06	1.63061e+06	1.55274e+06	1.36889e+07	6.85484e+06	1.66215e+06	7.70065e+06	7.71753e+06	1.21767e+07	1.45323e+07	6.94459e+06	802874	9.07926e+06	6.40445e+06	2.9837e+06	8.7635e+06	2.75499e+07	2.95959e+07	9.89344e+06	1.57784e+06	1.67864e+06	4.42229e+06	6.42151e+06	335058	1.9127e+06	605785	1.46894e+07	1.75977e+06
M114T429	114.056	428.8	7.1	1.21874e+06	2.81957e+06	1.65237e+06	1.78504e+06	1.73214e+06	8.40044e+06	1.95622e+06	2.04692e+06	2.04468e+06	2.26247e+06	4.87945e+06	5.06243e+06	2.49373e+06	2.41068e+06	6.18942e+06	4.96422e+06	2.48838e+06	4.40867e+06	2.65823e+06	2.75853e+06	2.90086e+06	5.7539e+06	5.50553e+06	1.23746e+07	9.96067e+06	1.04317e+07	1.05086e+07	1.2546e+07	6.54701e+06	1.89001e+07	5.77401e+06	2.41241e+07	2.48279e+07	5.1115e+06	2.93222e+06	5.59315e+06	1.02662e+07	1.28087e+07	2.87315e+06	8.02487e+06	434744	920610	1.06729e+06	1.42126e+07	3.02976e+06
M114T443	114.056	443.1	7.4	896600	6.93029e+06	1.44541e+06	1.46854e+06	1.23983e+06	4.12076e+06	1.63079e+06	1.88121e+06	1.85517e+06	2.09455e+06	7.11276e+06	2.21279e+06	2.35511e+07	2.19426e+06	4.7651e+06	1.17077e+07	2.34383e+06	1.47422e+07	2.35584e+06	2.72299e+06	1.34581e+06	6.35854e+06	1.15802e+07	7.40404e+06	2.84253e+06	3.15835e+06	1.27454e+07	7.84042e+06	1.3387e+07	8.61546e+06	7.9404e+06	2.97598e+06	6.19943e+06	1.06062e+06	2.90551e+07	1.66871e+07	6.42004e+06	2.88483e+06	2.25109e+07	7.29176e+06	114523	514357	814367	3.73055e+06	1.19171e+07
M114T50	114.028	49.7	0.8	1.48816e+07	9.34383e+06	1.0375e+07	9.83898e+06	1.05803e+07	9.03034e+06	9.42844e+06	3.51313e+06	7.26483e+06	9.01483e+06	1.28975e+07	1.22717e+07	1.522e+07	1.51051e+07	8.62241e+06	7.27961e+06	7.75354e+06	8.39438e+06	7.59933e+06	4.01601e+06	1.20025e+07	8.92344e+06	9.01616e+06	1.02158e+07	1.16015e+07	1.11404e+07	1.29857e+07	1.19576e+07	1.11403e+07	1.23355e+07	1.07004e+07	1.17495e+07	1.26891e+07	1.1649e+07	1.00511e+07	5.5219e+06	1.1118e+07	9.51058e+06	1.18922e+07	1.18485e+07	8.63184e+06	1.02787e+07	1.06471e+07	8.31064e+06	1.03069e+07
M114T51	114.056	50.6	0.8	1.00314e+07	1.30407e+07	7.64859e+06	1.05232e+07	1.04191e+07	8.34888e+06	9.01434e+06	1.49969e+07	1.38917e+07	1.25342e+07	1.1459e+07	1.33905e+07	1.0381e+07	7.05794e+06	1.0053e+07	1.23282e+07	1.2954e+07	1.14818e+07	1.6492e+07	1.51845e+07	1.31797e+07	7.36476e+06	7.81597e+06	9.63752e+06	1.11227e+07	1.01164e+07	6.39523e+06	8.97916e+06	9.57668e+06	7.95817e+06	8.40477e+06	9.91341e+06	8.74769e+06	9.9148e+06	1.14405e+07	4.42109e+06	9.85948e+06	9.4526e+06	1.07935e+07	6.83259e+06	5.20102e+06	7.22202e+06	7.4423e+06	9.87149e+06	1.2863e+07
M114T55	113.989	55.4	0.9	1.58851e+07	1.37393e+07	1.52134e+07	1.68491e+07	1.48556e+07	1.38576e+07	1.44307e+07	1.86954e+07	1.34996e+07	1.18615e+07	1.71438e+07	1.07801e+07	1.11576e+07	1.0169e+07	1.28347e+07	1.34948e+07	1.32396e+07	1.24645e+07	1.42405e+07	1.78789e+07	1.62018e+07	1.64649e+07	1.83252e+07	1.30549e+07	1.1142e+07	2.10289e+07	1.49634e+07	1.06206e+07	1.2526e+07	1.88377e+07	1.33914e+07	1.0919e+07	1.01932e+07	1.25544e+07	8.20542e+07	8.99817e+07	1.15828e+07	1.28684e+07	1.43712e+07	1.5258e+07	2.00131e+07	2.09049e+07	1.93819e+07	1.85187e+07	2.03862e+07
M114T65	113.989	64.9	1.1	8.80197e+06	2.25572e+06	9.00587e+06	2.32555e+06	1.0508e+07	8.38051e+06	7.45257e+06	1.10428e+07	2.15012e+06	6.01573e+06	1.66118e+06	3.5151e+06	1.49031e+06	6.77893e+06	6.99323e+06	1.97789e+06	9.06322e+06	7.8815e+06	7.47294e+06	2.14223e+06	2.17953e+06	1.19436e+07	3.34028e+06	1.99781e+06	7.84381e+06	2.10129e+06	2.539e+06	7.56758e+06	8.96141e+06	3.24514e+06	2.20034e+06	8.11966e+06	8.40032e+06	8.39872e+06	3.5828e+06	2.97386e+06	9.03459e+06	8.28639e+06	2.09509e+06	2.31011e+06	7.86135e+06	2.32776e+06	2.28583e+06	9.94096e+06	2.23477e+06
M115T39	115.004	39.1	0.7	2.14391e+08	1.64667e+08	1.24826e+08	1.70757e+08	1.54681e+08	2.09221e+08	1.4402e+08	1.38009e+08	1.73341e+08	1.7727e+08	1.33398e+08	1.69725e+08	1.72329e+08	1.79189e+08	1.33685e+08	1.77595e+08	1.59041e+08	1.7436e+08	2.06026e+08	1.92199e+08	1.51495e+08	1.40331e+08	1.29901e+08	1.83546e+08	1.77436e+08	1.48955e+08	1.40651e+08	1.34103e+08	1.33915e+08	1.32795e+08	1.62011e+08	1.6351e+08	1.63999e+08	1.21629e+08	1.40408e+08	6.58581e+07	1.39731e+08	1.59569e+08	2.07445e+08	1.4597e+08	1.42368e+08	1.52658e+08	1.55971e+08	1.54284e+08	1.56128e+08
M115T449	114.934	449.3	7.5	4.75891e+06	8.81585e+06	4.53802e+06	1.05571e+06	1.13288e+06	991142	1.10626e+06	1.49098e+06	1.23493e+06	1.28099e+06	1.07283e+06	8.15826e+06	1.22529e+06	3.53476e+06	1.19758e+06	1.34975e+06	1.05241e+06	5.85563e+06	1.04875e+06	1.22451e+06	5.42837e+06	5.64556e+06	1.43451e+06	1.31874e+06	6.66791e+06	5.47196e+06	1.44918e+06	3.40561e+06	6.18071e+06	6.87912e+06	6.0364e+06	4.14182e+06	1.33992e+06	809996	4.78465e+06	6.35792e+06	4.96257e+06	7.25279e+06	965276	816570	3.00344e+07	1.26121e+07	1.24893e+07	920599	5.43182e+06
M115T51	115.04	50.7	0.8	8.43437e+06	6.34939e+06	7.29407e+06	8.79407e+06	8.02725e+06	6.59305e+06	7.84913e+06	5.89393e+06	6.30543e+06	4.99673e+06	9.77283e+06	7.7523e+06	8.79251e+06	1.00719e+07	6.47167e+06	4.31059e+06	5.4173e+06	4.80126e+06	7.74403e+06	7.7268e+06	5.1928e+06	5.86784e+06	5.78185e+06	4.35225e+06	8.61303e+06	7.29772e+06	6.78085e+06	6.96171e+06	7.08298e+06	8.33933e+06	6.9345e+06	7.40832e+06	6.67319e+06	6.41903e+06	4.50442e+06	4.86721e+06	7.85647e+06	4.90349e+06	5.85932e+06	5.87873e+06	9.29047e+06	8.44225e+06	7.52143e+06	6.20424e+06	7.49008e+06
M115T52	115.004	51.8	0.9	1.63458e+07	3.65821e+06	9.58166e+06	1.24396e+07	1.15919e+07	4.35611e+06	3.13872e+06	3.99912e+06	1.5466e+07	1.43588e+07	1.07637e+07	3.5625e+06	1.27206e+07	3.86139e+06	3.41234e+06	4.52002e+06	1.39085e+07	1.36242e+07	1.95814e+07	5.69032e+06	1.20537e+07	2.74835e+06	2.49714e+06	3.68069e+06	1.49031e+07	1.26621e+07	2.72856e+06	2.84426e+06	1.03354e+07	7.89147e+06	1.3918e+07	3.52337e+06	1.42057e+07	9.17103e+06	4.57233e+06	3.09123e+06	1.08402e+07	3.32457e+06	1.63489e+07	2.79653e+06	1.23737e+07	1.20747e+07	1.23884e+07	3.15001e+06	1.22432e+07
M115T56	114.99	56.1	0.9	4.39653e+06	1.22492e+06	7.94578e+06	4.04759e+06	3.8358e+06	3.87931e+06	4.86334e+06	9.38386e+06	4.80533e+06	3.91544e+06	3.10969e+06	2.85585e+06	3.11385e+06	3.0821e+06	3.48966e+06	3.58682e+06	3.31042e+06	3.16036e+06	3.19246e+06	3.87183e+06	3.57062e+06	4.40967e+06	4.72541e+06	3.13884e+06	3.39037e+06	3.88533e+06	8.19654e+06	2.41785e+06	3.30613e+06	1.17488e+07	3.08783e+06	2.52665e+06	3.18333e+06	3.5725e+06	1.64752e+07	1.75708e+07	6.37672e+06	3.38049e+06	4.98018e+06	3.3083e+06	5.08754e+06	5.95643e+06	7.29517e+06	4.44338e+06	7.38946e+06
M116T333	116.073	333.5	5.6	4.23887e+06	4.57984e+06	4.40658e+06	5.02052e+06	4.73571e+06	3.89058e+07	1.38194e+07	5.71395e+06	1.30129e+07	1.49323e+07	2.53925e+07	3.40526e+07	1.95679e+07	6.63441e+06	5.75451e+06	1.43997e+07	1.93819e+07	2.18121e+07	6.68938e+06	7.0464e+06	6.68984e+06	2.35371e+07	2.3893e+07	3.68526e+07	6.86793e+06	6.33166e+06	3.72521e+07	4.66101e+07	6.42421e+06	1.62877e+07	1.92671e+07	2.19871e+07	2.63229e+07	2.77071e+07	5.5594e+06	2.14784e+06	3.7276e+07	2.29032e+07	2.2295e+07	1.78433e+07	1.95228e+06	6.19839e+06	3.54714e+06	6.61019e+06	3.60605e+06
M116T349	116.071	349.4	5.8	4.55643e+06	1.24912e+07	4.79443e+06	5.44273e+06	2.25753e+07	5.40964e+06	2.37739e+07	2.5282e+07	2.71998e+07	1.88063e+07	2.09383e+07	3.47855e+07	2.4514e+07	3.78357e+07	6.44854e+07	6.96219e+06	9.05095e+07	7.18806e+06	2.84791e+07	7.7078e+06	1.85041e+07	3.19764e+07	2.60767e+06	4.27857e+07	3.61502e+07	2.51417e+07	2.39297e+07	3.0686e+07	2.81433e+07	2.09073e+07	2.11764e+07	7.4365e+06	3.59664e+06	1.39724e+07	3.18105e+07	4.48179e+07	1.12112e+07	3.37481e+07	4.67811e+06	5.43876e+07	2.06562e+06	1.20303e+07	3.89822e+06	7.12937e+07	3.60505e+07
M116T364	116.072	363.5	6.1	4.44001e+06	4.92845e+06	1.36444e+07	3.98917e+07	2.99419e+07	8.30634e+06	1.80317e+07	6.07692e+06	2.82938e+07	1.03342e+07	6.35116e+06	6.72293e+06	3.29681e+06	6.48655e+06	6.37127e+06	6.87132e+06	7.04994e+06	7.12989e+06	7.09882e+06	3.28881e+07	4.4324e+07	3.79458e+06	3.17776e+07	3.35988e+07	6.95072e+06	2.32982e+07	7.14013e+06	6.97652e+06	6.89546e+06	3.48872e+07	3.64697e+07	7.26453e+06	7.28306e+06	3.44135e+07	2.55622e+06	2.67797e+07	6.86149e+06	3.21225e+07	7.17571e+06	6.78064e+06	2.14087e+06	1.3184e+07	3.82549e+06	7.34621e+06	2.0451e+07
M116T373	116.072	373.1	6.2	2.03712e+07	5.39073e+07	3.26163e+07	2.4538e+07	7.66451e+06	7.61792e+06	2.88495e+07	3.64349e+07	8.68895e+06	4.67015e+07	8.91754e+06	3.35819e+07	3.73554e+07	5.96141e+07	3.72525e+07	9.44385e+06	9.706e+06	9.84599e+06	7.5349e+07	2.25876e+07	1.02312e+07	9.9411e+06	4.82605e+07	9.77654e+06	1.02977e+07	9.89461e+06	9.84347e+06	1.73065e+07	9.84273e+06	1.00933e+07	9.62145e+06	5.31782e+07	1.00923e+07	9.65073e+06	9.82391e+06	2.10848e+07	3.46637e+07	1.34859e+07	5.71947e+07	9.34773e+06	3.21692e+06	1.58206e+06	2.96926e+07	1.04463e+07	9.81386e+06
M116T39	116.007	39.2	0.7	8.93446e+06	6.60767e+06	4.91726e+06	6.86831e+06	6.03661e+06	8.39726e+06	5.46663e+06	5.88978e+06	6.88626e+06	7.35088e+06	5.60085e+06	6.46907e+06	6.63193e+06	6.73099e+06	4.80472e+06	6.90432e+06	6.53546e+06	7.18717e+06	8.78959e+06	8.09578e+06	5.74113e+06	5.98377e+06	4.72168e+06	6.42963e+06	7.32573e+06	5.55147e+06	5.7321e+06	5.1495e+06	5.01395e+06	5.00291e+06	6.57355e+06	6.20404e+06	6.70197e+06	4.65243e+06	5.3687e+06	2.64374e+06	5.80736e+06	6.28187e+06	8.45085e+06	5.72642e+06	5.57453e+06	6.12805e+06	6.4686e+06	6.10422e+06	5.94226e+06
M116T404	116.072	404.1	6.7	3.48895e+07	3.6143e+07	5.0542e+07	2.82536e+07	4.09954e+07	3.89203e+07	3.81277e+07	4.20448e+06	1.46047e+07	5.124e+07	1.04365e+08	3.06199e+07	6.13937e+07	8.73877e+07	4.4674e+07	2.51679e+08	1.7833e+08	4.72056e+06	7.78846e+07	8.10203e+07	2.24379e+08	1.99319e+08	8.97318e+07	4.07863e+07	2.31738e+08	7.0347e+07	1.12063e+08	1.41421e+08	1.01515e+08	4.44774e+06	1.58273e+08	7.75288e+07	1.54191e+08	9.79374e+07	1.56859e+07	1.28416e+08	7.38242e+07	7.87758e+07	1.005e+08	1.5365e+08	1.58304e+06	9.34488e+06	1.37534e+07	2.32574e+08	1.50477e+08
M116T44	116.035	44.2	0.7	4.70446e+06	4.3083e+06	5.02417e+06	1.20313e+07	5.44726e+06	8.53928e+06	1.12082e+07	1.23363e+07	1.1783e+07	6.75105e+06	7.17318e+06	1.09138e+07	6.67821e+06	1.71708e+07	8.25414e+06	1.23323e+07	8.91205e+06	1.01554e+07	9.15719e+06	1.0835e+07	5.6494e+06	8.38796e+06	1.21652e+07	5.85882e+06	6.33604e+06	7.66593e+06	7.28604e+06	4.99597e+06	5.57327e+06	1.19812e+07	6.91552e+06	2.26017e+06	2.10556e+06	6.31584e+06	1.21843e+07	7.99879e+06	5.03385e+06	7.85512e+06	7.02273e+06	9.2816e+06	5.0174e+06	5.35632e+06	6.71594e+06	7.63495e+06	9.89409e+06
M116T442	116.071	442.2	7.4	5.40825e+07	4.92142e+06	1.76943e+07	4.88866e+07	8.48956e+07	4.51253e+07	6.65248e+07	4.60097e+07	3.18509e+07	3.32694e+07	2.9667e+07	1.07471e+08	1.17008e+08	1.13575e+08	9.7993e+07	6.80376e+07	2.50126e+07	1.18082e+08	3.87439e+07	1.05564e+08	3.21211e+06	7.34728e+07	1.08137e+08	8.74836e+07	1.08974e+08	1.02391e+08	5.38035e+07	1.19788e+08	4.81069e+07	7.80276e+07	1.09512e+08	8.53488e+07	1.24466e+08	5.25265e+07	1.1723e+08	1.11166e+08	3.63234e+06	1.11994e+08	4.988e+07	1.13478e+08	2.76971e+07	1.0703e+07	6.40008e+07	8.80049e+07	5.37732e+07
M116T51	116.072	51.3	0.9	7.59039e+07	9.66982e+07	6.81586e+07	8.51704e+07	7.26174e+07	6.36262e+07	7.21228e+07	9.07564e+07	1.0413e+08	9.20804e+07	6.91743e+07	9.12041e+07	7.58422e+07	5.67019e+07	7.69341e+07	8.78272e+07	8.77749e+07	8.63944e+07	9.84039e+07	1.00405e+08	7.07047e+07	6.20574e+07	5.53454e+07	7.39201e+07	7.02573e+07	7.59599e+07	6.20751e+07	6.61413e+07	6.94826e+07	5.86087e+07	5.24359e+07	6.6888e+07	6.95358e+07	6.21381e+07	5.76803e+07	3.68269e+07	7.09497e+07	6.85851e+07	7.68236e+07	5.04499e+07	5.4076e+07	6.47296e+07	6.96464e+07	7.53179e+07	7.38216e+07
M117T32	116.928	31.7	0.5	1.70748e+06	1.23752e+06	1.13895e+06	854960	701266	610635	540376	394118	411936	355123	382645	344930	366556	377508	308454	272409	319824	232409	291095	227733	191491	296436	335009	271241	240802	281975	227513	201432	268338	292555	233300	250592	228343	209220	194165	343120	228737	198726	253758	206763	6.87776e+06	4.05761e+06	3.29312e+06	260638	177395
M117T39	117.019	39.3	0.7	1.23387e+08	2.76865e+08	1.0784e+08	1.09907e+08	1.4116e+08	3.75877e+08	1.07828e+08	2.12571e+08	3.35504e+08	8.37899e+07	2.10309e+08	1.2889e+08	1.98123e+08	5.79394e+07	1.73328e+08	1.09197e+08	3.09678e+08	7.85424e+07	9.58506e+07	1.45562e+08	1.52919e+08	1.4851e+08	1.17782e+08	1.73126e+08	1.90424e+08	3.3065e+08	1.155e+08	2.20663e+08	1.38207e+08	1.3801e+08	1.02811e+08	3.20541e+07	1.99127e+08	6.72632e+07	2.03834e+08	2.6335e+07	1.66693e+08	1.56865e+08	1.02775e+08	7.40039e+07	1.44534e+08	1.68009e+08	1.51896e+08	1.51811e+08	1.56475e+08
M117T419	116.929	418.5	7	3.119e+07	1.15647e+08	2.42233e+07	1.08841e+08	1.46579e+08	1.70771e+07	1.66747e+07	5.53064e+07	1.37707e+07	5.54754e+07	1.1876e+07	5.0309e+07	1.19227e+07	1.18507e+08	1.21642e+07	1.20034e+07	5.25586e+07	1.11404e+07	1.44536e+07	4.74481e+07	4.49088e+07	3.19189e+07	2.19771e+07	1.07727e+08	4.43381e+07	1.52028e+07	3.5478e+07	1.18007e+08	3.83781e+07	4.27646e+07	3.17214e+07	4.27469e+07	6.46033e+06	1.92505e+07	8.03938e+06	3.31027e+07	2.58369e+07	7.57891e+06	3.00533e+07	3.38506e+07	1.00131e+08	5.97694e+07	4.73334e+07	4.19965e+07	7.21314e+06
M117T449	116.928	448.6	7.5	5.34756e+08	2.47463e+08	4.08621e+08	1.73419e+08	2.03657e+08	3.24378e+08	3.17206e+08	2.13598e+08	2.87284e+08	1.85939e+08	1.54232e+08	2.15176e+08	2.55645e+08	1.70174e+08	1.38978e+08	1.6647e+08	1.59061e+08	1.77099e+08	1.62404e+08	1.62068e+08	1.65929e+08	1.54782e+08	1.44381e+08	1.45037e+08	1.83312e+08	1.27016e+08	1.57986e+08	1.28795e+08	1.6928e+08	1.64467e+08	1.71559e+08	1.15923e+08	1.57917e+08	1.15853e+08	1.20585e+08	9.78659e+07	1.73195e+08	1.78744e+08	1.64472e+08	1.52164e+08	1.48968e+09	9.36715e+08	7.16771e+08	1.64398e+08	1.84364e+08
M117T51_1	117.056	51.4	0.9	1.34182e+07	2.06945e+07	1.3633e+07	1.70542e+07	1.25268e+07	1.5689e+07	1.24545e+07	1.87461e+07	1.61709e+07	1.81043e+07	1.01086e+07	1.65455e+07	1.51333e+07	1.58778e+07	1.58533e+07	1.9763e+07	1.72423e+07	2.02814e+07	2.1977e+07	1.81528e+07	1.29305e+07	1.33588e+07	1.31887e+07	1.37343e+07	1.94749e+07	1.21969e+07	1.23812e+07	1.51653e+07	1.26639e+07	1.60203e+07	2.06309e+07	1.64765e+07	2.25529e+07	1.54774e+07	1.13511e+07	6.53173e+06	1.43246e+07	1.30909e+07	1.6182e+07	1.08598e+07	1.29802e+07	1.61917e+07	1.48349e+07	1.64955e+07	1.73229e+07
M117T51_2	117.075	51.4	0.9	2.54275e+06	4.25229e+06	2.51259e+06	3.76035e+06	3.26273e+06	2.73598e+06	3.49723e+06	4.28235e+06	4.91294e+06	3.80406e+06	3.12335e+06	3.83487e+06	2.99625e+06	2.64203e+06	3.6981e+06	4.40764e+06	4.00348e+06	3.83963e+06	4.33813e+06	4.44986e+06	2.70826e+06	2.68336e+06	2.35264e+06	2.80948e+06	2.47135e+06	3.03079e+06	1.12931e+06	2.38026e+06	2.62225e+06	1.22275e+06	2.59694e+06	3.45435e+06	2.54613e+06	2.50714e+06	2.55108e+06	1.08709e+06	2.69399e+06	3.49918e+06	2.866e+06	1.87198e+06	1.96507e+06	2.73576e+06	2.44108e+06	2.94164e+06	3.41086e+06
M117T52	117.019	51.8	0.9	1.80925e+07	2.80282e+07	1.57207e+07	1.51821e+07	4.47938e+06	3.68485e+07	1.51995e+07	5.76743e+06	3.69432e+07	3.24602e+06	2.37513e+07	1.81088e+07	2.35407e+07	1.4045e+07	1.97592e+07	1.63792e+07	7.76473e+06	1.44618e+07	4.3057e+06	2.04463e+07	2.04056e+07	1.92243e+07	1.76934e+07	2.13049e+07	2.54384e+07	7.83081e+06	1.825e+07	6.76138e+06	1.92381e+07	1.88679e+07	1.62439e+07	1.26787e+07	5.9365e+06	3.22397e+06	5.90358e+06	2.01931e+06	2.15436e+07	5.44569e+06	1.78785e+07	3.35335e+06	1.77651e+07	4.37545e+06	1.84566e+07	1.8236e+07	2.24072e+07
M118T39	118.023	39.3	0.7	4.48684e+06	1.13854e+07	4.11033e+06	4.34458e+06	4.75626e+06	1.58722e+07	3.88596e+06	8.44554e+06	1.497e+07	2.4365e+06	8.704e+06	4.9359e+06	8.41915e+06	477629	7.06107e+06	4.47119e+06	1.29715e+07	3.04624e+06	3.72452e+06	5.94278e+06	6.70416e+06	5.96837e+06	4.83274e+06	6.94772e+06	7.53374e+06	1.24642e+07	4.87962e+06	9.36779e+06	5.91803e+06	5.27918e+06	3.97554e+06	250910	7.8035e+06	2.07942e+06	8.27059e+06	993964	6.72734e+06	5.71065e+06	3.83923e+06	2.86521e+06	6.02837e+06	5.864e+06	6.17316e+06	5.69619e+06	6.73292e+06
M118T421	117.929	420.8	7	1.24441e+07	2.57789e+06	6.58379e+06	4.78348e+06	7.07137e+06	5.67132e+06	4.18866e+06	1.39356e+07	878149	1.06297e+07	9.97088e+06	2.34582e+06	5.23307e+06	4.24037e+06	8.73052e+06	1.79215e+06	5.89459e+06	2.45279e+06	1.10343e+07	2.3884e+06	2.83178e+06	1.15614e+06	6.68769e+06	7.02228e+06	1.9294e+06	6.54286e+06	3.05938e+06	1.05867e+07	2.00537e+06	3.16019e+06	970547	917938	1.53356e+06	1.95089e+06	951776	1.18894e+06	2.89352e+06	2.06371e+06	974064	886577	5.28263e+07	1.51234e+07	2.56743e+07	1.16006e+07	891047
M118T449	117.929	449.3	7.5	1.43824e+07	2.18202e+07	1.67958e+07	1.4316e+07	2.06462e+07	2.55696e+06	1.6935e+07	1.30699e+06	1.01201e+07	1.88623e+07	1.36315e+07	1.72274e+07	1.66908e+07	9.47762e+06	8.53835e+06	3.46482e+06	1.42323e+06	2.48946e+07	7.92506e+06	2.14573e+07	1.1739e+07	1.32483e+07	2.15248e+07	1.65887e+06	1.83722e+07	1.22095e+07	1.54203e+07	1.33228e+07	1.43361e+07	1.82861e+07	1.54754e+07	1.34191e+07	1.21582e+07	1.33441e+07	1.36222e+07	9.75991e+06	1.6494e+07	1.90491e+07	2.33501e+07	1.33576e+07	8.05918e+07	3.55035e+07	3.48216e+07	1.33505e+07	3.05106e+06
M118T48	118.052	48.5	0.8	9.8699e+07	1.29898e+08	7.86052e+07	1.16466e+08	1.01546e+08	8.79988e+07	9.39776e+07	1.39806e+08	1.48342e+08	1.18001e+08	1.01092e+08	1.25635e+08	1.00159e+08	8.86483e+07	9.5125e+07	1.14919e+08	1.17879e+08	1.1569e+08	1.35498e+08	1.53496e+08	9.96564e+07	8.04616e+07	8.33205e+07	9.25297e+07	9.69116e+07	1.07828e+08	7.46152e+07	9.1439e+07	1.02194e+08	8.44051e+07	7.99244e+07	1.02967e+08	9.72119e+07	9.16948e+07	6.80136e+07	4.21285e+07	9.28141e+07	1.01489e+08	1.0941e+08	6.34779e+07	8.26777e+07	8.94991e+07	9.1468e+07	9.47114e+07	1.06086e+08
M119T39	118.999	38.8	0.6	1.26798e+06	2.14252e+06	2.34417e+06	1.48793e+06	1.40378e+06	1.14377e+06	1.45544e+06	3.50431e+06	1.70564e+06	1.42882e+06	1.46498e+06	1.0872e+06	1.56202e+06	1.98915e+06	2.33927e+06	1.99769e+06	1.21488e+06	1.03557e+06	1.57982e+06	2.36276e+06	1.52893e+06	1.52068e+06	1.71626e+06	1.80402e+06	1.20367e+06	2.06962e+06	1.66182e+06	1.36225e+06	1.76565e+06	1.43531e+06	1.68709e+06	1.42998e+06	1.37189e+06	2.35009e+06	1.85843e+06	471188	1.5269e+06	1.53092e+06	1.52162e+06	1.44535e+06	1.29568e+06	1.51156e+06	1.78802e+06	1.62879e+06	1.47688e+06
M119T49	119.035	49.2	0.8	2.89328e+08	2.09773e+08	2.30599e+08	2.22434e+08	2.41735e+08	1.83345e+08	1.80379e+08	8.28687e+07	1.57891e+08	1.92327e+08	2.65371e+08	2.99638e+08	2.81528e+08	4.15075e+08	1.89111e+08	1.80424e+08	1.56235e+08	1.76275e+08	1.772e+08	9.14889e+07	2.81129e+08	2.11737e+08	2.16114e+08	2.26394e+08	2.642e+08	2.72487e+08	2.7881e+08	2.71462e+08	2.61779e+08	2.31058e+08	2.45306e+08	2.71034e+08	2.78263e+08	2.5786e+08	2.22447e+08	1.23458e+08	2.36082e+08	2.30546e+08	2.56952e+08	2.67721e+08	2.08896e+08	2.37582e+08	2.4399e+08	2.05001e+08	2.3288e+08
M119T63	118.931	62.9	1	5.50479e+06	9.36218e+06	7.21758e+06	8.40711e+06	8.44521e+06	7.87831e+06	4.12774e+06	7.89249e+06	8.31601e+06	4.02599e+06	7.17017e+06	1.0046e+07	5.21968e+06	5.90036e+06	8.40838e+06	9.00461e+06	8.35643e+06	7.44201e+06	7.35851e+06	7.43783e+06	7.36765e+06	5.81873e+06	5.23382e+06	4.31497e+06	5.45887e+06	4.84475e+06	8.70521e+06	7.38299e+06	8.86834e+06	7.1223e+06	6.53877e+06	8.24942e+06	4.69483e+06	7.61472e+06	6.72878e+06	2.01464e+06	8.4645e+06	7.28468e+06	8.50977e+06	4.63046e+06	4.35715e+06	8.11784e+06	6.52506e+06	6.92184e+06	7.93501e+06
M120T49	120.038	49.3	0.8	1.18202e+07	8.84776e+06	8.84544e+06	8.80812e+06	9.78682e+06	7.8773e+06	6.55075e+06	635695	5.87276e+06	7.30489e+06	1.14904e+07	1.20244e+07	1.02573e+07	1.64957e+07	7.62419e+06	6.32843e+06	5.64609e+06	6.65662e+06	6.741e+06	2.95318e+06	9.87562e+06	7.555e+06	7.61691e+06	8.40316e+06	1.00517e+07	9.9546e+06	1.18767e+07	1.02684e+07	9.12794e+06	8.5497e+06	9.74248e+06	9.858e+06	1.13912e+07	1.00807e+07	7.40296e+06	4.75684e+06	9.51514e+06	8.30032e+06	1.01232e+07	9.90035e+06	9.07101e+06	9.25211e+06	9.77584e+06	8.24443e+06	9.01644e+06
M121T64	120.928	64	1.1	1.64002e+06	2.20924e+06	381225	2.24005e+06	2.25031e+06	1.87635e+06	2.20788e+06	2.37663e+06	1.96333e+06	1.72936e+06	1.60853e+06	1.84469e+06	1.57462e+06	1.81859e+06	1.85033e+06	430129	1.20059e+06	1.69818e+06	415238	1.70633e+06	325197	1.57386e+06	1.55513e+06	1.47131e+06	1.73763e+06	1.78456e+06	1.93724e+06	1.51812e+06	1.79809e+06	1.77451e+06	137987	446805	1.24556e+06	1.45473e+06	1.00583e+06	103488	1.73558e+06	442081	1.43661e+06	1.79004e+06	1.50661e+06	1.7229e+06	1.94201e+06	1.26338e+06	1.60343e+06
M122T32	122.033	32	0.5	139441	118684	133410	0	113837	152518	106211	124229	142708	118092	96145	88024.1	97369.6	112230	88867.6	0	113179	71255	87525.5	0	65477.1	73202.8	87436.1	85539.3	0	79696.2	0	84201.9	74187.9	0	108090	0	0	84193.1	0	101228	61159.4	107535	0	0	207631	0	0	93433.4	0
M122T397	121.999	397.2	6.6	1.54415e+06	9.57413e+06	6.46819e+06	1.54891e+06	1.64958e+06	1.7284e+06	1.67108e+06	4.71209e+06	5.5192e+06	8.25492e+06	7.9149e+06	1.5815e+06	1.0247e+07	1.5924e+06	1.72906e+06	2.41772e+06	6.347e+06	6.12854e+06	1.61121e+06	5.25736e+06	1.66277e+06	1.75057e+06	1.72999e+06	1.70487e+06	1.51651e+06	6.76532e+06	1.6353e+06	1.7077e+06	9.45666e+06	1.5867e+06	8.54872e+06	6.64136e+06	7.1417e+06	6.859e+06	1.75988e+06	5.59964e+06	9.45547e+06	7.40503e+06	8.14869e+06	9.17312e+06	5.60294e+06	1.58025e+06	8.02944e+06	1.74697e+06	1.51999e+06
M122T414	122	413.7	6.9	1.72118e+07	1.38039e+06	1.70014e+06	945980	1.75969e+06	2.01112e+07	1.78434e+06	1.24418e+07	7.11282e+06	739702	1.60474e+06	1.65014e+06	1.54201e+06	5.30779e+07	8.05658e+06	1.08087e+07	1.64794e+06	1.55708e+07	1.44564e+07	1.87225e+06	1.5204e+07	1.24509e+07	1.44759e+07	9.31939e+06	1.88729e+07	9.07832e+06	1.56672e+06	9.01584e+06	1.22568e+06	7.56214e+06	1.53718e+07	1.50403e+06	1.04885e+07	1.31228e+07	1.60154e+06	3.94158e+07	1.35564e+06	4.32421e+06	1.5789e+07	1.00984e+07	2.11928e+07	1.82221e+06	1.04361e+06	1.75434e+06	1.36272e+07
M122T425	122	424.7	7.1	1.45866e+07	5.294e+06	8.70816e+06	6.37136e+06	2.19068e+06	3.0355e+07	9.24243e+06	2.01398e+07	1.24824e+07	1.14857e+07	1.02181e+07	1.02435e+07	5.68565e+06	2.21816e+06	1.26399e+07	4.51256e+06	9.47726e+06	1.02854e+06	1.71721e+07	1.03696e+07	1.54468e+06	6.04829e+06	3.25163e+06	3.63519e+07	6.63572e+06	1.03721e+07	9.65854e+06	8.81113e+06	6.74364e+06	997357	1.5068e+07	932216	1.96073e+07	1.24356e+07	2.25228e+06	2.22857e+06	2.35063e+07	1.0606e+06	1.16713e+07	2.05578e+06	2.31041e+06	7.74795e+06	2.08105e+06	1.03574e+07	2.17286e+06
M122T445	121.999	444.9	7.4	1.53434e+07	8.05327e+06	2.7343e+06	1.76991e+06	6.79647e+07	1.33568e+07	1.45241e+07	1.14227e+07	1.39789e+07	7.14507e+06	1.06997e+07	1.39312e+07	2.03769e+07	1.99651e+07	1.27175e+07	1.77037e+07	1.47976e+07	1.69719e+06	1.5457e+07	2.35522e+07	3.17445e+07	1.23791e+07	2.19512e+07	4.00653e+06	1.31716e+07	1.06509e+07	9.4918e+06	6.83871e+06	1.43982e+07	2.07576e+07	1.43399e+07	2.83773e+07	4.09546e+06	1.10928e+07	6.63609e+07	2.61451e+07	2.09053e+07	3.39206e+07	1.28333e+07	2.17582e+07	1.33552e+07	2.72387e+07	3.56554e+07	3.43163e+06	4.02573e+07
M123T32	123.028	32.1	0.5	82193.6	104959	66958.6	79653	114712	0	82266.2	99459.7	0	87301.7	0	92987.3	0	0	116478	107746	144881	0	96347.9	135220	0	0	0	72476.8	109067	82221.7	150523	101296	93104.8	0	0	135880	126604	0	111925	0	86319.9	0	0	121990	65339.9	0	97557.5	74625.4	174564
M123T43	122.976	42.8	0.7	125300	135903	2.26556e+06	1.08263e+06	1.53528e+06	1.80155e+06	3.08408e+06	2.00719e+06	1.52857e+06	2.27832e+06	2.04035e+06	1.06558e+06	823509	237185	2.31799e+06	2.6509e+06	2.26769e+06	2.27203e+06	1.73511e+06	3.06366e+06	4.652e+06	2.51714e+06	2.17112e+06	1.86321e+06	1.85003e+06	2.07578e+06	2.47037e+06	2.1844e+06	2.87314e+06	2.16896e+06	1.81541e+06	340054	196619	2.19396e+06	1.91709e+06	1.59934e+06	1.75266e+06	1.27978e+06	1.3552e+06	2.0537e+06	1.57544e+06	1.47859e+06	1.76636e+06	1.79364e+06	2.17774e+06
M124T48	124.008	47.9	0.8	1.90805e+08	1.41268e+08	4.25505e+08	3.86932e+08	6.13713e+08	6.14551e+08	7.22397e+08	1.21957e+09	7.0237e+08	9.39153e+08	4.38339e+08	3.93105e+08	4.48699e+08	3.95457e+08	7.70994e+08	8.60454e+08	8.33584e+08	7.06067e+08	4.40875e+08	1.12361e+09	6.85985e+08	4.99205e+08	5.37201e+08	6.22826e+08	8.02817e+08	8.03396e+08	6.81889e+08	7.21792e+08	6.91213e+08	5.618e+08	7.87828e+08	7.87146e+08	8.35861e+08	6.17254e+08	3.42079e+08	1.28952e+08	6.05813e+08	5.35603e+08	6.32675e+08	5.8751e+08	5.82682e+08	6.07531e+08	6.16651e+08	5.80755e+08	6.29637e+08
M124T74	124.008	74.3	1.2	6.88891e+06	1.3507e+07	4.32929e+07	3.90148e+07	7.21518e+07	2.47937e+07	7.52088e+07	9.94826e+07	6.20242e+07	4.03135e+07	4.75945e+07	3.53054e+07	1.83175e+07	1.54526e+07	2.94045e+07	3.18016e+07	7.24416e+07	2.70945e+07	5.73439e+06	3.95162e+07	3.19013e+07	1.97329e+07	5.54478e+07	6.61065e+07	3.26909e+07	3.35745e+07	2.89634e+07	3.33784e+07	2.49323e+07	5.41698e+07	9.2304e+07	8.74312e+07	9.16252e+07	7.30504e+07	3.63277e+07	1.42402e+07	6.23379e+07	2.48661e+07	2.64375e+07	2.27039e+07	6.04723e+07	7.53653e+06	2.44401e+07	2.26519e+07	2.36585e+07
M125T231	125.097	230.6	3.8	275020	362068	503729	483473	767372	387902	477138	445245	466402	383066	781559	429288	88283.5	310039	379918	370954	382791	270305	630133	280487	257677	536105	421866	369423	70986.5	321096	87396.5	69149.1	373464	60628.4	54995.9	85319.1	72061.6	84971.6	59178.6	40640.2	322029	423584	322359	225047	418460	421379	378922	391913	362512
M125T44	125.001	43.6	0.7	8.26321e+06	1.6051e+07	6.44402e+07	3.28921e+07	1.13764e+07	2.57931e+07	2.08157e+07	2.59066e+07	2.68836e+07	1.9409e+07	8.85346e+06	1.28798e+07	9.78176e+06	8.47187e+06	1.58687e+07	2.51096e+07	1.72897e+07	2.08914e+07	1.69214e+07	2.26623e+07	1.94154e+07	1.96039e+07	1.65003e+07	1.14068e+07	1.70644e+07	1.02595e+07	2.59953e+07	2.10331e+07	1.59158e+07	2.31008e+07	1.63273e+07	1.70449e+07	1.61784e+07	1.2417e+07	9.58614e+06	3.95241e+06	1.27007e+07	1.11098e+07	1.29618e+07	5.17331e+07	1.48974e+07	1.58828e+07	1.60864e+07	1.68662e+07	1.72326e+07
M125T50	125.025	49.7	0.8	1.50105e+07	1.18495e+07	1.33592e+07	1.33223e+07	1.48203e+07	9.33144e+06	1.25796e+07	4.56479e+06	9.94783e+06	1.19078e+07	1.58239e+07	1.83388e+07	1.81388e+07	1.6163e+07	1.22689e+07	8.94404e+06	9.78585e+06	1.07865e+07	1.09677e+07	6.79363e+06	1.72706e+07	1.45172e+07	1.58686e+07	1.69421e+07	1.73351e+07	1.56931e+07	1.89347e+07	2.04427e+07	1.6092e+07	1.34404e+07	1.79192e+07	1.9734e+07	1.7331e+07	1.65814e+07	1.45998e+07	8.97714e+06	1.68355e+07	1.4104e+07	1.6963e+07	1.51184e+07	1.14016e+07	1.30789e+07	1.3183e+07	1.20858e+07	1.41498e+07
M126T32	126.02	32.1	0.5	143552	130979	122726	102552	129035	119820	118387	124479	142061	121593	134937	128778	134860	119915	139110	155300	117370	128284	126101	116203	119033	91721.8	192199	113708	103848	115100	132584	110761	104435	157833	106145	109756	109538	105719	127904	100591	127044	127263	100968	97308.1	81355.7	129576	133284	103971	121824
M126T48	126.003	47.9	0.8	7.90289e+06	4.83095e+06	1.88601e+07	1.62311e+07	2.65205e+07	2.66697e+07	2.97465e+07	5.47376e+07	2.99725e+07	4.25385e+07	1.8348e+07	1.63709e+07	1.78453e+07	1.70612e+07	3.47902e+07	3.70275e+07	3.61382e+07	3.01639e+07	1.93969e+07	4.92091e+07	2.945e+07	2.19567e+07	2.26472e+07	2.66172e+07	3.4967e+07	3.45475e+07	3.00212e+07	3.0115e+07	2.99192e+07	2.35602e+07	3.46376e+07	3.52498e+07	3.64549e+07	2.7076e+07	1.37757e+07	5.5033e+06	2.61083e+07	2.20333e+07	2.82303e+07	2.51347e+07	2.53451e+07	2.60148e+07	2.73117e+07	2.58727e+07	2.67338e+07
M127T43	126.998	43.5	0.7	1.85833e+06	4.04265e+06	3.52863e+06	3.9087e+06	2.42745e+06	2.43014e+06	3.06617e+06	7.20296e+06	3.54637e+06	2.80216e+06	1.82469e+06	3.16202e+06	2.87395e+06	2.4844e+06	3.54631e+06	4.468e+06	5.15338e+06	4.34303e+06	4.47537e+06	4.26215e+06	1.99884e+06	3.48131e+06	3.9584e+06	2.29069e+06	1.81157e+06	2.68685e+06	2.69799e+06	2.13582e+06	3.6447e+06	5.92221e+06	2.35719e+06	2.90957e+06	3.5638e+06	3.17723e+06	1.84286e+06	221812	3.03399e+06	3.26364e+06	2.53944e+06	2.58562e+06	2.27166e+06	2.33098e+06	2.16575e+06	3.04943e+06	3.38845e+06
M128T344	128.009	344.2	5.7	5.41649e+07	1.13422e+07	1.22469e+07	1.20486e+07	1.13842e+07	3.61346e+07	1.17526e+07	1.18912e+07	1.20756e+07	4.31505e+07	1.24607e+07	3.08404e+07	1.22801e+07	1.27228e+07	4.18249e+07	1.19761e+07	3.55097e+07	1.13956e+07	3.55335e+07	4.24025e+07	1.27209e+07	3.70925e+07	4.41029e+07	5.85979e+07	5.8333e+07	1.27767e+07	1.32642e+07	6.12147e+07	5.18206e+07	1.34707e+07	6.21092e+07	1.3484e+07	4.41672e+07	6.22498e+07	4.78686e+07	5.3209e+07	4.94837e+07	4.53168e+07	7.40109e+07	1.34166e+07	6.46997e+07	3.14512e+07	3.49535e+07	1.20546e+07	7.08564e+07
M128T368	128.009	368.3	6.1	8.64641e+07	7.48338e+07	1.85908e+08	1.1483e+08	4.2419e+07	1.18319e+08	7.00824e+07	1.36439e+08	1.67618e+08	1.19472e+08	1.03519e+08	1.36554e+08	1.56165e+08	1.91951e+08	9.10691e+07	3.3752e+07	7.36216e+07	8.184e+07	1.12062e+08	2.6636e+06	4.92029e+07	6.68822e+07	4.32849e+07	4.8754e+07	5.9027e+07	1.43363e+08	1.82034e+07	1.73774e+07	1.59957e+08	6.93542e+07	6.37223e+07	2.94022e+07	4.50178e+07	5.4644e+07	6.19927e+07	5.29427e+07	1.62861e+08	8.85322e+07	8.36221e+07	5.94238e+07	1.31429e+08	4.82956e+07	7.40157e+07	6.2861e+07	1.70417e+08
M128T389	128.009	389.4	6.5	2.83943e+07	1.14776e+08	6.97081e+07	9.07132e+07	6.21019e+07	5.60593e+07	8.9905e+07	7.82369e+07	9.50991e+07	6.14999e+07	1.65589e+07	5.93414e+06	2.35546e+07	1.02274e+07	1.74343e+07	1.67587e+07	5.92726e+07	4.07987e+07	5.57547e+07	8.52334e+07	9.59001e+07	3.85764e+07	5.14972e+07	1.15425e+08	1.62847e+07	7.29396e+07	5.26258e+06	1.69302e+07	7.91563e+07	9.96183e+07	8.36327e+07	8.40597e+07	5.97093e+07	1.72109e+07	6.41664e+07	8.61625e+07	2.1303e+07	7.96842e+07	2.39571e+07	6.17882e+07	1.23358e+08	4.38811e+07	7.99349e+07	3.09644e+07	1.60953e+07
M128T43	128.036	43.5	0.7	1.3171e+08	1.74231e+08	1.04999e+08	1.31864e+08	1.28663e+08	1.71406e+08	1.01285e+08	1.63453e+08	1.48363e+08	1.11376e+08	1.11773e+08	1.42891e+08	1.34316e+08	1.33238e+08	1.11081e+08	1.33268e+08	1.17479e+08	1.20925e+08	1.49614e+08	1.31494e+08	1.42172e+08	1.0426e+08	1.12587e+08	1.19522e+08	1.07117e+08	1.32039e+08	8.97015e+07	1.12556e+08	1.1336e+08	9.92174e+07	1.11382e+08	1.19718e+08	1.23e+08	1.27551e+08	1.12432e+08	5.88051e+07	1.18211e+08	1.24577e+08	1.21441e+08	1.05901e+08	1.13037e+08	1.11535e+08	1.1775e+08	1.12856e+08	1.25527e+08
M128T447	128.009	446.8	7.4	1.55606e+09	1.62357e+09	1.82862e+09	1.34273e+09	1.6544e+09	5.71994e+08	1.31508e+09	1.43944e+09	6.29291e+08	1.67283e+09	1.48021e+09	1.5993e+09	1.59092e+09	1.66542e+09	1.62826e+09	1.53084e+09	1.38283e+09	1.50018e+09	1.58792e+09	8.06126e+08	1.73573e+09	1.69038e+09	1.66879e+09	1.68017e+09	1.60368e+09	1.7001e+09	1.60575e+09	1.60921e+09	1.57248e+09	1.71201e+09	1.48878e+09	1.65168e+09	1.63646e+09	1.75575e+09	1.58171e+09	1.66862e+09	1.70214e+09	1.55118e+09	1.62056e+09	1.73346e+09	6.14869e+08	1.63106e+09	1.61784e+09	1.71897e+09	1.60734e+09
M129T422	129.014	422.3	7	2.41413e+06	2.4922e+07	2.71192e+06	1.25732e+07	2.73412e+07	1.96581e+07	2.74141e+07	1.21651e+07	1.65774e+07	1.72752e+07	1.03299e+07	9.31869e+06	1.38723e+07	1.07042e+07	1.33437e+07	1.47681e+07	1.20478e+07	8.76208e+06	1.36441e+07	1.57245e+07	1.91244e+07	8.3346e+06	1.11242e+07	1.04768e+07	1.21894e+07	1.03615e+07	1.26324e+07	1.11371e+07	2.99287e+07	985748	1.17371e+07	2.49174e+06	2.49328e+06	2.62847e+06	1.92067e+07	3.16339e+07	3.72951e+06	6.27843e+06	1.01045e+06	8.72852e+06	1.0253e+07	1.32582e+07	3.267e+07	7.38707e+06	1.55095e+07
M129T43	129.039	43.4	0.7	6.54019e+06	8.34627e+06	4.52474e+06	7.19661e+06	5.67778e+06	7.66059e+06	4.22875e+06	8.09519e+06	6.86841e+06	5.37713e+06	5.36745e+06	6.64351e+06	5.96699e+06	7.01075e+06	4.99911e+06	6.26302e+06	5.8119e+06	4.74732e+06	7.47419e+06	6.59239e+06	6.40926e+06	5.01797e+06	4.83219e+06	5.45693e+06	4.57798e+06	6.46185e+06	3.87725e+06	5.18493e+06	5.11555e+06	4.09879e+06	5.00369e+06	5.47991e+06	5.43585e+06	6.34592e+06	5.06748e+06	2.70673e+06	4.75253e+06	5.15566e+06	5.68687e+06	4.7717e+06	4.92455e+06	5.36273e+06	4.77456e+06	5.20505e+06	6.21938e+06
M129T44	129.019	43.8	0.7	1.67816e+07	2.33724e+07	1.88753e+07	1.8027e+07	2.39501e+07	1.92919e+07	2.14279e+07	1.96215e+07	2.53325e+07	1.78988e+07	2.35269e+07	1.88829e+07	2.01031e+07	3.89074e+07	2.67721e+07	1.87673e+07	1.77468e+07	3.11352e+07	1.3845e+07	2.9713e+07	4.38891e+07	1.81389e+07	2.44101e+07	3.46704e+07	3.85659e+07	2.45524e+07	2.42573e+07	2.7495e+07	1.94155e+07	1.94077e+07	2.01035e+07	1.98003e+07	3.86467e+07	2.23259e+07	3.1075e+07	1.05659e+07	3.59735e+07	1.92324e+07	1.92169e+07	1.8788e+07	2.72379e+07	2.96263e+07	2.13265e+07	2.33727e+07	2.21789e+07
M129T446	129.014	445.6	7.4	1.11932e+07	3.66221e+06	1.40867e+07	1.93797e+07	2.24972e+07	1.88944e+07	1.50443e+07	2.07783e+07	1.1335e+07	2.23852e+07	1.94893e+07	1.41831e+07	1.45164e+07	2.03687e+07	1.77793e+07	1.36699e+07	2.13791e+07	2.46987e+07	2.00621e+07	1.19525e+07	2.15635e+07	2.05632e+07	2.12447e+07	2.83648e+06	2.36169e+07	2.15565e+07	2.42074e+07	2.0542e+07	1.58327e+07	2.38102e+07	2.5257e+07	5.23224e+07	2.33462e+07	1.65758e+07	2.35072e+07	2.34886e+07	2.93475e+07	2.44004e+07	1.75534e+07	2.07847e+07	2.19309e+07	1.67558e+07	1.32293e+06	2.08708e+07	1.73575e+07
M129T64	128.96	63.7	1.1	1.0131e+09	8.03277e+08	7.35169e+08	9.75826e+08	1.01174e+09	8.59933e+08	9.78845e+08	8.67886e+08	7.87604e+08	9.39091e+08	1.03083e+09	1.20634e+09	1.05658e+09	1.08287e+09	1.0525e+09	8.45638e+08	8.14373e+08	8.40271e+08	9.85538e+08	8.6521e+08	8.64851e+08	5.69537e+08	6.66249e+08	8.69397e+08	8.75859e+08	7.45385e+08	8.52847e+08	1.00397e+09	7.82614e+08	5.44903e+08	9.54067e+08	1.02295e+09	8.4626e+08	8.85776e+08	8.51582e+08	3.79967e+08	8.13448e+08	8.46377e+08	1.02749e+09	7.98015e+08	6.95655e+08	1.01438e+09	8.27971e+08	7.71184e+08	9.11261e+08
M130T135	130.086	134.5	2.2	1.92584e+07	2.81856e+07	8.18446e+06	2.10393e+07	1.99654e+07	2.00899e+07	1.05559e+07	3.82926e+07	3.07657e+07	5.98999e+06	1.82589e+07	1.83404e+07	4.00014e+06	3.70334e+06	7.73866e+06	3.93001e+06	2.3106e+07	2.71167e+07	4.31698e+07	4.49221e+06	4.13125e+06	3.84109e+07	3.72775e+06	1.82741e+07	7.3911e+06	4.20119e+06	3.78707e+06	3.885e+06	3.98913e+06	4.10737e+06	4.10625e+06	4.25822e+06	4.18146e+06	4.03432e+06	3.82531e+06	3.25664e+06	4.07998e+06	3.92229e+06	2.28425e+07	3.81356e+06	5.89965e+06	2.0382e+06	3.53926e+07	4.00122e+06	4.12051e+06
M130T265	130.086	265.4	4.4	1.7359e+07	3.67065e+07	1.91121e+07	4.17372e+07	3.49798e+07	2.03608e+07	2.35202e+07	2.61898e+06	4.03789e+06	2.7486e+07	1.61064e+07	4.92608e+07	1.18364e+07	1.13956e+07	8.4089e+07	1.1779e+07	3.03635e+07	2.12495e+07	2.6346e+07	1.28036e+07	1.23657e+07	4.6963e+07	1.14425e+07	5.28121e+07	1.25593e+07	1.28767e+07	1.19635e+07	1.2539e+07	1.24904e+07	1.27283e+07	1.24615e+07	1.27914e+07	1.28068e+07	1.29332e+07	1.1943e+07	1.10694e+07	3.96073e+07	1.19186e+07	3.12713e+07	1.22506e+07	6.19263e+06	2.12233e+07	2.29392e+07	1.26678e+07	1.28132e+07
M130T281	130.086	281.5	4.7	3.85532e+07	6.68192e+06	1.99371e+07	4.42009e+07	5.42875e+07	1.20889e+07	6.19059e+07	5.65572e+07	6.79559e+07	3.92733e+07	3.23973e+07	6.47793e+07	1.47901e+07	1.41662e+07	3.09072e+07	1.43328e+07	5.14843e+07	5.1662e+07	4.30842e+07	1.65247e+07	1.5414e+07	3.35817e+07	1.45258e+07	6.06929e+07	6.8221e+07	1.59913e+07	1.47963e+07	1.50426e+07	1.56278e+07	1.56727e+07	1.59173e+07	1.57365e+07	1.60557e+07	1.61265e+07	1.51333e+07	1.39977e+07	4.58538e+07	1.47472e+07	5.19244e+07	1.53113e+07	1.68893e+07	1.67705e+07	3.03531e+07	1.53888e+07	1.6281e+07
M130T326	130.086	325.7	5.4	2.38948e+07	3.59878e+06	4.5948e+07	3.11984e+07	3.14348e+06	4.75418e+07	5.23697e+06	5.80815e+06	3.2104e+07	5.88346e+07	1.83466e+07	4.12957e+07	8.18711e+06	8.63073e+06	3.48795e+07	8.46627e+06	5.16621e+06	4.54525e+07	1.2367e+08	3.01658e+07	6.67603e+06	1.24398e+08	4.64739e+07	4.69938e+06	7.66914e+07	9.16958e+06	8.78963e+06	9.2541e+06	9.66662e+06	9.71902e+06	8.96064e+06	3.89645e+07	3.40413e+07	5.16681e+06	5.72888e+07	7.36593e+07	7.31206e+07	9.26931e+06	1.20003e+07	5.37173e+06	2.01404e+07	3.10916e+07	3.11587e+07	9.12273e+06	4.09938e+07
M130T337	130.086	337.4	5.6	2.45353e+07	4.49826e+07	5.14963e+07	3.44897e+07	1.10447e+07	5.52893e+07	1.82143e+07	9.382e+06	1.25078e+07	1.32226e+07	1.28248e+07	5.86432e+07	9.08024e+07	1.30355e+07	3.73623e+07	1.36658e+07	1.31835e+07	2.39379e+07	1.41469e+07	2.30121e+07	5.37633e+07	6.28428e+07	4.72425e+07	2.54424e+07	1.44191e+07	1.4855e+07	4.66288e+06	1.41468e+07	1.48371e+07	4.16983e+07	1.22968e+08	6.57359e+07	5.69062e+07	6.78615e+06	3.17247e+07	4.09106e+07	1.41614e+07	1.48899e+07	3.81279e+07	3.89413e+07	1.07795e+07	3.90483e+07	5.7444e+07	1.48115e+07	5.25738e+07
M130T349	130.086	349.1	5.8	1.14524e+08	1.21194e+07	7.43842e+07	5.98909e+07	8.84706e+07	1.33136e+07	6.74729e+07	1.82198e+07	8.1716e+07	6.92631e+07	3.60408e+07	7.49248e+07	1.73913e+07	1.66408e+07	8.04061e+07	1.65847e+07	6.27307e+07	9.97416e+07	1.75593e+07	6.31641e+07	1.07475e+07	1.77055e+07	6.65364e+07	4.09527e+07	1.8833e+07	4.99373e+07	5.01247e+07	2.03382e+07	5.74441e+07	3.79788e+07	1.85479e+07	1.93952e+07	1.88304e+07	1.9108e+07	1.83771e+07	1.69139e+07	4.79581e+07	3.1886e+07	5.96313e+07	5.79548e+07	3.67427e+07	1.92996e+07	9.49947e+06	1.84738e+07	3.62852e+07
M130T365	130.086	364.8	6.1	3.08218e+07	1.08305e+08	1.57534e+07	1.30667e+08	1.70234e+07	8.34064e+07	7.21036e+07	3.8067e+07	4.35935e+07	2.07427e+07	2.01393e+07	9.59081e+07	2.15484e+07	6.24921e+07	3.15784e+06	5.69206e+07	7.66495e+07	5.2625e+07	3.75505e+07	1.73609e+08	9.97736e+07	2.22246e+07	2.18045e+07	7.33757e+06	2.2952e+07	1.37372e+07	5.31842e+07	5.41033e+07	2.24519e+07	1.08889e+08	9.10258e+06	7.56632e+07	1.56087e+08	2.30723e+07	8.73548e+07	1.20259e+08	5.31127e+07	5.64219e+07	2.13509e+07	1.00194e+07	6.04723e+06	2.04128e+07	3.77618e+07	2.24892e+07	4.82879e+07
M130T381	130.086	380.7	6.3	1.16403e+07	4.22987e+07	6.06406e+06	6.40144e+06	1.46553e+07	1.45301e+07	1.50517e+07	1.58913e+07	1.68228e+07	2.07936e+08	1.7203e+07	7.97167e+06	1.81214e+07	5.53968e+06	1.5639e+07	7.73597e+06	5.26706e+07	1.80311e+07	1.58771e+08	2.02351e+07	9.028e+07	1.91894e+07	1.8909e+07	1.35934e+08	2.48441e+08	1.94316e+07	8.60326e+07	1.07871e+07	1.48931e+08	4.09375e+07	8.55575e+07	1.97523e+07	2.06454e+07	1.99443e+07	1.20343e+07	1.2728e+08	5.26882e+07	5.87426e+07	8.50271e+06	1.92564e+07	2.22808e+07	3.43992e+07	1.00732e+07	7.02115e+07	2.04156e+07
M130T403	130.086	403.3	6.7	4.01591e+07	9.99426e+07	1.11966e+08	1.37646e+08	3.92231e+08	2.79985e+08	4.50731e+08	1.8969e+08	3.83291e+08	7.92051e+07	5.35462e+08	3.86528e+08	6.74992e+07	3.01857e+08	5.14584e+07	2.25134e+08	1.9949e+08	2.76937e+08	2.17282e+08	2.24014e+08	7.80411e+07	6.73706e+06	4.75752e+08	2.50878e+08	1.93628e+08	6.41909e+06	1.59146e+08	2.19906e+08	2.04265e+08	2.49085e+08	3.44761e+08	1.98984e+08	1.341e+08	1.32196e+07	2.25778e+08	1.29541e+08	1.56758e+08	1.93829e+08	1.53203e+08	8.70489e+07	1.43648e+07	1.48583e+08	3.05865e+08	9.21177e+07	4.1632e+08
M130T443	130.086	443.2	7.4	6.60014e+07	4.08555e+07	5.85889e+07	1.97747e+08	1.05966e+08	1.03838e+08	8.70093e+07	1.71942e+08	2.2705e+08	4.64508e+07	9.81315e+07	1.36172e+08	1.93355e+08	1.29889e+08	1.01332e+08	9.28375e+07	1.98081e+08	1.16345e+08	2.16998e+08	1.12675e+08	2.1849e+08	2.27663e+08	4.77224e+07	1.5418e+08	1.27843e+08	1.78894e+08	2.08452e+08	7.01643e+07	1.57146e+08	1.03387e+08	1.4753e+07	2.54882e+08	2.52813e+08	2.11026e+08	1.9097e+08	2.03901e+08	1.78066e+08	6.46485e+07	8.54608e+07	3.25308e+08	2.7161e+07	1.13089e+08	8.9627e+07	1.71695e+08	1.37215e+08
M130T46	130.051	45.8	0.8	3.24529e+07	3.68601e+07	2.35291e+07	3.32723e+07	3.42436e+07	2.6654e+07	2.7126e+07	4.38363e+07	4.14598e+07	3.39977e+07	2.56074e+07	3.60962e+07	3.24337e+07	2.48605e+07	3.16144e+07	3.8283e+07	3.81762e+07	4.11045e+07	4.89587e+07	4.79865e+07	3.31509e+07	2.57736e+07	2.21586e+07	3.01866e+07	3.08495e+07	3.26958e+07	2.61675e+07	2.71974e+07	3.02354e+07	2.53551e+07	2.46618e+07	3.16835e+07	3.12001e+07	2.80052e+07	3.20656e+07	2.09638e+07	3.06093e+07	3.1445e+07	3.24492e+07	2.05818e+07	2.42001e+07	2.73299e+07	2.92189e+07	2.72335e+07	3.7128e+07
M130T49	130.062	49.4	0.8	3.95598e+06	4.37935e+06	3.16986e+06	3.57028e+06	6.01661e+06	4.03671e+06	4.1891e+06	9.38718e+06	5.08021e+06	3.03603e+06	4.90566e+06	3.97983e+06	5.51642e+06	4.6328e+06	4.28197e+06	5.30436e+06	3.31923e+06	4.6162e+06	3.92657e+06	5.56927e+06	5.52928e+06	4.69279e+06	4.45055e+06	5.08122e+06	5.81691e+06	5.76441e+06	4.27159e+06	5.09285e+06	5.31066e+06	5.02334e+06	7.99231e+06	3.40505e+06	5.1793e+06	5.22964e+06	5.42902e+06	3.71488e+06	5.03539e+06	5.50251e+06	5.84014e+06	4.00839e+06	3.23864e+06	3.64699e+06	3.55392e+06	2.81942e+06	3.42081e+06
M130T60	130.087	59.8	1	2.02396e+08	2.35568e+08	1.78205e+08	2.46248e+08	2.03665e+08	1.59109e+08	1.87896e+08	2.44721e+08	2.48235e+08	2.35615e+08	1.79715e+08	2.49073e+08	2.09143e+08	1.58828e+08	2.38039e+08	2.26568e+08	2.23116e+08	2.31116e+08	2.77941e+08	2.52227e+08	2.03705e+08	1.78807e+08	1.56195e+08	2.08352e+08	2.02945e+08	2.15158e+08	1.45472e+08	1.83582e+08	2.09424e+08	1.73105e+08	1.68603e+08	2.07896e+08	2.06619e+08	1.71794e+08	1.5879e+08	8.2093e+07	1.9607e+08	2.02353e+08	2.15978e+08	1.36518e+08	1.37465e+08	1.60463e+08	1.72952e+08	2.05119e+08	2.05458e+08
M130T64	129.963	63.7	1.1	2.58253e+07	1.56183e+07	1.57438e+07	2.20323e+07	1.96654e+07	1.80479e+07	2.19161e+07	2.01488e+07	1.72561e+07	2.3182e+07	2.40965e+07	2.69027e+07	1.99564e+07	2.56152e+07	2.05686e+07	2.09611e+07	1.88134e+07	1.97269e+07	2.17242e+07	2.20889e+07	1.92569e+07	1.62553e+07	1.38237e+07	2.22751e+07	2.20432e+07	1.39237e+07	1.78033e+07	2.40669e+07	1.61774e+07	1.45631e+07	2.21191e+07	2.29583e+07	1.77803e+07	2.04214e+07	2.0436e+07	8.63085e+06	1.66957e+07	1.92006e+07	2.20333e+07	1.52521e+07	1.5835e+07	1.88256e+07	1.87499e+07	1.7586e+07	1.95388e+07
M131T32	130.983	32.5	0.5	76278	283638	595265	834083	939798	1.27289e+06	1.57126e+06	1.60005e+06	1.85016e+06	1.94353e+06	2.04869e+06	1.58348e+06	1.8099e+06	1.85643e+06	1.79782e+06	1.75124e+06	1.84169e+06	1.60369e+06	1.78253e+06	1.83969e+06	1.72371e+06	1.95095e+06	2.27032e+06	2.07417e+06	1.96058e+06	1.98804e+06	1.97033e+06	1.81775e+06	1.91951e+06	2.10674e+06	1.87805e+06	1.71242e+06	1.79436e+06	1.93962e+06	1.7855e+06	2.49555e+06	1.9434e+06	2.16439e+06	1.91261e+06	1.86431e+06	0	0	0	2.15294e+06	1.67208e+06
M131T48	131.046	47.6	0.8	1.34656e+07	4.44841e+07	1.01979e+07	1.3371e+07	2.1117e+07	1.0637e+07	9.76722e+06	2.32253e+07	2.01369e+07	1.87061e+07	1.47679e+07	2.36076e+07	2.50688e+07	1.25883e+07	3.00378e+07	1.54755e+07	2.38451e+07	1.93339e+07	3.73888e+07	2.23723e+07	2.32958e+07	3.00885e+07	2.87296e+07	3.70722e+07	2.50737e+07	3.83308e+07	3.21224e+07	2.05359e+07	2.8954e+07	3.24747e+07	2.64491e+07	2.20231e+07	3.6425e+07	3.25724e+07	1.62347e+07	1.60621e+07	2.86601e+07	3.1665e+07	3.0281e+07	1.11055e+07	2.08784e+07	2.35291e+07	2.20502e+07	2.15585e+07	2.20863e+07
M131T50	131.034	49.5	0.8	8.44647e+07	6.63253e+07	7.10024e+07	7.71598e+07	9.03785e+07	1.52566e+08	1.69083e+08	3.66098e+07	6.1611e+07	6.57854e+07	8.63196e+07	1.00449e+08	8.56091e+07	1.37773e+08	7.20685e+07	7.09944e+07	1.05025e+08	6.44664e+07	6.16592e+07	7.8284e+07	9.01846e+07	6.66132e+07	6.93498e+07	7.28725e+07	8.5196e+07	9.57678e+07	1.78797e+08	8.43563e+07	8.01111e+07	7.69743e+07	9.77766e+07	8.66134e+07	9.21029e+07	8.24401e+07	7.34546e+07	4.78945e+07	7.89652e+07	7.93941e+07	8.06578e+07	1.24513e+08	6.49822e+07	7.2401e+07	7.66716e+07	7.50097e+07	7.95864e+07
M131T60_1	131.071	60.4	1	2.88245e+06	3.7203e+06	2.73735e+06	3.19391e+06	2.01102e+06	3.3342e+06	3.23047e+06	3.14874e+06	2.89759e+06	2.65516e+06	2.60248e+06	2.43514e+06	2.46876e+06	3.18782e+06	2.48226e+06	3.59302e+06	3.91581e+06	2.69356e+06	2.74595e+06	2.42858e+06	3.73933e+06	2.27287e+06	2.25475e+06	2.53547e+06	2.33371e+06	3.3092e+06	2.52208e+06	2.81364e+06	3.7513e+06	2.26942e+06	2.43309e+06	2.73414e+06	2.09952e+06	2.58147e+06	2.25286e+06	1.27042e+06	2.50792e+06	2.70959e+06	3.2528e+06	2.58692e+06	2.67671e+06	2.49254e+06	2.66765e+06	2.58247e+06	2.61027e+06
M131T60_2	131.092	59.8	1	1.34863e+07	1.50613e+07	1.04939e+07	1.53882e+07	1.27902e+07	1.00558e+07	1.18864e+07	1.59209e+07	1.55942e+07	3.77794e+06	1.15234e+07	1.58942e+07	1.34582e+07	9.87759e+06	1.44657e+07	1.39561e+07	1.36896e+07	1.52354e+07	1.71911e+07	1.65309e+07	1.28351e+07	1.27949e+07	2.52459e+06	1.27466e+07	1.23244e+07	1.41905e+07	1.02288e+07	2.96366e+06	1.37895e+07	2.78269e+06	1.03689e+07	1.29175e+07	1.31631e+07	1.10321e+07	1.11245e+07	5.31354e+06	1.28835e+07	1.3518e+07	1.33739e+07	8.55006e+06	2.263e+06	2.54363e+06	1.03658e+07	1.26873e+07	1.33717e+07
M131T64	130.958	63.7	1.1	6.77833e+07	6.36403e+07	5.23221e+07	7.28481e+07	6.79439e+07	6.32051e+07	7.43765e+07	6.80227e+07	5.84674e+07	7.04642e+07	7.78256e+07	7.53446e+07	6.80602e+07	8.40378e+07	7.98461e+07	7.67459e+07	6.72323e+07	5.88404e+07	7.60692e+07	6.17408e+07	5.77783e+07	4.22748e+07	4.08039e+07	7.18542e+07	7.89407e+07	5.44261e+07	6.40503e+07	7.5235e+07	6.85959e+07	4.24755e+07	7.1337e+07	7.68494e+07	6.29794e+07	5.8878e+07	6.69732e+07	3.19489e+07	5.94735e+07	5.54575e+07	8.38102e+07	5.1587e+07	7.61132e+07	7.63164e+07	6.1912e+07	5.45478e+07	6.42454e+07
M131T75	131.083	75.3	1.3	3.25982e+06	1.49856e+07	3.59465e+06	3.60187e+06	2.89094e+06	729022	3.16292e+06	5.0944e+06	3.38767e+06	1.73613e+07	6.92542e+06	8.40147e+06	3.46243e+06	1.91255e+06	1.60129e+06	1.0455e+06	2.39087e+06	9.99779e+06	3.40797e+06	3.20018e+06	2.9822e+06	3.35975e+06	1.09711e+07	1.0676e+06	5.48563e+06	1.05642e+06	1.42326e+06	1.12066e+07	8.21596e+06	1.18058e+07	2.32299e+06	1.0976e+06	1.00261e+06	862275	727851	500449	2.51888e+06	980882	1.16391e+06	4.35935e+06	1.18992e+07	9.91269e+06	2.4519e+06	4.15305e+06	428487
M132T32	131.984	31.9	0.5	0	0	44272.2	53658.4	77792.5	105216	157518	130845	161897	187045	157793	169491	207504	178069	140708	143930	163567	167565	165822	185756	146022	176154	203312	178963	155785	207121	174613	156784	176743	19700.7	165756	147329	155307	157883	180601	203373	165924	165124	213322	186475	0	0	0	180449	139348
M132T42	132.03	42	0.7	2.33261e+08	2.2056e+08	1.50726e+08	2.56566e+08	1.92154e+08	1.6103e+08	1.6675e+08	2.95253e+08	2.80465e+08	2.30642e+08	1.84085e+08	2.22981e+08	1.71151e+08	1.13112e+08	1.49847e+08	2.18653e+08	1.99802e+08	2.17892e+08	2.03797e+08	2.68553e+08	1.88853e+08	1.01685e+08	1.20879e+08	9.9614e+07	1.55013e+08	1.34459e+08	1.02996e+08	1.53023e+08	1.60861e+08	1.17727e+08	9.76439e+07	1.63337e+08	1.14722e+08	1.07572e+08	1.25715e+08	5.31947e+07	1.30081e+08	1.39598e+08	1.64015e+08	1.04835e+08	1.64186e+08	1.63042e+08	1.67553e+08	1.50872e+08	1.66609e+08
M132T50	132.012	50.5	0.8	3.24522e+07	5.87084e+07	4.98911e+07	3.87609e+07	3.5065e+07	4.73714e+07	3.57774e+07	4.81859e+07	4.90395e+07	2.49709e+07	4.47298e+07	3.6551e+07	4.88188e+07	3.36871e+07	6.56642e+07	5.30983e+07	5.13691e+07	4.04258e+07	2.85617e+07	2.29896e+07	4.70699e+07	4.23459e+07	5.50322e+07	4.35088e+07	4.52458e+07	6.10444e+07	3.84583e+07	5.49863e+07	4.09161e+07	3.99e+07	6.63334e+07	4.06671e+07	7.20639e+07	6.03864e+07	2.53238e+07	6.79635e+06	7.60628e+07	5.20047e+07	5.67205e+07	5.34723e+07	3.90483e+07	4.17229e+07	4.33776e+07	4.32111e+07	4.75608e+07
M133T32	132.981	32	0.5	0	0	0	0	0	171588	166920	150501	188123	251364	176799	168885	186954	168052	212680	192893	208052	194619	188606	208510	218577	198166	242884	207917	218855	168281	202630	203782	170475	207317	220124	180979	199875	173743	184848	232041	207402	218393	231274	191208	0	0	0	167385	179758
M133T39	133.014	38.7	0.6	2.19524e+09	1.79133e+09	1.4445e+09	1.94754e+09	1.65842e+09	2.11415e+09	1.51913e+09	1.39777e+09	1.76012e+09	1.81674e+09	1.44648e+09	1.71709e+09	1.85658e+09	1.91898e+09	1.50078e+09	1.85003e+09	1.73098e+09	1.83482e+09	2.09632e+09	1.9599e+09	1.75001e+09	1.62045e+09	1.49715e+09	1.92043e+09	2.07609e+09	1.62243e+09	1.5005e+09	1.59368e+09	1.44651e+09	1.43029e+09	1.86364e+09	1.80505e+09	1.83514e+09	1.384e+09	1.76533e+09	7.59387e+08	1.60305e+09	1.73164e+09	2.20014e+09	1.57194e+09	1.61255e+09	1.682e+09	1.61951e+09	1.67423e+09	1.72156e+09
M133T42_1	132.946	42.5	0.7	3.74265e+07	5.78756e+07	4.54088e+07	5.12804e+07	4.87345e+07	6.0097e+07	5.60504e+07	8.61122e+07	6.10162e+07	4.18505e+07	3.2111e+07	3.97103e+07	3.62327e+07	4.3882e+07	4.53058e+07	5.51203e+07	5.65542e+07	4.85311e+07	4.74199e+07	6.18144e+07	3.50432e+07	5.67119e+07	7.38585e+07	3.71659e+07	2.71309e+07	4.25325e+07	5.05535e+07	3.34349e+07	5.17232e+07	7.4849e+07	3.54775e+07	3.21744e+07	3.73008e+07	4.25523e+07	2.90422e+07	1.81669e+07	4.5377e+07	4.48884e+07	3.60259e+07	4.5593e+07	4.5586e+07	4.58221e+07	4.86452e+07	4.28965e+07	4.59101e+07
M133T42_2	133.034	42.2	0.7	8.32624e+06	7.76028e+06	4.80136e+06	1.0361e+07	6.57612e+06	5.29199e+06	5.86803e+06	1.21562e+07	1.08376e+07	8.10784e+06	6.49688e+06	7.20236e+06	5.05695e+06	3.28406e+06	5.56256e+06	7.95753e+06	6.94168e+06	9.00095e+06	7.08742e+06	1.04847e+07	6.0552e+06	2.80455e+06	3.93281e+06	2.67458e+06	4.63073e+06	4.34106e+06	3.09964e+06	4.23751e+06	5.69302e+06	3.83458e+06	3.02271e+06	4.87265e+06	3.66128e+06	3.07797e+06	3.30127e+06	1.55194e+06	3.83657e+06	4.07928e+06	5.19061e+06	2.93169e+06	5.36792e+06	5.69527e+06	6.21351e+06	4.96625e+06	5.32468e+06
M133T52	133.014	51.6	0.9	5.19776e+07	1.62238e+08	9.54208e+07	1.60657e+08	1.37555e+08	2.00094e+08	1.27659e+08	1.65677e+08	1.97617e+08	1.57418e+08	1.2353e+08	1.41491e+08	1.4386e+08	1.60149e+08	1.30009e+08	1.88018e+08	1.69191e+08	1.76602e+08	2.29261e+08	2.97221e+08	1.4041e+08	1.12749e+08	1.00872e+08	1.67036e+08	1.82453e+08	1.37376e+08	9.74557e+07	3.28123e+07	1.0827e+08	8.1974e+07	1.58409e+08	1.49417e+08	1.46441e+08	1.09483e+08	3.42339e+07	1.67359e+07	1.3106e+08	1.42715e+08	1.98919e+08	1.18862e+08	1.50493e+08	1.48748e+08	1.41419e+08	1.34781e+08	1.41493e+08
M133T94	133.014	93.8	1.6	8.25803e+07	3.05217e+07	1.67851e+07	2.63978e+07	1.94022e+07	2.84546e+07	1.6352e+07	4.25284e+06	5.78049e+06	1.49738e+07	1.26329e+07	2.2367e+07	1.75562e+07	1.45324e+07	1.30674e+07	2.27215e+07	4.93581e+06	2.41703e+07	5.92073e+06	5.63745e+06	2.44241e+07	1.79785e+07	3.93743e+06	2.45342e+07	2.71057e+07	1.71287e+07	1.42152e+07	1.96913e+07	7.51077e+06	1.59856e+07	1.64302e+07	1.9959e+07	2.0528e+07	1.36215e+07	2.36162e+07	2.96518e+06	4.43233e+06	1.40325e+07	2.80995e+07	1.18573e+07	2.30236e+07	2.55685e+07	2.24149e+07	1.68124e+07	1.64567e+07
M134T39	134.018	38.7	0.6	1.00357e+08	7.95398e+07	6.67722e+07	8.60198e+07	7.31031e+07	9.3262e+07	6.646e+07	6.27428e+07	7.72081e+07	8.05638e+07	6.40978e+07	7.60885e+07	8.28672e+07	8.56051e+07	6.70133e+07	8.2739e+07	7.53205e+07	8.12361e+07	9.36729e+07	8.6285e+07	7.75297e+07	7.07731e+07	6.62625e+07	8.42085e+07	9.21097e+07	7.40722e+07	6.8367e+07	6.86529e+07	6.47379e+07	6.32183e+07	8.08932e+07	7.86049e+07	8.25902e+07	6.05863e+07	7.66946e+07	3.39153e+07	6.98422e+07	7.60935e+07	9.66535e+07	7.16223e+07	7.1025e+07	7.44301e+07	7.56822e+07	7.57657e+07	7.43601e+07
M134T61	134.047	60.9	1	1.12576e+07	1.03033e+07	1.00785e+07	1.27704e+07	1.15671e+07	1.91016e+07	1.22334e+07	1.54884e+07	1.17431e+07	1.20312e+07	1.08023e+07	1.2129e+07	1.1692e+07	1.42149e+07	1.28877e+07	1.49225e+07	1.44342e+07	1.29812e+07	9.74347e+06	1.35037e+07	1.50676e+07	1.09905e+07	1.00401e+07	1.26948e+07	1.6661e+07	1.34887e+07	1.22447e+07	1.6001e+07	1.20812e+07	1.10583e+07	1.19761e+07	9.31223e+06	9.47014e+06	1.45451e+07	9.84821e+06	4.30348e+06	1.64858e+07	1.11094e+07	1.11032e+07	1.06942e+07	1.13359e+07	1.19177e+07	1.16201e+07	1.17915e+07	1.24689e+07
M134T76	134.047	76.4	1.3	8.05387e+06	8.07812e+06	8.6126e+06	8.85999e+06	7.93117e+06	1.3417e+07	9.43887e+06	1.11337e+07	8.35895e+06	8.59795e+06	7.39356e+06	9.61455e+06	9.17298e+06	1.00871e+07	8.02624e+06	1.08199e+07	1.05655e+07	2.39547e+06	2.03947e+06	1.01186e+07	2.56064e+06	7.47253e+06	8.01014e+06	8.58426e+06	1.00984e+07	9.55973e+06	8.77775e+06	1.12136e+07	9.2432e+06	9.21089e+06	8.4551e+06	2.04166e+06	8.19273e+06	9.94941e+06	1.4661e+06	856234	1.16565e+07	7.74125e+06	8.12109e+06	7.29364e+06	7.40708e+06	6.56972e+06	7.83209e+06	8.92272e+06	8.83183e+06
M135T39	135.018	38.7	0.6	2.22648e+07	1.73703e+07	1.46985e+07	2.00418e+07	1.58067e+07	2.13562e+07	1.47112e+07	1.36255e+07	1.81994e+07	1.77784e+07	1.36167e+07	1.67588e+07	1.77687e+07	1.87009e+07	1.42652e+07	1.81543e+07	1.80604e+07	1.79155e+07	2.06055e+07	1.90156e+07	1.70761e+07	1.63566e+07	1.46549e+07	2.00928e+07	2.00034e+07	1.5899e+07	1.50415e+07	1.44675e+07	1.3883e+07	1.41415e+07	1.82703e+07	1.76671e+07	1.81062e+07	1.25388e+07	1.69881e+07	7.71783e+06	1.54947e+07	1.59561e+07	2.17735e+07	1.55221e+07	1.50403e+07	1.62702e+07	1.63396e+07	1.7096e+07	1.68202e+07
M135T42	134.943	42.5	0.7	1.18783e+07	1.87173e+07	1.5759e+07	1.67922e+07	1.61615e+07	1.99743e+07	1.89861e+07	2.96117e+07	2.0341e+07	1.43002e+07	1.09159e+07	1.21619e+07	1.19742e+07	1.49355e+07	1.51721e+07	1.91317e+07	1.883e+07	1.7007e+07	1.56042e+07	2.13387e+07	1.20595e+07	1.89186e+07	2.40105e+07	1.16653e+07	8.95013e+06	1.48241e+07	1.66084e+07	1.21105e+07	1.61105e+07	2.57111e+07	1.16941e+07	1.13167e+07	1.2121e+07	1.3806e+07	1.01224e+07	6.08338e+06	1.39896e+07	1.47676e+07	1.17311e+07	1.58818e+07	1.52006e+07	1.54085e+07	1.59143e+07	1.50681e+07	1.50041e+07
M135T43	135.03	42.7	0.7	4.89498e+07	4.82047e+07	7.9204e+07	4.78775e+07	5.77059e+07	4.44112e+07	4.4766e+07	7.04288e+07	6.11769e+07	4.9324e+07	7.14687e+06	5.03863e+07	5.52248e+07	3.39742e+07	6.05017e+07	5.72916e+07	1.46559e+07	4.29329e+07	3.95976e+07	5.39486e+07	6.07618e+07	5.81559e+07	4.45598e+07	5.64033e+07	4.32805e+07	6.12439e+07	4.62007e+07	4.73005e+07	5.19042e+07	4.94286e+07	4.33271e+07	4.63907e+07	4.16246e+07	4.90604e+07	4.86695e+07	1.22732e+07	4.59687e+07	5.10183e+07	4.90265e+07	2.70794e+07	4.54713e+07	4.84643e+07	4.83286e+07	4.69346e+07	4.83079e+07
M135T56	135.031	55.9	0.9	3.59851e+08	2.49248e+08	1.96442e+08	2.82312e+08	3.44576e+08	4.01255e+08	3.88184e+08	3.05716e+08	3.18456e+08	2.96634e+08	3.64905e+08	3.13048e+08	3.05891e+08	3.47859e+08	3.01541e+08	3.81413e+08	3.30061e+08	3.27005e+08	2.62616e+08	3.43356e+08	3.3349e+08	1.93965e+08	2.56969e+08	2.12231e+08	3.2541e+08	2.51658e+08	3.02834e+08	3.17847e+08	2.73644e+08	2.24527e+08	2.52563e+08	2.7141e+08	2.47485e+08	2.41073e+08	2.65209e+08	9.84183e+07	2.88469e+08	2.50473e+08	3.00772e+08	2.25201e+08	2.89205e+08	2.86365e+08	2.89684e+08	2.73244e+08	2.86519e+08
M135T71	135.031	70.6	1.2	6.79529e+07	4.91497e+07	4.02065e+07	5.99268e+07	7.24467e+07	7.90537e+07	8.84202e+07	1.40108e+07	6.57029e+07	6.23817e+07	6.86088e+07	7.08118e+07	6.04527e+07	6.88047e+07	6.48899e+07	1.9684e+07	2.45045e+07	6.4561e+07	4.15468e+07	6.38348e+07	6.84518e+07	1.11164e+07	1.27251e+07	1.15073e+07	1.6506e+07	1.27217e+07	1.5228e+07	1.68313e+07	1.39872e+07	1.08516e+07	5.15374e+07	1.37809e+07	4.80477e+07	4.60673e+07	1.53724e+07	4.63009e+06	1.53176e+07	1.27375e+07	1.4154e+07	1.06998e+07	4.98525e+07	4.55368e+07	5.14792e+07	6.09355e+07	1.47351e+07
M136T56	136.035	55.9	0.9	1.84407e+07	1.3139e+07	9.9299e+06	1.39106e+07	1.73156e+07	2.07955e+07	2.09994e+07	1.641e+07	1.63552e+07	1.52205e+07	1.89118e+07	1.62311e+07	1.62311e+07	1.85563e+07	1.58104e+07	1.91937e+07	1.73846e+07	1.68253e+07	1.36194e+07	1.72834e+07	1.77106e+07	9.6131e+06	1.33945e+07	1.11868e+07	1.73598e+07	1.27135e+07	1.59023e+07	1.57324e+07	1.44056e+07	1.15282e+07	1.2585e+07	1.44123e+07	1.3149e+07	1.2861e+07	1.33525e+07	4.7492e+06	1.4697e+07	1.2871e+07	1.58514e+07	1.17276e+07	1.49374e+07	1.49718e+07	1.48868e+07	1.3964e+07	1.49034e+07
M137T312	137.097	311.6	5.2	899968	155159	212085	639004	1.01055e+06	164966	157459	400566	217059	64478.5	845147	173667	75454	405500	162713	80696.3	393398	393249	1.75064e+06	848867	456081	1.23461e+06	108702	774480	47671.4	909625	335119	39864.8	445001	50011.2	60125.3	71524.2	352467	235401	65769.2	5968.01	185838	294662	664857	798818	405843	116018	490218	160250	166419
M137T430	136.999	429.8	7.2	1.31743e+06	4.89003e+06	6.72096e+06	1.36097e+06	3.52254e+06	1.32997e+06	4.04578e+06	1.4144e+06	1.39537e+06	3.27501e+06	1.35893e+06	1.47848e+06	4.57758e+06	1.43859e+06	9.47158e+06	4.9781e+06	892902	5.92265e+06	616238	1.3681e+06	5.0815e+06	6.36317e+06	5.52127e+06	6.89567e+06	1.52786e+06	6.75803e+06	6.12463e+06	2.88675e+06	1.55058e+06	2.92333e+06	1.5072e+06	1.76407e+06	2.10794e+06	5.33008e+06	1.51254e+06	9.94366e+06	1.64518e+06	5.28871e+06	1.55377e+06	1.59576e+06	1.41094e+06	7.73106e+06	6.21748e+06	1.53597e+06	8.2678e+06
M137T444	136.999	443.8	7.4	1.76816e+06	9.1074e+06	4.33168e+06	1.5205e+06	6.03353e+06	1.62905e+06	6.5748e+06	1.67964e+06	1.70706e+06	1.54737e+06	1.75695e+06	7.08847e+06	4.84076e+06	1.83035e+06	1.97236e+06	4.99594e+06	1.69991e+06	1.2081e+07	1.77011e+06	6.3597e+06	7.18372e+06	7.76245e+06	1.19031e+06	7.81939e+06	1.08717e+07	5.61358e+06	1.01897e+07	3.802e+06	1.95178e+06	8.66522e+06	1.89504e+06	1.02401e+07	1.06523e+06	2.40297e+06	2.04479e+06	2.33109e+06	1.77165e+06	1.15621e+07	5.20257e+06	1.21627e+07	1.67929e+06	5.53093e+06	7.42188e+06	1.81898e+06	3.25166e+06
M137T61	137.036	61.2	1	2.85235e+07	1.94896e+07	8.39199e+06	1.09571e+07	3.0157e+07	8.23317e+06	8.36043e+06	1.0999e+07	8.85095e+06	2.85987e+07	1.71873e+07	3.82993e+07	3.48238e+07	2.56177e+07	2.11094e+07	1.16404e+07	1.58668e+07	1.25666e+07	2.15565e+07	1.74182e+07	1.50419e+07	9.75367e+06	1.34207e+07	2.63189e+07	9.044e+06	1.86811e+07	9.52517e+06	1.11164e+07	1.13998e+07	6.53331e+06	1.59152e+07	1.17326e+07	1.63598e+07	2.83586e+07	1.58534e+07	6.79475e+06	3.12423e+07	2.13124e+07	1.99664e+07	6.11496e+06	1.51277e+07	1.59273e+07	1.6582e+07	1.66224e+07	1.77083e+07
M138T268	138.02	268.2	4.5	9.41575e+06	7.49016e+06	6.39265e+06	1.07728e+07	7.12674e+06	7.1013e+06	8.65456e+06	6.82508e+06	5.96883e+06	7.4612e+06	7.26923e+06	5.5146e+06	8.09369e+06	7.45591e+06	5.95966e+06	5.48521e+06	7.10967e+06	6.61188e+06	7.74658e+06	8.2658e+06	1.03554e+07	6.92781e+06	3.88672e+06	8.31766e+06	7.53672e+06	4.67572e+06	7.61036e+06	4.82552e+06	6.93405e+06	6.96093e+06	3.6046e+06	5.655e+06	3.49544e+06	6.57386e+06	7.05532e+06	955010	6.73753e+06	7.64259e+06	4.19856e+06	5.78586e+06	5.61928e+06	5.92967e+06	6.9054e+06	8.69479e+06	8.61923e+06
M138T61_1	138.039	61.2	1	1.43211e+06	1.15893e+06	107591	135773	1.5175e+06	84277.4	96696.6	406078	73207.6	1.44908e+06	738404	2.19964e+06	1.98084e+06	1.08696e+06	1.10183e+06	59562.3	177998	118615	1.307e+06	796346	209534	141266	728532	1.33694e+06	110680	904576	67902.1	123585	114571	93019.6	541826	127325	659966	1.63946e+06	192186	134896	1.76241e+06	892479	947668	41973.1	663859	605300	697592	712030	886827
M138T61_2	138.056	61.2	1	1.08889e+06	851939	1.19436e+06	1.07459e+06	1.02134e+06	962684	1.43357e+06	1.34567e+06	1.36119e+06	1.17244e+06	1.88131e+06	1.47001e+06	786940	1.467e+06	1.34786e+06	1.10365e+06	906038	1.00578e+06	1.24939e+06	1.22278e+06	1.56061e+06	1.20299e+06	780062	1.044e+06	1.31797e+06	182092	1.6143e+06	1.22908e+06	904016	969039	1.24085e+06	1.50179e+06	1.23398e+06	917137	622695	1.09735e+06	1.02878e+06	1.14437e+06	966605	1.46837e+06	745952	963938	765013	1.00968e+06	1.79925e+06
M139T32_1	139.004	31.9	0.5	0	157828	145837	0	59096.9	176665	43517.4	132536	0	164698	162980	159794	113359	144977	123527	132904	144046	0	43898.6	179948	0	0	222999	105149	139922	153130	151171	0	153275	0	140691	182949	133467	0	181840	0	137117	0	167005	177914	33250.2	141376	179205	132433	0
M139T32_2	139.051	32	0.5	0	0	67419.7	74313.1	0	66304.8	69019.8	83293.2	92416.2	66240.1	0	62642	0	105483	70759.9	81127.9	83745	0	111600	0	0	0	131505	0	107862	126473	95715.2	117891	142170	157096	135156	146016	173438	121329	146249	0	140305	144733	148318	0	28750.4	44030.1	50260.8	81987.1	0
M140T42	140.012	42.5	0.7	3.48164e+06	5.58023e+06	4.32662e+06	4.68923e+06	4.55344e+06	5.78432e+06	4.71358e+06	8.69367e+06	6.19066e+06	4.70199e+06	4.18334e+06	4.09918e+06	3.64164e+06	4.11388e+06	4.65584e+06	5.30186e+06	4.03176e+06	5.60204e+06	4.51819e+06	7.08964e+06	4.06149e+06	2.59057e+06	3.31732e+06	3.08298e+06	3.80043e+06	4.45931e+06	3.65003e+06	3.61362e+06	3.7802e+06	3.10579e+06	3.57808e+06	3.30737e+06	2.9188e+06	3.75191e+06	1.76594e+06	1.62991e+06	3.96448e+06	3.60014e+06	3.21942e+06	3.86594e+06	3.85985e+06	4.3875e+06	3.84829e+06	3.56447e+06	4.59807e+06
M141T316	140.986	316.4	5.3	3.96438e+06	3.67045e+06	1.19701e+06	4.01515e+06	3.8783e+06	3.94133e+06	3.94203e+06	3.96326e+06	3.9337e+06	3.85112e+06	4.33048e+06	4.01783e+06	4.06756e+06	2.03706e+07	1.2185e+07	4.20462e+06	4.21507e+06	4.09731e+06	3.79112e+06	3.81511e+06	1.85917e+07	922759	2.07974e+07	5.4615e+06	4.17445e+06	7.67419e+06	1.44219e+07	7.09873e+06	3.32663e+07	5.56699e+06	1.80876e+07	2.94174e+07	1.69649e+07	5.97547e+07	2.0542e+07	3.63693e+06	8.10058e+06	3.16211e+07	4.42438e+06	3.83415e+07	4.86796e+06	3.79106e+06	4.37242e+06	3.81908e+06	2.15856e+07
M141T417	140.986	416.8	6.9	5.1516e+06	1.56548e+07	1.41843e+07	1.34139e+07	5.15342e+06	5.51485e+06	5.318e+06	5.49177e+06	5.19172e+06	5.65331e+06	5.38639e+06	5.29996e+06	1.15939e+07	2.03572e+07	2.03407e+07	5.75495e+06	4.48802e+07	5.24543e+06	4.85792e+06	5.0411e+06	4.66836e+07	4.56872e+07	5.66519e+07	3.61351e+07	3.32445e+07	9.72838e+06	2.98409e+07	3.04978e+07	4.52537e+07	2.13492e+07	1.95359e+06	4.5062e+07	1.10483e+07	1.70682e+07	1.71289e+07	2.25264e+07	4.37856e+07	3.05913e+07	4.97649e+06	1.63311e+07	6.80983e+06	1.63254e+07	5.80395e+06	5.69029e+06	2.83966e+07
M141T441	140.985	441.5	7.4	2.35131e+06	1.09163e+07	1.01235e+07	1.04453e+07	2.03964e+06	2.37453e+06	2.26005e+06	2.23681e+06	1.07488e+07	2.77297e+06	2.61072e+06	2.44165e+06	2.79521e+06	1.07315e+07	7.80952e+06	2.43329e+06	2.59659e+06	7.1424e+06	2.13264e+06	9.42037e+06	2.81183e+06	2.95366e+06	3.07149e+06	1.0123e+06	1.36427e+07	4.97506e+06	2.79645e+06	1.41476e+07	3.0732e+06	1.04314e+07	7.70869e+06	2.85816e+06	1.07567e+07	1.27034e+07	1.22375e+07	1.23442e+07	2.66142e+06	2.15011e+06	1.05703e+07	1.10636e+06	4.6821e+06	2.92726e+06	2.81676e+06	2.69623e+06	2.61058e+06
M142T425	141.924	424.9	7.1	2.47185e+06	1.58544e+07	1.57936e+07	2.78953e+06	1.30945e+07	9.75053e+06	1.11568e+06	3.68813e+07	1.64977e+07	4.34757e+07	2.48215e+06	1.6343e+07	3.21991e+07	1.42133e+06	1.04922e+07	5.80482e+07	3.54113e+07	2.2634e+07	4.7782e+07	1.46067e+06	2.11202e+07	6.91607e+07	4.10889e+07	1.30202e+06	1.36479e+06	4.00087e+07	3.14963e+07	6.39178e+07	1.43787e+06	3.48177e+06	1.39057e+07	2.75297e+07	1.37237e+06	2.93501e+07	1.48197e+06	2.68642e+07	2.41737e+07	1.34234e+07	1.59135e+07	1.80385e+07	1.55727e+06	8.50677e+06	9.22417e+06	4.22478e+07	3.51628e+07
M142T446	141.924	446.1	7.4	7.48395e+06	1.39796e+06	1.28745e+07	3.49184e+06	1.2541e+07	9.10871e+06	4.62125e+06	1.33166e+07	2.19198e+06	1.49025e+07	4.78574e+06	3.36327e+07	1.50082e+07	2.99815e+07	2.97092e+07	4.98912e+06	1.94193e+07	2.89239e+07	4.77085e+06	1.76792e+07	1.66715e+07	5.03646e+06	4.76285e+06	4.35577e+06	3.27462e+07	5.08102e+06	1.11659e+07	5.02663e+06	1.92382e+07	2.32716e+07	4.99524e+06	2.98319e+07	3.09647e+07	4.14116e+06	3.53286e+07	3.81752e+07	2.08673e+07	1.8824e+07	1.32655e+07	2.54712e+07	4.17483e+06	3.29298e+06	2.85297e+06	5.40591e+06	2.14494e+06
M142T53	142.051	52.5	0.9	3.53533e+06	1.30589e+06	4.26716e+06	3.70743e+06	4.50846e+06	6.61957e+06	925078	5.18108e+06	5.17152e+06	1.32632e+07	3.53842e+06	4.24996e+06	1.00742e+06	4.39919e+06	1.16844e+06	9.35071e+06	9.5042e+06	4.20897e+06	4.19996e+06	4.91197e+06	4.92757e+06	3.9654e+06	3.51778e+06	5.02265e+06	5.62921e+06	6.38841e+06	976527	1.18312e+06	5.08375e+06	3.39909e+06	1.02541e+06	4.51507e+06	6.07745e+06	7.64652e+06	3.36924e+06	1.04306e+06	2.05304e+06	4.06334e+06	8.31725e+06	1.03111e+06	2.62275e+06	3.44905e+06	2.83784e+06	6.94218e+06	7.68319e+06
M143T41	142.975	40.8	0.7	4.66437e+06	4.96901e+06	3.99508e+06	5.26024e+06	4.7189e+06	5.48112e+06	4.75352e+06	3.86617e+06	4.91463e+06	5.00378e+06	4.37617e+06	5.42419e+06	4.80015e+06	5.15541e+06	4.88415e+06	5.86619e+06	5.30956e+06	5.32587e+06	4.82177e+06	5.82378e+06	4.50798e+06	3.34903e+06	3.76365e+06	4.03221e+06	3.93409e+06	4.76075e+06	5.16071e+06	4.70689e+06	4.55185e+06	4.21369e+06	4.49937e+06	4.45701e+06	4.7564e+06	4.2789e+06	4.60924e+06	2.48817e+06	5.07993e+06	4.60436e+06	4.44347e+06	3.86239e+06	6.08171e+06	5.17645e+06	4.93106e+06	4.04662e+06	4.67242e+06
M143T49	143.035	49.2	0.8	1.71212e+08	1.2467e+08	1.43666e+08	1.39396e+08	1.45444e+08	1.09447e+08	1.16183e+08	4.62895e+07	9.25613e+07	1.15843e+08	1.65141e+08	1.77526e+08	1.70404e+08	1.86146e+08	1.14886e+08	1.08047e+08	9.51301e+07	1.10725e+08	1.05645e+08	5.10157e+07	1.63763e+08	1.28164e+08	1.27704e+08	1.41298e+08	1.59874e+08	1.57232e+08	1.67558e+08	1.63816e+08	1.53219e+08	1.42032e+08	1.51328e+08	1.60858e+08	1.61042e+08	1.57223e+08	1.34884e+08	7.7654e+07	1.42307e+08	1.38509e+08	1.54728e+08	1.5451e+08	1.23707e+08	1.35547e+08	1.41386e+08	1.26175e+08	1.37028e+08
M143T51	142.999	51.2	0.9	3.4106e+06	4.19562e+06	3.94655e+06	3.07686e+06	4.09582e+06	3.53671e+06	3.38528e+06	6.5479e+06	4.61e+06	4.46252e+06	5.82698e+06	3.05125e+07	6.47539e+06	3.06288e+07	6.5424e+06	7.33068e+06	5.8917e+06	4.52373e+06	2.7248e+06	5.84947e+06	4.57965e+06	3.32053e+06	4.04595e+06	4.9125e+06	4.57813e+06	6.87576e+06	2.83335e+06	4.0095e+06	4.33516e+06	4.00844e+06	6.15823e+06	6.05332e+06	5.51954e+06	4.39988e+06	2.48124e+07	1.39957e+07	3.59878e+06	4.66267e+06	6.25577e+06	5.32669e+06	2.77921e+06	3.31018e+06	2.74116e+06	4.06018e+06	3.76222e+06
M144T271	144.045	271.2	4.5	2.51629e+07	2.87123e+07	1.84826e+07	3.12725e+07	2.62636e+07	2.87436e+07	3.63777e+07	2.42771e+07	2.74207e+07	3.54986e+07	1.56397e+07	3.26837e+07	2.39186e+07	3.72966e+07	2.63081e+07	3.24232e+07	2.68936e+07	3.65917e+07	3.36562e+07	2.95818e+07	1.94916e+07	1.73092e+07	1.75962e+07	2.1205e+07	2.36573e+07	2.51023e+07	2.53081e+07	2.75543e+07	2.51769e+07	2.80876e+07	1.89263e+07	2.21073e+07	2.07784e+07	2.02447e+07	1.47418e+07	9.98405e+06	2.88128e+07	2.40935e+07	2.40464e+07	1.71443e+07	3.47973e+07	3.71132e+07	3.21799e+07	2.73396e+07	2.47944e+07
M144T383	144.04	382.6	6.4	1.40445e+06	1.55969e+06	5.96565e+06	1.51946e+06	4.16488e+06	1.78249e+06	6.94087e+06	4.10606e+06	1.51412e+06	7.13184e+06	4.89071e+06	3.16146e+06	1.61149e+06	6.49609e+06	6.38671e+06	1.60989e+06	6.1781e+06	2.69687e+06	4.67971e+06	1.40923e+06	5.31208e+06	6.50164e+06	1.58321e+06	1.51807e+06	1.42126e+06	1.50777e+06	1.5347e+06	7.59981e+06	1.47912e+06	5.92038e+06	6.21275e+06	3.76385e+06	1.34148e+06	1.55048e+06	5.74419e+06	1.59406e+06	1.44857e+06	1.75696e+06	6.11584e+06	656063	3.88021e+06	6.06432e+06	1.48067e+06	2.70437e+06	5.33568e+06
M144T395	144.04	395.1	6.6	1.55411e+06	9.61203e+06	5.43044e+06	9.53195e+06	3.74814e+06	3.78769e+06	4.80389e+06	3.75339e+06	1.65434e+07	6.88826e+06	3.24268e+06	4.28425e+06	1.64959e+06	5.88548e+06	4.04926e+06	1.63478e+06	6.96134e+06	4.30388e+06	4.77283e+06	5.76016e+06	8.03467e+06	8.7493e+06	1.7051e+06	1.65592e+06	3.20977e+06	1.51919e+06	9.02085e+06	6.64245e+06	1.56694e+06	5.50506e+06	6.87768e+06	8.8828e+06	1.60006e+07	1.60211e+06	1.44553e+06	1.55781e+06	5.60938e+06	1.11582e+07	7.42382e+06	2.9665e+06	1.83716e+06	5.72268e+06	8.3961e+06	4.46815e+06	3.27015e+06
M144T411	144.04	411.2	6.9	2.7933e+06	1.07269e+07	9.06709e+06	2.24617e+06	6.83562e+06	8.33123e+06	8.1618e+06	9.63211e+06	2.36665e+06	1.03109e+07	9.07683e+06	8.23757e+06	8.41871e+06	2.32023e+06	2.498e+06	2.2956e+06	9.36416e+06	2.26447e+06	1.07618e+07	2.18974e+06	2.38279e+06	2.35944e+06	2.55995e+06	2.30431e+06	1.15609e+07	2.30853e+06	2.4106e+06	9.47774e+06	2.19964e+06	2.10336e+06	1.08191e+07	9.06169e+06	2.0209e+06	1.01251e+07	2.12367e+06	1.96353e+06	7.31058e+06	6.44274e+06	3.26706e+06	8.70077e+06	7.75002e+06	2.23936e+06	2.30952e+06	2.43524e+06	6.44804e+06
M144T448	144.04	448.5	7.5	8.42801e+07	7.24938e+07	4.21178e+07	3.86045e+07	5.18049e+07	7.37066e+07	8.73103e+07	9.71582e+07	1.04318e+08	7.77454e+07	7.86712e+07	4.10206e+07	6.24873e+07	9.01164e+07	7.92488e+07	3.49821e+07	2.42376e+06	4.18297e+07	5.93387e+07	4.94892e+07	7.41475e+07	1.00066e+08	3.49688e+07	5.46996e+07	6.34933e+07	9.60555e+07	7.61237e+07	7.49817e+07	6.61916e+07	7.09373e+07	7.23358e+07	6.82575e+07	6.25243e+07	7.15323e+07	2.93646e+07	2.01313e+07	7.5759e+07	8.69359e+07	9.12725e+07	7.84506e+07	5.63776e+07	8.56474e+07	1.20693e+07	9.46891e+07	6.96615e+07
M144T49	144.038	49.4	0.8	9.3381e+06	7.58858e+06	7.60929e+06	9.16445e+06	9.38925e+06	6.37273e+06	5.39896e+06	1.85362e+06	4.65133e+06	8.02821e+06	8.54523e+06	9.9939e+06	1.08095e+07	1.06414e+07	7.15666e+06	5.26355e+06	5.36596e+06	6.35042e+06	5.9733e+06	2.51532e+06	1.20926e+07	7.55197e+06	7.27757e+06	8.57126e+06	8.32692e+06	9.30548e+06	1.01152e+07	9.18414e+06	1.00669e+07	7.44965e+06	1.01433e+07	9.84031e+06	9.22283e+06	1.02822e+07	8.12514e+06	4.53685e+06	8.40638e+06	8.04405e+06	9.08097e+06	8.17476e+06	8.12582e+06	8.27201e+06	7.32635e+06	6.24941e+06	7.64023e+06
M144T54	144.067	53.6	0.9	1.64114e+07	2.36796e+07	1.48392e+07	2.38524e+07	1.93566e+07	2.93713e+07	2.06522e+07	2.27911e+07	2.6626e+07	1.8301e+07	1.87352e+07	2.56818e+07	1.66964e+07	2.30356e+07	2.28463e+07	3.03558e+07	3.18905e+07	2.25231e+07	4.37877e+07	3.64885e+07	5.08137e+07	1.7025e+07	1.49224e+07	3.60486e+07	2.13166e+07	4.9873e+07	2.40458e+07	2.34597e+07	3.24133e+07	1.41718e+07	2.04631e+07	2.62608e+07	2.11327e+07	2.05089e+07	1.81588e+07	1.74351e+07	1.35746e+07	2.50404e+07	4.58921e+07	2.716e+07	1.92194e+07	2.01709e+07	2.0383e+07	2.09781e+07	2.65811e+07
M145T419	145.037	419.4	7	832444	4.27747e+06	6.69625e+06	4.01821e+06	2.94648e+06	4.66652e+06	4.74295e+06	3.58171e+06	7.62916e+06	917895	857021	848790	8.0957e+06	1.93043e+06	861609	862780	2.79365e+06	2.13557e+06	5.81082e+06	5.50902e+06	2.97203e+06	1.45454e+06	5.38087e+06	590406	849040	5.89214e+06	3.58359e+06	517526	772678	831269	818706	979783	794352	5.16244e+06	1.64935e+06	2.33206e+06	748201	799848	508400	772523	686923	735499	763011	4.95183e+06	4.24482e+06
M145T43	145.014	43.4	0.7	2.57179e+07	2.96957e+07	3.20297e+07	2.05447e+07	1.94888e+07	2.70893e+07	2.80285e+07	3.52614e+07	2.70883e+07	1.87655e+07	1.54125e+07	1.75983e+07	2.59502e+07	1.52936e+07	3.01938e+07	2.61544e+07	2.63527e+07	1.8947e+07	1.29558e+07	1.63346e+07	2.27628e+07	1.55907e+07	2.41765e+07	1.3919e+07	1.79055e+07	1.59155e+07	2.47456e+07	1.71131e+07	1.57921e+07	1.6602e+07	2.17404e+07	1.75892e+07	2.05871e+07	1.8723e+07	1.0263e+07	2.75729e+06	1.66179e+07	1.50132e+07	1.70037e+07	2.07684e+07	2.93679e+07	2.96366e+07	2.99534e+07	2.11358e+07	1.63794e+07
M145T448	145.037	448.5	7.5	1.00388e+07	9.82324e+06	2.42277e+06	6.29216e+06	1.26477e+07	9.97836e+06	2.14362e+07	2.79162e+06	1.64626e+06	1.09292e+07	6.44939e+06	1.16877e+07	1.62452e+07	9.22397e+06	1.04141e+07	1.19878e+07	1.39903e+07	1.86941e+07	1.36681e+07	1.95693e+07	1.30638e+07	1.59159e+07	8.37712e+06	1.01957e+07	1.09513e+06	1.41396e+07	1.16382e+07	8.42595e+06	5.02864e+06	8.15891e+06	1.03529e+07	1.30223e+07	5.46656e+06	1.59734e+07	6.65538e+06	1.29373e+07	8.7853e+06	1.84921e+07	1.24397e+07	2.53979e+07	1.694e+07	8.61672e+06	1.5541e+07	1.31268e+07	646572
M145T47	145.052	47.4	0.8	6.34778e+07	3.1516e+07	2.00489e+07	4.59742e+07	2.77016e+07	4.72495e+07	4.66218e+07	5.09106e+07	4.14658e+07	4.43945e+07	3.24591e+07	5.0505e+07	3.05674e+07	1.38453e+08	1.76063e+07	4.95124e+07	3.6865e+07	3.96215e+07	5.14129e+07	4.34137e+07	4.29724e+07	1.89686e+07	9.14897e+07	2.86843e+07	3.81787e+07	7.25701e+07	2.91472e+07	3.53575e+07	2.90092e+07	2.12506e+07	1.8632e+07	4.60487e+07	9.30765e+07	1.26434e+08	2.57321e+07	5.89655e+07	5.16325e+07	3.09117e+07	3.6743e+07	2.0022e+07	2.22368e+07	2.57841e+07	2.79061e+07	2.86342e+07	6.38659e+07
M145T68	145.098	68.4	1.1	2.14393e+07	1.74206e+07	1.88476e+07	2.61893e+07	2.61327e+07	1.96274e+07	1.46623e+07	1.80892e+07	3.02834e+07	1.90024e+07	1.51674e+07	3.03961e+07	8.30851e+06	6.91927e+06	2.5795e+07	2.44025e+07	2.42781e+07	2.51763e+07	3.26253e+07	2.53354e+07	1.80876e+07	1.60905e+07	1.82412e+07	2.46745e+07	1.6915e+07	2.0789e+07	1.30952e+07	1.95378e+07	2.26958e+07	1.84516e+07	2.05951e+07	2.52767e+07	2.29645e+07	1.53096e+07	412999	3.32377e+06	2.01157e+07	2.37907e+07	2.15232e+07	548555	2.18962e+07	2.46386e+07	1.44328e+07	2.04586e+07	2.19415e+07
M145T74	145.062	74.1	1.2	3.47114e+06	2.56406e+07	9.80497e+06	1.49105e+07	1.78693e+06	5.63356e+06	8.48663e+06	2.56016e+06	4.45993e+06	4.47412e+06	3.25642e+06	4.29754e+06	3.21145e+06	7.98912e+06	3.83224e+06	2.9284e+06	3.82098e+06	3.97635e+06	1.34495e+07	4.94157e+06	2.52695e+06	6.76605e+06	5.14376e+06	6.96646e+06	2.48657e+06	1.31849e+07	9.62977e+06	3.30883e+06	4.51833e+06	1.35162e+07	1.24191e+07	1.19444e+07	3.2887e+06	1.92358e+07	2.28487e+06	2.01371e+06	7.20753e+06	8.4888e+06	3.72666e+06	3.35576e+06	4.69635e+06	4.20719e+06	1.08277e+07	8.83423e+06	2.06447e+06
M146T32	146.025	31.9	0.5	0	0	128209	138416	0	0	0	128183	148204	131966	0	143260	0	0	91678.4	125805	117342	112090	0	19550.7	0	114178	116697	0	96060.2	100906	91218.7	90188.5	99407	98010.2	90701.2	104233	89777.1	91373.1	103169	0	105866	49116.5	88931.8	95412.8	129737	140599	181219	114343	86953.6
M146T42	146.046	41.9	0.7	6.04722e+08	3.679e+08	1.76444e+08	4.63701e+08	5.18582e+08	5.09326e+08	3.54823e+08	5.56084e+08	5.8175e+08	4.74414e+08	5.22683e+08	4.73001e+08	4.8463e+08	3.26948e+08	3.49855e+08	4.49022e+08	4.92892e+08	4.80523e+08	3.94315e+08	5.95662e+08	4.95743e+08	2.07052e+08	2.99489e+08	3.14743e+08	4.98561e+08	5.18684e+08	2.9871e+08	3.9244e+08	4.1913e+08	2.72325e+08	3.34502e+08	4.21064e+08	4.00213e+08	2.77804e+08	3.96867e+08	1.23844e+08	3.21097e+08	4.56787e+08	5.57831e+08	1.92866e+08	3.91668e+08	4.10729e+08	4.21186e+08	3.79179e+08	4.13525e+08
M147T187	146.966	186.7	3.1	5.0354e+07	8.12791e+06	1.71361e+07	4.05848e+07	6.93735e+06	2.59529e+07	6.03383e+07	5.60383e+07	6.47959e+06	6.34445e+06	3.19926e+07	504261	6.23595e+06	2.31411e+07	5.64006e+07	1.1863e+07	6.81758e+06	7.86171e+06	3.1109e+07	6.76112e+06	5.66936e+07	7.96099e+06	2.06608e+07	1.61028e+06	6.95941e+06	4.23437e+07	7.71304e+06	3.30388e+06	7.58561e+06	8.64044e+06	4.27173e+07	7.26206e+06	1.33316e+06	3.6174e+07	7.19132e+06	8.69321e+06	1.39668e+07	7.67294e+06	4.44425e+07	117111	1.39092e+07	651503	1.6163e+07	4.29149e+07	7.88219e+06
M147T244	146.966	244.2	4.1	1.05185e+06	5.02115e+06	1.69813e+06	1.11663e+06	1.08543e+06	5.51573e+06	1.60518e+06	1.09005e+06	1.1286e+06	1.12859e+06	1.47718e+06	4.46371e+06	1.56625e+06	5.29921e+06	1.83541e+06	1.52549e+06	1.4553e+06	2.4703e+06	1.44767e+06	1.38782e+06	1.58776e+06	1.47582e+06	3.12029e+06	1.72813e+06	1.97942e+06	4.45226e+06	6.61916e+06	1.9999e+06	1.84211e+06	764183	1.06779e+06	1.95692e+06	230600	1.92853e+06	2.08935e+06	8.24781e+06	2.42647e+06	2.00891e+06	1.93813e+06	7.36548e+06	510616	1.58624e+06	1.70927e+06	1.54812e+06	1.81288e+06
M147T31	146.965	30.7	0.5	0	188390	0	197782	0	200401	242459	0	0	249903	0	0	263681	0	228392	0	305196	0	0	137690	0	259680	547771	0	0	65165.6	0	0	371481	424392	91135.5	329270	100942	0	303024	628375	95766.1	90156	335367	323928	184383	202812	235944	0	125912
M147T39	147.029	38.8	0.6	1.20491e+07	4.95698e+07	3.16584e+07	3.13163e+07	3.64605e+07	5.82843e+07	4.30835e+07	3.41893e+07	3.90928e+07	3.60474e+07	1.24755e+07	4.12362e+07	1.09997e+07	1.16498e+07	1.0929e+07	4.40787e+07	3.35248e+07	3.69529e+07	2.70349e+07	3.53546e+07	5.69281e+07	3.12013e+07	1.0265e+07	3.15914e+07	4.07401e+07	3.67114e+07	1.12606e+07	5.91749e+07	4.12736e+07	4.27311e+07	3.82435e+07	5.09345e+07	1.19946e+07	1.02275e+07	4.18588e+07	2.02895e+07	9.9161e+06	3.40259e+07	1.20061e+07	3.21036e+07	9.8184e+06	1.04813e+07	3.51131e+07	3.8469e+07	1.16024e+07
M147T42	147.049	41.9	0.7	3.32875e+07	2.09438e+07	8.99822e+06	2.65058e+07	2.88475e+07	2.78848e+07	1.90928e+07	3.13263e+07	3.17535e+07	2.72152e+07	3.11076e+07	2.58558e+07	2.8107e+07	1.70946e+07	1.91999e+07	2.44818e+07	2.66926e+07	2.76367e+07	2.06701e+07	3.20885e+07	2.68649e+07	1.06802e+07	1.68342e+07	1.70079e+07	2.71667e+07	2.95415e+07	1.64634e+07	2.0993e+07	2.30929e+07	1.40635e+07	1.85629e+07	2.3446e+07	2.16002e+07	1.5765e+07	2.32476e+07	6.38025e+06	1.75795e+07	2.53519e+07	3.02999e+07	9.77026e+06	2.1004e+07	2.21753e+07	2.35725e+07	2.08625e+07	2.34405e+07
M147T52	147.029	51.6	0.9	9.09355e+07	1.05745e+07	3.19943e+07	2.82868e+07	2.41618e+07	9.22608e+06	2.92152e+07	1.96246e+07	2.46714e+07	2.30748e+07	8.9458e+07	3.04605e+07	1.01952e+08	5.65723e+07	4.6546e+07	3.30173e+07	3.44982e+07	2.44275e+07	4.78525e+06	1.73612e+07	6.00224e+07	3.34068e+07	1.05846e+08	4.38674e+07	5.79304e+07	5.35812e+07	1.11308e+08	5.09618e+07	3.38033e+07	3.61996e+07	6.30704e+07	4.41382e+07	1.1907e+08	1.07793e+08	3.08549e+07	1.33995e+07	9.47404e+07	3.91508e+07	9.25037e+07	4.69131e+07	4.15144e+07	4.4381e+07	3.82328e+07	3.56009e+07	4.91333e+07
M147T55	146.983	55	0.9	5.73207e+06	2.12408e+06	1.79368e+06	1.75832e+06	2.83129e+06	1.38694e+06	1.36279e+06	3.43864e+06	1.51492e+06	2.55653e+06	5.14245e+06	4.03446e+06	6.57133e+06	1.56218e+06	5.275e+06	1.699e+06	2.05202e+06	2.77344e+06	1.31266e+06	1.5352e+06	7.53737e+06	2.83241e+06	3.94475e+06	6.11043e+06	950826	6.2946e+06	2.09163e+06	7.09272e+06	4.42742e+06	5.3912e+06	8.31133e+06	6.12821e+06	1.87021e+06	1.75688e+06	3.97416e+06	1.8926e+06	1.65921e+06	1.4408e+06	6.1122e+06	1.23383e+06	3.91297e+06	3.95068e+06	4.15382e+06	1.68201e+06	1.60383e+06
M147T62	147.046	61.5	1	4.79467e+06	4.9832e+06	3.87784e+06	4.8385e+06	4.39729e+06	3.23938e+06	3.70628e+06	5.79861e+06	5.10737e+06	5.32782e+06	3.95461e+06	4.88659e+06	4.17548e+06	3.48884e+06	4.40195e+06	4.17889e+06	4.39025e+06	4.8607e+06	6.08912e+06	5.17661e+06	4.55866e+06	4.30967e+06	3.96874e+06	4.59656e+06	4.4308e+06	4.44732e+06	3.40016e+06	4.48497e+06	4.37879e+06	4.41483e+06	3.57064e+06	4.67949e+06	4.20472e+06	3.38655e+06	3.34132e+06	1.64926e+06	4.00517e+06	4.20992e+06	4.88169e+06	2.77466e+06	3.35998e+06	3.79384e+06	3.86459e+06	4.39443e+06	4.59413e+06
M147T80	147.045	79.8	1.3	4.28727e+06	3.51196e+06	3.1716e+06	3.20404e+06	2.78099e+06	3.36004e+06	1.62738e+06	3.54812e+06	1.81442e+06	1.21378e+06	2.99809e+06	4.22294e+06	5.00399e+06	1.84299e+06	2.03508e+06	3.84886e+06	3.4685e+06	1.27242e+06	2.60456e+06	2.22177e+06	1.53591e+06	4.25681e+06	5.45624e+06	4.78255e+06	1.84233e+06	5.31259e+06	5.61815e+06	5.3317e+06	4.38529e+06	4.51142e+06	6.32548e+06	1.63252e+06	2.83172e+06	5.66813e+06	611237	2.51129e+06	5.05944e+06	3.73119e+06	5.12913e+06	5.03373e+06	864231	2.56683e+06	1.3505e+06	3.78372e+06	3.50771e+06
M148T38	148.033	38.5	0.6	847915	2.21778e+06	983401	759819	881317	2.45009e+06	1.7259e+06	1.44017e+06	1.63992e+06	1.41978e+06	1.49123e+06	909892	836365	1.75918e+06	1.95847e+06	1.52633e+06	807227	844400	668000	1.52622e+06	2.67153e+06	670221	790459	626944	1.93973e+06	900459	1.97431e+06	3.03156e+06	1.98703e+06	810570	1.57914e+06	2.32684e+06	1.70648e+06	1.58467e+06	1.62211e+06	775758	1.62954e+06	1.46288e+06	883066	713418	603175	1.36911e+06	584744	1.55849e+06	868210
M148T42	148.05	41.9	0.7	4.05809e+06	2.31178e+06	306706	2.67955e+06	3.39118e+06	3.23512e+06	2.17517e+06	3.69398e+06	3.45869e+06	3.09297e+06	2.97913e+06	2.76146e+06	3.16839e+06	1.89774e+06	2.0601e+06	2.76559e+06	3.33256e+06	3.3094e+06	2.02145e+06	3.59667e+06	3.03029e+06	1.21798e+06	1.67252e+06	1.52163e+06	3.25637e+06	2.93546e+06	1.81744e+06	2.4021e+06	1.69652e+06	1.47186e+06	2.34866e+06	2.40931e+06	2.61943e+06	1.65993e+06	2.23946e+06	654770	561237	2.87908e+06	3.21036e+06	1.10991e+06	2.27055e+06	2.10507e+06	2.29424e+06	2.17032e+06	2.60666e+06
M148T55	148.044	55.3	0.9	5.92157e+07	6.77893e+07	5.17675e+07	6.61604e+07	6.21071e+07	4.60627e+07	5.65838e+07	8.67359e+07	7.50048e+07	6.95331e+07	5.99512e+07	7.12657e+07	5.7389e+07	4.59409e+07	6.69399e+07	5.92566e+07	6.036e+07	6.34012e+07	7.69284e+07	7.77219e+07	6.07881e+07	4.93419e+07	4.6068e+07	6.15481e+07	6.32758e+07	6.20258e+07	4.0588e+07	5.97656e+07	6.1375e+07	4.92339e+07	4.9155e+07	6.58286e+07	6.06383e+07	5.32777e+07	3.59178e+07	1.80127e+07	5.8923e+07	5.93489e+07	7.20932e+07	3.95263e+07	5.08769e+07	5.01082e+07	5.40185e+07	5.57405e+07	5.8171e+07
M149T32	149.028	32.4	0.5	100755	149495	0	0	189408	161128	161929	0	129249	173080	197665	0	209014	0	161568	188176	190670	0	200411	0	0	141293	0	156007	219540	0	248013	153641	195583	0	238629	224459	0	193197	218328	0	161299	161043	156794	198124	83907.9	109177	121746	158155	0
M149T406	149.01	406	6.8	2.15485e+06	469506	466776	855140	749470	668359	500940	987013	867003	419232	2.39849e+06	788233	312915	850030	757453	319844	507466	836104	500430	794778	1.37277e+06	773806	950425	1.46605e+06	826878	806826	595693	888979	1.00686e+06	1.51159e+06	788611	597893	624877	735700	1.40248e+06	997370	548591	536846	536217	526649	1.12544e+06	1.90621e+06	1.96626e+06	616742	2.18634e+06
M149T50	149.045	49.6	0.8	8.55957e+07	5.91666e+07	5.99821e+07	6.36611e+07	6.32905e+07	4.92252e+07	4.73925e+07	2.22578e+07	4.00179e+07	4.98619e+07	6.90322e+07	8.42257e+07	7.38236e+07	9.36523e+07	4.78485e+07	4.41308e+07	4.11074e+07	4.86285e+07	4.66687e+07	2.66101e+07	7.33653e+07	5.57333e+07	5.86322e+07	6.68518e+07	7.5321e+07	6.47384e+07	8.85975e+07	7.20693e+07	7.04535e+07	6.63006e+07	6.99565e+07	6.94441e+07	7.07761e+07	6.90663e+07	5.43804e+07	3.06114e+07	6.25044e+07	6.17869e+07	6.35924e+07	6.5058e+07	5.48955e+07	5.87238e+07	6.06122e+07	6.2688e+07	5.8678e+07
M150T240	149.995	240.4	4	1.66028e+07	1.69312e+07	2.00585e+07	1.1967e+07	1.79527e+07	1.58015e+07	1.75045e+07	3.79956e+06	1.13009e+07	1.53666e+07	3.91528e+06	9.32808e+06	7.23289e+06	2.09007e+07	1.73637e+07	1.01937e+07	1.04367e+07	1.79998e+07	2.09988e+07	9.36402e+06	1.27636e+07	1.76598e+07	1.20882e+07	8.96072e+06	1.12024e+07	433111	353371	1.01606e+07	7.11071e+06	8.02994e+06	372649	9.12869e+06	1.4892e+07	9.47623e+06	1.933e+07	1.45526e+07	1.53322e+07	1.14109e+07	1.31075e+07	1.00482e+07	1.64975e+07	1.11492e+07	1.72779e+07	7.50472e+06	1.32444e+07
M150T275	149.995	274.8	4.6	9.97741e+06	4.19598e+06	1.40488e+06	2.37068e+06	5.59634e+06	7.52947e+06	1.37243e+06	1.32127e+06	1.29702e+06	7.46585e+06	1.27206e+06	1.15373e+07	4.77567e+06	1.29518e+06	4.99904e+06	1.23595e+06	3.41303e+06	1.53972e+06	1.27288e+06	5.77725e+06	4.69944e+06	1.43275e+06	3.8712e+06	1.34972e+06	1.24124e+06	4.54711e+06	2.5391e+06	7.43816e+06	5.11399e+06	1.22408e+06	3.54989e+06	1.26319e+06	5.12195e+06	5.78665e+06	1.24122e+06	1.26353e+06	1.34334e+07	704338	1.28043e+06	5.61053e+06	3.41119e+06	1.8869e+06	4.57078e+06	3.85204e+06	6.29813e+06
M150T284	149.995	284.2	4.7	1.31212e+06	3.92704e+06	9.25036e+06	576529	1.28197e+06	1.27332e+06	7.18884e+06	1.5802e+06	1.03498e+07	4.90788e+06	1.32513e+06	1.31654e+06	1.28327e+06	466071	4.77022e+06	1.22456e+07	4.41581e+06	1.2902e+06	6.57065e+06	4.50258e+06	1.22322e+06	482724	1.23271e+06	978770	7.59866e+06	3.43862e+06	3.71191e+06	1.3104e+06	9.37162e+06	4.4472e+06	1.29895e+06	3.09948e+06	679164	1.32822e+06	1.23655e+07	1.3142e+06	1.3029e+06	4.47419e+06	3.39863e+06	1.3787e+06	3.97595e+06	505334	4.93142e+06	7.77428e+06	5.78421e+06
M150T301	149.994	300.6	5	1.1414e+06	3.85014e+06	6.0451e+06	4.58239e+06	1.1272e+06	1.1079e+06	7.54004e+06	1.12357e+06	6.39889e+06	4.91771e+06	1.05643e+06	8.55337e+06	2.93353e+06	4.53583e+06	7.85645e+06	1.10936e+06	5.84791e+06	5.6383e+06	5.45621e+06	1.56321e+06	6.06858e+06	1.15102e+06	7.60482e+06	6.47425e+06	1.01079e+06	5.43726e+06	1.00116e+07	5.00037e+06	7.0422e+06	1.21854e+07	9.96173e+06	3.97126e+06	8.00645e+06	4.1674e+06	1.12791e+06	1.16754e+06	1.13559e+06	1.01987e+06	5.57639e+06	1.14476e+06	4.57305e+06	1.10154e+06	478113	1.23663e+06	1.06833e+06
M150T315	149.995	315	5.2	1.15935e+07	7.94705e+06	2.87915e+06	8.34848e+06	1.25018e+07	9.74743e+06	2.289e+06	2.10149e+06	2.87812e+06	1.09493e+06	1.98491e+06	7.69836e+06	759093	2.04843e+06	7.60585e+06	5.57244e+06	1.91429e+06	7.25048e+06	8.8857e+06	6.07991e+06	6.35622e+06	1.05438e+07	6.16711e+06	2.06693e+06	782993	6.6568e+06	2.09148e+06	9.89406e+06	3.97132e+06	1.89547e+06	4.50841e+06	543339	6.35068e+06	1.19335e+07	9.3601e+06	6.17341e+06	1.15437e+07	9.99551e+06	1.03481e+07	5.94657e+06	1.03595e+07	8.67588e+06	5.37642e+06	6.87022e+06	1.97594e+07
M150T330	149.995	329.8	5.5	1.07528e+07	2.25181e+07	1.94109e+06	1.24465e+07	1.78485e+06	634980	9.94714e+06	1.77081e+06	7.30481e+06	1.85095e+06	1.71302e+06	4.05484e+06	1.73499e+06	8.02383e+06	3.50325e+06	7.42896e+06	5.58332e+06	1.02461e+07	5.77169e+06	754298	5.98173e+06	6.15979e+06	2.40087e+06	1.39714e+07	5.99042e+06	1.85417e+06	6.14404e+06	4.20145e+06	1.06291e+07	937467	1.89223e+06	8.08761e+06	923424	2.96368e+06	1.06065e+07	6.31369e+06	6.82402e+06	1.74916e+06	5.3906e+06	7.76594e+06	7.40762e+06	1.57757e+07	8.11691e+06	1.80989e+06	8.88109e+06
M150T343	149.995	342.7	5.7	9.44845e+06	2.50833e+06	1.68708e+07	2.49607e+06	9.84463e+06	9.79642e+06	1.28046e+07	2.61341e+06	727560	1.5721e+07	2.56733e+06	2.60465e+06	7.94394e+06	5.41046e+06	6.12687e+06	5.9822e+06	1.87307e+07	1.59834e+07	1.17052e+07	944379	9.82388e+06	1.06938e+07	5.6462e+06	9.43321e+06	1.68456e+07	999764	7.03055e+06	1.07248e+07	7.8441e+06	7.17909e+06	9.64494e+06	8.55896e+06	5.92951e+06	1.34113e+07	8.66116e+06	7.58227e+06	1.09834e+07	1.77384e+07	1.26803e+07	4.58659e+06	2.66456e+06	5.59675e+06	8.28136e+06	2.42184e+07	2.51156e+06
M150T371	149.994	370.8	6.2	2.13638e+06	1.18196e+07	3.68323e+06	2.72523e+06	1.29753e+07	1.89206e+07	1.96248e+07	3.26326e+06	1.34213e+07	1.03581e+07	3.31012e+06	6.49183e+07	6.30865e+06	1.28679e+07	2.34505e+07	4.04408e+07	1.49634e+06	1.96873e+07	3.04031e+06	1.91055e+07	3.24929e+06	1.4718e+07	3.24365e+06	3.28612e+06	3.18434e+06	3.29636e+06	3.25698e+06	9.21054e+06	3.95023e+07	3.69217e+06	6.77172e+06	2.99285e+06	9.64136e+06	2.98642e+06	3.23783e+06	1.31021e+07	9.55554e+06	2.76297e+07	7.30767e+06	2.0474e+07	1.02114e+07	1.06359e+07	1.50522e+07	3.4511e+06	1.04934e+07
M150T386	149.994	385.5	6.4	7.84307e+06	1.16161e+07	1.84953e+07	1.96722e+07	1.74913e+07	1.66565e+07	1.08978e+07	4.37586e+07	1.27656e+07	1.5397e+07	3.39852e+06	1.59773e+07	1.11753e+07	9.39806e+06	6.51443e+06	3.24294e+06	1.46401e+06	1.11394e+07	2.09348e+07	1.27647e+07	8.20633e+06	1.45361e+07	2.8293e+06	2.41885e+07	1.69767e+06	3.53105e+06	5.75883e+06	1.56703e+07	3.42603e+06	2.40423e+06	1.57568e+07	1.37002e+07	9.69143e+06	1.15248e+07	1.638e+06	2.0655e+07	2.27532e+07	8.86866e+06	1.89985e+07	1.25981e+07	3.04053e+07	3.17559e+07	1.74133e+07	1.49218e+07	1.19022e+07
M150T420	149.994	419.7	7	6.40894e+07	5.57791e+06	4.94991e+06	5.9861e+06	1.0448e+08	7.35887e+06	4.05886e+07	3.6834e+07	3.4457e+07	7.07045e+06	1.1485e+07	1.71467e+07	4.62146e+07	5.52651e+06	5.88976e+06	5.63232e+06	5.3878e+06	3.0987e+07	5.42895e+06	4.88276e+06	5.65823e+06	2.38524e+07	1.52793e+06	5.94174e+06	5.36066e+06	7.13997e+07	5.34218e+06	5.42174e+06	5.65003e+06	3.22866e+07	1.64183e+07	5.48458e+06	5.36395e+06	5.61508e+06	5.5608e+06	5.38532e+06	2.4248e+07	5.2529e+06	5.39002e+06	2.11679e+07	3.44628e+07	2.81298e+06	5.45518e+06	5.58535e+06	2.28149e+06
M150T446	149.994	446.5	7.4	6.15083e+07	1.51815e+08	8.53672e+07	1.3891e+08	2.48875e+07	7.81172e+07	6.4971e+07	4.28479e+07	6.92982e+07	7.04233e+07	2.96168e+07	4.86727e+07	4.26181e+07	1.43414e+07	1.60316e+08	1.57194e+08	1.4635e+08	6.34694e+07	1.45485e+08	1.39272e+08	1.58824e+08	9.16373e+07	8.28259e+07	1.53144e+08	1.46664e+08	8.55814e+07	1.42982e+08	1.59404e+08	1.35004e+08	6.91201e+07	8.10368e+07	1.4875e+08	1.3913e+08	1.51541e+08	1.55413e+08	1.46799e+08	8.39106e+07	1.30212e+08	6.25228e+07	1.67245e+07	5.58002e+07	3.75457e+07	1.41221e+08	1.56658e+08	8.71939e+07
M150T55	150.04	55.3	0.9	1.9518e+06	2.5478e+06	1.62291e+06	2.01744e+06	2.1344e+06	1.54079e+06	2.02419e+06	3.47764e+06	2.85639e+06	2.31672e+06	2.40335e+06	2.49549e+06	2.8874e+06	3.75351e+06	1.87055e+06	2.31952e+06	2.11441e+06	2.29864e+06	3.00732e+06	3.35329e+06	2.00596e+06	1.63965e+06	1.67544e+06	2.23701e+06	2.35967e+06	2.34951e+06	1.36939e+06	1.60125e+06	1.88125e+06	1.67651e+06	1.45553e+06	2.24307e+06	2.19356e+06	1.98962e+06	173388	146610	1.81791e+06	1.89272e+06	2.48371e+06	1.02173e+06	1.56679e+06	1.49774e+06	1.91811e+06	2.09797e+06	505211
M151T50	151.061	49.7	0.8	2.86113e+07	2.75304e+07	1.80846e+07	2.45315e+07	2.28229e+07	2.31878e+07	1.8344e+07	2.42184e+07	2.90432e+07	2.6913e+07	2.38205e+07	3.66843e+07	2.29129e+07	2.84187e+07	2.14495e+07	3.33234e+07	3.03922e+07	2.93139e+07	3.07582e+07	2.41126e+07	2.70523e+07	2.45646e+07	2.65056e+07	2.54411e+07	3.17842e+07	3.16288e+07	2.32743e+07	3.11341e+07	2.6165e+07	2.69728e+07	2.54122e+07	3.39761e+07	3.6834e+07	2.35028e+07	3.18384e+07	2.02674e+07	3.05583e+07	3.16161e+07	4.13538e+07	2.70759e+07	2.33315e+07	2.92659e+07	2.65018e+07	2.38887e+07	2.93366e+07
M151T54	151.026	54.2	0.9	8.49394e+08	8.18868e+08	6.10298e+08	7.65172e+08	8.54321e+08	7.13693e+08	7.71452e+08	9.42122e+08	8.28002e+08	8.44704e+08	7.15736e+08	9.48686e+08	7.81893e+08	6.17242e+08	8.2716e+08	8.61822e+08	7.72948e+08	8.48983e+08	8.67687e+08	8.72746e+08	7.03065e+08	5.23729e+08	5.14878e+08	7.03374e+08	6.84938e+08	7.80329e+08	5.53454e+08	7.24073e+08	6.8839e+08	5.62033e+08	6.70014e+08	7.55199e+08	7.42856e+08	5.98126e+08	5.81347e+08	2.10257e+08	7.7874e+08	7.32995e+08	7.85725e+08	5.1693e+08	6.99537e+08	7.14257e+08	6.95878e+08	6.91262e+08	7.26457e+08
M151T82	151.026	82.4	1.4	1.01451e+08	4.10957e+07	1.99157e+07	4.32398e+07	1.11828e+08	1.00803e+08	1.04888e+08	1.27059e+08	4.90816e+07	5.16884e+07	3.49347e+07	1.25643e+08	4.29066e+07	7.35533e+07	1.07077e+08	9.91278e+07	1.07203e+08	1.11764e+08	1.08153e+08	5.21664e+07	8.91693e+07	3.34582e+07	7.31129e+07	8.72648e+07	3.65996e+07	1.06068e+08	7.08252e+07	3.67788e+07	8.42295e+07	7.38252e+07	3.44571e+07	9.10067e+07	8.50675e+07	7.32742e+07	2.23426e+07	7.8015e+06	1.06532e+08	8.50828e+07	2.39412e+07	2.59048e+07	2.61779e+07	3.87117e+07	8.31081e+07	4.24435e+07	9.84186e+07
M152T302	152.035	302.3	5	5.94866e+06	4.96415e+06	5.63573e+06	9.50053e+06	7.91195e+06	5.75804e+06	6.31003e+06	7.8979e+06	8.73715e+06	7.2985e+06	5.49763e+06	7.07291e+06	5.35121e+06	5.18472e+06	5.55427e+06	5.01611e+06	5.70042e+06	5.48329e+06	6.18508e+06	5.78409e+06	6.77449e+06	5.59598e+06	5.13108e+06	7.02783e+06	6.44678e+06	7.17382e+06	4.08362e+06	4.90744e+06	4.96962e+06	6.09324e+06	6.20224e+06	6.91586e+06	4.96021e+06	4.80029e+06	4.63597e+06	3.49984e+06	4.46271e+06	8.11296e+06	4.78996e+06	4.69492e+06	3.6221e+06	5.11831e+06	7.78696e+06	7.88327e+06	8.25067e+06
M152T32	152.072	32.1	0.5	64724.5	0	67528.7	0	0	89646.3	65218.4	0	98585.4	91690.8	0	0	88004.7	92056.7	89253.9	0	0	87330.6	108713	0	104968	0	142615	88220.2	102894	0	0	97155.1	0	0	162862	135604	168063	0	152060	0	136300	0	101193	130939	41744	0	57011.9	91910	0
M152T44	152.002	44.3	0.7	2.06774e+06	365264	9.70655e+06	2.68731e+06	1.52383e+07	9.57151e+07	8.0982e+07	2.47467e+07	7.71303e+06	1.22008e+07	3.42608e+06	2.65137e+06	3.55152e+06	2.28151e+08	5.40243e+07	4.23956e+07	1.04412e+07	1.16856e+07	3.27814e+06	1.6257e+07	9.35373e+06	8.34899e+06	9.94761e+06	5.01233e+06	5.41013e+06	8.86638e+06	6.42691e+07	6.31312e+06	6.54032e+06	4.46798e+06	2.54967e+07	4.67347e+06	3.48208e+07	2.1784e+07	2.62113e+06	1.6979e+06	3.19972e+07	3.75553e+06	4.10852e+06	6.49108e+07	2.27153e+07	2.21942e+07	2.33912e+07	2.47363e+07	2.42168e+07
M152T54	152.029	54.2	0.9	4.72271e+07	4.61951e+07	3.36726e+07	4.23835e+07	4.77219e+07	3.88823e+07	4.34182e+07	5.25784e+07	4.66932e+07	4.72689e+07	3.91967e+07	5.36871e+07	4.26219e+07	3.43408e+07	4.71205e+07	4.74584e+07	4.33179e+07	4.73978e+07	4.83227e+07	4.9431e+07	3.93257e+07	2.95777e+07	2.83531e+07	3.81916e+07	3.78201e+07	4.43215e+07	3.01109e+07	4.11676e+07	3.73055e+07	3.03383e+07	3.7929e+07	4.03579e+07	4.04334e+07	3.31375e+07	3.25918e+07	1.14755e+07	4.31469e+07	3.99893e+07	4.46395e+07	2.85203e+07	3.83496e+07	3.93126e+07	3.93455e+07	3.86444e+07	3.98383e+07
M152T83	152.03	82.7	1.4	5.36529e+06	2.42004e+06	4.0748e+06	5.54879e+06	2.33368e+06	2.09136e+06	2.39461e+06	7.02004e+06	6.07884e+06	2.40983e+06	2.06873e+06	1.9964e+06	5.49182e+06	1.25306e+06	2.636e+06	2.48588e+06	2.47959e+06	708811	1.97957e+06	2.52074e+06	1.52623e+06	3.95963e+06	503115	4.01163e+06	4.646e+06	1.95549e+06	1.94408e+06	587665	1.94199e+06	1.47014e+06	1.41822e+06	2.22705e+06	5.12248e+06	4.08106e+06	1.45286e+06	390858	4.29761e+06	4.99003e+06	5.86273e+06	491509	1.75249e+06	2.35114e+06	1.85666e+06	2.21047e+06	4.49353e+06
M153T32	153.056	31.7	0.5	85943.4	78541.1	79723.5	0	0	0	64905.9	94235.1	115612	105318	97918	0	72446.9	78860.1	88130.8	87252.2	88888.7	0	0	81874.1	0	0	0	0	60331.8	0	0	65963.4	77650.1	0	0	59667.2	0	0	111918	0	61034.4	0	0	0	0	75249.8	82371.8	70642.8	63060
M153T44	152.996	43.5	0.7	7.9215e+06	8.89129e+06	2.93315e+06	4.95282e+06	6.78772e+06	3.90961e+06	5.26391e+06	3.71002e+06	4.21951e+06	4.11948e+06	4.41384e+06	5.38746e+06	4.2604e+06	2.06919e+06	4.91354e+06	5.32509e+06	3.22042e+06	5.19636e+06	6.12368e+06	5.13806e+06	2.02857e+06	2.84837e+06	2.83066e+06	1.7341e+06	2.03886e+06	3.06811e+06	1.7384e+06	2.40999e+06	4.50476e+06	3.42593e+06	2.71947e+06	3.73442e+06	2.54019e+06	2.45707e+06	515210	1.62565e+06	2.25166e+06	2.39442e+06	2.06616e+06	1.87075e+06	3.65639e+06	1.048e+06	2.88011e+06	3.14742e+06	3.15197e+06
M153T55	153.03	54.6	0.9	3.42226e+06	2.8721e+06	2.67472e+06	2.56757e+06	2.87919e+06	2.86452e+06	2.77724e+06	3.04246e+06	3.28762e+06	3.18182e+06	2.84401e+06	3.8208e+06	2.87897e+06	2.58072e+06	3.17106e+06	2.73993e+06	3.00823e+06	3.01248e+06	3.08858e+06	3.6526e+06	2.25986e+06	1.81957e+06	2.41913e+06	2.95662e+06	2.0589e+06	2.50577e+06	2.36518e+06	2.58843e+06	2.96836e+06	1.99617e+06	2.59475e+06	2.85721e+06	2.94832e+06	2.54911e+06	8.23926e+06	2.79196e+06	2.95352e+06	2.75127e+06	2.81855e+06	1.8477e+06	2.56895e+06	3.00509e+06	2.22987e+06	2.29367e+06	2.79206e+06
M153T56	152.978	55.7	0.9	839113	818259	1.27351e+06	1.16117e+06	802192	778814	1.422e+06	2.21058e+06	1.05354e+06	564060	511357	555372	532147	443183	569509	430982	979249	786987	1.04177e+06	1.28142e+06	432188	1.84428e+06	1.77747e+06	455797	394590	430771	429886	415003	438073	870396	610234	440049	490459	581162	3.11053e+07	1.24285e+07	514997	508846	487698	899673	2.46358e+06	2.74696e+06	2.85634e+06	3.75268e+06	2.00313e+06
M154T52	154.062	52.2	0.9	5.95145e+07	6.98837e+07	5.49337e+07	6.58565e+07	5.53891e+07	4.4242e+07	4.18378e+07	8.83047e+07	7.80245e+07	6.82946e+07	6.29334e+07	6.58062e+07	5.50566e+07	3.67222e+07	5.42038e+07	6.61587e+07	6.21599e+07	6.85665e+07	7.22962e+07	8.52351e+07	5.68257e+07	4.35069e+07	4.87589e+07	5.6929e+07	7.65207e+07	5.79985e+07	4.05157e+07	5.66196e+07	5.87992e+07	4.86634e+07	6.02474e+07	6.5692e+07	6.08255e+07	5.01444e+07	6.96684e+06	1.42243e+07	5.77583e+07	6.20517e+07	7.13195e+07	3.88717e+07	5.22002e+07	5.38781e+07	5.4909e+07	5.71385e+07	5.27996e+07
M154T80	154.062	80.1	1.3	1.03424e+08	8.06954e+07	1.05692e+08	1.17809e+08	6.83057e+07	9.18363e+07	8.95945e+07	1.39704e+08	1.04814e+08	1.21204e+08	1.09885e+08	1.09679e+08	1.04586e+08	6.95643e+07	9.2124e+07	1.08094e+08	1.10125e+08	1.12237e+08	1.07422e+08	1.36004e+08	1.01292e+08	5.41905e+07	8.00943e+07	1.03945e+08	9.66071e+07	1.11434e+08	8.0071e+07	1.05523e+08	1.02409e+08	9.48485e+07	5.40912e+07	1.03333e+08	1.09593e+08	8.39597e+07	2.54386e+07	2.59975e+07	1.08378e+08	1.08395e+08	1.17919e+08	7.34903e+07	6.93697e+07	1.0575e+08	1.03976e+08	1.01413e+08	1.01302e+08
M155T225	155.108	225.2	3.8	2.12598e+07	1.0205e+07	1.49001e+07	1.46057e+07	1.44777e+07	2.02315e+07	3.72931e+07	1.21597e+07	1.03846e+07	2.43265e+07	1.67447e+07	1.92418e+07	1.65638e+07	2.14669e+07	2.62243e+07	3.17726e+07	2.10985e+07	2.93395e+07	8.7883e+06	2.37242e+07	1.9144e+07	1.16012e+07	1.35564e+07	1.27913e+07	2.69363e+07	8.67028e+06	2.87294e+07	2.07649e+07	2.29874e+07	2.49264e+07	1.87917e+07	2.19916e+07	1.93754e+07	1.82767e+07	6.99826e+06	1.317e+06	2.21989e+07	1.24884e+07	1.2301e+07	1.40891e+07	1.72659e+07	1.75407e+07	1.84947e+07	1.99666e+07	1.84024e+07
M155T311	155.108	311.4	5.2	1.93952e+06	1.5139e+06	1.22158e+06	1.20114e+06	1.88676e+06	1.39235e+06	1.31737e+06	972846	1.5554e+06	806405	1.83401e+06	1.26911e+06	1.16435e+06	701826	1.64487e+06	387444	1.55449e+06	1.16195e+06	2.71497e+06	1.73465e+06	919233	1.83338e+06	334010	1.3736e+06	1.08703e+06	1.70016e+06	1.16008e+06	282484	744408	278998	326791	668876	461279	337825	282440	256087	957904	1.09031e+06	1.05777e+06	2.09425e+06	1.04662e+06	1.33291e+06	1.12658e+06	1.09694e+06	1.93602e+06
M155T53	155.066	53.5	0.9	426640	2.98582e+06	438803	2.43659e+06	2.25467e+06	448900	313018	5.87034e+06	3.86724e+06	2.70067e+06	3.07073e+06	654550	1.67874e+06	350611	559996	2.59713e+06	3.12958e+06	2.80103e+06	2.91053e+06	6.31496e+06	2.99036e+06	444122	2.65174e+06	570612	3.19111e+06	2.39105e+06	1.64899e+06	1.89254e+06	3.03848e+06	2.15226e+06	2.26208e+06	826479	2.81554e+06	2.53437e+06	47944.5	53043	2.4563e+06	2.7337e+06	2.89023e+06	284870	2.29424e+06	2.29684e+06	500430	2.19371e+06	2.29212e+06
M155T80	155.065	79.9	1.3	3.55204e+06	7.17789e+06	18224.3	3.60582e+06	4.46897e+06	5.788e+06	6.16081e+06	8.98054e+06	4.20021e+06	4.58335e+06	4.10723e+06	3.04138e+06	6.46165e+06	5.50101e+06	3.71222e+06	1.1688e+06	1.23125e+06	3.07955e+06	1.22274e+06	7.88395e+06	1.21929e+06	1.08954e+06	6.39299e+06	437860	2.44364e+06	4.19465e+06	1.98914e+06	6.8629e+06	1.19255e+06	3.4449e+06	4.09933e+06	8.54285e+06	1.20879e+06	1.03395e+06	559366	301197	3.86741e+06	4.45857e+06	2.66624e+06	849870	3.72219e+06	349464	3.75806e+06	1.22823e+06	4.33977e+06
M156T225	156.111	225.3	3.8	2.10851e+06	1.00393e+06	1.43384e+06	1.47278e+06	1.39683e+06	2.04938e+06	3.6832e+06	1.17041e+06	978554	2.41722e+06	1.67958e+06	1.91628e+06	1.5956e+06	2.09096e+06	2.55596e+06	3.03629e+06	2.05996e+06	2.90434e+06	788325	2.29134e+06	1.79851e+06	1.09838e+06	1.29862e+06	1.22409e+06	2.54895e+06	758975	2.76859e+06	1.9495e+06	2.27477e+06	2.56235e+06	1.71402e+06	2.26018e+06	1.87917e+06	1.78434e+06	666803	1.45381e+06	2.1522e+06	1.22451e+06	1.19432e+06	1.36351e+06	1.67929e+06	1.69223e+06	1.74825e+06	1.99205e+06	1.69655e+06
M156T38	156.03	38.5	0.6	1.77237e+06	1.39741e+06	2.48087e+06	2.30257e+06	2.1811e+06	4.33283e+06	4.44599e+06	2.32456e+06	5.14354e+06	3.47448e+06	1.62596e+06	3.72404e+06	2.69424e+06	3.27098e+06	2.5755e+06	1.91629e+06	2.64286e+06	1.78276e+06	4.29991e+06	1.37872e+06	136895	1.45273e+06	92459	246076	278055	2.41152e+06	157408	104602	1.25637e+06	201155	79069.6	1.11361e+06	132157	772397	352991	200381	2.24021e+06	312518	1.80575e+06	2.79319e+06	1.77492e+06	1.84155e+06	2.08106e+06	2.05742e+06	2.44823e+06
M156T60	156.066	60.4	1	6.32569e+06	4.65614e+06	9.25616e+06	5.31704e+06	6.13811e+06	5.09019e+06	4.76362e+06	5.49837e+06	5.16406e+06	1.26928e+06	1.237e+06	4.64822e+06	1.30975e+06	4.67923e+06	5.15944e+06	5.89069e+06	7.62796e+06	4.88812e+06	9.62841e+06	6.9107e+06	8.62838e+06	4.47525e+06	3.95015e+06	3.96655e+06	5.99228e+06	4.69458e+06	1.10835e+06	1.08049e+07	4.8452e+06	8.88975e+06	5.48136e+06	5.28336e+06	4.91963e+06	4.45383e+06	4.36519e+06	1.05355e+06	1.06087e+06	5.02914e+06	4.85521e+06	1.03098e+06	7.51662e+06	7.95051e+06	4.51013e+06	4.24954e+06	3.91793e+06
M157T32_1	156.999	31.9	0.5	0	0	0	0	71314.6	103239	81718.3	117726	114765	159300	114831	145145	190594	192800	189365	164446	192716	177694	205420	215854	188608	151705	196615	169509	165317	205089	141341	178965	201753	203746	176388	173416	164815	241180	202721	0	153599	168223	179144	172655	0	0	0	161057	157767
M157T32_2	157.07	32	0.5	98400.1	98014	92836.7	0	108881	107694	114235	117585	0	0	0	125736	138358	121711	150026	134309	128018	117651	147334	130531	116074	0	102074	79168.8	138881	95858.6	0	0	0	110470	92935.5	0	0	0	109662	0	0	0	87825.4	0	87057.6	86259.3	96586.9	0	83006.1
M157T51	157.036	50.5	0.8	5.84432e+07	6.29869e+07	5.1913e+07	5.68825e+07	4.79097e+07	4.64449e+07	4.67314e+07	9.04581e+07	5.88817e+07	6.16533e+07	3.8847e+07	8.14911e+07	5.92722e+07	4.65006e+07	5.33548e+07	6.30098e+07	4.43069e+07	5.67672e+07	6.26539e+07	7.41155e+07	3.46205e+07	3.16217e+07	2.91408e+07	3.35757e+07	3.68896e+07	3.04071e+07	2.37676e+07	3.06459e+07	3.69081e+07	3.26209e+07	3.87403e+07	4.97737e+07	3.91211e+07	5.06454e+07	3.11265e+07	2.24712e+07	4.44785e+07	3.8691e+07	4.0006e+07	2.5465e+07	4.62577e+07	4.81853e+07	4.66262e+07	4.32486e+07	4.55018e+07
M157T57	157.012	57	0.9	6.79668e+07	9.81985e+07	1.2624e+08	1.51938e+08	1.16532e+08	8.13583e+07	1.18195e+08	1.77765e+08	1.23789e+08	1.11612e+08	8.41316e+07	1.2182e+08	1.17281e+08	9.1845e+07	1.3519e+08	1.56264e+08	1.71324e+08	1.46993e+08	1.65605e+08	1.54896e+08	1.24469e+08	1.78064e+08	2.06253e+08	1.2425e+08	1.35453e+08	1.11455e+08	1.58835e+08	1.20512e+08	1.69864e+08	2.58195e+08	1.56435e+08	1.43459e+08	1.33196e+08	1.39037e+08	1.19696e+08	3.9216e+07	1.36597e+08	1.48101e+08	1.09186e+08	1.03596e+08	6.40044e+07	9.28258e+07	1.04201e+08	1.17468e+08	1.51072e+08
M157T67	157.037	67.1	1.1	8.60717e+06	8.909e+06	7.30442e+06	1.01629e+07	2.64613e+07	2.32503e+07	7.4921e+06	1.27627e+07	8.83238e+06	1.06464e+07	1.85988e+06	2.84011e+07	1.044e+07	7.6313e+06	8.76735e+06	9.63266e+06	3.22917e+07	2.88343e+07	7.84577e+06	8.94982e+06	2.85185e+07	1.73122e+06	3.79853e+07	1.34253e+06	5.58168e+06	2.0647e+06	3.45677e+07	2.77064e+07	6.28336e+06	5.66035e+06	3.47364e+07	3.3167e+07	6.71932e+06	8.58321e+06	2.76281e+07	1.06179e+07	5.94641e+06	3.16681e+07	7.70475e+06	4.28481e+06	6.21562e+06	7.00848e+06	6.18613e+06	2.73507e+07	7.72638e+06
M157T79	157.036	79	1.3	2.90182e+06	3.63706e+06	2.64146e+06	6.50498e+06	5.85111e+06	1.32144e+06	2.0951e+06	4.45652e+06	2.67538e+06	4.29687e+06	1.94349e+06	5.31059e+06	5.53175e+06	6.03175e+06	1.64102e+06	3.62268e+06	7.18583e+06	3.60216e+06	7.4421e+06	6.95691e+06	6.60515e+06	8.81327e+06	9.461e+06	2.18814e+06	6.56321e+06	6.41654e+06	7.89592e+06	6.03725e+06	1.54367e+06	1.2163e+07	7.64191e+06	3.02705e+06	2.24564e+06	7.68384e+06	6.80922e+06	2.05219e+06	2.52806e+06	6.80529e+06	2.3831e+06	6.65082e+06	214770	151090	3.10384e+06	6.63382e+06	7.15357e+06
M158T57	158.015	57.1	1	2.31797e+06	5.95137e+06	4.74907e+06	3.5239e+06	4.52605e+06	3.43495e+06	3.44792e+06	6.96537e+06	4.0297e+06	3.2374e+06	3.4818e+06	3.97239e+06	4.50873e+06	5.56928e+06	5.6032e+06	6.06046e+06	4.54724e+06	4.76745e+06	6.414e+06	6.17798e+06	4.91341e+06	7.60955e+06	9.56362e+06	2.80484e+06	3.84508e+06	4.66302e+06	7.10398e+06	5.4095e+06	6.6221e+06	1.08452e+07	5.10354e+06	5.03856e+06	7.60943e+06	5.57199e+06	5.19995e+06	1.27596e+06	4.81871e+06	5.9489e+06	4.8034e+06	3.95848e+06	1.65354e+06	2.76741e+06	3.10157e+06	4.75154e+06	6.35813e+06
M158T61	158.083	60.7	1	1.98643e+07	2.62083e+07	2.01364e+07	2.56572e+07	2.21199e+07	2.40066e+07	2.20041e+07	2.59332e+07	2.5154e+07	2.3295e+07	2.24698e+07	3.304e+07	2.37352e+07	2.68757e+07	2.78824e+07	3.47534e+07	2.88869e+07	3.78096e+07	3.00229e+07	3.03769e+07	2.46812e+07	2.19062e+07	2.40325e+07	3.6317e+07	2.69925e+07	4.939e+07	2.73266e+07	2.05976e+07	3.18534e+07	2.739e+07	3.03114e+07	2.50212e+07	3.01513e+07	2.76284e+07	2.424e+07	3.92837e+07	8.35865e+07	3.33825e+07	3.44657e+07	2.36946e+07	1.92683e+07	2.08409e+07	2.24361e+07	2.5828e+07	2.75394e+07
M159T272	158.976	271.7	4.5	553345	888762	1.32959e+06	1.74103e+06	2.23678e+06	7.1831e+06	2.80499e+06	1.25013e+07	3.41429e+06	9.6257e+06	1.18011e+07	6.82354e+06	4.84235e+06	2.97627e+06	2.95109e+06	3.16484e+06	1.38848e+07	1.19474e+07	965264	1.19605e+07	1.05624e+07	3.55475e+06	3.80478e+06	9.57865e+06	8.28247e+06	1.01118e+07	3.32971e+06	7.10795e+06	8.21104e+06	7.29539e+06	1.45894e+07	3.35702e+06	3.3748e+06	7.86934e+06	3.26746e+06	3.61297e+06	1.5602e+07	3.58588e+06	9.888e+06	9.9454e+06	253924	383937	398318	1.13488e+07	1.09557e+07
M159T33	158.979	32.6	0.5	747284	2.53243e+06	3.78439e+06	5.39281e+06	6.44524e+06	8.01547e+06	1.13825e+07	1.04657e+07	1.18046e+07	1.2499e+07	1.20695e+07	1.13934e+07	1.24469e+07	1.34722e+07	1.18497e+07	1.14585e+07	1.2746e+07	1.20051e+07	1.21608e+07	1.23407e+07	1.19689e+07	1.17121e+07	1.56201e+07	1.43707e+07	1.31443e+07	1.3497e+07	1.52431e+07	1.2189e+07	1.40113e+07	1.32851e+07	1.42378e+07	1.32659e+07	1.0595e+07	1.33636e+07	1.23509e+07	1.72469e+07	1.48424e+07	1.61802e+07	1.15617e+07	1.44359e+07	0	0	0	1.19992e+07	1.33207e+07
M159T40	159.066	40.1	0.7	3.55456e+06	5.32584e+06	3.61404e+06	3.98848e+06	2.9281e+06	3.50187e+06	3.77153e+06	3.92866e+06	3.99435e+06	4.28889e+06	4.23445e+06	6.77346e+06	4.78869e+06	6.13797e+06	3.57203e+06	4.26907e+06	3.61588e+06	5.03926e+06	3.83714e+06	4.5949e+06	5.02549e+06	5.00465e+06	3.53913e+06	4.13138e+06	5.2157e+06	5.07564e+06	3.60126e+06	2.97388e+06	4.56468e+06	4.30166e+06	3.85205e+06	4.12762e+06	4.11456e+06	4.91237e+06	3.70573e+06	2.88768e+06	4.65832e+06	3.59595e+06	3.83978e+06	2.67068e+06	2.624e+06	3.86684e+06	3.91888e+06	4.83086e+06	4.48142e+06
M159T41	158.925	41.3	0.7	4.44098e+06	5.3711e+06	4.47061e+06	5.33958e+06	5.23987e+06	6.89249e+06	6.35945e+06	7.99026e+06	6.49543e+06	5.58814e+06	4.64057e+06	5.95383e+06	4.92498e+06	5.77073e+06	6.05135e+06	6.94693e+06	6.39159e+06	6.32651e+06	6.82246e+06	7.49166e+06	3.85375e+06	4.45473e+06	4.69502e+06	3.55233e+06	3.96372e+06	5.20618e+06	5.46551e+06	4.37368e+06	5.0654e+06	4.87399e+06	4.63415e+06	3.94197e+06	5.0431e+06	4.70271e+06	3.13633e+06	1.8216e+06	5.63515e+06	4.31254e+06	4.4729e+06	4.92017e+06	4.30575e+06	4.871e+06	4.78844e+06	5.16358e+06	5.10386e+06
M159T52	159.03	52.1	0.9	8.75586e+06	4.68783e+06	5.06121e+06	1.2852e+06	4.80498e+06	3.63941e+06	8.44576e+06	1.12762e+06	3.26354e+06	3.6139e+06	8.78846e+06	5.81845e+06	7.17908e+06	1.50368e+07	3.57214e+06	4.65469e+06	5.3226e+06	1.08807e+06	1.11623e+06	1.33287e+06	4.37524e+06	1.4053e+06	1.45915e+06	5.77439e+06	5.76777e+06	5.47645e+06	4.21583e+06	5.01018e+06	7.45273e+06	5.18925e+06	7.29276e+06	9.08228e+06	1.26642e+07	4.93947e+06	4.40539e+06	2.92459e+06	5.69545e+06	7.64135e+06	4.45458e+06	1.41469e+06	3.23145e+06	1.14426e+06	4.40965e+06	4.22176e+06	5.15037e+06
M159T61	159.086	60.7	1	1.79362e+06	1.48509e+06	1.54163e+06	1.54728e+06	1.1261e+06	1.24885e+06	931807	1.78334e+06	926358	1.32098e+06	1.18277e+06	1.36371e+06	1.94335e+06	3.01664e+06	2.04413e+06	2.43834e+06	2.27895e+06	2.29344e+06	1.92927e+06	4.14517e+06	1.64894e+06	1.37756e+06	1.24872e+06	1.79126e+06	1.67415e+06	1.72405e+06	1.32142e+06	1.31963e+06	1.54237e+06	2.136e+06	1.73147e+06	1.50853e+06	1.80017e+06	2.23583e+06	1.20661e+06	432355	1.43648e+06	2.08184e+06	1.85877e+06	1.61064e+06	1.02191e+06	1.32465e+06	1.42637e+06	1.39577e+06	1.63898e+06
M160T228	160.041	227.9	3.8	3.35808e+06	242849	2.3829e+06	2.40108e+06	2.70627e+06	1.7476e+06	2.40969e+06	2.25533e+06	2.50165e+06	3.22301e+06	1.34117e+06	2.36465e+06	3.46026e+06	2.37241e+06	3.51678e+06	864490	2.98512e+06	3.24965e+06	3.7543e+06	745269	1.16206e+06	5.92877e+06	1.90849e+06	3.40843e+06	1.14462e+06	4.65106e+06	2.76039e+06	1.09372e+06	3.16853e+06	1.3988e+06	2.1072e+06	5.19005e+06	3.34339e+06	1.49781e+06	1.81525e+06	1.22113e+06	2.90661e+06	4.76946e+06	2.75416e+06	3.21001e+06	2.57868e+06	2.82786e+06	2.98837e+06	2.93372e+06	2.61207e+06
M160T33	159.979	32.5	0.5	46312.6	188782	501964	554945	803784	1.02286e+06	1.25171e+06	1.17783e+06	1.41496e+06	1.55833e+06	1.51908e+06	1.37468e+06	1.46163e+06	1.43695e+06	1.41809e+06	1.30625e+06	1.43706e+06	1.40677e+06	1.41803e+06	1.47054e+06	1.40025e+06	1.47312e+06	1.79955e+06	1.47655e+06	1.50106e+06	1.62646e+06	1.49381e+06	1.43325e+06	1.56058e+06	1.63398e+06	1.62963e+06	1.35204e+06	1.32837e+06	1.4544e+06	1.55832e+06	1.96941e+06	1.6293e+06	1.65009e+06	1.60437e+06	1.62345e+06	0	0	0	1.51655e+06	1.34537e+06
M160T46	160.061	46	0.8	6.52556e+07	8.0641e+07	5.14955e+07	7.51684e+07	6.61566e+07	7.58478e+07	4.77163e+07	5.60115e+07	7.16085e+07	4.19216e+07	6.39107e+07	6.99379e+07	5.9224e+07	6.71488e+07	5.66502e+07	6.40762e+07	6.04147e+07	5.4153e+07	6.0907e+07	5.6136e+07	6.38061e+07	4.98629e+07	4.54899e+07	5.61401e+07	7.28754e+07	5.94612e+07	4.86379e+07	7.93597e+07	2.67639e+07	5.93708e+07	6.29653e+07	6.15851e+07	6.19962e+07	6.0785e+07	8.8575e+07	5.44156e+07	4.73426e+07	4.23305e+07	6.34376e+07	4.62811e+07	5.53205e+07	6.24619e+07	6.16584e+07	6.52296e+07	7.30067e+07
M161T102	161.043	101.7	1.7	6.9142e+07	3.77221e+07	4.31795e+07	1.0353e+08	1.80668e+07	1.60655e+07	5.77809e+07	1.46754e+07	3.1522e+07	4.13525e+07	5.58222e+07	2.29564e+07	5.08771e+07	2.46786e+07	9.2085e+07	3.04947e+07	5.60852e+07	4.68933e+07	7.5949e+07	1.98979e+07	3.66018e+07	2.58225e+07	3.37067e+07	4.74708e+07	2.7731e+07	8.20888e+07	7.06383e+07	7.91759e+07	6.19683e+07	8.75557e+07	6.8779e+07	6.68297e+07	9.19291e+07	4.76231e+07	2.95819e+07	2.48117e+07	6.35231e+07	2.59388e+07	2.92607e+07	6.88142e+07	6.81102e+06	2.68973e+07	3.57515e+07	6.85799e+07	8.29125e+07
M161T113	161.043	113.3	1.9	8.10741e+06	4.9201e+07	9.60794e+06	9.90817e+06	1.02338e+07	1.58976e+08	7.88746e+06	4.69529e+06	9.47554e+06	1.9786e+07	7.84086e+07	7.20598e+07	4.50998e+06	2.05313e+08	1.26329e+07	5.66946e+07	4.13733e+06	1.33651e+07	3.81616e+07	8.72735e+07	1.99116e+07	6.22349e+07	1.61187e+07	5.93511e+07	1.66467e+07	1.6407e+07	1.78101e+07	5.50708e+07	1.6895e+07	6.27646e+07	3.75869e+06	4.836e+07	1.76332e+07	1.27918e+07	1.79337e+07	1.52242e+07	5.36331e+07	6.12836e+07	7.39926e+07	7.05229e+07	3.54599e+06	2.24496e+07	2.22215e+07	6.21989e+07	3.8965e+07
M161T122	161.043	122	2	1.76351e+07	2.7513e+07	4.09069e+07	6.13789e+07	1.48131e+08	1.13996e+07	1.1013e+07	1.26849e+06	6.03512e+07	6.04226e+07	4.93388e+07	1.66954e+07	8.48773e+07	1.66907e+07	4.59237e+07	6.87364e+07	5.45774e+07	1.57901e+07	1.58456e+07	1.5321e+07	2.76593e+07	2.86715e+06	5.80419e+07	6.0783e+07	1.92389e+07	1.00109e+08	6.73255e+07	5.15727e+07	6.82236e+07	2.03672e+07	2.04027e+07	2.01502e+07	1.28381e+08	6.84773e+07	2.77798e+08	2.83704e+06	5.13366e+07	2.51592e+07	4.98245e+07	1.37404e+08	3.96611e+06	6.29906e+06	7.28444e+06	3.21767e+07	2.04614e+07
M161T134	161.043	134	2.2	2.61626e+07	6.6152e+07	7.53781e+06	8.2256e+06	3.80852e+07	3.12992e+07	7.93426e+06	5.398e+06	8.30819e+06	9.23036e+06	1.05194e+07	1.51842e+07	6.08548e+07	5.26098e+07	5.65731e+07	1.03231e+07	5.95013e+07	1.37784e+08	4.95179e+07	1.08696e+07	5.17348e+06	3.34024e+06	4.67054e+07	1.30313e+07	3.21899e+07	5.1971e+07	8.80132e+07	4.39677e+07	2.71666e+07	6.48795e+07	2.07156e+07	1.40193e+08	1.52774e+07	3.60733e+07	6.75216e+07	3.45571e+07	6.25146e+07	5.93973e+07	1.5235e+07	1.48058e+07	2.61899e+06	4.55563e+06	5.33566e+06	1.19711e+07	1.46839e+07
M161T145	161.043	144.6	2.4	6.08873e+07	2.60536e+07	1.32631e+06	4.11705e+07	4.86377e+07	9.24367e+06	3.14063e+07	2.01967e+07	4.01848e+06	2.57691e+07	2.29829e+07	1.65451e+07	4.71447e+07	3.21263e+07	1.23319e+07	2.97612e+07	5.29136e+07	7.59338e+07	6.72753e+07	5.07143e+07	2.55156e+07	3.44709e+07	4.20998e+07	3.77457e+07	2.7712e+06	8.32716e+07	1.66827e+07	7.55118e+07	2.87554e+07	8.03733e+07	5.42202e+07	6.11321e+07	3.51104e+07	6.93154e+07	2.43733e+07	1.6133e+07	1.37694e+08	5.96176e+07	8.89699e+07	8.35229e+07	3.04899e+06	2.07887e+06	9.24818e+07	1.08197e+08	4.51161e+07
M161T157	161.044	157.3	2.6	2.3367e+07	7.94939e+06	5.10549e+07	9.04735e+06	4.75703e+07	9.46188e+06	8.98059e+06	5.40462e+07	9.95423e+06	1.05417e+07	3.66891e+07	5.54536e+07	1.8009e+06	1.39286e+07	1.21412e+07	5.59287e+07	5.03791e+07	5.07603e+07	1.38063e+07	1.34044e+07	1.57293e+07	3.74069e+07	1.56909e+07	5.50783e+07	1.74576e+07	1.62118e+07	1.67351e+07	3.18416e+07	1.66794e+07	7.1795e+07	1.70974e+07	2.59542e+07	1.76295e+07	3.5933e+06	1.25792e+08	3.47045e+06	2.89357e+07	6.1701e+07	7.08251e+07	1.73634e+07	2.98036e+06	5.01196e+06	5.98301e+06	8.03796e+07	3.46954e+07
M161T163	161.043	163.4	2.7	1.05758e+07	2.1517e+07	1.07561e+07	6.02897e+07	1.30177e+07	9.04493e+07	5.23694e+07	1.23632e+07	3.85636e+07	1.45227e+07	3.33942e+07	1.60078e+07	5.78953e+07	1.80601e+07	1.65885e+08	3.5644e+07	1.77553e+07	7.06205e+06	1.88272e+07	5.37148e+07	3.69877e+07	4.16247e+07	2.08318e+07	1.99465e+07	2.14573e+07	3.63726e+07	2.27522e+07	6.43098e+06	5.98082e+07	2.28673e+07	1.07603e+08	2.29781e+07	8.13579e+07	2.33082e+07	2.38901e+07	2.3477e+07	2.28304e+07	5.31284e+07	2.33594e+07	6.4598e+07	3.91939e+06	6.72854e+06	1.84099e+07	1.80969e+07	2.2594e+07
M161T172	161.043	172.5	2.9	4.15939e+07	3.37046e+07	1.12464e+07	1.2851e+07	1.33653e+07	1.32154e+07	1.25105e+07	2.38557e+07	1.33441e+07	1.0642e+08	1.67216e+07	1.71389e+07	6.34241e+07	4.86415e+07	1.69363e+07	1.10711e+07	5.04713e+07	4.52898e+07	7.8967e+07	1.85256e+07	2.1282e+07	2.01456e+07	9.56313e+07	2.03948e+07	1.73999e+07	2.24321e+07	2.34385e+07	4.31603e+07	5.5935e+07	2.3581e+07	7.566e+07	6.46284e+07	2.38994e+07	7.27296e+07	1.25394e+07	3.36212e+06	6.7871e+07	2.44291e+07	3.65513e+07	6.06704e+07	4.11602e+06	3.1642e+07	1.05548e+07	1.83134e+07	3.11054e+07
M161T187	161.043	187.2	3.1	2.04047e+07	9.60927e+06	1.651e+07	3.31472e+07	4.40133e+07	2.43036e+07	3.30876e+06	4.16009e+07	1.01465e+07	4.79583e+07	5.88765e+06	1.23051e+07	4.63021e+06	4.14385e+07	3.76428e+07	3.99584e+07	3.85073e+07	3.97106e+07	1.45742e+07	4.86486e+07	6.34775e+07	1.50179e+07	4.17358e+07	5.6028e+06	1.63575e+07	4.8571e+07	2.2146e+08	1.70711e+07	5.2755e+07	1.79003e+07	1.19389e+08	6.3615e+07	6.81835e+07	1.32468e+07	1.79923e+07	1.17565e+07	5.57219e+07	5.73468e+07	7.76964e+07	1.73567e+07	2.84942e+06	1.76198e+07	3.09918e+07	1.20582e+08	9.14222e+06
M161T200	161.043	199.7	3.3	1.61623e+07	2.66278e+07	8.94902e+06	9.84658e+06	1.26267e+07	4.57895e+06	4.40418e+06	1.40212e+07	8.74333e+07	1.19018e+07	4.02178e+07	2.54318e+08	1.75211e+07	3.26481e+07	2.16952e+06	7.69452e+07	1.52387e+07	4.92381e+07	7.01014e+07	3.14198e+07	5.82409e+07	1.52369e+08	2.36708e+07	1.03359e+08	4.76391e+06	1.81608e+07	4.59391e+07	1.03539e+07	7.6721e+07	3.07684e+08	1.95587e+07	9.98885e+06	8.28735e+07	5.60422e+06	6.65496e+07	3.33541e+07	1.98206e+07	5.97535e+07	2.76068e+07	8.14328e+07	3.39053e+06	1.29503e+07	6.4872e+06	3.82854e+06	5.43235e+07
M161T209	161.043	208.9	3.5	7.9253e+06	5.62849e+06	1.16259e+07	2.50892e+07	3.51543e+06	1.19178e+07	2.27742e+07	3.76361e+07	1.44404e+07	2.93738e+07	3.7891e+07	1.22819e+07	3.20723e+07	1.37648e+07	3.16328e+07	4.81204e+06	4.00042e+07	1.38662e+07	4.3316e+07	4.95724e+06	1.57915e+07	1.46112e+07	5.24463e+07	1.46031e+07	1.64751e+07	1.12337e+08	1.70349e+07	6.53961e+07	1.65116e+07	1.70247e+07	1.72613e+07	1.65044e+07	1.65306e+07	4.46121e+07	7.61071e+07	1.68801e+07	1.75472e+07	1.80575e+07	5.84675e+07	2.9707e+07	2.80498e+06	1.79209e+07	1.58908e+07	2.6055e+07	5.68776e+07
M161T220	161.043	220	3.7	8.20581e+06	8.05479e+06	8.31e+06	4.24389e+07	2.97049e+07	4.13363e+07	3.83522e+07	4.53436e+07	3.84075e+07	5.78867e+07	4.14138e+07	1.95873e+07	1.1609e+07	3.02023e+06	2.07666e+07	2.65419e+07	7.7321e+06	1.02129e+08	4.27295e+07	3.52355e+07	9.3764e+07	1.54172e+07	1.71745e+07	1.59942e+07	2.78125e+07	1.77652e+07	3.82925e+07	6.72638e+07	5.00456e+07	1.83011e+07	2.27964e+06	7.02298e+07	1.87219e+07	5.05897e+07	3.63737e+06	1.94803e+07	6.62251e+07	7.09122e+07	4.11507e+07	1.87048e+07	3.01546e+06	1.43495e+07	6.05817e+06	4.24221e+07	1.92922e+07
M161T236	161.046	236	3.9	2.42124e+07	3.23116e+07	1.16681e+07	2.90862e+07	3.1098e+07	7.47567e+06	4.19971e+07	1.02279e+07	6.39205e+07	1.56819e+07	1.67474e+07	1.77157e+07	1.91671e+07	1.70918e+06	6.69297e+07	7.32168e+07	5.95472e+07	2.05466e+07	4.67489e+07	4.14504e+07	5.66801e+07	2.16537e+07	3.00434e+07	8.86965e+07	4.67526e+07	1.70822e+07	2.94314e+07	8.82533e+07	1.10666e+08	2.46445e+07	2.50891e+07	7.05812e+07	6.33226e+07	2.58531e+07	2.55612e+07	1.26285e+07	2.60891e+07	9.3847e+07	8.36174e+06	6.53718e+07	4.14747e+06	2.40835e+07	1.35697e+07	2.09312e+07	2.60083e+07
M161T251	161.043	251.1	4.2	8.44516e+07	2.55742e+07	1.15282e+08	2.90061e+07	3.90201e+07	7.32548e+07	5.07697e+07	6.06402e+07	5.90592e+07	1.89112e+07	1.60518e+08	7.47672e+07	7.86565e+07	1.68327e+07	2.29439e+07	2.28415e+07	5.57064e+07	2.60433e+07	6.68198e+07	2.40158e+07	7.1416e+06	2.946e+07	7.0649e+07	9.47297e+07	3.05125e+07	9.41041e+07	7.44859e+07	3.80136e+06	2.78615e+07	1.01104e+08	9.76768e+07	2.90614e+07	7.14124e+07	1.29417e+08	8.82147e+07	2.80384e+07	1.14679e+08	6.65597e+07	8.94837e+07	1.01341e+08	5.26551e+06	3.42212e+07	9.09844e+06	8.3839e+07	2.34179e+08
M161T265	161.043	265	4.4	1.39718e+07	2.26358e+07	1.4955e+07	6.88338e+07	5.03293e+07	1.77008e+07	2.20075e+07	6.03486e+07	3.48704e+07	1.00303e+07	2.18188e+07	7.22955e+07	7.00798e+07	7.7683e+07	1.69958e+07	7.85708e+07	4.96838e+07	9.9313e+07	7.14301e+07	1.27131e+08	9.15458e+07	4.03931e+07	6.3144e+07	9.94757e+07	2.85004e+07	4.93328e+07	9.59527e+07	1.02008e+08	9.68882e+07	3.03471e+07	8.27204e+07	1.13545e+08	9.6046e+07	3.12508e+07	3.10193e+07	8.82211e+07	1.1204e+08	5.24994e+07	9.62539e+07	1.00383e+08	5.26849e+06	1.64314e+07	1.2822e+07	8.49375e+07	3.07671e+07
M161T282	161.043	282.4	4.7	3.92331e+07	2.17891e+07	9.08332e+06	2.49451e+07	3.08e+07	873911	5.18362e+07	1.95736e+07	3.39384e+07	4.95249e+07	1.37841e+07	1.77673e+06	3.79225e+07	4.36312e+07	2.3528e+07	5.52644e+07	6.55216e+07	5.82403e+07	5.33582e+07	1.50459e+07	1.66538e+07	3.44511e+06	8.03954e+07	4.55769e+07	1.88477e+07	4.17643e+07	1.57167e+07	1.04762e+08	5.73352e+07	3.1913e+07	1.81503e+06	1.7985e+07	7.33212e+07	1.06101e+08	9.54214e+07	1.7142e+07	1.78578e+07	9.8553e+07	4.24519e+07	1.7843e+07	3.09123e+06	1.64442e+07	2.0894e+07	4.67426e+07	1.76802e+07
M161T294	161.043	294.2	4.9	1.98046e+07	1.29828e+07	1.92806e+07	2.91849e+07	2.49849e+07	2.8662e+07	8.66224e+06	2.85704e+07	9.20731e+06	3.23695e+07	4.27463e+07	2.77659e+07	2.18088e+07	4.08802e+07	2.52073e+07	3.75323e+07	4.33177e+07	1.58134e+07	3.75989e+07	4.39773e+07	6.37285e+06	6.82455e+07	1.40506e+07	7.73047e+07	1.44837e+07	1.45239e+07	4.30604e+07	1.54133e+07	6.70382e+07	3.5734e+06	1.45813e+07	5.90719e+07	5.93913e+07	1.55597e+07	4.32855e+07	5.62511e+07	3.99276e+07	1.60236e+07	5.20177e+07	2.27465e+07	2.49456e+06	1.42829e+07	5.2308e+06	3.74564e+07	2.21418e+07
M161T305	161.044	305	5.1	7.2693e+06	2.20968e+07	2.79749e+07	8.672e+06	2.42331e+07	1.64007e+07	2.30694e+07	2.20215e+07	5.15465e+07	1.05342e+07	3.04624e+07	1.14944e+07	4.11236e+07	1.24489e+07	2.99503e+07	3.45994e+07	3.69273e+07	3.92203e+07	1.89764e+07	5.96146e+07	2.64698e+07	3.04945e+07	5.17159e+07	1.50365e+07	2.15258e+07	1.50734e+07	4.90981e+07	8.16888e+06	8.43388e+07	4.42274e+07	8.55082e+07	4.15921e+07	1.60323e+07	1.60917e+07	4.76654e+07	2.21657e+06	6.61518e+07	1.00719e+08	1.62573e+07	4.23946e+07	2.57969e+06	9.10735e+06	2.11337e+07	5.37826e+07	1.69835e+07
M161T32	161.082	32.4	0.5	91373.2	98638.1	116220	0	120840	0	65042.2	134749	107692	118545	122734	123922	0	139473	150931	123594	119752	117675	134869	138156	106073	97407.1	159716	0	119461	96953.4	82559.2	126650	123227	113990	0	0	95134.7	123404	131383	0	111179	0	0	0	81579.5	86046.4	102341	0	131878
M161T320	161.043	320.3	5.3	1.77865e+06	2.2544e+07	1.88741e+07	3.54186e+07	4.07881e+07	6.00589e+07	1.97174e+07	1.87642e+07	5.11605e+07	1.59893e+07	4.39004e+07	5.29682e+07	5.78299e+07	8.47215e+07	3.49442e+07	1.15501e+08	9.44174e+07	9.43339e+07	1.63345e+07	3.92082e+07	2.35345e+07	2.09666e+07	1.84476e+07	3.91627e+07	7.04557e+06	1.83742e+08	3.34268e+07	1.01756e+08	9.44717e+07	1.17867e+07	1.1472e+07	6.86666e+07	7.28755e+07	1.95513e+08	8.78959e+07	2.90484e+07	6.35268e+07	6.04112e+07	7.54039e+07	1.31964e+07	3.75306e+06	1.23629e+07	1.11798e+07	6.15547e+07	4.76896e+07
M161T33	160.975	32.6	0.5	75309.2	336338	38918.7	702326	955921	1.28179e+06	1.57046e+06	1.5629e+06	1.68362e+06	1.78016e+06	1.88506e+06	1.88073e+06	1.68725e+06	1.78492e+06	1.75625e+06	1.682e+06	1.95516e+06	1.71062e+06	1.82704e+06	1.81226e+06	1.64843e+06	1.83168e+06	2.39096e+06	2.01572e+06	1.91904e+06	2.01806e+06	1.99482e+06	1.77289e+06	1.92249e+06	2.02735e+06	1.8193e+06	1.73033e+06	1.62461e+06	1.76707e+06	1.80859e+06	2.5856e+06	2.19693e+06	1.93373e+06	1.96588e+06	2.00742e+06	0	0	0	1.90617e+06	1.73482e+06
M161T338	161.043	337.6	5.6	1.64519e+07	1.60524e+07	8.8047e+06	3.13498e+07	5.73259e+07	6.97865e+06	7.53265e+06	7.31315e+06	5.77697e+07	1.15061e+07	2.45347e+07	3.13532e+07	7.63808e+07	2.66692e+07	3.20229e+07	1.00797e+07	9.85894e+06	1.60624e+07	1.09253e+07	4.31856e+06	1.11224e+07	5.04665e+07	1.12637e+07	3.17847e+07	1.20146e+07	1.11934e+07	4.54794e+07	3.49569e+07	4.41851e+07	3.06422e+07	4.66605e+07	4.6865e+07	4.22656e+07	1.26554e+07	4.80235e+07	1.76512e+07	5.45969e+07	2.59335e+07	5.21087e+07	6.3261e+07	2.23771e+06	1.6668e+07	3.04194e+07	3.66067e+07	4.04795e+07
M161T350	161.043	350.2	5.8	6.59242e+06	2.60347e+07	3.72943e+07	1.97068e+07	8.18418e+06	1.86206e+07	4.14499e+07	1.93352e+07	8.71945e+06	3.64366e+07	9.69697e+06	3.29392e+07	1.07664e+07	7.51748e+06	2.65872e+07	1.13896e+07	4.84633e+07	4.39972e+07	5.0351e+07	1.12379e+07	3.86093e+07	2.70805e+07	3.94788e+07	1.3251e+07	1.30301e+07	5.63989e+07	4.38927e+06	4.78939e+07	2.33126e+07	1.06727e+08	9.84405e+06	4.66617e+07	6.56184e+07	1.37945e+07	3.79382e+07	3.25287e+07	1.39821e+07	1.42573e+07	3.90954e+07	4.0851e+07	2.53788e+06	6.43048e+06	2.62633e+06	4.79184e+07	2.84845e+07
M161T361	161.043	360.6	6	2.06756e+06	4.86166e+06	1.83692e+07	1.52079e+06	1.53375e+07	1.83315e+07	6.29606e+06	2.89361e+06	6.16268e+06	6.65318e+06	2.60823e+07	6.79036e+06	3.64734e+07	1.66802e+07	8.42887e+06	8.57175e+07	8.51471e+06	8.60626e+06	8.64036e+06	1.53291e+07	1.89872e+07	2.20363e+07	9.44049e+06	2.14356e+07	9.84298e+06	9.34222e+06	2.79811e+07	3.30595e+07	2.80658e+07	1.01095e+07	3.2811e+07	2.11417e+07	1.05029e+07	7.30359e+07	3.38652e+07	1.02045e+07	1.75541e+06	4.81685e+07	2.48778e+07	2.16178e+07	1.93925e+06	1.19388e+07	3.81437e+06	8.87435e+06	2.86938e+07
M161T373	161.043	373.1	6.2	2.16703e+07	2.56138e+07	1.17451e+07	1.72854e+07	2.75123e+06	1.2847e+07	1.3454e+07	1.41399e+07	7.19111e+07	2.57841e+07	8.34004e+06	2.76788e+07	3.33775e+07	2.22278e+07	1.24407e+07	3.09804e+07	2.60635e+07	1.44833e+06	6.28667e+07	3.18063e+07	1.30952e+07	4.04844e+07	3.53027e+07	3.98074e+07	4.08895e+07	1.05524e+07	2.55785e+07	2.4805e+07	8.36572e+07	1.17084e+07	3.7564e+07	3.61204e+07	7.20661e+07	1.15713e+07	3.4489e+07	9.78705e+06	3.08033e+07	1.13782e+07	4.4409e+07	4.60866e+07	2.15916e+06	783913	5.89755e+06	4.44071e+07	2.57576e+07
M161T408	161.044	408.1	6.8	1.20892e+07	3.12068e+07	1.91033e+07	6.84235e+07	3.42529e+07	6.98466e+06	5.68217e+07	5.66558e+07	3.02911e+07	3.32007e+07	1.1086e+07	2.82479e+07	4.16227e+07	3.50703e+06	1.68137e+07	5.86708e+07	7.37152e+07	1.01597e+08	1.02515e+08	1.1051e+08	2.23447e+07	6.59334e+07	1.02909e+08	6.48436e+07	1.49669e+07	2.02553e+08	6.11668e+07	1.4672e+08	6.74551e+07	2.06276e+08	7.77253e+07	2.92737e+07	1.80641e+08	3.29577e+06	1.46979e+08	6.74627e+07	7.69506e+07	1.34135e+08	6.75473e+07	9.01336e+07	4.33915e+06	1.03859e+07	3.64538e+07	6.24047e+07	7.76349e+07
M161T415	161.01	415.3	6.9	1.05463e+07	7.48675e+06	1.35348e+07	4.79941e+06	9.03927e+06	646374	4.89022e+06	5.16926e+06	1.00667e+07	1.1555e+07	1.23136e+06	1.35857e+07	621873	6.86569e+06	1.8596e+06	545677	624899	5.04943e+06	7.52162e+06	6.90658e+06	707560	7.71387e+06	4.15928e+06	3.70282e+06	527812	2.43644e+06	8.1495e+06	1.07516e+07	1.55589e+06	8.9742e+06	8.1085e+06	1.10668e+07	9.64986e+06	4.0648e+06	4.6316e+06	8.87809e+06	8.61157e+06	1.91453e+06	8.72447e+06	4.83952e+06	3.91027e+06	720847	7.10489e+06	7.77058e+06	8.48516e+06
M161T428	161.01	427.7	7.1	6.15682e+06	4.11289e+06	4.60167e+06	4.83396e+06	4.7535e+06	6.58469e+06	1.21156e+06	4.78184e+06	4.77304e+06	5.37089e+06	8.05286e+06	5.98673e+06	6.3637e+06	6.63837e+06	7.26509e+06	7.8192e+06	6.7139e+06	6.12814e+06	6.88578e+06	9.27868e+06	5.62883e+06	4.62757e+06	6.35382e+06	4.00164e+06	8.24964e+06	1.53832e+06	7.87047e+06	7.99859e+06	8.16389e+06	8.17973e+06	7.70119e+06	2.17941e+06	8.71687e+06	677308	8.11462e+06	8.19039e+06	7.79839e+06	5.33024e+06	6.77384e+06	6.90908e+06	8.50254e+06	6.48561e+06	3.13274e+06	5.64352e+06	8.15676e+06
M161T429	161.044	429.2	7.2	1.05584e+07	8.93909e+06	1.82459e+07	5.31844e+06	5.29383e+06	1.0459e+07	3.46763e+07	2.08864e+07	1.89084e+07	2.10929e+07	6.38967e+06	6.7369e+06	2.06934e+07	2.27352e+07	1.96299e+07	1.56619e+07	2.16908e+06	7.5181e+06	2.31479e+07	8.21963e+06	1.75584e+07	4.40766e+07	8.08038e+06	8.22482e+06	8.72309e+06	8.47158e+06	8.54933e+06	4.24816e+06	2.76774e+07	9.10051e+06	8.51114e+06	9.52632e+06	1.15479e+07	4.29732e+07	9.04162e+06	8.82506e+06	3.23108e+07	4.31477e+07	8.16339e+06	1.44463e+07	1.96491e+06	1.00129e+07	6.22421e+06	2.51487e+07	8.87418e+06
M161T442	161.043	442.4	7.4	1.52528e+07	1.71611e+07	8.19713e+06	1.65918e+07	1.7934e+07	6.80782e+06	2.94276e+06	1.25456e+07	3.50332e+07	1.63554e+07	9.63347e+06	5.17276e+07	2.79893e+07	7.5255e+06	1.24336e+07	2.66018e+07	1.57167e+07	3.07923e+07	2.45318e+07	3.10604e+07	2.15283e+07	6.64685e+06	9.84675e+06	2.20753e+07	9.05613e+06	9.97371e+06	1.63754e+07	3.25173e+07	4.64276e+07	1.82921e+07	1.43752e+06	1.16351e+07	1.27908e+07	2.03401e+07	5.08788e+07	5.47823e+07	4.22247e+07	1.73705e+07	4.08963e+07	2.4121e+07	2.79291e+06	5.05536e+06	1.39425e+07	2.9244e+07	2.66805e+07
M161T448	161.011	447.6	7.5	4.50818e+06	3.46657e+06	1.93298e+07	6.64195e+06	1.97322e+07	6.70142e+06	5.82691e+06	6.17715e+06	4.25641e+06	1.51955e+07	7.70874e+06	8.11546e+06	1.81473e+07	8.43371e+06	8.57811e+06	1.34432e+07	6.99812e+06	9.20187e+06	9.37338e+06	9.43654e+06	5.94834e+06	1.23487e+07	5.01822e+06	5.45845e+06	1.03245e+07	5.04031e+06	9.69716e+06	2.64896e+06	9.07879e+06	1.08351e+07	2.26863e+07	2.30206e+06	1.08656e+07	6.0442e+06	1.78847e+07	3.17212e+07	8.69913e+06	1.21788e+07	1.08361e+07	1.09136e+07	3.53745e+06	5.89905e+06	4.50099e+06	1.06675e+07	1.97017e+07
M161T45	161.057	44.6	0.7	541430	4.8946e+06	1.93323e+06	2.9004e+06	1.93705e+06	2.44219e+06	424991	6.97185e+06	5.67292e+06	3.31891e+06	467804	3.96926e+06	2.83891e+06	1.87698e+06	3.85888e+06	740631	4.37859e+06	4.86664e+06	7.55416e+06	4.49288e+06	2.95955e+06	2.24118e+06	1.66287e+06	3.39289e+06	3.86671e+06	3.75317e+06	509685	3.49011e+06	2.78767e+06	3.38728e+06	2.03577e+06	709362	2.73736e+06	2.09397e+06	691250	1.38471e+06	3.12468e+06	3.35385e+06	3.40245e+06	393152	1.99286e+06	1.31495e+06	3.32097e+06	2.01397e+06	2.49195e+06
M161T49	161.044	49.4	0.8	4.41086e+08	3.00845e+08	3.3359e+08	3.52586e+08	3.47681e+08	2.73234e+08	3.46863e+08	1.19736e+08	2.35914e+08	3.08187e+08	3.98626e+08	4.05584e+08	3.78389e+08	4.0658e+08	3.11908e+08	2.86377e+08	2.60723e+08	3.17387e+08	2.76202e+08	1.53042e+08	4.28034e+08	3.30187e+08	3.3862e+08	3.71536e+08	4.20811e+08	4.06291e+08	5.26381e+08	4.16541e+08	4.3021e+08	4.16962e+08	4.02885e+08	4.39723e+08	4.19097e+08	4.00325e+08	4.10926e+08	2.61028e+08	3.85008e+08	3.72198e+08	3.99136e+08	4.09396e+08	3.57136e+08	3.63435e+08	4.21622e+08	3.28724e+08	3.01097e+08
M161T50	161.009	50.3	0.8	1.21083e+08	3.9772e+06	4.48075e+06	2.76736e+06	4.87994e+06	3.8824e+06	5.62388e+06	1.15355e+07	7.53544e+06	6.77149e+06	2.45151e+06	4.10295e+06	4.94996e+06	1.1658e+08	6.61668e+06	8.79765e+06	7.23976e+06	5.58633e+06	3.39771e+06	9.94779e+06	3.17012e+06	3.97175e+06	4.31469e+06	4.52793e+06	2.81683e+06	6.09037e+06	4.10405e+06	2.7733e+06	4.73548e+06	3.92548e+06	5.80967e+06	6.0675e+06	1.0955e+08	5.20884e+06	9.82478e+07	7.15666e+07	4.4684e+06	5.34646e+06	7.24565e+06	4.61507e+06	3.64941e+06	3.18926e+06	3.88392e+06	4.20199e+06	3.4283e+06
M161T77	161.043	77.1	1.3	7.91737e+07	1.37476e+08	3.88448e+07	7.13099e+07	7.13614e+07	6.32543e+07	1.09165e+08	2.69142e+07	1.13072e+08	6.66436e+07	7.4065e+07	4.85771e+07	1.6315e+08	1.43773e+08	1.6081e+08	3.15847e+08	3.51014e+07	4.08322e+07	4.01333e+07	4.73138e+07	5.32939e+07	3.93424e+07	4.74971e+07	5.14127e+07	5.23661e+07	1.32991e+08	6.22214e+07	5.42463e+07	3.82591e+08	1.04389e+08	1.4604e+08	2.95155e+08	5.36554e+07	2.63835e+08	5.0078e+07	3.71892e+07	9.06421e+07	3.54402e+08	3.09653e+08	9.08375e+07	2.32325e+07	9.71713e+07	2.88434e+07	4.33012e+07	4.89591e+07
M162T50	162.048	49.5	0.8	3.14634e+07	2.73926e+07	2.68727e+07	2.43725e+07	2.86456e+07	2.28214e+07	2.21476e+07	1.17611e+07	2.04302e+07	2.95972e+07	3.34984e+07	3.21242e+07	2.95525e+07	3.37286e+07	2.27051e+07	1.94705e+07	1.9233e+07	3.12396e+07	2.09824e+07	1.17998e+07	3.11162e+07	2.42986e+07	2.33284e+07	2.60083e+07	3.09313e+07	3.30089e+07	4.03322e+07	3.19354e+07	3.15754e+07	2.62187e+07	3.05866e+07	2.92508e+07	3.00031e+07	3.07921e+07	2.59547e+07	1.84335e+07	2.80919e+07	2.75486e+07	3.52087e+07	3.24137e+07	2.49849e+07	2.70521e+07	2.61848e+07	2.5028e+07	2.48578e+07
M162T82	162.056	82.4	1.4	795846	1.97019e+06	1.08328e+06	748437	1.02262e+06	2.3525e+06	2.74491e+06	666133	914683	1.13287e+06	620920	1.25468e+06	1.2599e+06	2.03707e+06	1.20639e+06	2.2443e+06	1.98608e+06	686892	776320	2.17901e+06	624915	883660	351989	765243	896705	1.38096e+06	1.02587e+06	1.32769e+06	1.19988e+06	1.05513e+06	557810	2.43764e+06	1.18084e+06	1.30531e+06	73922.7	999308	898703	1.31547e+06	1.06317e+06	1.88702e+06	1.16932e+06	824356	1.98435e+06	1.6872e+06	862073
M163T32	162.893	31.9	0.5	196904	152038	176058	160992	115028	153821	103422	113482	58574	79345.8	76871.3	88084.7	79090	0	92717.8	0	74329.3	66461.3	0	54143.4	0	42202.7	56413.4	0	62721.3	0	0	0	57726.3	68064.8	0	0	0	0	53345.8	0	0	0	39612.6	0	413661	288247	284334	59742.8	0
M163T41	163.024	40.8	0.7	5.22901e+06	4.3313e+06	7.68333e+06	6.2623e+06	8.17861e+06	5.3852e+06	6.96998e+06	9.28041e+06	6.35096e+06	7.23908e+06	2.56085e+06	8.3399e+06	4.16219e+06	9.36992e+06	6.42863e+06	7.14208e+06	5.76714e+06	6.13119e+06	5.71531e+06	8.46724e+06	7.01382e+06	5.38336e+06	6.74971e+06	6.47363e+06	2.13151e+06	7.48942e+06	7.93103e+06	5.95401e+06	7.63184e+06	7.56027e+06	5.34598e+06	8.03283e+06	5.5476e+06	6.90458e+06	2.7001e+06	2.07364e+06	6.21098e+06	7.37202e+06	7.1168e+06	5.75506e+06	5.19807e+06	5.81057e+06	5.84053e+06	6.72043e+06	4.04984e+06
M163T58	163.025	57.7	1	598521	2.06982e+06	1.84794e+06	717719	1.5152e+06	2.87791e+06	636558	645390	2.19288e+06	585279	583055	1.366e+06	850286	3.92805e+06	751229	841164	2.16702e+06	1.59683e+06	588615	1.41915e+06	2.50561e+06	1.73571e+06	3.29515e+06	2.43777e+06	2.45161e+06	2.81446e+06	3.46369e+06	823241	825136	724995	2.63873e+06	890651	2.67702e+06	2.44782e+06	366494	422801	2.38808e+06	3.11027e+06	2.98462e+06	2.38772e+06	1.43848e+06	2.19968e+06	1.97729e+06	612450	1.99191e+06
M164T116	164.07	116.1	1.9	2.22185e+06	2.74023e+06	1.07192e+06	2.63968e+06	2.48718e+06	2.416e+06	2.61635e+06	3.14134e+06	3.41887e+06	3.36025e+06	2.6212e+06	1.40823e+07	2.90136e+06	6.16859e+06	6.53711e+06	4.50662e+06	6.03817e+07	1.91559e+07	4.34293e+07	6.18338e+07	3.5086e+07	3.20015e+07	9.06969e+06	4.60223e+07	4.56887e+07	7.60539e+06	1.3069e+06	4.20517e+07	9.26058e+07	1.29939e+07	1.10037e+06	8.41375e+06	1.01103e+07	1.76419e+06	6.00194e+06	5.38895e+06	1.07895e+07	2.26578e+07	4.66373e+07	2.60101e+07	1.42126e+06	1.73437e+06	1.98749e+06	3.67276e+06	8.72511e+06
M164T141	164.07	141.2	2.4	966472	1.08903e+06	3.59775e+06	1.21698e+06	1.12387e+06	1.16406e+06	1.14326e+06	1.38452e+06	1.48092e+06	1.47526e+06	1.36042e+06	1.11342e+07	5.56625e+06	6.84126e+06	4.54465e+06	1.16326e+07	7.41386e+06	1.73519e+06	1.63996e+07	1.90016e+06	8.94308e+06	1.54718e+06	8.63399e+06	1.43908e+07	3.54142e+06	6.86031e+06	6.4048e+06	1.64836e+06	6.02207e+06	8.5967e+06	3.46201e+06	5.90488e+06	9.46847e+06	7.28942e+06	3.72013e+06	6.57588e+06	1.46613e+07	2.94178e+06	2.35957e+06	6.21356e+06	451057	657891	743660	1.66646e+06	7.12793e+06
M164T158	164.07	157.5	2.6	886159	1.02953e+06	738957	1.13395e+06	1.12909e+06	1.15032e+06	1.15408e+06	1.34979e+06	1.45163e+06	1.43962e+06	1.36508e+06	7.98545e+06	6.79761e+06	732691	5.23015e+06	2.59698e+06	1.12267e+07	3.4046e+07	1.2842e+07	1.01637e+06	2.74598e+06	7.08267e+06	4.38581e+06	6.32152e+06	1.01996e+07	9.79107e+06	1.0801e+07	753693	1.67869e+07	6.34864e+06	4.78448e+06	7.25196e+06	7.71004e+06	6.6119e+06	7.76304e+06	3.20835e+06	1.75712e+06	1.26436e+07	1.81056e+06	1.70809e+06	409524	628270	731562	2.05255e+07	7.50065e+06
M164T192	164.07	192.5	3.2	796775	857385	791962	955322	1.01606e+06	1.05147e+06	988492	1.22868e+06	1.24947e+06	1.32117e+06	1.24102e+06	4.57132e+06	1.34399e+06	1.1737e+06	3.61295e+06	6.97696e+06	7.16008e+06	840003	5.18881e+06	1.00622e+07	5.30729e+06	7.01058e+06	6.21961e+06	4.12813e+06	8.57942e+06	9.50858e+06	5.05867e+06	5.51857e+06	3.99123e+06	3.4355e+06	886689	2.03175e+06	608227	1.53743e+06	1.55213e+06	2.70241e+06	4.35552e+06	1.63657e+06	1.68001e+06	2.67484e+06	358695	533348	601971	5.71889e+06	1.26074e+07
M164T207	164.07	206.6	3.4	1.0936e+06	1.21178e+06	5.16848e+06	1.39928e+06	1.37614e+06	1.39294e+06	1.34421e+06	1.63045e+06	1.73341e+06	1.79671e+06	1.70666e+06	752101	1.28036e+07	1.66263e+07	1.78414e+06	3.0128e+06	3.5226e+06	1.06852e+07	1.12775e+07	2.29306e+06	6.23467e+06	6.00294e+06	782146	7.44639e+06	8.10411e+06	2.18764e+06	4.40354e+06	8.65614e+06	2.25984e+06	6.4202e+06	6.63387e+06	4.96836e+06	7.1107e+06	1.13172e+07	1.73174e+07	2.32996e+06	8.73522e+06	7.48046e+06	1.14292e+07	4.61709e+06	475288	747504	834602	5.12871e+06	2.47063e+06
M164T227	164.07	226.7	3.8	1.12903e+06	1.23648e+06	1.13445e+06	1.43178e+06	1.4172e+06	1.49629e+06	1.46242e+06	1.78294e+06	1.81067e+06	1.89211e+06	1.83593e+06	4.65254e+06	2.33497e+06	2.1429e+06	1.85508e+06	4.97346e+06	2.23816e+06	6.42945e+06	1.18933e+07	5.92095e+06	3.29905e+06	9.33078e+06	4.48725e+06	6.48173e+06	1.64354e+07	2.44508e+06	7.5342e+06	8.26229e+06	1.38463e+07	3.39173e+06	2.4124e+06	5.08772e+06	1.02019e+07	2.50859e+06	5.93905e+06	5.16799e+06	7.44634e+06	1.04961e+07	1.06283e+07	1.50684e+07	497098	785353	905792	1.41084e+07	8.32537e+06
M164T251	164.07	251.1	4.2	1.85047e+06	2.05442e+06	3.45322e+06	2.34432e+06	2.18976e+06	2.4767e+06	2.41371e+06	2.94797e+06	2.90449e+06	2.98274e+06	3.19705e+06	1.45493e+07	7.49971e+06	1.25664e+07	1.09583e+07	1.29537e+07	8.25348e+06	1.25053e+07	3.92531e+06	1.31372e+07	3.44088e+07	3.24353e+07	1.23311e+07	3.83843e+06	6.42844e+06	4.24111e+06	3.97228e+06	4.08088e+06	1.62614e+07	7.40691e+06	1.79073e+07	1.24674e+07	7.20593e+06	4.22877e+06	7.2984e+06	6.08403e+06	4.11436e+06	4.15838e+06	6.92931e+06	4.11505e+06	760719	1.21528e+06	1.45371e+06	1.43011e+07	1.60986e+07
M164T264	164.07	264.2	4.4	2.07666e+06	2.39387e+06	1.04606e+07	2.68632e+06	2.66485e+06	2.89192e+06	2.80631e+06	3.32027e+06	3.46124e+06	3.52295e+06	3.68544e+06	9.68794e+06	1.54129e+07	1.41352e+07	1.46018e+07	1.3247e+07	8.22497e+06	1.47435e+07	3.09375e+07	7.83059e+06	4.76684e+06	4.37669e+06	7.34965e+06	2.95412e+07	1.20287e+07	3.50527e+07	1.71044e+07	3.87201e+07	3.22506e+07	1.6711e+07	4.91057e+06	1.18581e+06	2.65866e+07	1.41619e+07	1.90268e+07	1.08438e+07	3.31016e+07	1.60199e+07	1.18914e+07	1.1383e+07	881687	1.48026e+06	1.6113e+06	6.40291e+06	1.72366e+07
M164T302	164.07	302.1	5	1.60962e+06	1.85684e+06	1.0308e+07	2.12594e+06	2.31408e+06	2.30421e+06	2.34901e+06	2.55634e+06	2.7629e+06	2.93558e+06	2.84546e+06	1.62085e+07	7.92483e+06	1.77421e+07	7.69723e+06	1.23044e+07	3.32369e+06	3.4997e+06	1.77414e+07	1.46884e+07	7.77765e+06	1.19789e+07	5.80732e+06	2.39634e+07	1.1004e+07	1.76168e+07	4.49925e+06	1.81588e+07	1.1833e+07	1.21389e+07	8.97304e+06	9.00942e+06	1.12251e+07	3.96962e+06	1.0317e+07	1.0561e+07	1.18409e+07	3.9521e+06	4.22664e+07	1.21235e+07	585768	1.06093e+06	1.26672e+06	4.91681e+06	9.01079e+06
M164T323	164.07	322.6	5.4	1.83518e+06	2.15533e+06	7.7516e+06	2.47001e+06	2.51535e+06	2.5141e+06	2.78927e+06	2.97416e+06	3.16978e+06	3.3324e+06	3.32821e+06	1.45206e+07	8.63846e+06	3.19418e+07	1.43639e+07	614830	3.40815e+07	1.81733e+07	1.63939e+07	1.22997e+07	1.09304e+07	1.44489e+07	1.46567e+07	1.72505e+07	1.24686e+06	2.38355e+06	8.6759e+06	1.91247e+07	2.06274e+07	3.40522e+07	1.15507e+07	3.27161e+07	1.44123e+07	3.27486e+07	2.66263e+07	4.3901e+07	1.69314e+06	4.33566e+07	1.72197e+07	8.52606e+06	804245	1.23957e+06	1.50709e+06	1.84251e+07	2.80981e+07
M164T351	164.07	350.5	5.8	1.95008e+06	2.16339e+06	1.1131e+07	2.45861e+06	2.62121e+06	2.56079e+06	2.82437e+06	3.08357e+06	3.18142e+06	3.45917e+06	3.34449e+06	1.60536e+06	3.5634e+06	1.19157e+07	8.59035e+06	5.34277e+06	1.06566e+07	2.91109e+07	3.19945e+07	4.10094e+07	1.35053e+07	1.65033e+07	1.62013e+07	1.65887e+07	4.81563e+06	2.33991e+07	1.74425e+07	2.0424e+07	4.64126e+07	1.54171e+07	1.79379e+07	1.55684e+06	2.51728e+07	2.08081e+07	869846	1.82264e+06	2.79317e+07	1.21871e+07	3.15517e+06	2.26433e+07	693987	1.22507e+06	1.46448e+06	6.15213e+06	7.26313e+06
M164T370	164.07	370.4	6.2	1.8413e+06	2.17853e+06	2.14298e+06	2.24617e+06	2.55026e+06	2.65039e+06	2.82272e+06	2.96514e+06	3.15204e+06	3.32315e+06	3.32312e+06	1.73785e+06	3.0412e+07	1.28923e+07	3.4922e+07	3.90841e+06	4.63113e+06	7.24691e+06	4.45965e+06	2.84225e+07	1.37381e+07	2.10096e+07	2.41902e+06	1.66368e+07	4.69644e+06	2.18832e+07	4.58375e+06	8.4587e+06	4.71487e+06	2.07583e+06	1.75234e+07	1.54775e+07	2.15777e+07	1.77311e+07	7.82204e+06	4.40192e+06	4.79428e+06	5.09994e+07	2.45992e+07	1.22228e+07	790010	1.27136e+06	1.40035e+06	4.55767e+06	1.79405e+07
M164T379	164.07	379.2	6.3	1.72725e+06	2.00764e+06	1.35048e+07	2.3475e+06	2.44974e+06	2.60923e+06	2.73071e+06	3.06503e+06	3.26835e+06	3.43088e+06	3.35579e+06	8.56363e+06	3.4964e+06	3.46158e+06	3.81669e+06	8.90728e+06	4.24476e+06	4.27991e+06	3.01394e+07	1.07769e+07	2.67053e+07	1.48481e+07	1.4796e+07	1.15636e+07	4.821e+06	1.49263e+07	2.57199e+07	2.12325e+07	1.69085e+07	4.69709e+06	1.31708e+07	1.29094e+07	1.31527e+07	2.5773e+07	2.05514e+06	2.13961e+07	4.72532e+07	5.06884e+06	5.01352e+06	4.09655e+06	799961	1.14052e+06	1.37917e+06	2.80413e+07	1.07643e+07
M164T391	164.07	390.9	6.5	1.57963e+06	1.7848e+06	1.4521e+06	2.10016e+06	2.09998e+06	2.12778e+06	2.35781e+06	2.46671e+06	2.78331e+06	2.94884e+06	2.81228e+06	8.40139e+06	3.11365e+06	1.17009e+07	3.33297e+06	7.12578e+06	2.068e+07	3.02716e+07	4.99588e+06	5.58594e+06	3.99513e+06	1.71165e+07	2.35917e+06	3.95941e+06	2.03951e+07	2.64341e+07	2.4012e+07	1.89706e+07	1.56476e+07	2.62796e+07	8.64585e+06	3.12164e+07	1.66098e+07	1.49399e+07	1.87703e+07	1.68318e+06	4.287e+06	3.7071e+07	2.75558e+07	3.07048e+07	644182	1.04222e+06	1.26952e+06	2.08779e+07	1.93376e+07
M164T406	164.07	405.5	6.8	2.53164e+06	2.76095e+06	9.97321e+06	3.38036e+06	3.38801e+06	3.64547e+06	3.77032e+06	4.01158e+06	4.43747e+06	4.58405e+06	4.41252e+06	1.39842e+07	4.15385e+07	1.00349e+07	4.13972e+07	1.09559e+06	1.41125e+07	1.84551e+07	2.22304e+07	2.58956e+07	3.62866e+07	2.92561e+07	1.34138e+07	2.92824e+07	4.92104e+07	4.30091e+06	2.09249e+07	5.27936e+07	1.81971e+07	2.32282e+07	1.34191e+07	2.13613e+07	3.03512e+07	2.23936e+07	3.56466e+06	1.14672e+07	2.09063e+07	7.52436e+06	2.49926e+07	1.95261e+07	1.08776e+06	1.63875e+06	1.93214e+06	1.99419e+07	5.68067e+07
M164T442	164.07	442.2	7.4	1.67127e+06	2.00853e+06	3.15554e+06	2.24639e+06	2.21724e+06	2.4527e+06	2.79315e+06	3.00088e+06	3.16546e+06	3.29499e+06	3.27562e+06	6.88401e+06	8.90477e+06	7.13968e+06	3.71814e+06	1.88342e+07	4.21313e+06	4.27786e+06	2.04077e+07	4.84662e+06	4.67707e+06	3.99943e+07	4.59083e+06	4.16165e+07	2.49391e+07	4.95273e+06	1.76534e+07	9.05721e+06	4.75882e+06	4.16824e+07	1.68512e+07	3.7874e+07	5.36041e+06	4.80869e+07	1.17943e+07	3.40051e+07	1.84013e+07	1.0793e+07	8.35145e+06	2.28249e+07	653702	1.00589e+06	1.40269e+06	1.28288e+07	1.79381e+07
M164T61	164.072	61.5	1	1.49127e+08	1.55876e+08	1.22676e+08	1.56545e+08	1.40827e+08	1.0819e+08	1.28823e+08	1.87635e+08	1.70519e+08	1.68523e+08	1.28219e+08	1.65759e+08	1.34478e+08	1.07485e+08	1.5055e+08	1.43504e+08	1.4544e+08	1.57214e+08	1.84961e+08	1.62046e+08	1.42219e+08	1.29299e+08	1.14458e+08	1.47245e+08	1.47843e+08	1.44245e+08	1.06153e+08	1.40323e+08	1.37612e+08	1.25017e+08	1.11473e+08	1.45647e+08	1.34848e+08	1.13701e+08	1.02061e+08	4.97653e+07	1.40285e+08	1.40306e+08	1.5477e+08	9.17008e+07	1.11217e+08	1.19414e+08	1.2243e+08	1.44236e+08	1.4707e+08
M164T80	164.07	79.6	1.3	8.35476e+07	1.06814e+08	7.47615e+07	8.21541e+07	4.12517e+07	5.88786e+07	2.91237e+07	9.82427e+07	2.87508e+07	9.21872e+07	6.64752e+07	9.9738e+07	2.21523e+07	6.58479e+07	5.6753e+07	7.95073e+07	2.62366e+07	4.06736e+07	9.90349e+07	4.71517e+07	8.71898e+07	2.0427e+07	5.82647e+07	9.11234e+07	3.91115e+07	9.69674e+07	6.49815e+07	7.82071e+07	2.58924e+07	2.38583e+07	6.46242e+07	7.8152e+07	7.97122e+07	5.11393e+07	3.86382e+07	1.39739e+07	8.16825e+07	9.43158e+07	9.25346e+07	3.13241e+07	6.10825e+07	1.76575e+07	7.43074e+07	9.27341e+07	7.36246e+07
M165T303	165.056	303.2	5.1	7.64065e+06	6.97616e+06	1.1172e+07	1.58225e+07	1.57647e+07	1.51778e+07	9.35341e+06	2.73683e+06	1.54612e+07	1.49531e+07	1.47823e+07	8.97599e+06	1.60708e+07	1.29245e+07	7.76682e+06	1.74726e+07	8.66682e+06	1.57396e+07	8.8714e+06	9.07159e+06	1.60563e+07	1.39389e+07	1.33813e+07	3.03378e+06	2.06329e+07	1.20122e+07	9.77673e+06	1.11193e+07	3.42234e+06	1.38255e+07	3.33646e+06	1.31606e+07	1.00604e+07	3.22905e+06	1.00804e+07	6.95495e+06	3.20529e+06	8.8386e+06	1.73657e+07	3.13587e+06	7.06499e+06	1.31026e+07	6.47365e+06	1.6135e+07	9.88158e+06
M165T32	165.018	32.1	0.5	2.39824e+06	1.11247e+06	1.40353e+06	0	0	854179	0	1.94701e+06	0	830673	964612	1.01594e+06	1.14632e+06	1.15318e+06	0	0	0	701205	0	0	2.1132e+06	1.48571e+06	1.63725e+06	1.30549e+06	1.15771e+06	1.18578e+06	1.2663e+06	1.78264e+06	1.52912e+06	1.58782e+06	1.45234e+06	1.2464e+06	1.19708e+06	4.73737e+06	1.55523e+06	1.81725e+06	1.38529e+06	1.24418e+06	1.15388e+06	1.34242e+06	1.0314e+06	981048	1.08266e+06	1.12111e+06	0
M165T406	165.041	406	6.8	4.28609e+07	2.57108e+07	2.36056e+07	2.21529e+07	1.95901e+07	1.83225e+07	2.50781e+07	2.52733e+07	2.31884e+07	2.24404e+07	5.16627e+07	1.89042e+07	1.73558e+07	2.10739e+07	2.42979e+07	2.09615e+07	1.98938e+07	1.83349e+07	2.29344e+07	2.08915e+07	3.04335e+07	1.94226e+07	2.52468e+07	2.91302e+07	3.27177e+07	2.29388e+07	2.64753e+07	2.28327e+07	2.62425e+07	3.07683e+07	2.17593e+07	2.30525e+07	2.93859e+07	1.75553e+07	2.69994e+07	2.15357e+07	2.74062e+07	2.37648e+07	3.20791e+07	1.66965e+07	2.69526e+07	4.40362e+07	3.83125e+07	4.05551e+07	4.07025e+07
M165T43	165.04	43.1	0.7	5.61147e+08	3.96692e+08	2.54285e+08	4.0817e+08	4.39708e+08	3.15548e+08	4.30186e+08	4.36819e+08	3.46424e+08	4.86954e+08	4.35876e+08	4.66773e+08	4.90619e+08	3.93643e+08	4.27911e+08	4.67874e+08	3.48597e+08	3.73239e+08	3.80673e+08	3.68708e+08	4.49911e+08	3.04614e+08	3.47782e+08	3.31264e+08	4.16293e+08	3.2278e+08	3.81825e+08	3.58315e+08	3.0375e+08	2.86548e+08	3.74783e+08	4.01541e+08	3.9885e+08	4.39028e+08	3.18636e+08	1.51155e+08	3.275e+08	3.07212e+08	2.96753e+08	2.90824e+08	3.47739e+08	3.54673e+08	3.70115e+08	3.5712e+08	3.73728e+08
M165T55	164.957	55	0.9	1.27008e+07	1.58305e+07	1.26398e+07	1.54318e+07	1.38909e+07	1.59239e+07	1.56142e+07	2.0073e+07	1.50912e+07	1.23376e+07	8.42979e+06	1.01061e+07	1.06429e+07	1.31069e+07	1.26933e+07	1.56174e+07	1.4062e+07	1.19283e+07	1.18512e+07	1.47536e+07	1.1407e+07	1.50004e+07	1.81736e+07	1.02321e+07	1.10816e+07	1.24842e+07	1.40214e+07	9.57201e+06	1.34056e+07	1.77563e+07	1.19408e+07	1.07698e+07	1.20318e+07	1.2421e+07	9.10983e+06	3.80686e+06	1.13008e+07	1.08646e+07	1.22442e+07	1.2046e+07	1.42149e+07	1.42679e+07	1.43602e+07	1.31354e+07	1.19957e+07
M165T61	165.075	61.5	1	1.44423e+07	1.47487e+07	1.13297e+07	1.45542e+07	1.31719e+07	9.95917e+06	1.1825e+07	1.76353e+07	1.60725e+07	1.58416e+07	1.23619e+07	1.59036e+07	1.29605e+07	1.01735e+07	1.39322e+07	1.28131e+07	1.37701e+07	1.44057e+07	1.77532e+07	1.54864e+07	1.33981e+07	1.21176e+07	1.0577e+07	1.41176e+07	1.36749e+07	1.35958e+07	9.85411e+06	1.31011e+07	1.3511e+07	1.1909e+07	1.01732e+07	1.35461e+07	1.26063e+07	1.09085e+07	9.25983e+06	4.71477e+06	1.30694e+07	1.33606e+07	1.46011e+07	8.39312e+06	1.04802e+07	1.11092e+07	1.20324e+07	1.32331e+07	1.35763e+07
M165T73	164.957	72.7	1.2	4.66254e+06	1.04639e+07	5.30897e+06	3.04235e+06	6.31077e+06	1.14622e+07	7.88495e+06	2.47545e+06	4.34851e+06	4.04612e+06	4.4215e+06	5.67806e+06	4.19896e+06	1.87923e+06	6.68199e+06	1.98355e+06	7.23624e+06	4.01181e+06	1.74685e+06	1.69532e+06	2.28994e+06	6.80517e+06	1.27461e+07	6.55733e+06	4.88988e+06	8.5961e+06	6.34422e+06	3.25321e+06	3.93781e+06	6.18902e+06	6.65646e+06	7.88996e+06	2.40781e+06	1.45351e+06	1.91712e+06	839341	2.12082e+06	7.63175e+06	2.08183e+06	2.15933e+06	3.79037e+06	8.62836e+06	1.54302e+06	4.06358e+06	2.00043e+06
M165T85	164.957	85	1.4	1.50799e+06	3.89894e+06	2.61757e+06	3.21029e+06	1.28493e+06	3.99754e+06	3.3594e+06	1.26331e+06	1.87893e+06	1.2029e+06	1.2386e+06	5.02058e+06	2.49822e+06	2.20988e+06	1.87758e+06	4.28872e+06	992437	1.02924e+06	962989	826513	2.33565e+06	2.90803e+06	6.42992e+06	1.14625e+06	2.53193e+06	2.92667e+06	5.96025e+06	2.68344e+06	1.19687e+06	6.53493e+06	1.21403e+06	1.28371e+06	9.41506e+06	1.57504e+06	1.05394e+06	1.17516e+06	9.33726e+06	4.16431e+06	1.93024e+06	8.98403e+06	2.6385e+06	1.18312e+06	3.67205e+06	2.06315e+06	9.27679e+06
M166T32	166.059	32	0.5	52239.6	78381	39074.2	54166.1	73796.2	0	0	66587.2	64303.1	105545	0	88964.8	88915.7	0	79006.9	90685.5	0	108372	74753.6	0	72154.9	0	0	0	82247.5	78268.9	92002.2	98208.7	90985.7	95690.2	116424	63897.6	93008.8	88446	108705	0	105913	94633.4	45250.8	92092.5	0	46129	67106.8	95742.7	68568.8
M166T406	166.04	406.1	6.8	3.25707e+06	2.01314e+06	1.77907e+06	1.52553e+06	1.39322e+06	532228	660718	2.13627e+06	1.8058e+06	1.95215e+06	4.37303e+06	1.37172e+06	1.31275e+06	1.63566e+06	1.76651e+06	513786	1.42298e+06	1.28488e+06	650875	1.80522e+06	2.62998e+06	1.3311e+06	1.64184e+06	2.3904e+06	2.69572e+06	1.687e+06	1.99322e+06	1.70643e+06	1.81089e+06	2.71656e+06	1.70282e+06	1.791e+06	1.94859e+06	1.37373e+06	2.21209e+06	1.66663e+06	2.29553e+06	1.62256e+06	2.66659e+06	1.07351e+06	2.12501e+06	3.57362e+06	3.43606e+06	3.6923e+06	3.80606e+06
M166T43	166.044	43.1	0.7	2.91065e+07	2.11434e+07	1.25563e+07	2.21469e+07	2.38009e+07	1.65176e+07	2.34006e+07	2.24877e+07	1.78572e+07	2.60062e+07	2.23909e+07	2.46891e+07	2.63892e+07	2.14484e+07	2.23409e+07	2.32864e+07	1.86197e+07	1.96901e+07	1.9951e+07	1.93179e+07	2.40239e+07	1.57466e+07	1.91182e+07	1.80178e+07	2.20069e+07	1.70651e+07	2.02456e+07	1.89231e+07	1.45657e+07	1.58847e+07	2.0474e+07	2.17083e+07	2.05024e+07	2.35725e+07	1.70783e+07	7.75855e+06	1.77711e+07	1.54603e+07	1.63553e+07	1.53904e+07	1.88044e+07	1.92145e+07	1.95079e+07	1.90059e+07	1.88996e+07
M166T46	166.018	45.9	0.8	1.07499e+07	5.47218e+06	1.98781e+07	1.96237e+07	2.7994e+07	2.53757e+07	4.47758e+07	5.4452e+07	2.8723e+07	2.99251e+07	1.86793e+07	9.42598e+06	6.27568e+06	7.48518e+06	3.42546e+07	5.51808e+07	3.05571e+07	3.38742e+07	1.69191e+07	6.50715e+07	3.82932e+07	2.73782e+07	2.0605e+07	2.37224e+07	4.30753e+07	1.97235e+07	1.99272e+07	2.69531e+07	2.3139e+07	1.54259e+07	2.20677e+07	4.16557e+07	2.49846e+07	2.00262e+07	2.29434e+07	1.29818e+07	1.23674e+07	1.70155e+07	2.97881e+07	2.00201e+07	2.2268e+07	2.44959e+07	2.43276e+07	2.67676e+07	2.53939e+07
M166T61	166.051	60.7	1	2.79826e+06	1.66716e+06	1.86873e+06	2.07948e+06	2.22888e+06	6.73329e+06	2.16073e+06	2.222e+06	2.25216e+06	3.90016e+06	5.11314e+06	504337	2.16183e+06	4.80154e+06	506677	2.15034e+06	477321	2.07231e+06	2.60417e+06	621221	2.38371e+06	3.23416e+06	3.79086e+06	591874	2.24354e+06	3.33804e+06	2.7314e+06	2.65514e+06	2.40827e+06	1.84337e+06	4.7354e+06	708836	4.31937e+06	4.19549e+06	2.42454e+06	3.3089e+06	4.38989e+06	687489	5.00539e+06	6.55968e+06	1.6228e+06	1.84392e+06	2.00804e+06	2.04496e+06	2.87572e+06
M167T32	167.071	32.3	0.5	0	133043	0	139780	0	127838	152811	136021	92934.2	154084	0	117991	144811	0	0	0	0	130409	142845	0	89460	0	174232	80252.4	0	128108	0	121716	0	126282	101756	70314.3	72952.3	0	0	0	132885	0	0	108682	81195.3	105293	0	0	77229.3
M167T38	166.975	37.6	0.6	1.90595e+06	2.15876e+06	2.86425e+06	3.57308e+06	3.94247e+06	3.70096e+06	2.45456e+06	3.91239e+06	2.77434e+06	3.17279e+06	1.06586e+06	3.1113e+06	3.03214e+06	2.69125e+06	3.44105e+06	3.2615e+06	3.48179e+06	3.72494e+06	3.68078e+06	4.28965e+06	3.07047e+06	2.81225e+06	2.55204e+06	2.18899e+06	1.03425e+06	3.38221e+06	3.30182e+06	2.89893e+06	2.75596e+06	4.12989e+06	3.35326e+06	3.11453e+06	3.17417e+06	2.94442e+06	815223	695662	3.23161e+06	2.99372e+06	2.93334e+06	2.22482e+06	2.37872e+06	2.88073e+06	2.73893e+06	2.8745e+06	2.81457e+06
M167T406	167.038	406.2	6.8	2.01841e+06	750582	637770	190222	150761	171860	855271	790093	614319	801315	2.38148e+06	142694	138816	127957	169679	105333	136863	465902	789202	138905	1.18651e+06	150811	625680	1.1379e+06	1.3059e+06	519505	1.33536e+06	647934	240009	1.07434e+06	706692	628346	882556	151529	1.07534e+06	798319	1.10362e+06	709080	1.17906e+06	170749	1.0723e+06	1.94067e+06	1.54824e+06	1.57086e+06	2.57955e+06
M167T43	167.044	43.1	0.7	5.42611e+06	2.86322e+06	1.69249e+06	2.94658e+06	3.65095e+06	2.51995e+06	4.02939e+06	3.7799e+06	2.49989e+06	4.89993e+06	4.48859e+06	4.04103e+06	4.06629e+06	3.37172e+06	3.7421e+06	4.32724e+06	3.3369e+06	3.46075e+06	2.87065e+06	2.93469e+06	4.26702e+06	2.81003e+06	3.28422e+06	2.39502e+06	3.35949e+06	2.42194e+06	3.09906e+06	3.51128e+06	2.79647e+06	2.10291e+06	3.13074e+06	3.37503e+06	3.11842e+06	4.49818e+06	2.22006e+06	1.25602e+06	2.95954e+06	2.69174e+06	2.57878e+06	2.43357e+06	2.28214e+06	3.17046e+06	3.09003e+06	3.20067e+06	3.76954e+06
M167T44	167.021	44.2	0.7	1.48473e+06	5.6375e+06	4.53055e+06	2.66246e+06	1.06149e+06	3.53323e+06	4.13308e+06	9.94104e+06	6.44529e+06	4.8489e+06	3.38349e+06	4.32596e+06	3.62602e+06	2.76596e+06	4.44359e+06	5.26419e+06	4.86696e+06	4.38818e+06	4.17485e+06	8.69114e+06	3.63479e+06	3.10342e+06	3.57351e+06	3.57851e+06	3.98358e+06	4.21444e+06	1.01934e+06	3.31372e+06	3.08277e+06	2.84922e+06	2.97657e+06	3.73146e+06	3.65349e+06	2.57423e+06	3.4879e+06	2.04417e+06	3.45749e+06	3.46205e+06	3.53886e+06	2.37444e+06	2.73978e+06	3.29881e+06	3.51255e+06	1.24293e+06	4.56846e+06
M168T43	168.043	43	0.7	7.43796e+06	1.09528e+07	1.36317e+07	1.12358e+07	1.94307e+07	7.37572e+06	9.6476e+06	1.35381e+07	1.07586e+07	9.70364e+06	9.59658e+06	4.78213e+06	1.17886e+07	7.83668e+06	9.18157e+06	1.39438e+07	6.80152e+06	9.36886e+06	1.28848e+07	1.57343e+07	1.04875e+07	9.72193e+06	2.2879e+07	6.97665e+06	1.42693e+07	7.06637e+06	1.26529e+07	1.98878e+07	1.03753e+07	1.49009e+07	1.07487e+07	7.27276e+06	7.35088e+06	1.10266e+07	7.3482e+06	5.91881e+06	3.30823e+06	1.11912e+07	6.46263e+06	1.03142e+07	1.13278e+07	1.12845e+07	1.16559e+07	1.06951e+07	1.12819e+07
M168T61	168.066	61.1	1	1.57829e+06	1.84855e+06	1.4757e+06	1.53205e+06	1.77182e+06	2.58387e+06	1.78092e+06	1.72522e+06	2.37907e+06	1.6555e+06	2.23336e+06	2.1751e+06	1.8313e+06	2.81726e+06	1.41427e+06	1.70136e+06	1.73518e+06	1.76044e+06	1.80889e+06	1.78764e+06	1.74475e+06	2.16173e+06	1.74946e+06	2.42341e+06	1.71068e+06	2.34054e+06	2.57443e+06	2.34683e+06	2.08294e+06	2.65814e+06	1.74432e+06	2.51283e+06	2.53834e+06	1.55797e+06	1.6383e+06	265977	2.48384e+06	3.15545e+06	2.75858e+06	2.38449e+06	1.48793e+06	1.40774e+06	1.77708e+06	1.88407e+06	2.07114e+06
M169T231	169.087	230.5	3.8	4.99643e+06	5.02908e+06	4.73142e+06	5.25216e+06	7.27574e+06	3.94077e+06	5.20839e+06	5.81942e+06	4.58933e+06	4.13888e+06	6.07061e+06	4.88355e+06	4.43365e+06	2.9404e+06	5.55104e+06	3.63478e+06	3.59157e+06	3.96155e+06	6.27512e+06	6.76932e+06	3.014e+06	6.33228e+06	4.02757e+06	3.85232e+06	1.76976e+06	3.54635e+06	2.47511e+06	1.83499e+06	6.21463e+06	2.67886e+06	3.35131e+06	2.76888e+06	2.18461e+06	2.73742e+06	2.06443e+06	302720	3.13487e+06	3.87188e+06	5.00436e+06	3.96002e+06	4.42794e+06	3.77852e+06	3.98335e+06	3.82414e+06	4.60963e+06
M169T244	169.123	244.2	4.1	657488	337747	587846	699576	757850	649816	653976	709500	500353	616287	543376	584687	445935	502231	327887	554847	559300	626335	1.19579e+06	860021	585136	681063	492435	628630	406153	580462	482916	388499	314043	422803	438660	460210	431191	478672	389173	313609	419363	360065	419667	601968	568806	473977	594404	221767	641404
M169T31	169.014	31.4	0.5	205157	150070	319970	105234	154358	106414	149801	0	0	157590	131249	139248	229973	170963	93194.8	0	150747	84664	69406.5	0	169157	247475	309515	268950	219025	268239	204539	220396	238357	276378	235199	218227	207673	232958	236675	426752	275424	214639	276608	251473	217721	166361	246633	171295	133107
M169T39	168.981	39.4	0.7	197412	998056	1.90977e+06	1.07759e+06	199704	149229	1.77714e+06	1.40717e+06	231191	1.51061e+06	813709	296530	1.29007e+06	1.47916e+06	2.08483e+06	3.70876e+06	2.85552e+06	2.95027e+06	1.02538e+06	3.01763e+06	2.36977e+06	1.2029e+06	2.00854e+06	1.22859e+06	6.40726e+06	331549	4.30292e+06	2.33574e+06	4.49073e+06	1.15698e+06	2.09348e+06	2.02121e+06	2.01102e+06	1.42506e+06	384140	835634	1.56137e+06	1.28054e+06	1.144e+06	1.27316e+06	1.65492e+06	1.89574e+06	1.78574e+06	2.03622e+06	1.73196e+06
M170T231	170.09	230.6	3.8	635439	161823	157198	215557	664948	309189	387425	401242	374032	698371	516021	188443	753208	131240	749993	257522	281870	368457	211581	436305	173881	453522	148762	751461	991480	1.47122e+06	157904	169788	278726	185767	175639	194164	95173.3	178793	186140	140387	180543	314510	326076	260577	131214	480177	141768	314536	252065
M170T39	170.046	38.8	0.6	372117	638567	2.28255e+06	603013	2.88507e+06	2.78244e+06	2.34988e+06	2.91486e+06	662979	584225	1.48957e+06	2.73914e+06	352512	1.66052e+06	3.92419e+06	3.54919e+06	3.05571e+06	768476	792679	2.00469e+06	2.96325e+06	2.06176e+06	691873	440958	4.176e+06	1.95477e+06	2.79298e+06	3.23105e+06	2.55878e+06	3.63502e+06	2.99041e+06	2.64216e+06	549551	2.50395e+06	808433	399653	2.67781e+06	1.84376e+06	670765	381042	1.83849e+06	496869	2.11722e+06	2.73723e+06	701708
M170T446	170.02	446.2	7.4	6.7723e+07	6.70211e+07	1.69415e+08	1.56315e+08	1.49597e+08	5.91076e+07	1.50665e+08	7.98364e+07	5.50302e+07	7.44203e+07	7.38618e+07	1.4202e+08	1.3725e+08	1.51065e+08	9.23843e+07	1.43185e+08	1.36978e+08	1.43046e+08	7.36655e+07	8.62719e+07	6.39262e+07	1.61431e+08	1.43713e+08	1.60925e+08	1.46311e+08	1.49163e+08	1.55425e+08	1.49385e+08	5.53954e+07	6.38431e+07	1.45459e+08	6.88909e+07	1.54748e+08	1.49953e+08	8.18572e+07	1.38753e+08	1.56183e+08	7.09061e+07	1.66957e+08	1.60768e+08	4.44865e+07	1.11897e+08	8.49037e+07	7.84555e+07	1.58692e+08
M170T59	169.992	59.2	1	137869	128439	1.00442e+06	1.08735e+06	139108	10313	13436	667020	838815	697482	31191.7	807105	1.02208e+06	0	118524	118363	780308	777266	1.80193e+06	571561	100362	156916	92850.4	2.24427e+06	1.03297e+06	1.10666e+06	14365.8	888517	927829	80111	45903.7	152438	85467.4	1.11906e+06	44334.7	37853.1	1.07123e+06	831064	158663	32240.2	468602	694777	642366	138747	233038
M171T312	171.105	312	5.2	3.6437e+07	1.63605e+07	2.68628e+07	4.26857e+07	2.37682e+07	4.40154e+07	2.73993e+07	3.29628e+07	6.04979e+07	8.30921e+06	3.85662e+07	3.43412e+07	961694	2.85413e+07	5.71245e+07	7.73151e+06	2.1396e+07	2.84012e+07	2.83134e+07	4.84983e+07	2.23192e+07	4.76074e+07	2.06551e+07	3.82559e+07	6.57045e+06	3.11204e+07	1.19523e+07	6.21453e+06	2.44731e+07	6.36379e+06	6.21204e+06	6.06077e+06	6.36368e+06	1.4184e+07	6.002e+06	5.43567e+06	6.00569e+06	3.64667e+07	2.80372e+07	1.5726e+07	1.26836e+07	8.09635e+06	3.41575e+07	3.22439e+07	1.40895e+07
M171T32	171.02	31.8	0.5	87994.8	20525	20892.4	73322.6	70326.7	69924.9	66285.4	86539.7	22305.2	69204.5	64021.6	74889.8	20109.2	76484.2	17405	68899.9	19382.3	67665.3	79608.1	15541.2	61453.9	19465.7	94176.1	16548.8	17813.4	18231.2	18883.1	50045.3	83412	15842.8	106503	16303.1	19032.4	63584	19765	20621.6	18164.4	54055.2	57316.6	19037.8	90253.1	78562.3	91752	17408.4	85712.3
M171T336	171.102	336.2	5.6	1.35429e+06	2.94095e+07	9.43815e+06	2.11306e+06	2.18811e+06	2.00057e+06	7.7903e+06	1.17674e+07	2.05582e+06	8.7175e+06	2.0117e+06	1.98133e+07	8.92695e+06	3.77684e+06	1.86296e+06	2.03017e+06	1.56327e+07	8.69096e+06	6.849e+06	1.92783e+06	1.84637e+06	7.9929e+06	1.05173e+07	1.74584e+06	1.79531e+06	3.56502e+06	1.76809e+06	1.69487e+06	6.86129e+06	1.73267e+06	1.58537e+06	5.02405e+06	1.57757e+06	4.18513e+06	1.1974e+07	1.26213e+07	1.02883e+07	1.51072e+06	1.38421e+07	6.94641e+06	7.98859e+06	1.92939e+06	5.29899e+06	1.73717e+06	6.10853e+06
M171T349	171.102	348.7	5.8	3.54902e+06	3.39102e+06	5.76981e+06	1.06505e+07	5.59192e+07	1.72416e+07	9.67337e+06	4.89589e+06	3.38576e+06	1.20575e+07	2.51913e+07	7.72909e+06	1.20614e+07	1.2471e+07	3.27756e+06	3.45766e+06	3.35785e+06	2.09115e+07	3.13047e+06	3.37175e+06	3.24006e+06	3.17277e+06	1.6092e+07	3.0002e+06	2.926e+06	1.14742e+07	2.90085e+06	3.03359e+06	1.10333e+07	2.73482e+06	2.75687e+06	7.44474e+06	2.8285e+06	8.12851e+06	8.63541e+06	1.23534e+07	3.47533e+06	9.69589e+06	2.59049e+06	1.10018e+07	3.35327e+07	3.47785e+06	1.14901e+07	3.10783e+06	7.30661e+06
M171T358	171.102	358.4	6	4.01725e+06	2.53847e+06	1.49803e+07	4.00564e+06	4.0924e+06	4.13015e+06	7.78545e+06	4.01982e+06	1.51427e+07	1.98485e+07	3.94821e+06	6.01898e+06	3.76401e+06	3.9798e+06	3.81463e+06	9.27033e+06	2.00888e+07	1.18876e+07	1.63947e+07	3.86262e+06	3.49809e+06	2.11604e+07	3.518e+06	1.49829e+07	3.40508e+06	7.68075e+06	3.30054e+06	3.32587e+06	3.46674e+06	3.29248e+06	3.20599e+06	1.24973e+07	1.29245e+07	1.13079e+07	1.44915e+07	2.99217e+06	1.033e+07	2.99575e+06	1.30615e+07	8.33208e+06	3.49398e+06	1.4561e+07	1.65411e+07	3.71345e+06	9.62661e+06
M171T370	171.101	369.9	6.2	3.20067e+07	1.7382e+07	1.56276e+07	2.58678e+07	4.39955e+06	3.69949e+07	2.33342e+07	5.15586e+07	4.24656e+06	4.28914e+06	4.30534e+06	1.31222e+07	2.43865e+07	4.0745e+06	1.29226e+07	4.11089e+06	1.15626e+07	1.17161e+07	2.38942e+07	3.91663e+06	1.44868e+07	3.77821e+06	3.56281e+06	9.93254e+06	9.93696e+06	7.89871e+06	8.87519e+06	1.00843e+07	1.35918e+07	5.11516e+06	1.41203e+06	3.36955e+06	8.87665e+06	3.31225e+06	3.27568e+06	1.23709e+07	7.73705e+06	9.31115e+06	8.2311e+06	5.98463e+06	1.29085e+07	4.14097e+06	1.02391e+07	3.8781e+06	9.79793e+06
M171T380	171.101	380.1	6.3	8.95759e+06	2.15146e+07	3.23564e+06	3.32269e+06	3.1829e+07	1.43594e+07	3.35499e+06	3.23722e+06	2.68779e+06	8.11142e+06	2.02783e+07	3.8707e+06	1.97699e+06	3.14481e+06	3.17882e+06	3.15419e+06	1.47786e+07	1.83896e+07	3.18001e+06	1.1637e+07	1.44309e+07	2.83972e+06	2.86239e+06	7.91202e+06	2.76616e+06	2.69618e+06	8.64239e+06	1.09115e+06	1.18081e+07	2.6166e+06	2.53325e+06	1.21834e+07	1.16706e+07	2.0622e+07	2.48925e+06	3.51129e+06	2.41597e+06	1.03357e+07	7.73422e+06	1.32698e+07	2.81091e+06	1.45263e+07	1.27842e+07	2.97142e+06	2.35814e+06
M171T388	171.104	388.3	6.5	2.01191e+07	5.6464e+06	3.30952e+07	2.04921e+07	5.65984e+06	2.08131e+07	7.5045e+06	5.77396e+06	2.06487e+07	2.07376e+07	5.36077e+06	5.39408e+06	5.54041e+06	5.38254e+06	1.45157e+07	9.19817e+06	1.27371e+07	5.27411e+06	2.94849e+07	1.91154e+07	1.35209e+07	1.96613e+07	3.17043e+07	4.33045e+06	1.3418e+07	2.5815e+07	1.33037e+07	4.5196e+06	8.99905e+06	4.52767e+06	1.30752e+07	1.67591e+07	1.21491e+07	1.47997e+07	3.69778e+07	4.07934e+06	7.09551e+06	2.25089e+07	1.28564e+07	1.3012e+07	1.88991e+07	8.91046e+06	5.47661e+06	1.57893e+07	2.43624e+07
M171T40	171.006	40.2	0.7	6.57672e+07	7.94716e+07	1.46028e+08	4.85024e+07	7.20068e+07	1.08789e+08	4.30971e+07	9.69279e+07	1.20642e+08	2.72106e+07	1.06771e+08	4.80386e+07	8.83863e+07	2.03892e+07	8.32114e+07	5.7711e+07	1.1241e+08	3.55611e+07	4.33342e+07	6.00479e+07	6.4221e+07	6.76533e+07	7.36165e+07	5.62066e+07	5.11434e+07	1.11188e+08	4.81414e+07	1.09427e+08	7.82243e+07	4.97826e+07	4.6824e+07	9.03253e+06	3.86592e+07	2.79123e+07	7.9592e+07	6.51254e+06	6.33495e+07	7.30946e+07	5.50437e+07	4.61e+07	6.30047e+07	6.30891e+07	6.49836e+07	6.39609e+07	6.70537e+07
M171T407	171.105	407	6.8	4.96612e+07	5.38372e+07	5.23286e+07	4.7935e+07	4.76249e+07	4.38372e+07	5.09769e+07	4.02027e+07	5.4534e+07	5.57463e+07	6.77566e+07	4.63862e+07	4.74615e+07	2.7931e+07	4.72933e+07	2.92857e+07	4.62887e+07	4.77134e+07	4.8482e+07	5.14301e+07	4.59847e+07	4.89374e+07	3.40662e+07	4.25153e+07	4.21545e+07	3.6264e+07	3.86868e+07	5.95501e+07	1.61377e+07	1.70209e+07	3.43282e+07	3.43129e+07	3.36227e+07	4.16187e+07	2.10207e+07	1.23965e+06	2.26638e+07	2.8981e+07	3.28469e+07	1.1757e+07	3.43567e+07	4.51966e+07	5.8678e+07	4.102e+07	3.50335e+07
M171T433	171.104	433.3	7.2	6.56606e+07	4.63382e+07	6.95724e+07	6.23575e+07	6.05157e+07	6.05034e+07	5.33628e+07	5.8066e+07	5.26866e+07	5.66758e+07	3.49679e+07	5.85655e+07	5.79873e+07	3.76591e+07	5.67112e+07	5.53785e+07	5.64396e+07	3.61153e+07	5.69415e+07	4.82585e+07	2.31255e+07	3.42763e+07	5.13092e+07	4.57012e+07	2.33352e+07	4.39112e+07	2.03265e+07	4.53153e+07	5.71501e+07	5.13435e+07	4.60887e+07	4.47637e+07	4.53511e+07	4.25967e+07	1.53366e+07	1.16283e+07	2.12354e+07	3.23289e+07	2.16316e+07	4.84999e+07	4.30114e+07	5.24252e+07	5.58403e+07	5.47687e+07	4.75247e+07
M171T57	171.028	57.3	1	1.03158e+06	4.44239e+06	4.96176e+06	4.43305e+06	2.70496e+06	5.11058e+06	3.79479e+06	5.43913e+06	5.67606e+06	539219	602492	1.59345e+06	965760	2.93444e+06	3.98541e+06	3.9258e+06	4.98864e+06	4.2922e+06	3.80649e+06	6.32309e+06	4.38963e+06	5.24198e+06	6.85946e+06	3.02916e+06	4.66786e+06	3.46045e+06	4.35436e+06	3.0201e+06	4.32214e+06	6.13119e+06	3.54563e+06	2.73657e+06	3.88688e+06	1.91618e+06	1.20178e+06	59650.8	2.95154e+06	2.39258e+06	3.01415e+06	2.25438e+06	1.86501e+06	1.7707e+06	2.957e+06	3.10365e+06	3.35572e+06
M172T228	172.041	227.6	3.8	151076	811751	206291	939906	65550.2	232180	446026	2.03027e+06	902556	1.25909e+06	1.41782e+06	1.16379e+06	1.13017e+06	295808	292847	269374	1.21102e+06	2.44987e+06	1.59857e+06	1.0885e+06	326393	1.56174e+06	1.11418e+06	1.58347e+06	1.1842e+06	1.27995e+06	268439	328366	389991	1.33344e+06	271396	1.33434e+06	294489	630581	197383	937600	331443	1.37426e+06	978186	278784	53429.2	65591.6	88213.2	1.44026e+06	333893
M172T237	172.08	236.6	3.9	420109	752535	491117	526523	473649	128008	256816	242008	707124	589856	573788	793507	597374	165792	232114	279022	292751	571753	1.09425e+06	243878	616757	237942	601814	550456	142314	197796	644337	648747	200193	647721	722698	151265	706696	252629	671260	679909	170878	200606	203218	647162	297319	258000	147831	312268	280692
M172T242	172.04	242.3	4	977306	167352	272278	129334	161053	731059	505773	176970	738996	880754	719630	251952	417004	972027	201874	209402	760818	229659	217713	942542	651997	222105	415285	979098	689408	239523	1.13765e+06	954485	409532	864627	1.10191e+06	250119	1.73784e+06	78647.5	149590	100490	2.9281e+06	244736	485315	193121	375394	455052	566141	250069	1.01926e+06
M172T31	171.947	31.4	0.5	217811	168820	273062	142316	174148	129522	175853	79733.7	80826.8	135903	210840	119163	183575	163316	107204	0	132824	0	0	0	128318	195764	207982	176667	133934	167131	114133	148992	157344	158219	129522	151296	136128	122489	118305	214099	125181	107896	147374	116786	0	113308	166062	151486	0
M172T40	172.01	40.2	0.7	1.4433e+06	2.09497e+06	4.49647e+06	1.0874e+06	2.08786e+06	2.64435e+06	173370	2.35983e+06	3.41881e+06	88233.5	2.73914e+06	946611	1.9508e+06	56814	2.17856e+06	1.44634e+06	2.80604e+06	112065	955186	1.0782e+06	1.54117e+06	1.48418e+06	1.90032e+06	1.18506e+06	1.07489e+06	2.91628e+06	911242	2.62549e+06	1.89836e+06	230238	200065	15005.2	86814.4	147441	2.51519e+06	0	1.4583e+06	1.77925e+06	306250	206539	1.39343e+06	1.44226e+06	1.64023e+06	1.70927e+06	1.35033e+06
M172T55	172.023	55.3	0.9	4.49669e+06	5.32002e+06	3.46096e+06	4.6892e+06	5.00156e+06	4.0961e+06	4.80785e+06	8.46581e+06	5.93238e+06	3.88706e+06	2.71304e+06	4.14959e+06	2.72634e+06	3.89393e+06	3.81004e+06	4.02111e+06	4.18425e+06	3.85143e+06	4.20877e+06	5.99661e+06	3.93735e+06	4.18296e+06	5.50666e+06	3.28473e+06	3.36811e+06	3.9071e+06	4.12401e+06	2.9421e+06	4.89949e+06	5.59892e+06	3.28067e+06	3.58704e+06	3.87879e+06	3.239e+06	390821	99286.9	3.11449e+06	4.37259e+06	4.1371e+06	3.18478e+06	3.82145e+06	4.19787e+06	4.7282e+06	3.97378e+06	5.64876e+06
M172T61	172.098	60.7	1	1.12275e+07	1.68211e+07	1.33449e+07	1.64937e+07	9.85992e+06	9.43759e+06	8.6933e+06	1.84156e+07	1.21889e+07	1.03526e+07	9.27139e+06	1.29835e+07	1.07434e+07	8.45508e+06	1.87628e+07	1.80396e+07	1.26669e+07	2.05306e+07	1.68608e+07	1.30512e+07	1.36888e+07	1.30558e+07	7.85825e+06	1.25684e+07	1.51711e+07	1.19699e+07	8.42958e+06	9.97199e+06	1.26349e+07	9.64779e+06	1.03476e+07	1.68727e+07	1.00161e+07	1.14282e+07	1.1146e+07	8.22545e+06	9.6229e+06	1.11805e+07	1.33365e+07	1.11634e+07	9.40781e+06	1.03531e+07	1.04426e+07	1.39097e+07	1.26327e+07
M172T64	172.002	64.3	1.1	1.82046e+06	1.21767e+06	1.8361e+06	858930	1.19181e+06	1.11227e+06	1.54447e+06	2.40436e+06	1.60171e+06	991476	1.6435e+06	2.70881e+06	1.99303e+06	1.54081e+06	3.24026e+06	2.70861e+06	1.45552e+06	2.06893e+06	2.78554e+06	2.01877e+06	2.21357e+06	693429	1.31326e+06	2.34269e+06	1.67329e+06	1.38021e+06	1.04194e+06	2.36625e+06	1.55592e+06	1.23787e+06	1.95331e+06	2.10756e+06	2.53336e+06	878137	1.55352e+06	200935	1.57092e+06	1.6444e+06	2.3241e+06	1.86082e+06	1.05274e+06	1.05148e+06	1.05009e+06	2.33015e+06	1.71279e+06
M172T86	172.098	85.7	1.4	2.87308e+06	1.58976e+07	1.12625e+07	4.29836e+06	3.19215e+06	2.08329e+07	4.04477e+06	3.31846e+06	2.03153e+07	7.64038e+06	1.63502e+07	2.01922e+07	1.67576e+07	1.05687e+07	9.5942e+06	2.1674e+07	2.63605e+07	8.28743e+06	4.93266e+06	4.61773e+06	2.09665e+07	1.28091e+07	2.86725e+06	2.41072e+07	3.22588e+06	2.74952e+07	1.92659e+07	1.57793e+07	1.92676e+07	2.98032e+06	3.21035e+06	3.75439e+06	3.40895e+06	8.41028e+06	3.37663e+06	2.16754e+06	3.14616e+06	1.73241e+07	4.842e+06	1.73225e+07	1.30529e+07	1.0051e+07	1.42855e+07	1.85497e+07	4.02277e+06
M173T147	173.044	146.6	2.4	2.11634e+06	4.65327e+06	1.51502e+07	2.08767e+06	2.07912e+06	1.98345e+06	2.25284e+06	2.07278e+06	2.0678e+06	2.21548e+06	2.00095e+06	2.16483e+06	8.96387e+06	3.92232e+06	2.31562e+06	5.23816e+06	1.87402e+07	7.25064e+06	1.95497e+06	1.91679e+06	4.7956e+06	2.13946e+06	709685	1.66705e+06	6.14404e+06	5.90605e+06	5.65241e+06	2.09382e+06	1.97499e+06	3.7643e+07	9.94233e+06	1.05019e+07	9.84662e+06	7.71565e+06	5.8182e+06	5.69338e+06	1.71006e+07	8.98765e+06	2.04574e+06	5.54295e+06	1.87846e+06	2.04628e+06	2.05913e+06	2.24372e+06	7.33507e+06
M173T220	173.044	220.5	3.7	1.0398e+07	1.59122e+06	1.9141e+07	1.00472e+07	1.00992e+07	1.01018e+07	1.08109e+07	9.71626e+06	9.91006e+06	1.02082e+07	9.69419e+06	9.98801e+06	2.11635e+07	2.86214e+07	1.06176e+07	3.78976e+07	3.80575e+07	6.66754e+06	9.22206e+06	9.06339e+06	2.06021e+07	4.4278e+06	3.56513e+07	3.56139e+07	3.41651e+07	1.22978e+07	921137	9.97895e+06	9.90806e+06	4.01024e+07	2.63431e+07	4.61772e+07	3.48674e+07	7.50463e+06	9.47019e+06	2.87688e+07	3.23062e+07	4.0363e+07	9.87791e+06	1.27621e+06	9.09721e+06	1.04027e+07	1.03913e+07	1.02887e+07	1.43152e+07
M173T238	173.118	238.2	4	5.29282e+06	1.13979e+06	3.88632e+06	6.0515e+06	1.09423e+06	1.13963e+06	4.91543e+06	4.77813e+06	3.67473e+06	4.44741e+06	1.20782e+06	2.83246e+06	1.25972e+06	4.4727e+06	5.80534e+06	3.43186e+06	4.69802e+06	5.08768e+06	4.46043e+06	2.75428e+06	1.41383e+06	1.13196e+06	1.19241e+06	2.13097e+06	3.30539e+06	1.1957e+06	1.32396e+06	1.22683e+06	3.86703e+06	4.05178e+06	1.3572e+06	4.08039e+06	2.60766e+06	4.04432e+06	1.30179e+06	1.23348e+06	3.594e+06	1.25984e+06	2.94468e+06	1.22606e+06	2.90356e+06	4.77236e+06	4.61301e+06	3.81399e+06	2.90146e+06
M173T255	173.044	255.3	4.3	1.23695e+07	2.40931e+07	2.09314e+07	5.63727e+06	5.42428e+06	5.62423e+06	2.52266e+07	5.35713e+06	5.54145e+06	5.75717e+06	1.76473e+07	5.42864e+06	3.16781e+07	1.49205e+07	6.00614e+06	1.4559e+07	2.53847e+07	1.20955e+07	5.33412e+06	5.17374e+06	9.91019e+06	1.89478e+07	2.39833e+07	2.21112e+07	1.58919e+07	1.67571e+07	2.0158e+07	5.79141e+06	5.73505e+06	1.58646e+07	8.10912e+06	1.31359e+07	1.01891e+06	1.78086e+07	2.12337e+07	3.63344e+07	5.98381e+06	2.341e+07	5.80784e+06	1.91332e+07	1.45534e+07	5.64998e+06	5.68417e+06	5.70932e+06	4.40658e+06
M173T285	173.044	284.8	4.7	6.3933e+06	1.97285e+07	1.23581e+07	6.46381e+06	6.55997e+06	6.49241e+06	6.76762e+06	6.64077e+06	6.59763e+06	6.87967e+06	6.71557e+06	6.7078e+06	5.77911e+06	5.7891e+07	6.66607e+06	1.3152e+07	1.12346e+07	1.0922e+06	6.26805e+06	6.07942e+06	2.77158e+07	3.7578e+07	4.45971e+07	3.5539e+07	2.51991e+07	3.48363e+07	6.75153e+06	6.7951e+06	7.05091e+06	6.69789e+06	4.12071e+07	1.81866e+07	2.01557e+07	2.46987e+07	1.76257e+07	1.93357e+07	6.96774e+06	2.42936e+07	6.74423e+06	1.00383e+06	3.30707e+07	6.55664e+06	6.59602e+06	6.4865e+06	6.77445e+06
M173T32	172.957	32	0.5	463106	429877	493828	379054	440057	486160	448425	431322	399762	449881	412806	421280	395925	473411	391139	412970	403793	419561	388921	380491	361197	439108	593143	457358	451662	447509	489285	410277	438211	458502	401997	415709	479750	426109	453957	567252	513699	389919	458879	468235	481641	466215	534240	437636	470984
M173T33	173.044	33.2	0.6	4.0146e+06	3.27157e+06	4.9683e+06	3.60129e+06	3.73313e+06	3.30819e+06	4.28675e+06	0	4.04688e+06	4.07499e+06	4.1427e+06	3.91699e+06	4.12993e+06	4.37918e+06	4.34254e+06	4.08747e+06	3.64255e+06	3.35247e+06	3.30349e+06	3.62812e+06	3.73958e+06	4.91398e+06	4.87785e+06	3.91931e+06	3.59372e+06	4.38564e+06	4.27974e+06	4.99953e+06	4.45148e+06	4.85465e+06	4.66725e+06	3.67573e+06	3.85961e+06	5.70777e+06	4.10899e+06	5.66435e+06	5.01105e+06	3.64099e+06	3.8817e+06	4.71595e+06	4.36179e+06	3.91659e+06	4.58065e+06	4.47333e+06	4.03149e+06
M173T339	173.044	339.1	5.7	3.4274e+06	1.82841e+07	1.37912e+07	3.53194e+06	3.6511e+06	3.63497e+06	3.64014e+06	3.57247e+06	3.56454e+06	3.63801e+06	3.84976e+06	3.7366e+06	1.84405e+07	2.71545e+06	3.64228e+06	1.34383e+07	5.14543e+06	1.24501e+07	3.66808e+06	3.50945e+06	1.64275e+07	1.72465e+07	5.71031e+06	8.42627e+06	1.71156e+07	1.7729e+07	9.05224e+06	3.86424e+06	4.04265e+06	1.90766e+07	879564	4.92914e+06	8.37884e+06	8.77057e+06	1.72386e+07	2.17483e+07	7.23721e+06	1.19419e+07	3.77947e+06	1.9508e+07	3.63413e+06	3.38289e+06	3.44897e+06	3.68257e+06	7.911e+06
M173T392	173.044	391.6	6.5	754482	1.11699e+06	5.95593e+06	749715	756332	750162	791311	790133	841881	796170	692612	815292	2.6749e+06	4.43161e+06	821865	2.43943e+06	5.43048e+06	354339	805112	824663	2.60597e+06	3.01279e+06	800706	4.98729e+06	5.17364e+06	1.40342e+06	2.51548e+06	850892	839475	2.87746e+06	2.38271e+06	2.54244e+06	3.03124e+06	7.88461e+06	238569	3.13575e+06	4.17829e+06	2.92365e+06	784002	1.97611e+06	606111	696722	730770	837555	1.74122e+06
M173T42	173.082	42.2	0.7	3.35184e+06	6.40909e+06	2.8441e+06	2.80392e+06	3.43084e+06	3.62247e+06	2.2205e+06	3.76589e+06	3.33786e+06	2.00077e+06	4.97916e+06	3.84794e+06	2.92136e+06	3.91708e+06	1.41477e+06	3.72454e+06	3.58338e+06	2.70331e+06	5.18191e+06	3.32559e+06	4.34814e+06	4.70272e+06	3.19227e+06	3.64189e+06	2.00337e+06	5.69025e+06	1.31574e+06	1.15436e+06	2.29018e+06	1.48136e+06	2.54723e+06	2.83837e+06	2.26752e+06	3.27803e+06	4.3568e+06	4.04748e+06	4.64526e+06	1.44847e+06	3.19619e+06	4.02901e+06	2.66536e+06	3.51686e+06	2.40108e+06	2.46077e+06	4.48839e+06
M173T429	173.047	429	7.2	1.99946e+06	1.1277e+07	705292	2.18601e+06	2.11269e+06	1.93599e+06	2.14946e+06	1.96161e+06	2.16562e+06	1.87626e+06	2.082e+06	2.1096e+06	4.36928e+06	7.13271e+06	2.27526e+06	2.4933e+06	1.25203e+07	496439	2.3359e+06	2.15337e+06	9.94233e+06	1.73271e+07	6.29223e+06	1.25302e+07	480142	2.65654e+07	1.43885e+07	1.97587e+06	1.94331e+06	6.10281e+06	560251	8.4737e+06	338294	1.03192e+07	9.97119e+06	8.33837e+06	1.06104e+06	1.40886e+07	2.40117e+06	1.23224e+07	1.34596e+06	1.62965e+06	1.71974e+06	2.2088e+06	2.30957e+06
M173T43	173.057	43.3	0.7	6.53252e+06	6.83723e+06	5.40216e+06	6.16859e+06	4.42738e+06	3.22628e+06	5.94147e+06	1.10943e+07	5.95158e+06	7.5872e+06	3.49523e+06	4.72463e+06	3.52603e+06	4.41773e+06	4.82568e+06	7.8759e+06	8.06434e+06	7.63255e+06	7.00825e+06	1.12319e+07	7.37653e+06	5.27566e+06	4.44642e+06	4.64361e+06	6.95109e+06	4.36186e+06	4.0157e+06	3.03922e+06	6.01295e+06	5.28785e+06	5.65333e+06	5.62547e+06	3.09319e+06	5.12596e+06	4.78679e+06	2.25934e+06	3.3916e+06	4.93599e+06	5.9149e+06	5.55352e+06	5.27817e+06	6.23275e+06	5.45685e+06	4.96797e+06	6.28878e+06
M173T445	173.045	444.9	7.4	1.83547e+06	1.56073e+06	1.03951e+07	2.46401e+06	2.17859e+06	1.96638e+06	9.04871e+06	9.53138e+06	8.23719e+06	7.38311e+06	2.33752e+06	1.97931e+06	5.46065e+06	8.16273e+06	9.20892e+06	1.11424e+07	2.14876e+06	1.00001e+07	9.23909e+06	9.65641e+06	6.77219e+06	1.03446e+07	8.59229e+06	8.58296e+06	9.55577e+06	2.48648e+06	2.41402e+06	2.43526e+06	2.37156e+06	8.3056e+06	1.09969e+07	1.32528e+06	9.8445e+06	7.21367e+06	7.75172e+06	1.09479e+06	7.24768e+06	2.12907e+06	1.15903e+07	8.42843e+06	1.35923e+06	1.80717e+06	1.74725e+06	9.23086e+06	1.70218e+07
M173T52	173.093	51.7	0.9	692235	5.94842e+06	2.83559e+06	2.79158e+06	718475	742931	2.09183e+06	4.83193e+06	4.69072e+06	3.53627e+06	1.66292e+06	3.20344e+06	2.66809e+06	4.38444e+06	3.86836e+06	3.21938e+06	4.147e+06	4.183e+06	6.1417e+06	3.97698e+06	756869	4.09084e+06	608324	5.87009e+06	3.62261e+06	5.19869e+06	2.01912e+06	3.26197e+06	3.00637e+06	4.29283e+06	2.94981e+06	930335	6.53877e+06	4.10344e+06	407757	1.58707e+06	5.80552e+06	3.4283e+06	2.96254e+06	2.04402e+06	3.18446e+06	3.41512e+06	3.35857e+06	3.47951e+06	3.46382e+06
M173T53	173.009	53	0.9	3.68054e+06	1.37706e+06	2.14791e+06	2.01112e+06	1.45568e+06	2.18844e+06	1.62486e+06	1.64327e+06	2.17361e+06	2.70462e+06	1.38315e+07	2.39025e+06	5.84236e+06	3.0039e+06	1.72428e+06	2.45062e+06	843953	2.96621e+06	2.18653e+06	2.43378e+06	3.75412e+06	756250	1.39613e+06	1.33773e+06	4.20668e+06	1.90665e+06	1.80222e+06	2.90451e+06	1.27389e+06	1.16164e+06	3.38439e+06	1.50242e+06	4.09364e+06	2.45284e+06	8.23091e+06	1.74268e+06	1.65463e+06	1.60428e+06	1.22344e+06	1.66061e+06	1.26572e+06	1.4984e+06	1.25848e+06	2.57151e+06	1.48162e+06
M173T63	172.986	62.9	1	1.36733e+08	1.34813e+08	1.36868e+08	1.60593e+08	1.25993e+08	1.40795e+08	1.38602e+08	1.39937e+08	1.46691e+08	1.7621e+08	1.56018e+08	2.27279e+08	2.4081e+08	2.06768e+08	2.04427e+08	2.18166e+08	2.08641e+08	2.25866e+08	2.4404e+08	1.93479e+08	1.68711e+08	1.05997e+08	9.13516e+07	1.69403e+08	1.91788e+08	1.70038e+08	1.63728e+08	1.98243e+08	1.627e+08	1.31953e+08	1.90084e+08	2.1439e+08	2.0033e+08	1.80325e+08	1.81866e+08	5.28323e+07	1.90307e+08	1.66933e+08	1.7404e+08	1.31663e+08	6.72846e+07	9.94994e+07	1.10859e+08	1.72052e+08	1.60738e+08
M173T78	173.105	77.6	1.3	953486	2.90698e+06	1.46723e+06	7.63882e+06	615171	963898	830311	1.01329e+06	828782	988929	1.57072e+06	3.45941e+06	1.01995e+06	969656	905390	819760	315169	1.39413e+06	3.24663e+06	1.05282e+06	672283	1.95137e+06	1.09787e+06	958324	718493	1.01865e+06	1.11183e+06	1.07869e+06	694231	1.28006e+06	1.09525e+06	856959	1.116e+06	2.45198e+06	1.13637e+06	1.12169e+06	317916	842947	543479	1.04921e+06	686430	1.70395e+06	1.07911e+06	60894.1	2.01298e+06
M173T90	172.988	89.9	1.5	1.76914e+07	4.73127e+06	6.89474e+06	5.38401e+06	1.11777e+07	4.9641e+06	5.20247e+06	5.28296e+06	5.3292e+06	5.70073e+06	1.01141e+07	2.55539e+07	7.53174e+06	7.68924e+06	1.16929e+07	1.4734e+07	7.21727e+06	1.39967e+07	3.11403e+07	1.15426e+07	1.8269e+07	1.245e+06	1.05914e+07	1.21628e+06	2.58247e+07	9.92975e+06	1.21816e+07	1.87305e+07	2.12286e+07	4.80004e+06	6.51282e+06	2.38564e+07	9.89836e+06	9.15256e+06	1.55515e+07	4.81712e+06	5.57787e+06	1.34734e+07	1.59727e+07	1.72382e+07	7.4141e+06	6.94891e+06	4.17171e+06	1.14676e+07	9.83251e+06
M173T94	173.044	93.6	1.6	3.04973e+07	2.85903e+07	4.25425e+07	3.22089e+07	3.14067e+07	4.3473e+07	5.17674e+07	2.9608e+07	3.09448e+07	3.45865e+07	4.23224e+07	4.66324e+07	1.73079e+07	4.45244e+07	3.72521e+07	3.87206e+07	3.27583e+07	4.28804e+07	5.26447e+07	4.0442e+07	5.27108e+07	4.79906e+07	3.8068e+07	4.41921e+07	4.00856e+07	5.26579e+07	1.77686e+07	5.04952e+07	3.81942e+07	2.2904e+07	1.77953e+07	2.9447e+07	4.86389e+07	1.61677e+07	3.35928e+07	2.29938e+07	2.90292e+07	4.21121e+07	3.66694e+07	4.45839e+07	3.31738e+07	2.26625e+07	2.47495e+07	3.66474e+07	1.72944e+07
M174T255	174.056	254.7	4.2	2.52443e+06	2.85904e+06	3.85201e+06	5.41022e+06	3.98706e+06	5.48779e+06	8.68767e+06	4.78197e+06	5.22195e+06	5.43969e+06	2.92657e+06	4.16494e+06	2.61075e+06	5.4531e+06	3.56195e+06	4.24601e+06	4.75874e+06	5.80836e+06	8.09826e+06	6.78147e+06	3.0169e+06	3.75764e+06	2.52825e+06	4.27676e+06	2.96365e+06	3.1388e+06	3.67944e+06	2.74183e+06	3.65739e+06	3.91985e+06	2.23123e+06	3.41427e+06	2.03239e+06	2.67608e+06	1.86309e+06	964288	2.67043e+06	3.79818e+06	3.47017e+06	3.45086e+06	3.00983e+06	3.34572e+06	3.25518e+06	4.49624e+06	4.10624e+06
M174T39	174.041	38.7	0.6	3.74755e+06	4.21835e+06	3.78888e+06	3.04039e+06	3.85744e+06	5.23608e+06	4.96105e+06	4.33334e+06	4.72598e+06	3.82533e+06	2.6771e+06	4.01521e+06	3.37105e+06	4.64599e+06	3.68411e+06	3.57704e+06	3.2735e+06	3.17277e+06	4.09746e+06	2.8903e+06	3.31166e+06	2.66161e+06	1.9364e+06	2.39148e+06	3.00111e+06	3.55901e+06	2.357e+06	2.52367e+06	2.49201e+06	2.03717e+06	4.0594e+06	2.6883e+06	2.04718e+06	3.00883e+06	1.87459e+06	1.13859e+06	5.15288e+06	2.72921e+06	2.83901e+06	3.24948e+06	3.13669e+06	3.26171e+06	3.0099e+06	3.67823e+06	3.14213e+06
M174T42	174.052	41.8	0.7	2.47655e+06	2.06778e+06	2.58925e+06	2.27031e+06	139788	105604	2.01179e+06	2.07543e+06	1.43117e+06	2.32412e+06	1.75105e+06	2.01986e+06	227225	1.98121e+06	995521	1.951e+06	1.86525e+06	3.55764e+06	1.91138e+06	1.52946e+06	2.88933e+06	1.62132e+06	1.02626e+06	1.55023e+06	4.60874e+06	1.22587e+06	4.00466e+06	22981.4	1.7483e+06	3.0791e+06	158193	1.90222e+06	1.65263e+06	1.07963e+06	257223	660082	26512.6	234348	423304	2.30499e+06	2.02692e+06	1.94346e+06	1.72024e+06	1.72031e+06	2.01081e+06
M174T63	173.989	63.1	1.1	5.45851e+06	4.97189e+06	2.85556e+06	5.76876e+06	4.8744e+06	5.83637e+06	4.81731e+06	4.95973e+06	2.44944e+06	6.89313e+06	4.64213e+06	9.71775e+06	1.03898e+07	8.63394e+06	8.52101e+06	8.89923e+06	8.08564e+06	4.05388e+06	9.71149e+06	7.67514e+06	6.73038e+06	3.00865e+06	2.90075e+06	6.43246e+06	7.84191e+06	3.6802e+06	6.17623e+06	7.77358e+06	5.61522e+06	3.44567e+06	7.51448e+06	8.69532e+06	8.44559e+06	6.10513e+06	6.56522e+06	1.98254e+06	7.23267e+06	6.45773e+06	6.20582e+06	5.38947e+06	1.12383e+06	1.5192e+06	4.10845e+06	6.61812e+06	8.01546e+06
M175T32	174.955	32.4	0.5	202849	181442	174559	131930	148186	142576	123382	123850	105229	91872.7	120523	121472	160964	184184	243542	266513	407916	368964	0	498578	0	653283	815251	829703	926426	965877	1.09605e+06	1.00625e+06	1.1503e+06	1.34104e+06	1.21012e+06	1.28579e+06	1.34911e+06	1.53416e+06	1.48877e+06	2.16422e+06	1.85468e+06	1.90978e+06	1.82907e+06	2.00307e+06	587080	358821	349066	599995	1.7585e+06
M175T43	175.025	43.4	0.7	3.003e+07	1.16033e+07	1.06631e+07	4.20021e+06	396211	2.25122e+06	3.2287e+06	2.31497e+06	3.18942e+06	1.14589e+06	3.60991e+07	2.14136e+06	2.41121e+07	1.26695e+06	8.53049e+06	3.24489e+06	8.12973e+06	2.15529e+06	393479	477573	1.99803e+07	5.9819e+06	1.20753e+07	6.12363e+06	1.79656e+07	7.1902e+06	5.54945e+06	1.64804e+07	2.77352e+06	6.87011e+06	1.32827e+07	5.88216e+06	1.48562e+07	1.00784e+07	5.85121e+07	1.88629e+07	7.43345e+06	2.93937e+06	3.41398e+06	9.41225e+06	1.43341e+07	1.47394e+07	1.68478e+07	8.75577e+06	8.64092e+06
M175T46	175.072	45.8	0.8	208913	6.6459e+06	401371	4.41726e+06	298407	190298	166538	1.02159e+06	936310	621125	350125	1.35864e+06	731631	387161	720235	2.73259e+06	3.12196e+06	1.15069e+06	6.93355e+06	1.01119e+06	2.6611e+06	3.40934e+06	1.91507e+06	4.5925e+06	684330	3.75219e+06	255642	3.87296e+06	3.30442e+06	869371	582054	2.55804e+06	4.81277e+06	2.78112e+06	95340.7	2.35342e+06	4.00878e+06	2.62838e+06	630761	304990	2.07067e+06	3.56909e+06	477231	2.87801e+06	3.05079e+06
M175T63	174.984	62.9	1	9.9097e+06	9.57264e+06	1.00511e+07	1.11138e+07	9.52953e+06	7.89861e+06	1.02721e+07	8.70327e+06	1.06355e+07	1.28581e+07	1.14972e+07	1.76827e+07	1.71589e+07	1.54563e+07	1.40737e+07	1.57537e+07	1.5333e+07	1.62064e+07	1.7406e+07	1.49482e+07	1.26355e+07	7.77922e+06	6.01742e+06	1.14456e+07	1.12221e+07	1.21238e+07	1.21115e+07	1.36316e+07	1.22137e+07	8.28753e+06	1.29976e+07	1.67239e+07	1.42836e+07	1.30406e+07	1.2739e+07	5.12378e+06	1.24819e+07	1.06149e+07	1.24508e+07	7.93321e+06	4.24715e+06	7.42056e+06	7.85547e+06	1.2603e+07	1.27879e+07
M175T65	174.908	64.8	1.1	2.08604e+06	826132	1.07373e+06	501631	996126	1.13551e+06	939264	1.74843e+06	736521	1.32066e+06	1.74341e+06	1.31701e+06	2.26714e+06	1.78212e+06	1.11318e+06	1.34547e+06	1.52881e+06	1.2335e+06	1.40341e+06	1.98058e+06	1.79989e+06	213904	479157	1.93758e+06	1.69575e+06	1.57997e+06	1.29995e+06	1.59665e+06	749566	135001	1.03137e+06	1.45842e+06	1.10374e+06	1.55916e+06	1.99986e+06	168685	1.88873e+06	1.3783e+06	1.9518e+06	1.2141e+06	1.02607e+06	1.40631e+06	1.26795e+06	1.29092e+06	1.29572e+06
M176T31	175.968	31.4	0.5	0	0	76649.6	97312.2	116960	144907	165780	157759	195219	200219	223314	187810	204490	205415	170978	213061	225138	186180	222084	182322	173617	188042	306914	180087	178137	241069	233338	200875	225398	262739	227030	205818	205142	188872	223616	333851	206638	241477	230568	232267	0	0	0	153183	196446
M176T46	176.056	46.4	0.8	2.38102e+07	2.33682e+07	1.7931e+07	2.38079e+07	1.85756e+07	1.82468e+07	2.44427e+07	1.74716e+07	2.57735e+07	2.15586e+07	1.94145e+07	2.29258e+07	2.0788e+07	2.40355e+07	1.99227e+07	2.28375e+07	2.03808e+07	2.21312e+07	2.80272e+07	2.18764e+07	1.7886e+07	1.43802e+07	1.10063e+07	1.4194e+07	1.609e+07	1.46858e+07	1.64444e+07	1.46952e+07	1.64217e+07	1.098e+07	1.19852e+07	1.56894e+07	1.43095e+07	1.59387e+07	2.60508e+07	1.47672e+07	1.51047e+07	1.48716e+07	1.64186e+07	1.49744e+07	1.64642e+07	1.90364e+07	1.86144e+07	1.72111e+07	1.91396e+07
M177T406	177.165	406	6.8	245447	659651	180027	1.07087e+06	1.54026e+06	1.43526e+06	1.51135e+06	1.5557e+06	296864	938741	867502	444520	956700	1.01937e+06	827803	700980	1.27151e+06	739021	420212	1.16332e+06	511124	636576	477554	888925	121542	718904	562406	611781	646453	60931.3	95483.9	110114	530316	393789	397391	3692.49	976444	818820	508443	638141	238365	926788	937147	753266	382489
M177T41	176.936	41.3	0.7	1.94772e+08	2.24285e+08	1.84107e+08	2.20914e+08	2.09541e+08	2.61455e+08	2.57288e+08	2.99561e+08	2.53396e+08	2.41719e+08	1.8508e+08	2.41923e+08	2.01632e+08	2.38735e+08	2.37039e+08	3.02512e+08	2.52059e+08	2.70372e+08	2.71351e+08	3.03756e+08	1.79675e+08	1.66942e+08	1.95888e+08	1.66266e+08	1.58157e+08	1.96796e+08	2.1259e+08	1.7904e+08	2.02529e+08	2.01669e+08	1.85954e+08	1.79354e+08	1.9781e+08	1.87287e+08	1.55271e+08	7.55572e+07	2.24128e+08	1.85446e+08	1.93561e+08	1.85735e+08	1.9436e+08	2.05332e+08	2.08709e+08	2.05524e+08	2.12623e+08
M177T51	177.039	50.8	0.8	3.64576e+07	2.54111e+07	2.81005e+07	2.89866e+07	2.70643e+07	3.25543e+07	2.56998e+07	3.10477e+07	3.838e+07	3.02847e+07	3.83749e+07	5.13355e+07	3.48233e+07	3.51196e+07	2.61525e+07	4.94375e+07	4.44897e+07	3.11493e+07	5.73e+07	3.83875e+07	2.73066e+07	3.96727e+07	2.24592e+07	2.296e+07	2.68526e+07	3.49435e+07	2.89677e+07	3.0447e+07	2.76814e+07	2.07591e+07	5.65407e+07	2.7423e+07	3.06303e+07	2.81248e+07	2.81167e+07	1.76523e+07	2.5592e+07	2.63888e+07	2.47187e+07	5.6051e+07	1.98816e+07	3.08134e+07	2.63274e+07	4.85774e+07	2.59658e+07
M178T250	178.124	250.4	4.2	729956	760034	1.33515e+06	887192	789327	818510	458013	644269	842367	827785	2.78849e+06	1.79098e+06	1.1541e+06	1.85787e+06	786688	936912	1.00034e+06	981467	716305	1.00057e+06	612533	247148	429194	658872	1.03016e+06	1.10014e+06	519186	504176	536744	1.09878e+06	1.16581e+06	1.06319e+06	1.11867e+06	1.19589e+06	1.10379e+06	1.06596e+06	1.3743e+06	1.15713e+06	1.0194e+06	1.16693e+06	579001	592548	573302	647879	614190
M178T61	178.051	60.9	1	5.27939e+06	8.94381e+06	7.12559e+06	5.31938e+06	1.17866e+07	8.54932e+06	4.70269e+06	7.44609e+06	5.02531e+06	7.53807e+06	5.95012e+06	5.65869e+06	6.11609e+06	6.13679e+06	6.23041e+06	2.03443e+07	7.89288e+06	1.53054e+07	1.45833e+07	7.77761e+06	8.56728e+06	8.30248e+06	1.301e+07	6.76435e+06	1.66769e+07	1.49112e+07	1.16019e+07	1.19869e+07	1.03483e+07	1.2587e+07	6.79102e+06	8.30786e+06	1.0425e+07	1.01065e+07	8.03534e+06	5.91398e+06	8.86616e+06	7.73011e+06	8.63442e+06	1.16629e+07	4.76033e+06	5.7557e+06	5.56261e+06	1.18208e+07	7.58703e+06
M178T62	178.072	62.2	1	1.78308e+07	1.96872e+07	9.09978e+06	2.44774e+07	1.2394e+07	2.18895e+07	2.28477e+07	2.18599e+07	2.72867e+07	1.47248e+07	1.10702e+07	1.3498e+07	2.75903e+07	5.07632e+06	1.46896e+07	1.48372e+07	1.4737e+07	2.6287e+07	2.83265e+07	2.4193e+07	1.21834e+07	1.92759e+07	2.00591e+07	1.11112e+07	1.26368e+07	1.39718e+07	1.10185e+07	1.02058e+07	2.38891e+07	6.14064e+06	2.10124e+07	2.44892e+07	2.60443e+07	1.04069e+07	2.08048e+07	8.73066e+06	2.38021e+07	1.37833e+07	1.19565e+07	2.11401e+07	1.69723e+07	1.82515e+07	1.84478e+07	2.34566e+07	2.73092e+07
M179T105	179.052	104.8	1.7	2.50096e+07	8.27149e+06	2.12351e+07	2.98699e+07	1.10615e+07	8.4659e+06	2.79959e+07	7.72488e+06	1.63841e+07	8.71541e+06	2.22153e+07	1.49575e+07	1.48457e+07	1.43698e+07	5.37825e+07	9.60934e+06	9.05041e+06	2.45593e+07	2.04395e+07	3.4625e+07	1.4143e+07	9.57244e+07	1.13409e+07	2.56785e+07	1.41004e+07	4.68654e+07	1.93702e+07	7.88394e+07	4.48089e+07	6.68195e+07	1.42844e+07	1.53764e+07	1.51394e+07	1.39339e+07	2.86214e+07	7.51932e+06	3.00034e+07	4.42894e+07	5.14461e+07	3.45054e+07	3.65976e+06	1.53406e+07	7.05501e+06	2.41887e+07	7.24944e+07
M179T118	179.052	118.2	2	2.87755e+06	7.99966e+06	2.91675e+07	2.39613e+07	2.8421e+07	8.40035e+06	2.60767e+07	8.05974e+06	6.58009e+06	2.2539e+07	1.04442e+07	2.81178e+07	2.40629e+07	5.84309e+07	1.45708e+07	1.0115e+08	7.51185e+07	1.98614e+07	2.50037e+07	1.20756e+07	1.32278e+07	4.35893e+07	2.29176e+07	1.15062e+07	4.34723e+07	1.27139e+07	1.39714e+07	2.68418e+07	2.80566e+07	2.45495e+07	1.35382e+07	1.25822e+08	1.40571e+08	1.34501e+07	2.20947e+07	7.71895e+06	2.35185e+07	1.9759e+07	1.29495e+07	1.78982e+07	3.06537e+06	1.30528e+07	6.2773e+06	1.97919e+07	2.66421e+07
M179T131	179.052	131.2	2.2	1.57316e+07	5.52418e+06	1.71438e+07	2.80717e+06	7.07646e+06	5.98502e+06	2.38353e+07	4.5388e+06	1.2604e+07	3.04351e+07	5.30798e+07	2.53636e+07	1.97875e+07	1.99577e+07	1.7995e+07	6.65103e+06	2.53199e+07	1.47557e+07	1.74585e+07	1.14188e+07	8.82825e+06	2.64492e+07	3.19254e+06	6.06258e+07	2.85406e+07	8.16261e+07	6.06786e+07	3.35633e+07	1.38913e+07	3.90125e+07	1.57904e+08	3.82523e+07	9.79279e+06	9.29584e+06	2.38475e+07	5.56341e+06	1.938e+07	4.10197e+07	1.73782e+07	2.08343e+07	1.96287e+06	1.73931e+07	4.39314e+06	1.95921e+07	1.68223e+07
M179T147	179.052	146.7	2.4	2.06946e+07	4.84406e+06	1.25739e+07	1.93321e+07	3.25075e+07	5.28969e+06	2.34069e+07	7.94429e+06	4.89808e+06	2.00511e+07	1.59319e+07	7.32921e+06	1.93018e+07	1.37263e+07	1.55859e+07	4.26259e+07	5.54373e+06	1.88848e+07	5.56553e+06	1.43558e+07	7.11365e+06	1.58313e+07	6.31522e+06	2.33947e+07	7.57031e+07	7.07179e+06	2.316e+07	2.4332e+07	2.47983e+07	1.76143e+07	4.67212e+06	2.30878e+07	3.20898e+06	7.44521e+06	1.31169e+07	5.09931e+06	1.56004e+07	1.61085e+07	2.16571e+07	3.02709e+07	1.60148e+06	9.44248e+06	3.42127e+06	9.32119e+06	6.96631e+06
M179T157	179.052	156.6	2.6	1.82335e+07	5.67026e+06	1.55621e+07	1.4669e+07	1.45432e+07	6.38769e+06	5.43958e+06	4.65902e+06	4.99793e+06	2.93656e+06	6.87583e+06	5.51097e+07	9.273e+06	2.55257e+07	7.19177e+06	7.18572e+06	2.72223e+07	1.74862e+07	3.95648e+07	6.02041e+06	8.59138e+06	1.84347e+07	2.8765e+07	1.48479e+07	8.97693e+06	2.04133e+07	9.66996e+06	2.95398e+07	1.80942e+07	7.33776e+06	2.98627e+07	1.70179e+07	9.55862e+06	9.26842e+06	4.06529e+07	6.21041e+06	2.68265e+06	1.70102e+07	2.03617e+07	8.42997e+06	1.78277e+06	8.38325e+06	4.0388e+06	6.18012e+06	1.82683e+07
M179T171	179.052	171	2.9	1.13758e+07	5.56877e+06	5.82831e+06	1.31593e+07	1.13259e+07	6.39049e+06	4.74614e+07	7.90394e+06	1.86884e+07	7.39104e+06	8.70574e+06	1.4401e+07	2.13614e+07	1.79e+07	2.36552e+07	7.14017e+06	2.61973e+07	2.2179e+06	7.66317e+06	1.41769e+07	8.53236e+06	7.11905e+06	2.77567e+07	1.92377e+07	8.60404e+06	1.29166e+07	1.82732e+07	9.24181e+06	1.48892e+07	1.32015e+07	2.17655e+07	1.47251e+07	1.66366e+07	9.01186e+06	2.61155e+07	6.2724e+06	1.65412e+07	5.21588e+06	1.92956e+07	3.73e+07	1.69757e+06	2.1053e+07	4.04331e+06	1.46785e+07	1.87945e+07
M179T187	179.052	187.4	3.1	1.8699e+07	4.53358e+06	4.64237e+06	9.09243e+06	1.25555e+07	4.87909e+06	4.40904e+06	1.39619e+07	5.33235e+06	6.62997e+06	1.08732e+07	1.48571e+07	2.31696e+06	1.39178e+07	1.18832e+07	2.03687e+07	1.66479e+07	1.4497e+07	1.6266e+07	1.37818e+07	6.55359e+06	3.41418e+07	5.93367e+06	2.66619e+07	2.19414e+07	6.50612e+06	1.67419e+07	1.72928e+07	2.01377e+07	6.9475e+06	1.87319e+07	1.69301e+06	1.66642e+06	7.23589e+06	1.90984e+07	5.08692e+06	1.38458e+07	2.26731e+07	1.70473e+07	1.50002e+06	1.24795e+06	911063	3.12102e+06	2.43519e+07	1.5617e+07
M179T202	179.052	202.1	3.4	1.00697e+07	4.93427e+06	2.22322e+07	6.10015e+06	1.76233e+07	5.72364e+06	2.14247e+07	4.5288e+06	1.9137e+06	1.48609e+06	7.49235e+06	7.50738e+06	2.23273e+07	1.58143e+06	6.33421e+06	1.65938e+07	3.66255e+07	6.40883e+06	9.33677e+06	1.23073e+07	7.43234e+06	6.68384e+06	1.5243e+07	1.27877e+07	8.32618e+06	1.65613e+07	8.49342e+06	1.81271e+07	4.5351e+06	3.27936e+07	7.88952e+06	1.20284e+07	1.71279e+07	8.42732e+06	2.78582e+07	5.95818e+06	1.59019e+07	2.41536e+07	1.76129e+07	7.59905e+06	1.46473e+06	2.865e+06	3.51142e+06	5.7037e+06	7.267e+06
M179T234	179.052	234	3.9	6.44533e+06	4.80779e+06	7.85479e+06	7.84984e+06	1.98627e+07	5.36849e+06	5.14024e+06	4.48798e+06	7.12424e+06	1.71585e+07	2.40817e+07	1.74469e+07	7.7891e+06	1.86591e+06	1.42042e+07	1.90504e+07	1.49253e+07	1.66084e+07	1.80599e+07	1.15757e+07	7.16383e+06	6.2477e+06	1.52242e+07	2.10262e+07	1.60097e+07	1.09013e+07	8.31804e+06	1.25027e+07	2.26214e+07	2.52338e+07	8.08203e+06	8.06754e+06	2.06473e+07	7.87795e+06	2.00649e+07	6.24383e+06	1.81523e+07	3.08279e+07	2.68238e+07	3.09861e+06	1.29157e+06	9.11979e+06	3.22264e+06	3.56332e+06	7.10246e+06
M179T251	179.053	251.2	4.2	1.44422e+07	6.79412e+06	2.13993e+07	2.30161e+07	9.41223e+06	8.28488e+06	2.35904e+07	7.36639e+06	6.55455e+06	1.54707e+07	1.05847e+07	2.70351e+07	4.11249e+07	2.97284e+07	1.18852e+07	1.52432e+07	8.88732e+06	2.39656e+07	9.1098e+06	6.85204e+06	1.04088e+07	3.10559e+07	3.45693e+07	2.6369e+07	3.36171e+07	2.30554e+07	2.84813e+07	1.80884e+07	1.08141e+07	2.71772e+07	7.14834e+07	2.57969e+07	3.243e+07	1.23105e+07	3.18906e+07	8.49403e+06	2.47333e+07	1.17104e+07	1.10293e+07	2.91134e+07	2.01047e+06	4.77845e+06	4.75971e+06	3.20123e+07	3.88086e+07
M179T266	179.053	266.1	4.4	3.29948e+07	7.46249e+06	1.71437e+07	2.5024e+07	2.70278e+07	8.79348e+06	1.948e+07	7.36269e+06	5.71421e+06	3.19907e+07	2.57058e+07	2.85734e+07	8.42861e+06	2.39018e+07	1.68989e+07	4.21878e+07	2.26258e+06	2.8307e+07	2.04395e+07	2.46233e+07	1.06948e+07	2.78596e+07	1.81778e+07	9.83919e+06	1.04341e+07	2.82761e+07	2.50036e+07	3.96566e+07	2.96807e+07	2.43706e+07	1.21913e+07	3.11274e+07	2.72918e+07	1.20417e+07	2.7543e+07	8.9064e+06	1.35284e+07	1.29629e+07	1.26201e+07	3.03418e+07	2.13642e+06	7.70257e+06	5.07875e+06	3.33361e+06	1.5488e+07
M179T283	179.052	283.3	4.7	2.67604e+07	6.66171e+06	1.84241e+07	1.19474e+07	1.58249e+07	7.5879e+06	2.03612e+07	1.00059e+07	773887	2.04482e+07	1.46628e+07	3.12008e+07	2.28115e+06	2.15254e+07	1.97054e+07	8.4218e+06	2.50598e+07	1.59241e+07	1.35137e+07	6.43023e+06	8.95157e+06	2.08728e+07	1.12061e+07	1.35359e+07	4.47403e+07	2.1875e+07	2.44318e+07	3.78427e+06	1.31398e+07	2.66058e+07	1.30207e+07	4.56527e+07	1.06426e+07	1.05253e+07	2.73758e+07	7.70157e+06	9.14647e+06	2.00157e+07	2.8894e+07	1.32526e+07	1.90679e+06	2.2481e+07	4.41916e+06	2.33245e+07	1.86949e+07
M179T296	179.053	295.8	4.9	2.22191e+07	5.66145e+06	2.08282e+07	2.83685e+07	1.74506e+06	6.61849e+06	2.33555e+07	4.19752e+06	3.52437e+06	1.23651e+07	2.03786e+07	1.50791e+06	9.66689e+06	2.31679e+07	1.82417e+07	2.13382e+07	2.28069e+06	1.91025e+07	1.76155e+07	2.32472e+07	8.08424e+06	3.82392e+07	1.69776e+06	2.5762e+07	8.03899e+06	2.16826e+06	2.09841e+07	1.01772e+07	2.25221e+07	1.32427e+07	8.63836e+06	9.07701e+06	1.27243e+07	9.04093e+06	8.51447e+06	7.10077e+06	2.41364e+07	8.40433e+06	1.75495e+07	8.26163e+06	1.79283e+06	3.30157e+06	3.98553e+06	2.78101e+07	1.33689e+07
M179T307	179.053	306.8	5.1	4.2507e+06	4.3376e+06	1.01729e+07	1.17002e+07	8.08976e+06	5.0125e+06	6.58592e+06	880422	7.74498e+06	1.50218e+07	9.76047e+06	1.47589e+07	2.09352e+07	1.64861e+07	1.79852e+07	5.40946e+06	1.17924e+07	1.4173e+07	4.91924e+06	3.9976e+06	5.89464e+06	1.13707e+07	2.5304e+07	5.85801e+06	6.10105e+06	6.1747e+06	6.79504e+06	1.73289e+07	6.47456e+06	1.19733e+07	2.69453e+07	1.73146e+07	1.99901e+07	6.6812e+06	3.04745e+07	4.96526e+06	1.2869e+07	2.7215e+07	6.1815e+06	1.4279e+07	1.2873e+06	1.12367e+07	2.96669e+06	5.24366e+06	6.0477e+06
M179T32	179.035	32.3	0.5	234110	169075	124891	84857.3	67893.9	108581	0	224186	0	90393.9	147087	0	0	115892	215348	122993	164800	97962.5	117123	0	225081	165873	197313	113528	98100.8	156795	0	180540	184361	0	114667	139741	0	390924	184074	271178	0	0	110426	0	113249	135282	115820	136903	0
M179T320	179.053	319.5	5.3	2.69382e+07	5.54364e+06	6.09446e+06	1.02015e+07	1.87567e+07	6.51213e+06	1.34093e+07	5.76522e+06	6.85461e+06	2.15676e+06	1.74506e+07	1.38911e+07	1.5602e+07	1.95701e+07	1.28663e+06	6.22465e+06	1.95259e+07	1.35225e+07	2.27232e+07	1.99248e+07	7.8383e+06	1.33296e+07	2.12877e+07	2.9514e+06	2.05439e+07	1.57545e+07	1.67805e+07	3.20404e+07	6.03799e+07	9.45315e+06	1.66831e+06	1.24267e+07	9.11497e+06	9.28663e+06	2.73274e+07	6.77588e+06	3.24796e+06	3.63422e+07	2.23619e+07	2.09839e+06	1.75218e+06	1.27699e+07	3.93483e+06	3.03302e+07	2.17254e+07
M179T332	179.053	331.6	5.5	1.48893e+07	4.52365e+06	1.23499e+07	1.90701e+07	5.49833e+06	5.11875e+06	1.71641e+07	4.13069e+06	9.33162e+06	2.47564e+07	1.48541e+07	6.22939e+06	1.62195e+06	7.0387e+06	5.87456e+06	1.17639e+07	2.36935e+07	2.66132e+07	5.57976e+06	4.53303e+06	6.12815e+06	2.57674e+06	1.26799e+07	5.82044e+06	6.43336e+06	2.97432e+07	6.56606e+06	9.9447e+06	6.75964e+06	7.01994e+06	6.77662e+06	2.18883e+07	2.01861e+07	6.92335e+06	9.93681e+06	5.49307e+06	1.53427e+07	6.16991e+06	1.22083e+07	2.12389e+07	1.36302e+06	5.25623e+06	3.24093e+06	5.27526e+06	1.2001e+07
M179T352	179.053	352	5.9	1.13009e+07	5.73123e+06	1.02028e+06	1.38064e+07	1.43778e+07	6.58368e+06	2.41248e+07	1.15833e+07	2.08676e+07	2.89394e+07	1.62637e+07	1.14807e+07	2.04318e+06	1.85397e+07	3.58948e+07	3.49225e+07	3.81606e+06	3.42263e+07	1.5896e+07	2.42581e+06	8.1224e+06	2.52569e+07	2.40842e+07	6.58526e+07	6.73004e+06	1.3423e+07	2.31626e+07	1.70293e+07	1.57474e+07	2.15573e+07	2.8651e+07	1.23324e+07	4.96666e+07	9.7047e+06	1.79255e+07	7.59015e+06	4.25315e+06	1.8855e+07	2.64872e+07	2.43624e+07	1.67032e+06	3.44838e+06	4.02033e+06	7.00935e+06	1.39233e+07
M179T378	179.053	378.3	6.3	4.63994e+06	4.47754e+06	1.42998e+07	1.64503e+07	2.20301e+07	5.14939e+06	1.30884e+07	6.18518e+06	9.00602e+06	1.05849e+07	5.33956e+06	2.15208e+07	1.48617e+07	1.86303e+07	1.05284e+07	5.7581e+06	1.16734e+07	1.8987e+06	3.03402e+07	1.54396e+07	6.0404e+06	1.80038e+07	5.65876e+06	6.24472e+06	6.38662e+06	1.1797e+07	5.80157e+06	1.70313e+07	2.29359e+07	8.9822e+06	1.9371e+07	2.53754e+07	9.54284e+06	7.04399e+06	6.91174e+06	5.59968e+06	3.08035e+07	6.59038e+06	9.74397e+06	1.81633e+07	1.33646e+06	8.63355e+06	3.06622e+06	5.49019e+06	2.19998e+07
M179T393	179.053	393	6.6	1.34874e+07	3.46587e+06	6.83416e+06	1.01424e+07	2.24611e+07	4.06904e+06	4.15327e+06	3.4585e+06	6.00906e+06	1.69229e+07	1.04686e+07	4.77705e+06	2.0059e+07	1.7992e+07	2.66475e+07	1.24084e+07	1.46027e+07	4.66172e+06	2.54174e+06	3.64367e+06	4.66511e+06	2.80877e+06	4.6809e+06	4.74865e+06	5.288e+06	1.3657e+07	9.95116e+06	1.76636e+07	1.31204e+07	5.55238e+06	1.10016e+07	1.13814e+07	1.6639e+07	5.42843e+06	3.0046e+07	4.42923e+06	9.34436e+06	1.76809e+07	5.18887e+06	1.61688e+07	999711	9.27143e+06	2.432e+06	4.40313e+06	1.61223e+07
M179T41	178.94	41.2	0.7	2.53395e+06	2.59246e+06	2.06206e+06	2.59031e+06	2.42241e+06	3.37774e+06	2.88868e+06	3.92892e+06	3.47074e+06	3.0713e+06	2.169e+06	2.82798e+06	2.48061e+06	2.85185e+06	2.80325e+06	3.61867e+06	3.14019e+06	3.47918e+06	3.12577e+06	3.33666e+06	2.27698e+06	1.77149e+06	2.45299e+06	1.81544e+06	1.68665e+06	2.48894e+06	2.61762e+06	1.90473e+06	2.33535e+06	2.24056e+06	2.23858e+06	2.24609e+06	2.55351e+06	2.35479e+06	1.72247e+06	768913	2.69989e+06	2.19003e+06	2.47502e+06	2.12022e+06	2.26049e+06	2.3371e+06	2.24533e+06	2.64218e+06	2.44886e+06
M179T412	179.053	411.7	6.9	1.09338e+06	4.49366e+06	1.48286e+07	5.0688e+06	5.34513e+06	4.90377e+06	1.41249e+07	4.09881e+06	1.36001e+06	2.3552e+07	1.54527e+07	1.57339e+07	6.52802e+06	6.73103e+06	6.55592e+06	2.82857e+07	5.65086e+06	2.37757e+07	1.21536e+07	4.6181e+06	6.38088e+06	5.97921e+06	6.01489e+06	1.51606e+07	6.45625e+06	3.25458e+07	6.60538e+06	7.25e+06	3.05916e+07	6.95666e+06	1.84566e+07	1.6846e+07	1.40336e+06	7.24083e+06	6.72901e+06	5.70184e+06	1.07061e+07	1.34974e+07	2.12339e+06	7.43826e+06	1.34082e+06	5.50533e+06	2.97981e+06	1.22217e+07	3.14164e+07
M179T430	179.053	430	7.2	1.20937e+07	3.64627e+06	1.35045e+07	2.2524e+06	1.84859e+07	4.1376e+06	1.28401e+07	2.37073e+06	5.26247e+06	2.58398e+06	1.50529e+07	1.4569e+07	9.81754e+06	1.85035e+07	1.31179e+07	1.83372e+07	1.46157e+06	2.15573e+07	2.11009e+07	2.28076e+07	5.49448e+06	1.76045e+06	8.13185e+06	3.17805e+07	2.53674e+06	1.86478e+07	8.64558e+06	1.45199e+07	2.74767e+06	5.05411e+06	7.16366e+06	1.63318e+07	2.72653e+07	6.09483e+06	1.39329e+06	4.54883e+06	1.52606e+07	1.84053e+07	2.63908e+07	9.10811e+06	1.17781e+06	2.74156e+06	2.62007e+06	1.19025e+07	2.34666e+07
M179T445	179.053	445.1	7.4	1.08894e+07	4.25573e+06	1.03242e+07	2.35176e+06	2.1477e+07	4.73839e+06	1.40961e+06	1.56098e+06	1.10722e+07	1.04655e+07	1.05039e+07	1.52598e+07	1.51289e+07	2.26924e+07	1.86258e+07	5.14515e+06	1.12574e+07	1.86115e+06	6.3269e+06	4.3394e+06	6.00049e+06	1.05484e+07	1.15977e+07	1.79934e+07	2.57746e+07	2.05521e+07	1.99023e+07	1.37525e+07	6.7798e+06	1.39495e+07	7.84433e+06	1.27779e+06	5.11015e+06	6.83337e+06	1.35262e+07	5.3762e+06	8.7998e+06	1.27242e+07	7.15862e+06	3.38712e+06	1.05725e+06	4.38377e+06	3.08967e+06	4.39744e+06	1.60448e+07
M179T49	179.055	49.1	0.8	2.8525e+09	2.09961e+09	2.1783e+09	2.18345e+09	2.01365e+09	1.43972e+09	1.41794e+09	6.28931e+08	1.39502e+09	1.91844e+09	2.60843e+09	3.10618e+09	2.38547e+09	2.51976e+09	1.62426e+09	1.50431e+09	1.44765e+09	1.59526e+09	1.61125e+09	7.52243e+08	2.48385e+09	1.9283e+09	1.92044e+09	2.15135e+09	2.50391e+09	2.35877e+09	2.63674e+09	2.5536e+09	2.23327e+09	1.93763e+09	2.01868e+09	2.18613e+09	2.56802e+09	2.45354e+09	1.80291e+09	9.06333e+08	2.2362e+09	2.12916e+09	2.36969e+09	1.96447e+09	2.3057e+09	2.29091e+09	2.37984e+09	1.8685e+09	1.90342e+09
M179T76	179.052	76.2	1.3	1.09506e+08	6.60735e+07	1.48006e+08	4.32154e+08	4.70437e+08	5.38557e+07	5.19809e+07	8.79534e+07	6.76497e+07	3.58928e+08	1.19496e+08	1.07933e+08	1.04493e+08	7.5842e+07	7.28238e+07	1.56215e+08	5.41805e+07	6.47798e+07	1.40212e+08	1.50857e+08	9.80714e+07	8.47171e+07	7.41965e+07	4.74943e+08	1.00039e+08	3.75454e+08	1.01852e+08	1.84794e+08	1.53884e+08	8.68257e+07	4.60674e+08	1.01463e+08	1.02089e+08	9.03703e+07	3.56325e+08	2.90743e+07	3.19896e+08	1.15638e+07	1.32257e+08	3.44554e+08	5.90277e+07	4.84557e+08	6.67263e+07	7.43919e+07	7.00573e+07
M180T261	180.103	260.9	4.3	954031	733126	763401	617165	1.15889e+06	882156	792858	528445	703376	362803	2.42958e+06	456988	985342	1.19505e+06	1.06911e+06	598242	864764	953308	928137	706072	1.50222e+06	934597	965199	1.05654e+06	1.08901e+06	985819	1.21634e+06	2.07518e+06	1.70147e+06	1.44118e+06	1.09966e+06	1.50489e+06	1.3186e+06	1.196e+06	861093	940474	1.36782e+06	2.46657e+06	2.59575e+06	1.17229e+06	576625	376351	353984	651571	696704
M180T32	180.103	32	0.5	0	64711.2	52490.3	61826.4	79736.9	102692	66990.4	76694	96313.8	87064.5	0	109355	108551	0	100864	72739.5	0	0	0	103964	0	0	101508	82116.1	0	0	98946.5	0	154574	0	128983	152607	124623	0	0	0	0	0	148552	114961	40367.6	0	57084.5	90477.3	111363
M180T49_1	180.034	49.1	0.8	164016	33400.9	2.45834e+06	719580	4.00307e+06	5.85824e+06	6.60228e+06	8.39063e+06	5.95527e+06	8.85368e+06	439148	514197	381233	346222	3.94861e+06	7.13329e+06	5.91668e+06	6.1335e+06	3.75557e+06	1.13057e+07	4.91354e+06	2.69074e+06	2.02227e+06	3.96935e+06	3.88566e+06	4.02623e+06	469387	579059	1.99556e+06	333440	2.42234e+06	2.65823e+06	3.58428e+06	591186	3.74514e+06	296168	3.18067e+06	539516	3.33127e+06	3.22905e+06	3.03522e+06	3.71846e+06	3.54551e+06	4.74616e+06	813622
M180T49_2	180.059	49.1	0.8	1.94473e+08	1.4098e+08	1.52849e+08	1.50115e+08	1.67782e+08	1.18063e+08	1.21309e+08	1.1311e+08	1.03975e+08	1.31577e+08	1.82103e+08	2.1019e+08	1.95179e+08	2.00365e+08	1.30998e+08	1.23463e+08	1.0803e+08	1.21902e+08	1.20194e+08	1.0495e+08	1.86993e+08	1.42563e+08	1.46051e+08	1.59682e+08	1.78345e+08	1.78926e+08	1.89285e+08	1.87084e+08	1.76188e+08	1.60508e+08	1.72733e+08	1.86602e+08	1.92344e+08	1.7576e+08	1.48595e+08	8.20613e+07	1.63883e+08	1.51642e+08	1.70384e+08	1.59803e+08	1.52819e+08	1.57929e+08	1.55277e+08	1.45532e+08	1.5405e+08
M180T72	180.067	71.8	1.2	1.06359e+07	1.6498e+07	1.16962e+07	6.93007e+06	4.95171e+06	1.20052e+07	5.08958e+06	2.01751e+07	2.01767e+07	1.58833e+07	1.31199e+07	2.28563e+07	4.28003e+07	9.75141e+06	1.65978e+07	1.65515e+07	1.41074e+07	1.67398e+07	1.84516e+07	1.88584e+07	1.64862e+07	1.81116e+07	1.47684e+07	1.29779e+07	1.60025e+07	2.03608e+07	9.27427e+06	1.52023e+07	2.29033e+07	1.13683e+07	1.03075e+07	5.32428e+07	1.34976e+07	8.01741e+06	6.958e+06	2.71266e+06	4.93849e+07	1.61746e+07	1.74901e+07	7.39535e+06	1.54396e+07	3.56703e+07	1.69783e+07	3.6727e+07	1.49953e+07
M181T49_1	181.06	49.4	0.8	3.53589e+07	2.579e+07	2.80996e+07	2.63964e+07	2.95397e+07	2.12593e+07	2.20674e+07	7.88122e+06	1.82765e+07	2.29101e+07	3.11645e+07	3.83478e+07	3.42751e+07	3.47822e+07	2.30077e+07	2.14075e+07	1.93262e+07	2.12644e+07	2.03652e+07	1.17978e+07	3.36191e+07	2.57237e+07	2.55557e+07	2.87148e+07	3.10911e+07	3.15837e+07	3.2881e+07	3.20271e+07	3.04236e+07	2.88104e+07	2.95191e+07	3.25787e+07	3.30521e+07	3.34595e+07	2.80979e+07	1.49078e+07	2.80183e+07	2.74313e+07	3.01829e+07	2.72175e+07	2.47945e+07	2.95642e+07	2.93555e+07	2.62268e+07	2.69302e+07
M181T49_2	181.072	49	0.8	6.63171e+07	5.47209e+07	2.93331e+07	3.97211e+07	5.44602e+07	4.82767e+07	3.81986e+07	3.41463e+07	5.82207e+07	5.51256e+07	5.39809e+07	9.75198e+07	4.39708e+07	4.27586e+07	4.79749e+07	5.00573e+07	4.97554e+07	4.66239e+07	5.45452e+07	2.43503e+07	6.56634e+07	5.1905e+07	5.43989e+07	5.45416e+07	7.4688e+07	8.18008e+07	6.36777e+07	7.06495e+07	6.0096e+07	5.2493e+07	7.23881e+07	9.80004e+07	1.04174e+08	5.56873e+07	9.81181e+07	3.67095e+07	5.74313e+07	6.44383e+07	1.2231e+08	5.35497e+07	5.67494e+07	5.5191e+07	5.94256e+07	5.5808e+07	6.24507e+07
M181T56	181.037	56	0.9	1.84762e+06	806207	687110	6.17196e+06	5.18721e+06	1.87912e+06	1.80157e+06	8.73169e+06	1.35803e+06	1.22248e+06	1.53023e+06	3.13152e+06	1.06497e+06	1.15522e+06	1.40023e+06	1.26183e+06	1.47121e+06	1.47699e+06	1.02087e+06	5.10417e+06	1.48804e+06	8.05061e+06	1.05227e+06	679393	3.07969e+06	684529	5.83542e+06	1.22754e+06	1.03098e+06	958586	811770	3.22526e+06	4.47396e+06	681209	1.65698e+07	3.56729e+06	977698	659021	3.1914e+06	5.10777e+06	1.2465e+06	1.33631e+06	1.39986e+06	1.27515e+06	5.32876e+06
M181T57	180.973	56.8	0.9	2.54595e+07	3.59398e+07	3.87919e+07	6.10958e+07	3.35996e+07	4.02928e+07	3.4309e+07	6.47748e+07	2.92368e+07	2.10201e+07	2.03173e+07	1.64852e+07	1.8354e+07	2.16865e+07	2.66558e+07	4.18495e+07	2.94677e+07	2.59831e+07	2.27878e+07	3.65094e+07	2.86322e+07	1.02283e+08	8.24513e+07	2.70322e+07	2.29541e+07	2.91013e+07	6.58275e+07	2.00512e+07	5.66171e+07	7.72284e+07	2.95991e+07	2.35632e+07	2.9667e+07	3.9786e+07	8.46707e+07	2.72232e+07	2.27067e+07	3.35445e+07	2.39689e+07	3.44024e+07	3.79485e+07	4.36646e+07	4.05022e+07	4.11369e+07	3.37579e+07
M181T63	180.931	63.5	1.1	3.87599e+07	2.76408e+07	2.95169e+07	3.3375e+07	3.00737e+07	3.4184e+07	2.59485e+07	2.65592e+07	3.22227e+07	3.38031e+07	2.95447e+07	1.10316e+07	3.31374e+06	3.53407e+07	1.09487e+07	3.54213e+07	9.89955e+06	3.37906e+07	3.55769e+07	2.57324e+07	2.69629e+07	1.8536e+07	1.69378e+07	1.54009e+07	3.05856e+07	2.44812e+07	2.66104e+07	3.22081e+07	2.64306e+07	1.86711e+07	2.65054e+07	3.00391e+07	1.21185e+07	1.36741e+07	2.26228e+07	9.22415e+06	3.05947e+07	2.45306e+07	2.49087e+07	2.17134e+07	3.1449e+07	3.17669e+07	3.14894e+07	2.86697e+07	2.72927e+07
M181T65	180.973	65.1	1.1	1.52501e+07	2.36938e+07	5.35852e+06	5.67764e+06	1.87778e+07	5.14358e+06	1.916e+07	8.74068e+06	2.19467e+07	1.5732e+07	2.60344e+06	1.16624e+07	1.18361e+07	1.37386e+07	1.42215e+07	4.03089e+06	1.87578e+07	3.39228e+06	1.58082e+07	4.22319e+06	1.76318e+07	1.13424e+07	3.84448e+07	4.19737e+06	1.41144e+07	1.90399e+07	6.38465e+06	1.06336e+07	6.07711e+06	1.21471e+07	1.77281e+07	1.41073e+07	4.43759e+06	4.95401e+06	5.26698e+06	2.78843e+06	1.63428e+07	5.18229e+06	1.3444e+07	1.99609e+07	2.00005e+07	5.11533e+06	2.26813e+07	4.83038e+06	1.88483e+07
M181T76	181.06	75.8	1.3	4.37356e+06	2.88194e+06	3.24933e+06	1.95669e+06	3.84285e+06	4.73951e+06	2.16523e+06	2.90808e+06	3.74925e+06	3.85559e+06	8.27216e+06	6.16371e+06	3.5145e+06	3.27661e+06	1.44476e+06	3.56526e+06	3.55949e+06	2.91875e+06	3.85716e+06	2.68947e+06	4.51123e+06	2.35874e+06	7.11121e+06	6.87242e+06	4.84684e+06	8.50232e+06	6.74961e+06	5.0245e+06	9.50013e+06	3.21841e+06	4.61272e+06	6.42112e+06	3.61239e+06	1.37152e+06	4.6445e+06	2.34606e+06	3.47778e+06	7.86106e+06	6.52282e+06	7.43438e+06	3.10673e+06	3.61868e+06	1.87502e+06	6.00451e+06	7.36432e+06
M181T83	181.006	83	1.4	1.30728e+06	2.10302e+06	2.53503e+06	2.24794e+06	1.91517e+06	2.44444e+06	1.39771e+06	1.0394e+06	2.2747e+06	2.10161e+06	978267	2.4754e+06	1.03266e+06	1.81769e+06	1.39986e+06	2.00959e+06	2.20721e+06	998909	2.2158e+06	2.49327e+06	2.05523e+06	2.8626e+06	1.75287e+06	2.13953e+06	965410	2.37192e+06	1.17047e+06	2.21872e+06	1.9402e+06	1.86503e+06	2.26335e+06	729604	2.2816e+06	1.73057e+06	2.60617e+06	2.46344e+06	1.65302e+06	2.17116e+06	2.09883e+06	2.04452e+06	1.45648e+06	1.92685e+06	1.83447e+06	1.89174e+06	2.38069e+06
M182T230	182.009	229.9	3.8	2.78587e+06	2.60629e+06	1.87878e+06	2.47011e+06	2.29913e+06	1.99018e+06	1.94025e+06	6.705e+06	3.67891e+06	2.86608e+06	2.41311e+06	1.25396e+06	1.0712e+06	997043	6.90452e+06	2.35437e+06	2.92874e+06	1.36036e+06	1.22529e+06	1.87451e+06	6.09695e+06	2.71068e+06	3.07087e+06	2.62502e+06	1.01288e+06	1.23411e+06	3.34368e+06	3.44842e+06	2.34521e+06	1.59498e+06	1.45681e+06	1.44835e+06	1.80684e+06	7.53575e+06	2.99764e+06	3.84939e+06	2.58718e+06	1.42154e+06	1.92619e+06	2.09101e+06	3.31129e+06	2.39462e+06	2.23458e+06	4.03744e+06	4.32031e+06
M182T61	182.046	61	1	4.72491e+07	3.66186e+07	5.11594e+07	3.96586e+07	4.69602e+07	4.15949e+07	4.99638e+07	4.92692e+07	4.35308e+07	4.67461e+07	5.82551e+07	5.73188e+07	3.80659e+07	5.21694e+07	3.57977e+07	4.87022e+07	3.80821e+07	3.94987e+07	4.56545e+07	4.42828e+07	4.21421e+07	3.60074e+07	2.86153e+07	4.8099e+07	4.10402e+07	2.64695e+07	3.85009e+07	4.44613e+07	3.09671e+07	3.42014e+07	2.8965e+07	5.65862e+07	4.17403e+07	3.23786e+07	3.05528e+07	1.7303e+07	3.906e+07	4.29459e+07	4.25458e+07	3.6292e+07	4.16086e+07	4.1849e+07	4.05526e+07	4.20483e+07	4.43061e+07
M182T77	182.046	76.9	1.3	1.58516e+07	1.6461e+07	2.34633e+07	1.54336e+07	1.65866e+07	1.57605e+07	2.55924e+07	1.67389e+07	1.74904e+07	1.90094e+07	1.9365e+07	2.10412e+07	1.53351e+07	1.7488e+07	1.46352e+07	1.74827e+07	1.54906e+07	1.58221e+07	1.59407e+07	1.68579e+07	1.50657e+07	1.43502e+07	1.11765e+07	1.98298e+07	1.45613e+07	1.11034e+07	1.41781e+07	1.52906e+07	1.25583e+07	1.32147e+07	1.15928e+07	1.96523e+07	1.63034e+07	1.36071e+07	9.07291e+06	5.81698e+06	1.52633e+07	1.65645e+07	1.50473e+07	1.37736e+07	1.58681e+07	1.57953e+07	1.57302e+07	1.76935e+07	1.61979e+07
M183T32	183.077	31.8	0.5	93218.3	87321.4	0	68009.6	0	63452	77151.6	77626.1	70956.6	0	96230.7	78378.2	95959.5	95518.1	86271.7	0	0	102440	0	0	0	62900.9	141590	0	59460.2	0	95582.8	83465.7	113319	0	117103	108702	123970	0	158186	0	0	0	112977	0	78004	91503.6	63506.7	0	134743
M183T52	183.006	51.5	0.9	6.71261e+06	8.29342e+06	5.90248e+06	5.23798e+06	3.58045e+06	6.41865e+06	4.83118e+06	5.28312e+06	5.02496e+06	2.47465e+06	5.26644e+06	3.02641e+06	6.72398e+06	6.18729e+06	5.79966e+06	4.95917e+06	5.80014e+06	2.33282e+06	2.24467e+06	2.10074e+06	9.05033e+06	9.35883e+06	1.63174e+07	7.37472e+06	7.75274e+06	8.90753e+06	1.05083e+07	8.23484e+06	6.72799e+06	9.28469e+06	9.49386e+06	6.33488e+06	8.78631e+06	9.38433e+06	1.58788e+06	11709.3	7.87168e+06	6.32171e+06	6.18009e+06	8.06456e+06	5.62736e+06	5.22778e+06	5.93718e+06	6.21351e+06	5.35424e+06
M183T61	183.049	61	1	3.86909e+06	2.86574e+06	4.23575e+06	2.99191e+06	3.68093e+06	3.52178e+06	4.218e+06	4.10516e+06	3.39329e+06	3.72709e+06	4.59254e+06	4.7768e+06	3.16817e+06	4.21649e+06	2.59695e+06	4.21975e+06	2.97185e+06	3.22202e+06	3.32818e+06	3.78254e+06	3.39295e+06	3.02427e+06	2.11557e+06	4.02964e+06	3.34934e+06	2.01988e+06	3.45223e+06	3.62708e+06	2.52929e+06	2.75745e+06	2.1771e+06	4.60148e+06	3.15194e+06	2.77004e+06	2.50562e+06	1.27619e+06	2.95826e+06	3.42374e+06	3.5661e+06	3.2896e+06	3.30786e+06	3.38712e+06	3.47248e+06	3.25745e+06	3.50656e+06
M183T77	183.049	76.9	1.3	1.16551e+06	1.30922e+06	1.80316e+06	972564	1.09788e+06	390966	2.26966e+06	1.18329e+06	1.2823e+06	1.47636e+06	380263	1.71901e+06	952394	1.28443e+06	1.09461e+06	350058	1.08832e+06	1.09007e+06	289155	1.18808e+06	846386	1.03601e+06	262256	377902	883890	206586	991360	1.14531e+06	211473	233293	856590	1.44727e+06	299670	272932	127977	186222	1.02959e+06	1.10804e+06	1.05799e+06	992774	1.20766e+06	817703	953569	341132	1.13251e+06
M184T252	184.098	251.7	4.2	263368	1.09788e+06	1.31519e+06	415262	1.1735e+06	384669	415066	293488	1.59179e+06	1.27762e+06	475541	1.29939e+06	1.49161e+06	470629	1.38634e+06	1.63058e+06	1.0517e+06	1.67701e+06	1.47185e+06	554302	597813	132729	597600	2.18111e+06	1.3953e+06	1.67129e+06	581248	1.33977e+06	1.18033e+06	530823	540702	1.50543e+06	1.38382e+06	666886	2.00588e+06	631187	693835	1.52939e+06	1.15322e+06	689312	780263	1.68279e+06	1.17268e+06	529698	846980
M184T51	184.061	51.1	0.9	4.56426e+06	5.21648e+06	3.27385e+06	4.79544e+06	681404	4.03801e+06	4.51922e+06	9.74423e+06	6.27896e+06	4.8219e+06	2.47048e+06	4.1739e+06	3.77543e+06	3.66107e+06	820689	3.55891e+06	4.90262e+06	5.37751e+06	6.14099e+06	1.02163e+07	858535	2.56269e+06	5.9663e+06	425914	2.09982e+06	735849	565858	539308	1.39352e+06	7.2265e+06	514651	467830	410495	1.93657e+06	6.22501e+06	3.45251e+06	613771	2.90898e+06	912577	2.72271e+06	2.45892e+06	2.65361e+06	2.74079e+06	3.86672e+06	3.23743e+06
M184T61	184.098	60.9	1	1.07039e+06	1.17597e+06	1.47422e+06	1.08651e+06	853802	245168	269904	903236	1.17456e+06	1.10079e+06	1.76711e+06	1.16476e+06	1.37018e+06	467694	718081	615637	867846	881456	1.12335e+06	828582	911347	1.96137e+06	922737	1.30531e+06	811225	1.43031e+06	271691	780016	978307	454811	243456	763836	274335	312106	566676	593147	376059	1.35143e+06	1.14929e+06	291400	857873	897953	812682	912468	964958
M185T249	185.118	249	4.2	3.47849e+06	2.81979e+06	926247	3.14259e+06	2.89361e+06	2.79592e+06	1.21571e+06	1.56024e+06	2.43e+06	2.57447e+06	3.56219e+06	986140	950230	3.43167e+06	6.46729e+06	1.04242e+06	6.6723e+06	1.03653e+06	2.89699e+06	1.5419e+06	5.05664e+06	2.589e+06	5.12956e+06	2.97644e+06	5.79312e+06	6.60876e+06	952702	3.13819e+06	5.0791e+06	4.95572e+06	3.2657e+06	3.15513e+06	3.04401e+06	3.41934e+06	2.46152e+06	711315	2.02781e+06	1.93425e+06	2.21265e+06	2.1699e+06	2.64779e+06	961018	3.11186e+06	2.66933e+06	5.80207e+06
M185T38	184.986	37.9	0.6	8.96831e+06	1.04165e+07	1.09956e+07	1.7733e+07	1.80971e+07	1.87828e+07	1.12887e+07	1.932e+07	1.28923e+07	1.45758e+07	1.16035e+07	1.31994e+07	1.24178e+07	1.44414e+07	1.54535e+07	1.74108e+07	1.64286e+07	1.91251e+07	1.75257e+07	2.37956e+07	1.2331e+07	1.17491e+07	1.14275e+07	1.08018e+07	1.03074e+07	1.30109e+07	1.25684e+07	1.21839e+07	1.22624e+07	1.6783e+07	1.49743e+07	1.57696e+07	1.47467e+07	1.08278e+07	1.41224e+07	4.64156e+06	1.39535e+07	1.39603e+07	1.31973e+07	8.87294e+06	1.20681e+07	1.24835e+07	1.28726e+07	1.29015e+07	1.33708e+07
M185T44	185.022	43.8	0.7	1.33259e+07	1.29989e+07	8.23571e+06	1.97215e+07	1.44286e+07	1.02245e+07	1.31417e+07	1.058e+07	1.41338e+07	6.07273e+06	9.52898e+06	7.14075e+06	3.55297e+06	1.69349e+07	8.62816e+06	1.7188e+07	1.00949e+07	1.31366e+07	1.37077e+07	1.48152e+07	7.41009e+06	5.07377e+06	4.46576e+06	1.77722e+06	6.37996e+06	9.18311e+06	1.18512e+07	2.92804e+06	8.31384e+06	4.67448e+06	2.36213e+06	6.16383e+06	3.41763e+06	2.14653e+06	6.23061e+06	2.31693e+06	5.3862e+06	4.90392e+06	7.98403e+06	6.85243e+06	7.70354e+06	9.10212e+06	9.51182e+06	7.37639e+06	8.10885e+06
M185T52	185.004	51.6	0.9	763733	2.37877e+06	1.43909e+06	889334	590904	1.77236e+06	661543	1.46009e+06	1.4314e+06	390853	571325	618700	421621	966187	1.83739e+06	1.46027e+06	1.3781e+06	503206	506425	354451	1.74463e+06	2.65527e+06	5.45066e+06	1.83768e+06	714277	2.17246e+06	2.48664e+06	2.01387e+06	1.49741e+06	2.71249e+06	2.86716e+06	555589	1.99946e+06	2.59395e+06	38952.4	17878.6	594040	1.91464e+06	490360	718759	1.46042e+06	1.66493e+06	1.37399e+06	509686	1.60038e+06
M186T221	186.113	220.8	3.7	1.30017e+07	6.13116e+06	1.58962e+07	1.19632e+07	1.02706e+07	1.40123e+07	1.67069e+07	1.08183e+07	9.16371e+06	1.2768e+07	1.11695e+07	5.88458e+06	7.16096e+06	9.78969e+06	1.47659e+07	2.08948e+07	1.48916e+07	1.68488e+07	1.21956e+07	5.71221e+06	1.75783e+07	1.24924e+07	1.46757e+07	1.64413e+07	1.52247e+07	9.45176e+06	1.22694e+07	8.18998e+06	1.46977e+07	1.23229e+07	1.35198e+07	1.24748e+07	8.02134e+06	1.33278e+07	1.58161e+07	1.64717e+06	1.53368e+07	8.74842e+06	1.09456e+07	3.27058e+06	6.97927e+06	1.45816e+07	9.10302e+06	9.68559e+06	1.63825e+07
M186T55	186.038	55.3	0.9	2.78213e+06	4.85459e+06	3.55422e+06	4.60264e+06	3.44606e+06	3.08829e+06	3.23196e+06	7.66867e+06	5.14816e+06	3.15517e+06	423345	3.2346e+06	2.51172e+06	2.85059e+06	4.6265e+06	3.62005e+06	4.41069e+06	3.01203e+06	3.6402e+06	5.29743e+06	3.48527e+06	3.86633e+06	4.67327e+06	4.33998e+06	3.01956e+06	3.32335e+06	2.8143e+06	2.34819e+06	4.30403e+06	5.24116e+06	2.73027e+06	3.92886e+06	3.79122e+06	2.55024e+06	698620	30086.9	2.54609e+06	4.08322e+06	4.22428e+06	2.39367e+06	3.78092e+06	3.47386e+06	3.37169e+06	3.42978e+06	3.29878e+06
M186T61	186.113	61.1	1	3.91562e+06	4.44252e+06	2.4547e+06	4.12076e+06	3.47623e+06	3.42738e+06	3.67077e+06	3.35784e+06	5.12058e+06	3.48195e+06	3.50991e+06	3.65135e+06	3.64976e+06	2.58532e+06	3.19178e+06	4.36379e+06	4.05227e+06	4.15331e+06	5.33254e+06	4.32172e+06	3.23486e+06	3.0447e+06	2.39867e+06	2.7373e+06	2.62364e+06	2.76535e+06	2.93735e+06	2.65579e+06	2.73891e+06	1.98126e+06	523177	2.56909e+06	2.56548e+06	2.42478e+06	3.0986e+06	4.07932e+06	2.55556e+06	2.7105e+06	2.85063e+06	2.5197e+06	2.46518e+06	2.78417e+06	2.4514e+06	3.11882e+06	3.61322e+06
M187T215	187.007	214.5	3.6	608671	581354	629574	149577	605983	5.32136e+06	9.97317e+06	4.9664e+06	2.09823e+06	289146	618494	580820	538616	629835	1.26681e+06	6.98896e+06	660676	1.16428e+06	561332	665473	556318	610910	584124	653615	634154	125309	595915	597419	307370	1.28486e+06	606294	565591	521388	596469	411970	751202	559339	586664	601062	599163	1.0404e+06	1.11707e+06	1.23289e+06	1.36033e+06	1.10674e+06
M187T221	187.117	220.9	3.7	647497	1.99627e+06	1.42775e+06	1.12396e+06	1.47005e+06	698059	831008	1.59813e+06	856684	837423	320189	2.40105e+06	2.51213e+06	882285	783875	1.83514e+06	1.31838e+06	1.37368e+06	1.11477e+06	1.01909e+06	845030	575352	1.20366e+06	1.52271e+06	1.32599e+06	809044	1.08753e+06	843588	691138	390937	1.44133e+06	553941	645788	667902	1.39229e+06	2.99352e+06	760436	931548	922442	525610	724298	1.30908e+06	829423	729364	1.35221e+06
M187T256	187.134	256.1	4.3	6.56467e+06	4.7966e+06	4.18724e+06	4.66082e+06	3.46437e+06	7.40969e+06	9.33379e+06	1.1411e+07	5.1655e+06	5.3256e+06	4.82731e+06	8.90033e+06	4.5818e+06	5.14852e+06	6.33882e+06	7.42268e+06	5.44277e+06	9.08487e+06	6.22358e+06	1.05545e+07	7.86343e+06	4.43248e+06	2.96164e+06	5.64128e+06	3.94689e+06	3.03316e+06	4.91953e+06	3.24415e+06	4.10602e+06	2.72341e+06	2.99543e+06	3.424e+06	3.13878e+06	5.54999e+06	3.25688e+06	3.9635e+06	3.84063e+06	3.42998e+06	3.43698e+06	3.13076e+06	4.42072e+06	5.87604e+06	5.67191e+06	5.17743e+06	4.87034e+06
M187T311	187.048	311.2	5.2	2.62523e+06	1.00267e+07	2.97712e+06	2.78365e+06	1.04807e+07	2.6812e+06	2.84144e+06	2.8063e+06	2.9382e+06	2.87829e+06	2.86346e+06	2.85118e+06	1.37817e+06	3.02814e+06	1.33288e+07	1.00261e+07	2.92518e+06	1.03877e+07	7.49893e+06	5.6091e+06	2.98651e+06	1.57657e+07	1.12551e+07	3.18776e+06	1.16086e+07	5.78888e+06	1.52791e+07	1.51104e+07	9.12555e+06	1.32229e+07	3.87962e+06	9.26352e+06	1.14316e+07	6.77083e+06	2.95384e+07	1.99338e+07	1.37762e+07	1.17733e+07	1.47488e+07	1.33921e+07	2.31515e+06	2.72515e+06	2.72373e+06	1.10586e+07	2.97133e+06
M187T32	187.134	32.4	0.5	0	0	0	0	169131	0	146554	0	191070	185255	171946	191382	194554	158247	0	0	190533	164046	197123	0	163874	0	187289	0	165346	181737	147747	0	198135	0	189063	148645	153426	0	132356	0	0	0	133999	120317	0	0	0	0	142501
M187T342	187.049	342.1	5.7	1.7741e+06	5.53942e+06	1.97907e+06	2.06303e+06	6.35391e+06	1.73849e+06	1.76045e+06	1.91533e+06	8.27814e+06	1.92722e+06	1.8963e+06	1.89094e+06	5.48347e+06	2.10525e+06	7.65377e+06	1.86632e+06	1.856e+06	8.9877e+06	7.38003e+06	8.04994e+06	1.99404e+06	8.366e+06	5.7689e+06	2.19222e+06	2.04847e+06	1.04359e+07	6.15036e+06	4.86494e+06	1.43994e+07	7.11626e+06	5.05987e+06	9.79138e+06	1.5077e+07	9.3849e+06	2.07439e+06	1.16304e+07	1.15613e+07	1.54709e+07	7.48259e+06	9.55104e+06	2.2499e+06	1.89472e+06	1.79067e+06	1.97393e+06	1.90002e+06
M187T371	187.048	370.7	6.2	2.06741e+06	752601	9.70307e+06	1.63491e+06	1.07924e+07	2.93747e+07	1.58021e+06	3.56609e+07	2.47239e+07	8.57546e+06	2.05982e+06	2.04954e+07	8.0754e+06	9.8897e+06	1.33002e+07	2.1757e+06	2.56936e+07	7.22483e+06	1.16804e+07	3.68335e+07	2.12934e+06	7.49744e+06	5.43007e+06	5.76542e+06	3.50285e+07	3.46776e+06	2.72739e+07	3.01721e+07	2.22551e+06	8.85633e+06	693400	1.29438e+07	3.30813e+07	6.92569e+06	5.10352e+07	6.13193e+06	3.39554e+07	687788	1.24093e+06	1.27332e+07	1.15977e+07	6.42867e+06	4.91127e+06	2.10098e+06	2.02887e+06
M187T383	187.048	382.8	6.4	8.72714e+06	1.416e+07	6.53182e+06	1.24009e+07	2.46886e+06	2.55324e+06	2.61386e+06	2.70708e+06	2.59649e+06	7.38722e+06	4.02561e+06	1.03881e+07	7.84796e+06	5.69848e+06	9.41235e+06	2.57377e+06	3.04343e+06	1.06195e+07	2.3454e+06	2.60132e+06	9.78976e+06	1.19227e+07	1.20083e+07	4.02361e+06	2.47135e+06	1.02845e+07	2.4931e+06	2.4386e+06	2.55713e+06	1.02374e+07	2.49168e+06	2.31718e+06	2.39363e+06	7.68456e+06	2.52792e+06	6.77871e+06	2.31036e+06	2.32839e+07	9.73858e+06	1.26715e+07	2.76109e+06	6.52693e+06	2.64619e+06	8.27558e+06	2.17319e+06
M187T396	187.048	395.8	6.6	7.22686e+06	1.11087e+07	2.91387e+06	2.59988e+06	2.81256e+06	2.88538e+06	1.1741e+07	3.33312e+06	7.3446e+06	7.84663e+06	7.7186e+06	1.41906e+06	3.00891e+06	7.73494e+06	3.17211e+06	8.18e+06	7.04199e+06	9.28216e+06	2.61669e+06	2.85088e+06	7.99962e+06	3.5745e+06	3.16698e+06	1.2658e+07	2.80271e+06	9.28752e+06	2.7355e+06	2.89366e+06	1.08735e+06	9.4079e+06	1.46174e+07	2.68221e+06	2.50654e+06	6.84463e+06	2.66274e+06	1.21406e+07	2.45918e+06	2.58476e+06	1.06753e+07	2.62199e+06	2.14097e+07	9.04095e+06	1.49477e+07	2.80498e+06	9.69204e+06
M187T40	186.965	40.5	0.7	1.66258e+06	2.88167e+06	3.06822e+06	2.50467e+06	3.60148e+06	2.52966e+06	4.19559e+06	6.54604e+06	3.84371e+06	4.07104e+06	1.49566e+06	2.71739e+06	1.62112e+06	2.34023e+06	2.97874e+06	4.26483e+06	2.96404e+06	2.62954e+06	2.93619e+06	5.25604e+06	1.782e+06	1.89631e+06	1.84505e+06	1.31885e+06	1.14441e+06	2.15003e+06	2.16869e+06	1.4068e+06	1.91066e+06	1.99305e+06	1.61686e+06	1.80274e+06	1.56394e+06	1.8873e+06	917525	329469	1.40077e+06	1.21938e+07	1.8166e+06	2.38975e+06	2.4081e+06	2.5382e+06	2.35371e+06	2.50591e+06	2.39054e+06
M187T43	187.001	42.6	0.7	6.54306e+07	7.62364e+07	6.34774e+07	7.81389e+07	6.86946e+07	6.74272e+07	6.49386e+07	8.78028e+07	7.48808e+07	8.60079e+07	6.50925e+07	1.1751e+08	9.68193e+07	8.70848e+07	1.05204e+08	1.26813e+08	1.0221e+08	1.14853e+08	1.35305e+08	1.00595e+08	6.52338e+07	4.92333e+07	4.70227e+07	6.77446e+07	7.55956e+07	7.42459e+07	7.14853e+07	8.1478e+07	7.98822e+07	6.78046e+07	8.11191e+07	8.80742e+07	8.7789e+07	7.93036e+07	7.81959e+07	2.28157e+07	8.82432e+07	7.29774e+07	7.52939e+07	6.31021e+07	6.27001e+07	6.73259e+07	7.08713e+07	7.35775e+07	8.26749e+07
M187T44	187.072	43.9	0.7	3.08517e+07	2.76008e+07	3.78676e+07	3.01871e+07	2.75417e+07	1.73907e+07	2.37307e+07	3.71486e+07	2.49848e+07	2.64338e+07	2.72006e+07	1.80941e+07	2.59489e+07	2.07677e+07	2.60967e+07	2.44005e+07	2.22843e+07	2.31212e+07	2.83813e+07	2.29395e+07	2.84057e+07	2.15335e+07	2.4003e+07	2.31161e+07	3.6512e+07	3.1565e+07	2.36848e+07	1.82367e+07	3.45876e+07	2.41255e+07	3.35325e+07	2.96937e+07	2.74592e+07	3.65424e+07	4.56097e+07	1.19361e+07	1.43524e+07	2.36117e+07	2.8675e+07	2.86736e+07	2.34948e+07	2.6828e+07	2.73114e+07	2.54549e+07	2.58401e+07
M187T449	187.047	448.5	7.5	8.53019e+07	1.52977e+08	5.20696e+07	1.17984e+08	1.72299e+08	7.98773e+07	9.09972e+07	5.53278e+07	5.14249e+07	5.77487e+07	5.7687e+07	7.5244e+07	1.5601e+08	1.51749e+08	1.62472e+08	1.0847e+08	1.21354e+08	1.4577e+08	1.64574e+08	8.04618e+07	4.44051e+07	1.57677e+08	1.52437e+08	9.07228e+07	7.73636e+07	1.56715e+08	1.01102e+08	1.41704e+08	1.33629e+08	1.49372e+08	5.76108e+07	1.32734e+08	1.49228e+08	1.04732e+08	1.35759e+08	1.25961e+08	8.73012e+07	1.52126e+08	1.50044e+08	1.43084e+08	9.39389e+07	1.38235e+08	9.21165e+07	1.63045e+08	1.4386e+08
M187T47	187.038	47	0.8	4.75403e+06	1.07943e+06	998552	2.36815e+06	1.42363e+07	4.26961e+06	1.32711e+07	6.75592e+06	5.56503e+06	3.48373e+06	1.27745e+07	5.86626e+06	1.94155e+07	1.61648e+07	1.75138e+06	1.70933e+06	4.86712e+06	1.83425e+06	2.98134e+06	6.40002e+06	2.65409e+06	5.48476e+06	5.95869e+06	1.18707e+07	2.60736e+06	1.24651e+07	1.34051e+07	1.69466e+07	1.46262e+07	6.24751e+06	1.52268e+07	4.41376e+06	4.08228e+06	1.41349e+07	5.03808e+06	4.40368e+06	1.59361e+07	6.11785e+06	6.22447e+06	1.20286e+06	3.18873e+06	1.33689e+07	3.47433e+06	4.09733e+06	1.67682e+07
M187T49	187.098	49.4	0.8	1.51659e+07	1.34618e+07	1.73059e+07	1.6255e+07	1.53445e+07	1.89917e+07	1.40537e+07	2.06889e+07	1.62382e+07	1.2453e+07	1.46286e+07	1.91161e+07	1.32715e+07	1.22391e+07	1.18718e+07	1.48926e+07	1.51818e+07	1.5767e+07	1.82213e+07	2.24291e+07	1.37201e+07	1.50516e+07	1.22972e+07	1.16435e+07	1.44648e+07	1.37565e+07	1.92135e+07	1.01135e+07	1.43417e+07	3.29976e+07	1.14002e+07	1.0347e+07	1.4662e+07	1.36994e+07	9.95017e+06	1.46408e+07	1.20514e+07	1.42554e+07	1.46369e+07	1.63937e+07	1.01887e+07	1.17788e+07	1.24323e+07	1.42475e+07	1.65577e+07
M187T60	187.109	60.1	1	3.85517e+06	8.87139e+06	4.01292e+06	5.21336e+06	4.69213e+06	1.94107e+06	3.79824e+06	6.31923e+06	6.13018e+06	5.67891e+06	3.62505e+06	7.28818e+06	5.52093e+06	3.50315e+06	7.03173e+06	5.10408e+06	7.46846e+06	8.82458e+06	1.12236e+07	5.44152e+06	3.28556e+06	7.22944e+06	2.92533e+06	8.80505e+06	6.40291e+06	8.53922e+06	2.8041e+06	5.13702e+06	5.76906e+06	9.59921e+06	7.89544e+06	7.51129e+06	1.01722e+07	6.07186e+06	1.96786e+06	3.10096e+06	7.39397e+06	5.80902e+06	5.60101e+06	2.21869e+06	5.01964e+06	5.43068e+06	5.1209e+06	6.6997e+06	5.6213e+06
M187T64	187.001	63.7	1.1	2.22246e+06	2.53287e+06	1.98119e+06	2.34449e+06	2.16335e+06	8.58185e+06	8.60144e+06	2.82591e+06	1.12316e+07	1.09582e+07	1.7563e+06	1.37245e+07	3.51449e+06	1.14723e+07	1.17562e+07	1.61107e+07	1.50359e+07	1.36114e+07	1.29342e+07	1.46529e+07	9.71186e+06	2.50838e+06	1.6587e+06	4.31573e+06	5.97495e+06	1.08799e+07	2.05298e+06	8.86704e+06	1.0448e+07	1.80065e+06	2.37125e+06	2.33383e+06	2.71885e+06	9.21793e+06	2.0411e+06	310244	2.36199e+06	2.0975e+06	1.15354e+07	1.93523e+06	1.45438e+06	1.8339e+06	1.73656e+06	8.3862e+06	9.17126e+06
M188T39	188.056	38.8	0.6	5.61546e+07	7.42648e+07	8.98243e+07	7.72835e+07	8.58934e+07	7.73773e+07	7.82009e+07	9.61109e+07	8.01775e+07	8.06254e+07	4.71473e+07	8.43586e+07	5.77085e+07	4.11795e+07	9.1809e+07	1.19607e+08	8.81605e+07	9.91905e+07	8.47193e+07	7.84046e+07	1.22643e+08	6.47458e+07	8.92485e+07	6.24843e+07	1.62382e+08	7.06237e+07	9.03986e+07	1.21453e+08	8.68722e+07	1.12728e+08	1.06894e+08	8.0902e+07	6.79431e+07	7.16885e+07	1.06831e+08	2.27787e+07	8.07392e+07	5.99611e+07	8.52876e+07	4.42212e+07	7.17276e+07	7.98058e+07	7.89665e+07	8.03448e+07	8.21054e+07
M188T42	188.005	42.4	0.7	1.36901e+06	2.03502e+06	1.38386e+06	1.67188e+06	320224	1.58531e+06	1.54284e+06	2.25283e+06	1.92079e+06	2.46744e+06	1.94316e+06	3.05964e+06	2.4328e+06	2.22704e+06	2.77327e+06	3.46177e+06	2.31356e+06	3.0064e+06	3.9748e+06	2.55002e+06	304234	210905	1.07587e+06	1.57833e+06	2.24556e+06	1.60238e+06	1.9361e+06	1.87455e+06	2.26712e+06	312849	1.78226e+06	1.94094e+06	2.87716e+06	2.07501e+06	2.03339e+06	556299	2.13755e+06	1.82791e+06	1.49566e+06	1.66222e+06	1.45371e+06	1.68068e+06	1.62882e+06	1.55066e+06	2.23821e+06
M188T45	188.068	45.3	0.8	1.08433e+07	7.71624e+06	8.93757e+06	5.25821e+06	2.81812e+06	8.86028e+06	1.22037e+06	7.59501e+06	6.55573e+06	4.39252e+06	7.12983e+06	3.00133e+06	3.86479e+06	6.14486e+06	3.36922e+06	1.45394e+07	1.33172e+07	4.85951e+06	7.08651e+06	7.41058e+06	2.63542e+06	2.79174e+06	7.82291e+06	1.52504e+06	2.81379e+06	3.66667e+06	7.23598e+06	2.60985e+06	3.55366e+06	2.73943e+06	7.92857e+06	2.97268e+06	2.1586e+06	7.19774e+06	2.35021e+06	1.35044e+06	8.51485e+06	3.19043e+06	3.20058e+06	5.32107e+06	3.03788e+06	3.14448e+06	2.46916e+06	3.10353e+06	2.21214e+06
M188T51	188.093	51	0.8	6.25157e+07	7.38938e+07	4.86885e+07	7.23676e+07	4.95082e+07	4.39112e+07	5.30313e+07	4.32659e+07	7.93538e+07	7.01708e+07	4.45095e+07	6.7825e+07	5.84784e+07	3.03862e+07	6.43127e+07	6.43243e+07	6.7476e+07	6.87872e+07	7.94936e+07	5.2954e+07	4.76697e+07	4.02296e+07	2.97937e+07	4.89192e+07	4.47557e+07	4.68929e+07	3.17098e+07	3.93497e+07	4.364e+07	3.38199e+07	3.00762e+07	4.03532e+07	4.74629e+07	4.18727e+07	6.07471e+07	3.04218e+07	4.44528e+07	4.34966e+07	4.72455e+07	3.32033e+07	4.57343e+07	5.0655e+07	5.14235e+07	5.32772e+07	4.72778e+07
M188T61	188.093	60.6	1	1.12933e+07	9.91786e+06	1.04002e+07	3.05171e+06	8.94919e+06	6.53444e+06	7.76675e+06	9.18268e+06	9.98425e+06	2.60462e+06	1.02567e+07	1.34468e+07	1.08829e+07	6.71859e+06	2.62644e+06	1.27603e+07	1.0129e+07	1.16614e+07	1.24241e+07	1.01443e+07	9.1764e+06	6.60037e+06	4.86214e+06	6.6545e+06	8.19103e+06	7.99818e+06	7.32076e+06	8.59071e+06	7.72854e+06	5.59123e+06	6.46492e+06	9.65505e+06	7.17813e+06	6.78945e+06	8.89934e+06	1.36103e+06	6.66715e+06	8.60878e+06	9.03019e+06	7.18598e+06	8.48175e+06	8.74605e+06	8.85831e+06	8.74881e+06	8.87664e+06
M188T64	187.996	63.7	1.1	6.84238e+06	6.08394e+06	855865	6.23497e+06	4.13083e+06	2.94964e+06	5.08486e+06	4.17029e+06	4.71392e+06	7.32557e+06	5.82965e+06	8.2964e+06	5.06343e+06	3.28522e+06	6.33301e+06	6.65225e+06	3.09511e+06	7.38926e+06	4.61044e+06	7.55491e+06	5.90977e+06	1.8021e+06	1.41958e+06	2.46591e+06	6.46322e+06	4.7104e+06	3.08534e+06	5.70945e+06	5.27981e+06	2.01586e+06	4.51831e+06	6.3408e+06	2.87304e+06	2.6767e+06	2.83792e+06	198375	4.88261e+06	4.95722e+06	6.37856e+06	1.41981e+06	5.82761e+06	5.45312e+06	3.72092e+06	5.10112e+06	5.4909e+06
M189T117	189.113	117.4	2	4.647e+06	933233	8.29345e+06	5.99178e+06	8.54547e+06	9.79669e+06	1.06314e+06	1.03901e+07	4.21464e+06	1.0275e+06	7.51674e+06	1.12782e+06	1.11465e+06	1.03138e+06	8.9141e+06	825469	8.15736e+06	1.50855e+06	5.22564e+06	1.11552e+07	4.21259e+06	5.42266e+06	1.27401e+06	3.98321e+06	566053	1.04246e+06	1.55036e+06	545700	1.59705e+06	605546	758244	826686	899700	868628	303128	224915	921782	5.93974e+06	957607	2.89883e+06	7.0951e+06	7.85317e+06	7.58865e+06	8.785e+06	3.55115e+06
M189T39	189.06	38.7	0.6	3.76632e+06	4.83892e+06	6.25084e+06	5.21268e+06	5.95723e+06	5.3164e+06	5.07118e+06	6.34651e+06	5.5725e+06	5.76964e+06	3.00281e+06	6.58728e+06	3.64817e+06	2.80612e+06	6.68962e+06	8.37474e+06	5.99444e+06	6.66312e+06	5.79793e+06	4.95433e+06	8.46778e+06	4.08279e+06	6.16091e+06	4.2417e+06	1.2183e+07	4.36032e+06	6.41353e+06	8.41208e+06	6.24397e+06	7.91229e+06	7.98948e+06	5.19647e+06	4.28182e+06	4.7858e+06	7.34347e+06	1.74877e+06	5.36975e+06	2.31447e+06	5.86398e+06	2.72413e+06	5.1882e+06	5.47261e+06	5.56465e+06	5.6083e+06	5.74605e+06
M189T44	189.04	43.8	0.7	4.00129e+06	3.97993e+06	3.23061e+06	3.10337e+06	3.9156e+06	788405	3.88185e+06	4.97393e+06	3.42971e+06	3.52501e+06	2.90079e+06	2.47507e+06	3.054e+06	3.00898e+06	3.6924e+06	4.17918e+06	3.57129e+06	2.65959e+06	2.77344e+06	3.70708e+06	2.3119e+06	3.10935e+06	950049	1.8852e+06	2.1191e+06	2.78479e+06	2.10704e+06	2.29001e+06	2.39186e+06	2.34199e+06	2.67045e+06	743960	2.3359e+06	2.8491e+06	2.2204e+06	1.7956e+06	2.31643e+06	2.44616e+06	2.61048e+06	3.25612e+06	2.91582e+06	2.60549e+06	2.84142e+06	3.09803e+06	3.58059e+06
M189T51	189.096	51.2	0.9	3.99643e+06	5.7019e+06	3.48467e+06	4.86018e+06	3.30292e+06	3.36527e+06	3.94349e+06	2.88895e+06	6.25911e+06	4.68999e+06	654129	4.67982e+06	4.08624e+06	1.50442e+06	4.4032e+06	4.48345e+06	5.06375e+06	4.54201e+06	5.83091e+06	4.0129e+06	3.06196e+06	2.34625e+06	1.84814e+06	3.30505e+06	2.54995e+06	878156	366987	2.45424e+06	2.53198e+06	2.67706e+06	815862	2.42123e+06	3.38565e+06	3.1842e+06	3.88859e+06	2.02287e+06	3.49804e+06	2.63405e+06	3.09911e+06	2.01809e+06	3.10101e+06	4.53218e+06	3.35628e+06	4.02925e+06	3.30251e+06
M189T83	188.986	83.2	1.4	1.24521e+06	9.29201e+06	8.71454e+06	6.19946e+06	3.35731e+06	2.18945e+06	9.06045e+06	4.80631e+06	3.32705e+06	8.31975e+06	1.92537e+06	2.14387e+06	1.96963e+06	2.22597e+06	9.12701e+06	1.42889e+07	1.21758e+07	4.90526e+06	6.43758e+06	8.49254e+06	1.99251e+07	1.7351e+07	1.36657e+07	1.36155e+07	1.03244e+07	1.28053e+07	9.44663e+06	9.63616e+06	1.10035e+07	1.04319e+07	1.45177e+07	1.52316e+07	9.91413e+06	7.77398e+06	1.61429e+06	1.0968e+06	1.00733e+07	7.58949e+06	1.12564e+07	9.06078e+06	8.27049e+06	6.76369e+06	7.77551e+06	8.66704e+06	7.15353e+06
M190T38	190.036	38.5	0.6	1.86746e+06	2.33644e+06	1.78284e+06	1.76232e+06	1.98366e+06	2.22394e+06	1.94763e+06	2.43185e+06	2.61165e+06	2.32793e+06	1.8452e+06	2.28573e+06	1.86202e+06	2.01205e+06	2.24758e+06	2.22871e+06	2.4795e+06	2.6701e+06	2.41485e+06	2.90434e+06	1.54949e+06	1.01284e+06	1.56278e+06	265089	1.74685e+06	1.84957e+06	1.67063e+06	1.30284e+06	1.4618e+06	1.37038e+06	1.48364e+06	1.50844e+06	1.27743e+06	1.2743e+06	1.16765e+06	491361	1.43139e+06	1.3996e+06	1.74826e+06	1.40324e+06	1.87504e+06	1.92871e+06	1.7884e+06	1.6749e+06	2.09096e+06
M190T47	190.072	46.9	0.8	2.57936e+07	2.77549e+07	2.05724e+07	2.65612e+07	2.0667e+07	1.83173e+07	2.16077e+07	1.90444e+07	2.75039e+07	2.25492e+07	1.92798e+07	2.70996e+07	2.40456e+07	2.71638e+07	2.1338e+07	2.43253e+07	2.24943e+07	2.3853e+07	3.00571e+07	2.27731e+07	1.94474e+07	1.7145e+07	1.20813e+07	1.7417e+07	1.76592e+07	1.80249e+07	1.76e+07	1.53578e+07	1.79105e+07	1.29091e+07	1.34453e+07	1.81527e+07	1.6887e+07	1.88314e+07	2.50102e+07	1.43195e+07	1.77842e+07	1.77791e+07	1.9049e+07	1.74904e+07	1.80214e+07	2.082e+07	1.95931e+07	2.02377e+07	1.97148e+07
M190T59	190.054	59.3	1	5.93488e+06	1.07515e+07	6.32541e+06	9.54181e+06	6.08067e+06	3.28951e+06	3.34679e+06	6.58348e+06	6.207e+06	4.73098e+06	6.4503e+06	7.27325e+06	6.6984e+06	2.2373e+06	8.16344e+06	8.65502e+06	7.92839e+06	9.65165e+06	9.37816e+06	5.45447e+06	7.15765e+06	7.9972e+06	4.72491e+06	9.7635e+06	1.32032e+07	9.02006e+06	3.22509e+06	1.14336e+07	6.8366e+06	5.85256e+06	7.57458e+06	1.26614e+07	7.72047e+06	8.78894e+06	5.02842e+06	3.36855e+06	8.13179e+06	8.1011e+06	1.11122e+07	4.41442e+06	6.47394e+06	6.87272e+06	7.05646e+06	6.79354e+06	6.9428e+06
M191T249	191.075	248.8	4.1	3.81416e+06	2.35193e+06	2.50145e+06	1.64052e+06	1.0623e+06	3.19401e+06	2.75825e+06	975890	1.27505e+06	974413	1.48963e+06	1.52671e+06	2.6011e+06	1.43033e+06	3.06577e+06	2.16616e+06	2.3964e+06	1.25205e+06	1.2491e+06	1.19617e+06	4.10086e+06	1.59479e+06	1.5146e+06	1.45907e+06	2.20546e+06	2.76626e+06	2.13263e+06	1.45805e+06	1.33597e+06	1.25226e+06	1.94034e+06	908885	1.84809e+06	1.52045e+06	1.04064e+06	209492	1.80271e+06	1.45003e+06	1.84676e+06	2.60433e+06	1.85724e+06	1.8325e+06	1.98331e+06	1.89625e+06	2.04512e+06
M191T258	191.056	257.8	4.3	1.96593e+06	1.11594e+07	9.99871e+06	2.57939e+06	1.24552e+07	1.71009e+07	1.37645e+07	1.87933e+06	8.12442e+06	2.40702e+06	2.18692e+06	8.83067e+06	2.7352e+06	1.72996e+07	1.61763e+07	8.54841e+06	1.67753e+07	2.71922e+06	1.59937e+07	1.83028e+07	7.82024e+06	2.6284e+06	2.73908e+06	9.11683e+06	8.51095e+06	1.05444e+07	6.18058e+06	2.87655e+06	7.47687e+06	9.91053e+06	2.1911e+06	2.79721e+06	9.60616e+06	8.90066e+06	1.12401e+07	2.98e+06	2.40473e+06	2.79158e+06	2.67113e+06	9.61336e+06	2.46105e+06	2.9084e+06	1.27176e+07	2.4287e+06	2.66717e+06
M191T277	191.056	277	4.6	3.26726e+06	1.75035e+07	1.8901e+07	3.70017e+06	1.20325e+07	1.22253e+07	1.35037e+07	2.83031e+06	1.16161e+07	3.3416e+06	1.20711e+07	3.52833e+06	3.75421e+06	1.37124e+07	1.08651e+07	8.5636e+06	1.62061e+07	4.78053e+06	3.43144e+06	3.19341e+06	7.62775e+06	3.72782e+06	3.62883e+06	1.30786e+07	6.30007e+06	3.61878e+06	3.75323e+06	3.72112e+06	3.8485e+06	3.75087e+06	1.33789e+07	3.88597e+06	3.78115e+06	7.702e+06	9.73136e+06	4.35178e+06	9.37857e+06	3.7125e+06	9.04939e+06	3.90373e+06	1.9811e+07	1.35449e+07	1.8657e+07	3.53447e+06	3.76457e+06
M191T33	191.054	33.2	0.6	5.43819e+06	4.86029e+06	6.39586e+06	3.03399e+06	4.35615e+06	3.56197e+06	4.61283e+06	4.28013e+06	3.79717e+06	3.81434e+06	4.19998e+06	4.64711e+06	4.49668e+06	4.31957e+06	3.62051e+06	2.88218e+06	4.24608e+06	3.51438e+06	3.36548e+06	2.8252e+06	4.24154e+06	4.27973e+06	4.96212e+06	4.33637e+06	3.87877e+06	3.8853e+06	4.37324e+06	4.72573e+06	4.87262e+06	5.2183e+06	4.15647e+06	4.67537e+06	3.86913e+06	5.37779e+06	4.65974e+06	4.97484e+06	4.3327e+06	4.69618e+06	4.00917e+06	4.84477e+06	4.51733e+06	4.48142e+06	4.55911e+06	4.22934e+06	4.0542e+06
M191T36	191.019	35.6	0.6	1.00774e+07	5.83442e+06	6.39741e+06	1.10025e+06	2.09992e+06	2.63483e+06	3.13134e+06	4.04148e+06	690513	3.27271e+06	7.71653e+06	3.62346e+06	5.75886e+07	2.32307e+06	1.00256e+07	3.87957e+06	6.73463e+06	4.52807e+06	8.12122e+06	2.60664e+07	1.23615e+07	4.95533e+06	4.8876e+06	5.49831e+06	3.21963e+07	5.9492e+06	2.46899e+06	5.9988e+06	3.05637e+06	4.89234e+06	7.78412e+06	5.47376e+06	4.80691e+06	3.75127e+07	6.99169e+06	4.4749e+06	2.96786e+06	5.86341e+06	1.11512e+06	4.9738e+06	2.80215e+06	3.48648e+06	1.30219e+07	3.28311e+06	1.23665e+07
M191T44	191.019	44.2	0.7	2.1242e+07	3.56965e+07	3.66923e+07	2.08827e+07	3.46162e+07	3.35997e+07	3.72325e+07	2.73167e+07	2.73596e+07	3.86683e+07	4.88534e+07	4.26608e+07	4.2032e+07	3.1833e+07	3.70985e+07	2.43393e+07	2.93599e+07	1.8989e+07	1.82239e+07	3.08297e+07	3.47702e+07	2.89631e+07	3.54089e+07	6.09477e+07	3.43925e+07	4.08253e+07	4.25135e+07	2.79662e+07	4.31123e+07	2.77496e+07	3.28898e+07	2.58632e+07	2.99985e+07	1.0181e+07	1.64067e+07	1.18465e+06	4.55079e+07	3.15472e+07	3.24019e+07	3.28511e+07	2.77212e+07	4.43984e+07	2.70871e+07	4.56396e+07	2.9981e+07
M191T51	191.056	51.1	0.9	1.10546e+06	2.7787e+06	781156	4.64992e+06	3.27833e+06	5.52383e+06	854528	5.2935e+06	3.05587e+06	3.07608e+06	5.03757e+06	4.32904e+06	4.60425e+06	3.9589e+06	4.42006e+06	3.79987e+06	4.00619e+06	2.76167e+06	4.88411e+06	5.23766e+06	4.87367e+06	2.61014e+06	700026	2.70221e+06	585327	2.8679e+06	3.82266e+06	3.44421e+06	2.66599e+06	620267	3.97692e+06	3.49777e+06	2.53668e+06	3.1736e+06	835837	8.22764e+06	866542	3.02361e+06	3.45139e+06	3.54838e+06	3.24099e+06	4.81659e+06	4.34993e+06	2.70704e+06	2.63888e+06
M192T33	192.059	32.8	0.5	385915	291543	454801	230529	250105	264944	249435	194410	203552	241022	266769	250995	289905	331352	226777	166812	216349	233673	209895	215604	294144	277507	322719	284949	330357	283026	291122	284937	274891	277610	361569	245089	250166	311237	347554	273394	362545	267668	301497	289580	295665	296725	312126	322363	273418
M192T51	192.034	50.7	0.8	3.48875e+06	1.3932e+06	2.34284e+06	4.16757e+06	979533	1.74127e+06	1.8511e+06	2.63995e+06	1.38566e+06	1.72649e+06	1.94908e+06	1.27915e+06	5.42099e+06	806989	1.077e+06	1.15856e+06	1.90536e+06	1.28288e+06	2.55511e+06	1.75354e+06	4.37609e+06	3.05169e+06	2.49044e+06	8.0003e+06	7.08966e+06	3.60233e+06	1.20097e+06	6.25767e+06	3.14875e+06	2.50026e+06	1.35442e+06	1.31814e+06	1.65565e+06	6.46749e+06	5.43254e+06	763675	3.89721e+06	2.72466e+06	965498	775176	2.57428e+06	1.49128e+06	2.79245e+06	3.23345e+06	973284
M192T55	191.995	54.6	0.9	2.78588e+06	2.37299e+06	8.85952e+06	6.57405e+06	1.08557e+07	1.21935e+07	1.38167e+07	2.57278e+07	1.09482e+07	1.45779e+07	5.59132e+06	4.51231e+06	5.71011e+06	6.02933e+06	1.06647e+07	1.16929e+07	1.28574e+07	9.95349e+06	4.95269e+06	1.63331e+07	1.07851e+07	1.13964e+07	1.54003e+07	9.79576e+06	1.15006e+07	1.38212e+07	1.48577e+07	1.06725e+07	1.32365e+07	1.65203e+07	1.55188e+07	1.35745e+07	1.49256e+07	1.02435e+07	4.3691e+06	241171	9.27798e+06	1.0247e+07	8.69092e+06	1.14564e+07	1.10373e+07	1.05879e+07	1.13344e+07	1.08516e+07	9.77583e+06
M192T61	192.066	61.2	1	4.48414e+06	1.9194e+06	1.54857e+06	1.57347e+06	1.87018e+06	3.90147e+06	4.18516e+06	5.31996e+06	4.20146e+06	3.37341e+06	2.12124e+06	3.00745e+06	2.69183e+06	4.13955e+06	3.82295e+06	5.07756e+06	1.84958e+06	2.14998e+06	2.11235e+06	2.25883e+06	2.16783e+06	1.58802e+06	1.99527e+06	1.5716e+06	2.34737e+06	1.76864e+06	2.35896e+06	1.78097e+06	1.88925e+06	2.04789e+06	2.12218e+06	2.17411e+06	1.99032e+06	2.41166e+06	1.70429e+06	1.41287e+06	2.72467e+06	1.96173e+06	2.19365e+06	2.90335e+06	2.03092e+06	2.29741e+06	2.34028e+06	2.35232e+06	3.22259e+06
M192T65	191.995	65.1	1.1	266256	222352	1.15313e+06	3.67853e+06	6.51623e+06	6.56826e+06	7.5329e+06	1.51659e+07	6.04418e+06	8.34329e+06	768199	623971	759557	691523	1.48754e+06	6.25228e+06	1.66431e+06	1.24184e+06	700897	1.84552e+06	5.60102e+06	8.6499e+06	9.30433e+06	6.79593e+06	1.79366e+06	6.57178e+06	1.89085e+06	5.06248e+06	1.78058e+06	8.95505e+06	6.60336e+06	1.64566e+06	8.15521e+06	5.59224e+06	687360	165806	5.28608e+06	586188	1.28205e+06	5.76482e+06	5.43667e+06	7.54467e+06	5.7854e+06	5.38884e+06	4.92229e+06
M192T73	191.995	72.8	1.2	246463	195528	6.37465e+06	1.55026e+06	2.88023e+06	1.47338e+06	4.52239e+06	7.15845e+06	3.40586e+06	5.04104e+06	1.64446e+06	501717	485880	482978	719715	4.29921e+06	8.36215e+06	1.57063e+06	544334	1.1363e+07	4.8639e+06	3.96268e+06	4.0838e+06	930794	7.98499e+06	5.74193e+06	1.04567e+07	4.22979e+06	6.33814e+06	4.1973e+06	3.50132e+06	8.34653e+06	5.05884e+06	3.96116e+06	471256	14749.8	2.31808e+06	588006	5.08946e+06	988409	5.26864e+06	2.34096e+06	492651	2.83565e+06	4.45872e+06
M193T252	193.1	252.4	4.2	1.6758e+06	1.27322e+06	192998	232781	448618	531095	244443	228266	499501	632458	1.10844e+06	244049	260556	225017	368223	242986	233471	319526	236785	241257	479847	429527	657837	695458	297454	232573	708235	282592	348122	572409	176535	243168	264687	247532	502599	661228	310641	708004	289672	275110	995030	1.19728e+06	1.16649e+06	1.34423e+06	1.13289e+06
M193T42	193.034	42.3	0.7	6.34144e+06	6.1695e+06	1.79292e+07	1.91129e+07	2.36102e+07	1.84847e+07	2.28852e+07	1.66067e+07	2.16371e+07	2.06857e+07	2.32765e+07	2.16142e+07	6.06139e+06	2.71281e+07	4.35539e+06	2.06644e+07	2.17339e+07	2.24157e+07	2.83894e+07	2.8963e+07	2.64135e+07	1.7379e+07	1.84717e+07	4.70313e+06	1.53189e+07	1.82856e+07	6.1452e+06	1.90709e+07	5.69364e+06	1.57445e+07	4.54663e+06	5.37111e+06	1.52329e+07	2.06999e+07	1.62822e+07	3.18939e+06	4.38765e+06	4.48603e+06	4.86838e+06	1.17863e+07	4.32335e+06	4.48028e+06	4.87516e+06	5.09798e+06	5.91516e+06
M193T52	193.034	52.3	0.9	3.62639e+07	2.6022e+07	2.58038e+07	2.2223e+07	2.30704e+07	2.20986e+07	2.01399e+07	3.99986e+06	5.64298e+06	2.05785e+07	3.26788e+07	2.76336e+07	7.04057e+07	3.24526e+07	4.86187e+07	2.47143e+07	2.30205e+07	2.28019e+07	1.84882e+07	4.86583e+06	3.76811e+07	2.84153e+07	3.14522e+07	5.32391e+07	3.84703e+07	3.60945e+07	7.22998e+07	3.49102e+07	5.87324e+07	2.967e+07	7.20047e+07	6.40686e+07	3.87755e+07	3.50965e+07	2.61942e+07	4.49987e+07	5.89853e+07	6.17343e+07	6.19709e+07	3.60721e+07	4.70775e+07	4.71114e+07	4.84985e+07	4.84112e+07	5.53934e+07
M193T56	192.99	55.6	0.9	2.33472e+06	951262	1.04528e+06	966047	1.2837e+06	1.92999e+06	1.99234e+06	2.60646e+06	1.75715e+06	1.05751e+06	1.16843e+06	2.33977e+06	2.55113e+06	1.04634e+06	837534	1.46793e+06	1.31569e+06	1.02995e+06	1.59395e+06	1.70234e+06	1.08578e+06	1.2562e+06	2.54097e+06	2.50114e+06	926724	945438	1.69373e+06	960812	1.46816e+06	1.9503e+06	3.1677e+06	2.92279e+06	3.09869e+06	917665	2.39675e+06	1.54523e+06	1.12087e+06	1.2656e+06	2.90042e+06	1.04328e+06	1.14597e+06	1.2165e+06	1.09191e+06	1.06769e+06	1.06246e+06
M194T358	194.082	358.3	6	6.91545e+06	7.66615e+06	8.18554e+06	7.38055e+06	8.15824e+06	8.96541e+06	8.24036e+06	8.52431e+06	6.93413e+06	8.51467e+06	8.3156e+06	7.22603e+06	7.71345e+06	7.23505e+06	8.97133e+06	7.53419e+06	7.97601e+06	7.73467e+06	6.30418e+06	7.28909e+06	8.25019e+06	8.70665e+06	8.19659e+06	8.61117e+06	7.15357e+06	7.5533e+06	8.79943e+06	8.33766e+06	7.84829e+06	7.62548e+06	8.5335e+06	9.73238e+06	8.85702e+06	8.74892e+06	7.95829e+06	7.99562e+06	9.22358e+06	9.44288e+06	8.07282e+06	9.72891e+06	7.4746e+06	8.39808e+06	6.92315e+06	7.16433e+06	9.02413e+06
M194T404	194.057	404.2	6.7	3.84514e+06	642436	5.49658e+06	4.78076e+06	2.43791e+07	1.36316e+07	3.92957e+06	5.73793e+06	4.87565e+06	5.30445e+06	1.23854e+07	9.41937e+06	5.12462e+06	4.83833e+06	5.95585e+06	6.9568e+06	3.53631e+06	506054	1.05757e+07	1.32371e+07	1.84129e+06	8.09119e+06	1.67924e+07	8.63846e+06	5.95371e+06	5.66115e+06	4.6772e+06	1.3506e+06	1.68011e+07	1.59841e+06	1.60147e+07	6.78576e+06	5.54814e+06	7.01244e+06	6.32246e+06	7.43733e+06	7.3716e+06	7.72464e+06	3.2638e+06	3.98128e+06	7.1498e+06	781365	4.42236e+06	5.10652e+06	1.67175e+06
M194T448	194.057	447.6	7.5	2.22327e+07	6.4719e+06	1.25748e+07	1.55874e+07	1.45671e+07	6.44805e+06	1.95952e+07	4.88973e+06	1.87273e+07	1.96302e+07	1.08918e+07	2.16408e+07	2.25018e+07	1.2567e+07	1.44093e+07	2.12639e+07	2.32743e+07	2.12017e+07	1.66533e+07	2.66e+07	2.23951e+07	2.9274e+07	2.3099e+07	1.28412e+07	4.96555e+06	2.67045e+07	2.59711e+07	1.05107e+07	2.57609e+07	1.18248e+07	2.45787e+07	2.44562e+07	2.89035e+07	1.01736e+07	2.05644e+07	8.24857e+06	1.09599e+07	2.66553e+07	2.16844e+07	9.49793e+06	1.45188e+07	9.22359e+06	5.61244e+06	1.05333e+07	2.14477e+07
M194T61	194.082	60.9	1	1.85555e+06	2.08493e+06	1.18968e+06	1.97904e+06	1.55379e+06	1.38762e+06	1.62417e+06	1.08603e+06	2.28246e+06	1.22374e+06	857219	1.53836e+06	1.28933e+06	620991	1.20236e+06	1.85831e+06	1.3051e+06	2.06582e+06	1.72063e+06	2.43303e+06	1.06646e+06	796363	516186	986240	835136	1.199e+06	238307	973089	821179	713850	1.15054e+06	884003	699205	624845	1.51646e+06	829301	695944	905822	1.03007e+06	1.16472e+06	1.05516e+06	1.14648e+06	1.03863e+06	858121	968959
M194T67	194.103	66.7	1.1	4.91351e+07	6.09348e+07	3.28206e+07	4.52245e+07	5.05198e+07	2.96806e+07	5.39688e+07	6.58343e+07	4.71521e+07	4.01341e+07	3.73908e+07	3.54272e+07	3.87435e+07	2.98727e+07	5.89526e+07	6.37087e+07	3.44748e+07	4.28842e+07	4.6569e+07	5.36387e+07	3.44263e+07	1.57892e+07	2.24e+07	2.66228e+07	2.874e+07	4.2596e+07	2.9907e+07	3.00126e+07	3.681e+07	2.40916e+07	3.03502e+07	2.88758e+07	2.87498e+07	3.42031e+07	3.86563e+07	9.47896e+06	1.7326e+07	3.63018e+07	3.31247e+07	2.57881e+07	3.24698e+07	2.7916e+07	4.01673e+07	4.07212e+07	3.86557e+07
M195T294	195.139	294.4	4.9	5.5462e+06	3.47562e+06	3.32283e+06	4.58851e+06	4.32067e+06	3.861e+06	4.47718e+06	4.48758e+06	4.30062e+06	4.27641e+06	4.43716e+06	3.75786e+06	4.24818e+06	3.69267e+06	4.77435e+06	3.8385e+06	3.64558e+06	3.33392e+06	4.31429e+06	3.99386e+06	4.89163e+06	4.28557e+06	3.68683e+06	3.98091e+06	3.70187e+06	3.16101e+06	3.99806e+06	3.40933e+06	3.36118e+06	3.04758e+06	3.18071e+06	3.63147e+06	3.68506e+06	3.49621e+06	2.90526e+06	2.3999e+06	2.50465e+06	3.01987e+06	3.31536e+06	3.95446e+06	1.92991e+06	3.67988e+06	4.03092e+06	5.03605e+06	4.60238e+06
M195T31	194.905	31.1	0.5	1.5626e+06	656983	1.6259e+06	0	263688	254215	283792	0	0	173945	229420	146077	352524	315768	0	0	164216	0	0	0	176581	414501	520400	367697	218030	321625	286091	234746	231748	391420	290074	252390	316059	278216	202760	519225	317793	225677	0	310138	6.57283e+06	2.17444e+06	3.37582e+06	185508	0
M195T32	195.103	32.3	0.5	90373.3	136285	0	104027	118432	146794	174286	0	142695	217904	222705	216198	191831	244950	0	206642	202772	142464	189014	0	135197	146384	0	99767.9	177970	0	0	124800	162087	127656	113452	132112	191603	126646	119833	0	112887	110290	169470	102207	0	0	79881.2	153051	0
M195T40	194.935	39.9	0.7	1.15269e+07	1.26643e+07	1.40507e+07	1.41924e+07	9.78935e+06	1.30932e+08	1.31491e+07	1.95834e+07	9.36517e+06	1.54398e+07	1.12342e+06	1.58567e+07	1.40572e+07	1.13407e+07	1.72209e+07	1.64172e+07	1.79215e+07	1.75991e+07	1.33107e+07	2.02369e+07	1.38518e+07	8.31439e+06	1.01934e+07	1.15128e+07	1.75264e+06	1.05801e+07	9.092e+06	1.14359e+07	1.4888e+07	1.50486e+07	1.06798e+07	1.43764e+07	8.61577e+06	1.23856e+07	7.79114e+06	1.64859e+06	1.22042e+07	8.9334e+06	1.10439e+07	1.03634e+06	1.15241e+07	1.31454e+07	1.24733e+07	1.22202e+07	1.32009e+07
M195T41	194.947	41.3	0.7	4.04367e+08	4.79862e+08	3.89129e+08	4.69603e+08	4.61574e+08	5.52769e+08	5.49424e+08	6.37883e+08	5.36709e+08	5.08994e+08	3.86934e+08	5.25559e+08	4.30704e+08	5.16085e+08	4.98652e+08	6.63459e+08	5.43619e+08	5.74373e+08	5.80622e+08	6.35396e+08	3.79364e+08	3.3907e+08	4.09624e+08	3.53643e+08	3.24424e+08	4.19059e+08	4.54127e+08	3.81514e+08	4.33504e+08	4.2481e+08	3.94595e+08	3.81901e+08	4.17336e+08	3.88613e+08	3.29949e+08	1.46582e+08	4.6538e+08	3.91303e+08	4.08797e+08	3.89702e+08	4.26599e+08	4.3568e+08	4.41071e+08	4.34827e+08	4.44806e+08
M195T43	195.05	43	0.7	4.68107e+08	6.28649e+08	4.87087e+08	4.12838e+08	4.67087e+08	4.76975e+08	4.32146e+08	5.42818e+08	5.48538e+08	5.58613e+08	4.52044e+08	5.40571e+08	5.5902e+08	4.36549e+08	4.90389e+08	4.90845e+08	6.57494e+08	5.35683e+08	6.57728e+08	7.28311e+08	5.16543e+08	4.79255e+08	4.83088e+08	5.10086e+08	4.27704e+08	6.37402e+08	3.92906e+08	4.87138e+08	4.50658e+08	4.15881e+08	4.30877e+08	4.90325e+08	4.59347e+08	4.87999e+08	5.27985e+08	1.87162e+08	4.16297e+08	4.60821e+08	5.02232e+08	3.22637e+08	4.70856e+08	4.36835e+08	4.5537e+08	4.67496e+08	5.15513e+08
M195T67	195.107	66.9	1.1	3.11078e+06	3.22411e+06	1.97381e+06	2.60261e+06	1.94923e+06	1.22092e+06	3.41321e+06	4.68643e+06	2.79847e+06	1.59273e+06	2.10407e+06	2.61928e+06	1.37214e+06	2.54749e+06	3.60059e+06	2.48635e+06	2.6901e+06	2.5528e+06	2.96049e+06	3.10543e+06	977346	1.58689e+06	1.45418e+06	1.14899e+06	939493	2.06448e+06	1.24709e+06	1.88308e+06	1.66558e+06	829821	971463	1.44665e+06	1.48371e+06	2.10318e+06	1.83195e+06	786225	1.55185e+06	2.40694e+06	1.05005e+06	1.06876e+06	2.7334e+06	2.28513e+06	2.79629e+06	1.70305e+06	2.40166e+06
M196T246	196.025	245.7	4.1	594221	387777	472696	410097	420059	72380	84008.4	888944	643956	361307	428845	68262.6	280855	74682.9	548115	428517	336601	87283.7	95393.3	63049.8	934177	665638	403658	117815	59015.4	70797.9	576006	292933	374893	419854	63647.5	352091	67352.3	768473	603519	137271	102898	75137.7	75506.5	63634	468354	642970	281308	91866.5	407294
M196T294	196.142	294.4	4.9	554905	72934.5	261208	327904	188362	95699.4	174205	439038	386268	332077	368198	79077.6	109824	250124	368246	104805	107914	263338	128304	99995.7	462683	315351	323786	348244	266076	273403	131107	122345	239781	122738	271236	223541	132553	191569	219021	159923	133101	121454	152466	258424	47982.8	327338	71417.3	490580	348568
M196T41	195.951	41.3	0.7	394199	868411	1.04752e+06	889426	806681	1.13851e+06	1.15959e+06	1.35512e+06	723282	1.18597e+06	836527	1.34131e+06	1.10906e+06	1.31736e+06	821392	1.5982e+06	1.42846e+06	1.40664e+06	1.2069e+06	1.39222e+06	1.32852e+06	752592	1.08865e+06	924309	1.68613e+06	1.08734e+06	915095	1.42398e+06	1.00324e+06	787475	906279	853100	793396	748074	808697	324174	1.19432e+06	968486	640032	1.51484e+06	1.2566e+06	948702	1.00548e+06	954477	995185
M196T43	196.054	43	0.7	3.14787e+07	4.24963e+07	3.04362e+07	2.57575e+07	3.13635e+07	3.13868e+07	2.80772e+07	3.70559e+07	3.66012e+07	3.68974e+07	3.2213e+07	3.68431e+07	3.82601e+07	2.82827e+07	3.1273e+07	3.20411e+07	4.17083e+07	3.49954e+07	4.95827e+07	4.69095e+07	3.28983e+07	3.02575e+07	3.14914e+07	3.3127e+07	2.6223e+07	4.2069e+07	2.47156e+07	3.19523e+07	2.86395e+07	2.77831e+07	2.64493e+07	3.09443e+07	2.91629e+07	3.2597e+07	3.45031e+07	1.20074e+07	2.67274e+07	2.97731e+07	3.20291e+07	2.13392e+07	2.85793e+07	3.10813e+07	3.06127e+07	3.35823e+07	3.22484e+07
M196T45	196.029	44.8	0.7	1.07734e+06	575500	1.30951e+07	8.82767e+06	8.63762e+06	1.40633e+07	1.94221e+07	1.48336e+07	1.08106e+07	1.36488e+07	9.16166e+06	6.27717e+06	1.2392e+07	1.47633e+07	1.4897e+07	1.91214e+07	1.66099e+07	1.49942e+07	8.82659e+06	1.52183e+07	1.60069e+07	1.20639e+07	7.33649e+06	1.39951e+07	1.91977e+07	1.05196e+07	1.69604e+07	1.72915e+07	1.20015e+07	8.74072e+06	1.17894e+07	1.23336e+07	1.11375e+07	1.8778e+07	1.48585e+07	4.41682e+06	1.44068e+07	6.95066e+06	8.38243e+06	1.61835e+07	1.20832e+07	1.17708e+07	1.1762e+07	1.24229e+07	1.30916e+07
M197T243	197.119	242.6	4	1.17629e+07	1.25501e+07	1.33277e+07	8.91202e+06	9.38211e+06	1.21787e+07	1.18309e+07	9.37337e+06	1.28542e+07	7.47297e+06	6.38541e+06	1.50704e+07	9.97287e+06	1.03506e+07	1.2574e+07	1.0623e+07	1.25337e+07	1.24457e+07	2.03477e+07	1.91229e+07	1.41614e+07	1.43355e+07	6.65295e+06	1.15679e+07	6.24375e+06	1.44289e+07	9.17951e+06	6.2575e+06	8.70835e+06	5.99043e+06	5.85817e+06	5.46931e+06	7.20962e+06	5.94702e+06	7.713e+06	4.35708e+06	7.22978e+06	8.55887e+06	1.06076e+07	1.35153e+07	7.81708e+06	7.89079e+06	8.60545e+06	1.24799e+07	1.15089e+07
M197T41	196.951	41.1	0.7	6.06245e+06	7.05491e+06	5.32969e+06	6.64484e+06	6.67118e+06	8.39766e+06	7.8557e+06	9.49956e+06	7.6797e+06	7.88699e+06	6.00438e+06	7.27576e+06	5.89669e+06	7.60951e+06	7.66677e+06	1.03305e+07	7.42486e+06	8.93991e+06	9.28094e+06	9.69743e+06	5.77027e+06	5.0982e+06	6.15455e+06	5.04818e+06	4.95577e+06	6.13067e+06	7.28977e+06	5.79629e+06	6.19712e+06	6.11045e+06	5.73739e+06	5.46573e+06	6.3129e+06	6.17375e+06	4.58289e+06	2.25944e+06	7.39237e+06	5.82432e+06	6.1943e+06	5.88386e+06	6.739e+06	6.22387e+06	6.79953e+06	6.46049e+06	6.42412e+06
M197T43	197.055	43	0.7	5.86343e+06	8.35972e+06	5.4313e+06	5.05358e+06	5.30813e+06	4.86578e+06	4.80107e+06	6.8705e+06	7.50828e+06	6.25198e+06	4.90452e+06	5.52953e+06	6.56539e+06	3.89447e+06	5.43258e+06	5.78824e+06	7.78903e+06	6.19521e+06	8.64902e+06	8.94289e+06	5.20562e+06	5.29146e+06	5.292e+06	5.43585e+06	3.82658e+06	8.20894e+06	4.3676e+06	5.32251e+06	4.98967e+06	4.94437e+06	4.46906e+06	5.30653e+06	5.34946e+06	5.49545e+06	5.73846e+06	2.20327e+06	4.04685e+06	5.63177e+06	5.58441e+06	3.88976e+06	5.60362e+06	5.26032e+06	5.24512e+06	5.01865e+06	5.49088e+06
M197T44	197.022	43.8	0.7	7.99663e+06	9.92067e+06	7.55904e+06	1.19065e+07	1.34019e+07	1.13073e+07	1.3836e+07	1.57733e+07	1.28622e+07	7.8612e+06	5.86492e+06	1.10293e+07	1.01402e+07	9.20929e+06	1.15965e+07	1.16881e+07	1.15203e+07	1.26957e+07	1.30051e+07	1.33323e+07	1.24027e+07	1.5244e+07	2.04958e+07	9.10521e+06	9.01044e+06	1.30473e+07	1.50793e+07	9.62352e+06	1.79658e+07	2.06953e+07	9.27761e+06	1.04654e+07	1.23867e+07	1.15286e+07	1.09553e+07	4.42802e+06	1.26672e+07	1.28954e+07	1.14933e+07	1.30331e+07	2.59366e+06	7.02674e+06	6.75966e+06	1.25744e+07	1.30243e+07
M197T50	197.066	49.6	0.8	2.38217e+07	1.688e+07	9.36368e+06	1.26941e+07	1.56849e+07	1.81348e+07	1.1904e+07	1.3957e+07	1.83408e+07	1.73666e+07	1.58468e+07	2.697e+07	1.44813e+07	1.90571e+07	1.3417e+07	2.06561e+07	1.84708e+07	1.91354e+07	1.79754e+07	1.60073e+07	1.64751e+07	1.45734e+07	1.79417e+07	1.58286e+07	2.07138e+07	2.02105e+07	1.47625e+07	1.85162e+07	1.57896e+07	1.83231e+07	1.44495e+07	2.13048e+07	2.24843e+07	1.4898e+07	2.34133e+07	1.23049e+07	2.20238e+07	2.47757e+07	2.93233e+07	1.62273e+07	1.55236e+07	1.71365e+07	1.72772e+07	1.50438e+07	1.83935e+07
M197T63	196.947	63.2	1.1	8.68165e+07	8.72694e+07	8.65987e+07	8.87476e+07	8.66408e+07	8.8052e+07	8.41189e+07	9.86269e+07	9.06685e+07	7.04626e+07	7.69274e+07	7.54658e+07	6.84244e+07	8.36603e+07	6.18261e+07	8.3246e+07	9.04104e+07	7.59672e+07	7.6149e+07	8.65333e+07	8.55679e+07	8.00259e+07	8.73972e+07	7.25301e+07	5.4275e+07	9.11688e+07	9.67164e+07	8.86628e+07	7.79065e+07	9.63995e+07	7.57048e+07	9.1173e+07	8.49225e+07	7.9073e+07	6.14722e+07	3.81489e+07	8.28826e+07	9.40361e+07	9.03537e+07	7.7975e+07	1.00433e+08	1.01803e+08	1.03414e+08	8.38184e+07	8.33463e+07
M198T227	198.114	226.5	3.8	2.37991e+06	1.86806e+06	1.78965e+06	1.87371e+06	2.7283e+06	1.7237e+06	2.84004e+06	2.79282e+06	1.99695e+06	1.73357e+06	2.59711e+06	2.29153e+06	3.36519e+06	2.62177e+06	2.15831e+06	2.56825e+06	2.69347e+06	2.8028e+06	3.38046e+06	2.44245e+06	1.6806e+06	2.82295e+06	2.59665e+06	2.2195e+06	1.25102e+06	1.74011e+06	334863	1.26843e+06	1.66341e+06	312779	2.64048e+06	1.92564e+06	1.1807e+06	2.31338e+06	2.06641e+06	283885	2.74243e+06	1.65783e+06	1.82999e+06	1.93204e+06	2.23375e+06	1.64867e+06	1.71343e+06	1.84323e+06	2.27143e+06
M198T267	198.077	267.1	4.5	2.23271e+06	1.9224e+06	1.64421e+06	1.92349e+06	1.84312e+06	3.63518e+06	3.44113e+06	348608	1.72022e+06	3.29632e+06	4.08299e+06	3.06901e+06	1.78919e+06	3.36614e+06	3.27928e+06	3.4167e+06	3.30193e+06	2.90906e+06	1.57517e+06	2.70934e+06	4.1701e+06	410344	634490	406261	2.96508e+06	313800	3.6611e+06	4.23899e+06	1.90733e+06	3.43851e+06	3.96427e+06	2.98893e+06	2.93447e+06	1.94357e+06	3.15178e+06	433389	3.14837e+06	530094	2.03289e+06	3.85256e+06	682813	2.10071e+06	2.09515e+06	3.27539e+06	3.3427e+06
M198T59	198.075	59.3	1	2.35391e+07	3.66844e+07	2.80557e+07	3.20562e+07	2.95607e+07	2.25652e+07	3.12153e+07	5.65778e+07	3.12944e+07	2.5168e+07	1.69075e+07	2.27375e+07	1.80194e+07	1.94743e+07	2.96378e+07	2.68798e+07	2.46242e+07	2.29065e+07	3.17323e+07	3.80095e+07	2.41415e+07	4.60272e+07	3.75738e+07	2.93389e+07	2.43158e+07	2.57113e+07	2.27069e+07	2.07772e+07	3.05538e+07	3.85691e+07	2.19397e+07	2.44599e+07	2.56041e+07	2.21344e+07	1.21741e+07	3.85147e+06	2.03223e+07	2.89545e+07	2.46663e+07	1.92091e+07	2.37873e+07	2.36991e+07	2.52693e+07	3.17394e+07	2.71297e+07
M198T64	197.951	63.7	1.1	1.97932e+06	2.08078e+06	1.73235e+06	1.96409e+06	1.60768e+06	2.5813e+06	1.6966e+06	2.56434e+06	1.93072e+06	1.05703e+06	1.92105e+06	2.67199e+06	3.07703e+06	2.04459e+06	1.62421e+06	1.63864e+06	1.94516e+06	1.55074e+06	1.04463e+06	3.49856e+06	2.20107e+06	2.89333e+06	2.3294e+06	1.48631e+06	1.86836e+06	3.16078e+06	3.06117e+06	2.1301e+06	2.40388e+06	2.36109e+06	2.6607e+06	2.23334e+06	2.08745e+06	2.01088e+06	1.94846e+06	3.79787e+06	3.38279e+06	2.24362e+06	1.8256e+06	2.14893e+06	2.34094e+06	2.83615e+06	1.51429e+06	1.80551e+06	1.87432e+06
M198T83	198.033	83.2	1.4	1.52217e+08	1.00233e+08	1.52177e+08	1.02653e+08	1.16385e+08	1.53696e+08	8.14631e+07	1.26069e+08	1.49213e+08	1.03603e+08	1.42118e+08	1.1478e+08	1.06885e+08	9.85042e+07	9.81512e+07	1.18942e+08	1.25655e+08	1.09141e+08	1.15752e+08	1.41807e+08	1.21872e+08	1.06654e+08	1.44879e+08	1.42954e+08	9.9567e+07	1.5746e+08	1.20335e+08	1.02753e+08	1.14673e+08	1.47935e+08	9.56609e+07	1.35649e+08	1.04812e+08	1.15359e+08	1.08454e+08	1.72484e+08	1.04916e+08	9.46046e+07	1.2496e+08	1.42331e+08	9.92555e+07	1.21061e+08	1.03263e+08	1.10451e+08	1.03139e+08
M199T238	199.007	237.8	4	1.38281e+06	1.29803e+06	1.05589e+06	1.30865e+06	2.24258e+06	364068	986434	1.12684e+06	514324	1.44827e+06	325981	121733	111516	560528	791131	139143	407655	481180	322505	531724	727832	722021	516396	108898	153090	213506	116928	379667	716617	700630	1.7597e+06	1.58692e+06	314270	554483	65579.5	67194.7	775427	1.74352e+06	1.8982e+06	4.6742e+06	892088	910532	845941	959263	859428
M199T376	199.17	376.4	6.3	2.30939e+06	341040	522152	430720	1.81619e+06	2.55674e+06	2.20603e+06	3.00386e+06	461065	1.54237e+06	1.99197e+06	218066	1.61159e+06	2.17968e+06	1.63277e+06	1.93505e+06	711272	2.3595e+06	1.58981e+06	2.51058e+06	1.62326e+06	377196	1.51051e+06	1.04869e+06	850317	423875	1.79929e+06	310514	1.34361e+06	573717	311091	311742	1.47817e+06	1.68625e+06	4.5237e+06	166556	1.55988e+06	290031	1.11089e+06	1.52328e+06	2.27737e+06	1.96059e+06	2.04953e+06	2.28217e+06	1.45397e+06
M199T40	199.001	39.8	0.7	420869	952115	9.11816e+06	1.67322e+06	435623	5.64663e+06	3.92019e+06	1.12634e+06	4.19593e+06	357497	647426	497602	1.69451e+06	5.69142e+07	964816	2.09696e+06	657290	1.23945e+06	912265	928396	1.21765e+06	2.58478e+06	1.93849e+06	1.99959e+06	1.75059e+06	1.4241e+06	3.0423e+07	1.47663e+06	1.00727e+06	1.03637e+06	5.89967e+06	1.11804e+06	1.61335e+06	9.25716e+06	583627	348470	7.11453e+06	730262	1.20347e+06	2.46393e+07	4.39051e+06	4.59154e+06	4.88233e+06	4.44652e+06	4.40771e+06
M199T43	199.019	43.4	0.7	1.65695e+06	2.07774e+06	1.84288e+07	1.11596e+06	3.10454e+06	2.15672e+06	1.94137e+06	4.54006e+06	2.79097e+06	516338	1.31278e+06	1.74313e+06	495441	2.08315e+06	2.71462e+06	3.08264e+06	3.71127e+06	2.7981e+06	2.30469e+06	3.10219e+06	2.91922e+06	4.1164e+06	5.3534e+06	2.16757e+06	1.69982e+06	3.16245e+06	4.04072e+06	2.33883e+06	3.93165e+06	6.88025e+06	2.33568e+06	2.50549e+06	2.05467e+06	2.92514e+06	2.35841e+06	1.19256e+06	3.45005e+06	3.25711e+06	2.79998e+06	3.51747e+06	4.06146e+06	3.92794e+06	4.40523e+06	2.81782e+06	3.53128e+06
M199T46	199.037	46	0.8	7.91618e+06	2.18512e+07	9.82916e+07	7.56592e+07	5.88084e+06	5.10181e+07	5.69136e+07	2.53396e+07	9.57004e+07	669188	6.97651e+06	7.3056e+06	471430	6.50212e+06	2.3652e+06	6.0636e+07	1.0574e+07	3.23187e+07	2.32833e+07	2.12339e+07	3.17882e+07	1.79697e+07	6.27881e+06	721095	1.74468e+07	930851	2.96711e+07	2.82298e+07	1.45333e+07	1.16208e+07	5.82044e+06	2.04321e+07	1.06384e+06	1.1363e+06	9.62621e+06	6.08223e+06	1.13183e+06	872801	1.46664e+07	6.22549e+07	2.0899e+07	2.07454e+07	2.20939e+07	2.176e+07	2.00428e+07
M199T61	199.097	61.4	1	1.62573e+06	919732	1.17899e+06	1.55165e+06	444985	1.36933e+06	1.62997e+06	1.65237e+06	1.39533e+06	1.72706e+06	1.45286e+06	1.70318e+06	2.27169e+06	1.06065e+06	1.61416e+06	1.51231e+06	1.61104e+06	2.06415e+06	2.33122e+06	1.73328e+06	1.94023e+06	1.07784e+06	1.21345e+06	1.30801e+06	1.63041e+06	1.07628e+06	1.72274e+06	1.07415e+06	1.94111e+06	1.17898e+06	1.19183e+06	1.79656e+06	1.26697e+06	1.36262e+06	265569	664224	1.87206e+06	2.00158e+06	1.24753e+06	1.40816e+06	987765	1.21292e+06	2.61666e+06	2.38341e+06	1.78939e+06
M199T63	198.945	63.5	1.1	6.67041e+06	6.78288e+06	5.29578e+06	6.04316e+06	6.53664e+06	6.23611e+06	6.78037e+06	7.04175e+06	5.78324e+06	4.31923e+06	5.76873e+06	5.93759e+06	5.64225e+06	5.61612e+06	5.56252e+06	5.45516e+06	5.92546e+06	5.10072e+06	4.89907e+06	5.15884e+06	5.6488e+06	6.26349e+06	7.41899e+06	4.29487e+06	6.14969e+06	4.29159e+06	7.62724e+06	5.20571e+06	5.81754e+06	6.78574e+06	6.76384e+06	6.38689e+06	6.01511e+06	5.91062e+06	1.63012e+06	2.48699e+06	5.56074e+06	5.79094e+06	5.88307e+06	6.26654e+06	3.31503e+06	5.65028e+06	6.94734e+06	5.99572e+06	7.05388e+06
M199T66	199.07	65.9	1.1	3.58798e+06	7.24162e+06	3.59961e+06	6.29302e+06	4.392e+06	4.03927e+06	4.60345e+06	1.14718e+07	6.38734e+06	4.70998e+06	2.72743e+06	3.87143e+06	2.75855e+06	2.84357e+06	4.75134e+06	1.46781e+06	5.53086e+06	4.82387e+06	1.91501e+06	3.3439e+06	5.05281e+06	6.77368e+06	7.53124e+06	4.8435e+06	5.09071e+06	3.98195e+06	4.25395e+06	2.17901e+06	4.66874e+06	9.63304e+06	4.99145e+06	4.48638e+06	4.9893e+06	3.76779e+06	132641	239173	2.10129e+06	4.67456e+06	4.90679e+06	2.29746e+06	2.54568e+06	3.55489e+06	4.25676e+06	4.63817e+06	2.58913e+06
M199T83	199.036	83.4	1.4	1.39263e+07	9.93481e+06	1.3843e+07	1.20629e+07	1.29798e+07	8.53488e+06	1.70497e+07	1.24322e+07	1.40194e+07	1.29557e+07	1.33487e+07	1.04558e+07	1.44443e+07	9.13549e+06	1.58939e+07	1.24575e+07	1.21492e+07	1.0789e+07	1.10333e+07	1.25708e+07	1.39476e+07	1.26086e+07	1.44551e+07	1.44406e+07	1.43479e+07	1.51916e+07	1.47774e+07	1.50774e+07	1.06415e+07	1.03309e+07	1.21183e+07	1.33647e+07	1.25469e+07	1.44893e+07	1.11012e+07	1.63265e+07	1.38469e+07	1.04703e+07	1.47161e+07	1.24867e+07	9.68034e+06	1.20427e+07	1.01152e+07	1.53104e+07	1.31664e+07
M200T244	200.129	243.7	4.1	3.22979e+06	1.5377e+06	3.84497e+06	2.749e+06	2.89421e+06	4.4053e+06	5.51611e+06	1.84618e+06	4.09689e+06	4.08024e+06	3.82807e+06	4.67288e+06	2.23619e+06	3.42698e+06	681842	3.02167e+06	7.9383e+06	4.54455e+06	3.67195e+06	3.58635e+06	9.05299e+06	1.31578e+06	2.2844e+06	2.62442e+06	1.91373e+06	4.80472e+06	3.86968e+06	2.12131e+06	2.65826e+06	1.26137e+06	1.7535e+06	1.42188e+06	1.32492e+06	1.77941e+06	2.61455e+06	494035	2.19776e+06	3.63942e+06	3.4437e+06	1.50415e+06	3.13647e+06	4.10734e+06	4.07865e+06	3.47136e+06	2.49417e+06
M200T32	200.129	32.1	0.5	0	22413.3	123940	114642	0	137405	40945.8	0	0	0	143917	0	0	192514	120978	105053	0	174633	131375	131841	150391	118371	159014	0	0	115552	125681	115810	0	0	126568	136817	165728	0	0	0	0	0	164161	0	0	92949.7	84857.3	0	0
M200T41	200.057	41.1	0.7	7.1622e+06	1.19693e+06	3.58853e+06	5.89355e+06	1.30562e+06	5.2152e+06	6.24237e+06	4.41569e+06	7.36948e+06	3.9195e+06	5.99496e+06	5.12583e+06	6.50892e+06	5.06872e+06	4.49288e+06	4.4226e+06	5.26941e+06	4.676e+06	5.18971e+06	5.92101e+06	6.01521e+06	4.02052e+06	800380	1.18434e+06	6.19165e+06	5.35781e+06	1.00184e+06	4.87883e+06	4.8129e+06	3.1885e+06	3.37564e+06	3.62729e+06	2.72758e+06	5.01626e+06	8.13617e+06	3.33221e+06	3.98189e+06	4.95134e+06	4.88735e+06	3.9232e+06	3.26581e+06	4.25149e+06	3.94022e+06	5.31643e+06	4.82026e+06
M200T57	200.057	57	0.9	5.03417e+06	6.12921e+06	5.09477e+06	4.81209e+06	6.51363e+06	3.81639e+06	3.56128e+06	2.3391e+06	3.1037e+06	2.91917e+06	5.16604e+06	4.20471e+06	4.86161e+06	4.81914e+06	3.83074e+06	4.72022e+06	2.52917e+06	3.38674e+06	4.8751e+06	3.29903e+06	4.59692e+06	3.53053e+06	3.42543e+06	5.68487e+06	4.72406e+06	4.93124e+06	4.07821e+06	4.59553e+06	4.21366e+06	2.22577e+06	4.09861e+06	3.91569e+06	3.53725e+06	4.27337e+06	4.4755e+06	1.18203e+06	4.96242e+06	4.22553e+06	6.25019e+06	4.06517e+06	3.38693e+06	4.24666e+06	4.17116e+06	3.49859e+06	3.94059e+06
M200T83	200.03	83.2	1.4	5.20223e+07	3.77202e+07	5.15998e+07	3.80189e+07	3.97127e+07	5.07803e+07	2.40279e+07	4.96685e+07	4.87649e+07	3.03515e+07	4.77056e+07	3.84173e+07	3.72705e+07	3.46171e+07	5.4856e+07	5.23269e+07	4.31823e+07	3.83901e+07	4.25489e+07	4.52407e+07	5.04464e+07	4.51649e+07	3.60846e+07	5.06065e+07	3.3805e+07	5.34716e+07	3.49064e+07	4.9891e+07	3.24411e+07	3.38588e+07	3.23032e+07	4.84304e+07	3.52406e+07	3.50423e+07	5.13342e+07	5.81183e+07	4.35693e+07	3.20676e+07	5.27304e+07	3.37088e+07	2.78068e+07	3.94514e+07	3.1652e+07	5.19113e+07	3.73965e+07
M201T245	201.023	245.2	4.1	6.3084e+06	5.7492e+06	5.04257e+06	5.59111e+06	5.23604e+06	1.11589e+06	1.53766e+06	1.59476e+06	553697	5.71202e+06	2.22099e+06	300432	1.17364e+06	1.75703e+06	5.69493e+06	1.70664e+06	1.64641e+06	2.39115e+06	5.13386e+06	2.48506e+06	5.61367e+06	8.15219e+06	3.04393e+06	5.87888e+06	5.69318e+06	5.80093e+06	3.47377e+06	2.2513e+06	6.26683e+06	7.85235e+06	2.26239e+06	5.7477e+06	7.86004e+06	5.5635e+06	1.22257e+06	396622	2.24191e+06	7.32774e+06	5.58825e+06	4.35771e+06	2.15355e+06	2.16841e+06	2.01617e+06	2.30908e+06	2.03034e+06
M201T268	201.15	268.2	4.5	1.50403e+06	782505	1.94925e+06	1.76529e+06	875865	837043	2.40987e+06	1.51017e+06	1.60851e+06	790423	1.289e+06	1.4672e+06	1.36895e+06	765889	1.45578e+06	1.96759e+06	919323	2.2129e+06	2.04681e+06	1.84973e+06	176179	898771	1.61003e+06	887983	911291	971006	1.5532e+06	730748	770796	927563	823288	919025	974375	910480	927941	855292	127017	922517	948705	973172	1.97088e+06	740003	1.91682e+06	916337	1.00005e+06
M201T32	201.077	32	0.5	122070	93288.8	98902.9	120240	101894	98830.5	92309.3	110012	96179.9	83330	116927	122141	132814	117175	106645	58231.8	147391	101934	116555	97681.1	131687	112480	133136	108713	124350	99941.7	105567	96956.1	115578	100673	81171.5	134631	83741.3	109820	131332	129579	105619	133539	98910.9	138709	76146	84747.8	92107.4	108056	135709
M201T321	201.042	320.6	5.3	1.93825e+08	2.05099e+08	1.25387e+08	2.72575e+08	2.08987e+08	1.50767e+08	2.49491e+08	2.55995e+08	3.34745e+08	1.72707e+08	2.51879e+08	4.13882e+08	3.27797e+08	2.45613e+08	1.61304e+08	2.75883e+08	2.77103e+08	1.21025e+08	2.99538e+08	1.92756e+08	2.02708e+08	1.98476e+08	1.70664e+08	1.4648e+08	2.48521e+08	4.38633e+08	2.5184e+08	1.53212e+08	1.77668e+08	2.10162e+08	1.67945e+08	2.172e+08	2.28905e+08	1.53656e+08	2.46939e+08	1.4781e+08	1.79544e+08	2.57259e+08	1.99147e+08	3.21979e+08	2.48665e+08	2.54068e+08	1.22697e+08	1.60149e+08	2.73259e+08
M201T33	201.042	33.3	0.6	9.34061e+06	0	0	0	0	0	0	0	0	0	0	9.42791e+06	0	5.91817e+06	0	0	0	0	6.33071e+06	0	1.20435e+07	0	1.26912e+07	1.1756e+07	8.34307e+06	0	1.18028e+07	8.26406e+06	4.04593e+06	5.55415e+06	8.54024e+06	0	1.12747e+07	1.22375e+07	4.77501e+06	0	8.91035e+06	1.19618e+07	0	0	5.44774e+06	8.524e+06	0	0	3.95138e+06
M201T351	201.042	350.6	5.8	1.16872e+08	1.15181e+08	1.01394e+08	3.41398e+08	1.19556e+08	1.82893e+08	6.2832e+07	1.84485e+08	1.24727e+08	2.45163e+08	1.09209e+08	1.41859e+07	3.68151e+07	1.79699e+08	1.64171e+08	2.94229e+08	1.49555e+08	1.02224e+08	6.01859e+07	1.39307e+08	1.0578e+08	7.70911e+07	1.81563e+08	2.00366e+08	1.47178e+08	9.41643e+07	8.32434e+07	2.28928e+08	1.31203e+08	1.4715e+08	1.46923e+08	2.07643e+08	2.20484e+08	2.19209e+08	1.44894e+08	7.6611e+07	1.86153e+08	1.45281e+08	1.13954e+08	7.47894e+07	9.41806e+07	1.77652e+08	1.40111e+08	1.29645e+08	9.14037e+07
M201T368	201.044	368.5	6.1	4.44496e+07	8.07229e+07	7.73396e+07	2.18223e+07	9.26482e+06	2.17593e+07	6.41665e+07	3.29468e+07	8.86909e+07	2.1698e+07	5.60329e+07	1.19034e+08	2.213e+07	2.21841e+07	2.97542e+06	2.23254e+07	2.79774e+07	2.07689e+07	6.69108e+07	3.81992e+07	3.07123e+07	2.2709e+07	7.97521e+06	7.75711e+07	3.59035e+07	1.15579e+08	2.53227e+06	2.67086e+06	2.36972e+07	2.2517e+07	2.2956e+07	5.18534e+07	2.27367e+07	2.34569e+07	3.64456e+06	4.22296e+07	2.19812e+07	1.68459e+07	1.13692e+07	6.94115e+07	1.48195e+07	6.3961e+06	9.26155e+07	6.02383e+07	2.23074e+07
M201T416	201.037	415.6	6.9	1.62882e+07	5.76608e+07	7.44459e+07	3.1997e+07	1.38445e+07	2.45408e+07	8.11325e+07	7.78467e+07	2.16489e+06	7.27051e+07	8.50774e+07	1.13489e+07	6.61447e+07	1.19233e+07	6.034e+06	3.31643e+07	1.1889e+07	2.97834e+07	5.64086e+07	1.14758e+07	1.38241e+07	5.21981e+06	5.70121e+06	1.57068e+07	8.59103e+06	1.26965e+07	1.20893e+07	1.0995e+07	1.23651e+07	6.95775e+06	2.1048e+07	1.99275e+07	2.9145e+07	1.26382e+07	2.00042e+07	1.22512e+07	1.18835e+07	3.44688e+07	1.11338e+07	2.01382e+07	2.26999e+07	2.63635e+07	5.71665e+07	2.44885e+07	1.11172e+07
M201T443	201.037	442.5	7.4	6.23926e+06	1.21373e+07	6.01038e+06	7.7918e+06	9.10203e+06	4.50031e+06	4.43423e+06	4.34901e+06	9.038e+06	2.55e+06	4.82132e+06	4.23764e+06	5.005e+06	4.52516e+06	1.89874e+06	4.31052e+06	3.66703e+06	6.43168e+06	4.42725e+06	7.03374e+06	6.43094e+06	4.50975e+06	5.11012e+06	5.56227e+06	4.63923e+06	1.05605e+07	4.99441e+06	2.19091e+06	5.20722e+06	4.95597e+06	8.12827e+06	6.00606e+06	4.89826e+06	8.82983e+06	3.73727e+06	558337	4.84363e+06	3.30236e+06	3.40065e+06	8.34573e+06	6.47116e+06	1.17066e+07	7.69343e+06	1.17504e+07	4.84051e+06
M201T60_1	201.113	60.3	1	3.80263e+06	5.33013e+06	3.90905e+06	3.51063e+06	2.92003e+06	3.56275e+06	472895	6.84635e+06	3.48189e+06	3.70396e+06	3.91786e+06	2.39607e+06	8.00195e+06	6.11759e+06	6.24683e+06	7.00695e+06	3.57747e+06	3.73212e+06	3.3076e+06	5.18978e+06	4.27232e+06	7.1108e+06	2.75989e+06	3.52583e+06	3.08601e+06	5.31572e+06	4.58871e+06	3.79818e+06	2.67035e+06	3.93479e+06	4.08958e+06	4.49912e+06	2.79097e+06	4.12767e+06	3.93883e+06	5.1554e+06	8.09121e+06	7.43077e+06	2.74324e+06	6.08232e+06	2.71345e+06	4.02591e+06	3.67153e+06	3.57361e+06	3.19409e+06
M201T60_2	201.124	60	1	683929	1.33107e+06	982237	1.00371e+06	724061	492329	429733	1.4057e+06	1.16966e+06	817832	715416	1.09876e+06	637296	540578	1.03438e+06	827506	1.05296e+06	1.15734e+06	1.95893e+06	705083	631583	1.23621e+06	397844	1.12002e+06	757138	1.4084e+06	447852	906274	778925	1.32446e+06	498852	1.10028e+06	1.86135e+06	963101	457446	284405	1.10978e+06	749581	832719	546182	839101	863234	1.03679e+06	1.03017e+06	857753
M201T77	201.136	77.5	1.3	1.87535e+07	1.84581e+07	1.02615e+07	1.49508e+07	2.08773e+07	1.62128e+07	1.42595e+07	2.62178e+07	1.76964e+07	1.858e+07	2.08668e+07	2.16586e+07	1.91433e+07	1.42154e+07	1.87021e+07	1.76025e+07	1.83419e+07	1.8917e+07	1.72747e+07	1.33111e+07	1.50397e+07	9.11878e+06	1.40403e+07	5.07748e+06	1.63508e+07	6.0782e+06	9.6397e+06	8.96821e+06	1.54806e+07	1.13743e+07	1.24832e+07	1.71022e+07	1.48138e+07	1.22649e+07	1.2435e+07	3.36038e+06	1.822e+07	1.7207e+07	1.79608e+07	8.60614e+06	1.37213e+07	4.50236e+06	1.54191e+07	1.47423e+07	5.9656e+06
M201T84	201.033	84.1	1.4	3.90207e+06	3.529e+06	3.95759e+06	2.11345e+06	2.3734e+06	3.87015e+06	1.00641e+07	3.09986e+06	3.86696e+06	4.32113e+06	4.02809e+06	3.83583e+06	3.27477e+06	3.3204e+06	1.87213e+06	1.56574e+06	3.34095e+06	2.12424e+06	1.51096e+06	2.15232e+06	2.38237e+06	2.35794e+06	3.49991e+06	4.49012e+06	2.76152e+06	1.80302e+06	3.80444e+06	2.55983e+06	3.19528e+06	1.74975e+06	3.33152e+06	1.90455e+06	2.88338e+06	3.37637e+06	1.39784e+06	4.95359e+06	4.01368e+06	2.52902e+06	2.10742e+06	2.33196e+06	3.35377e+06	3.62066e+06	4.18156e+06	2.08771e+06	2.39268e+06
M202T218	202.087	218	3.6	509060	639637	460823	529096	324115	589480	834520	744241	808464	508740	210277	448775	497981	300519	698860	854401	591749	584513	423197	461309	408124	339464	294844	372462	344797	392546	229042	334857	159531	248729	235289	334993	320774	376477	204952	240130	461956	356295	360614	240592	408841	418795	405701	485387	410391
M202T320	202.044	320.5	5.3	4.9409e+06	1.18585e+07	1.57359e+07	4.93444e+06	4.8973e+06	2.49963e+07	4.76658e+06	4.89765e+06	4.86313e+06	2.49523e+07	5.11905e+06	2.33987e+07	2.38277e+07	6.83462e+06	1.16893e+07	5.09837e+06	5.20611e+06	2.65623e+07	1.08091e+07	4.8123e+06	7.81386e+06	1.66923e+07	2.68997e+07	910507	2.40893e+07	5.10333e+06	9.85987e+06	2.32771e+07	2.06279e+07	5.52111e+06	5.09392e+06	2.23933e+07	1.26737e+07	5.06567e+06	1.96054e+07	2.27471e+07	5.33376e+06	5.1015e+06	2.13344e+07	2.24461e+07	5.20036e+06	1.18215e+07	9.88594e+06	2.22497e+07	5.02801e+06
M202T48	202.072	48	0.8	1.74308e+07	1.855e+07	1.25012e+07	1.9409e+07	9.21319e+06	1.22643e+07	1.16066e+07	1.44513e+07	1.61266e+07	9.08982e+06	8.6418e+06	1.06466e+07	6.53416e+06	1.85728e+07	1.03712e+07	2.02966e+07	9.55597e+06	1.76369e+07	1.3891e+07	1.27029e+07	2.77021e+06	2.07412e+06	1.41099e+06	1.08417e+07	8.24916e+06	1.91637e+06	1.58831e+07	2.03694e+06	7.75017e+06	5.54161e+06	5.93179e+06	5.61422e+06	2.04353e+06	7.89231e+06	1.43644e+07	7.07025e+06	8.85629e+06	6.90114e+06	1.42335e+07	1.4962e+07	7.90504e+06	9.78917e+06	9.93996e+06	1.00513e+07	1.58299e+07
M202T51	202.018	50.6	0.8	477251	156831	4.04971e+06	925446	1.20186e+06	8.67045e+06	7.69987e+06	3.8454e+06	1.17804e+06	964347	952914	345509	848348	378039	7.24687e+06	6.11345e+06	1.50984e+06	1.08869e+06	577091	738156	1.52754e+06	4.41503e+06	2.60996e+06	5.88432e+06	1.34249e+06	1.0841e+06	822713	4.31503e+06	4.32564e+06	2.42422e+06	2.95534e+06	1.38963e+06	4.59533e+06	5.32745e+06	6.55773e+06	3.74829e+06	4.36788e+06	916463	4.17675e+06	5.28939e+06	3.54539e+06	3.97513e+06	4.61965e+06	3.8707e+06	4.64924e+06
M202T60	202.109	59.8	1	1.32609e+08	1.19402e+08	8.87449e+07	1.23817e+08	1.03566e+08	7.02305e+07	8.74792e+07	7.22183e+07	1.2427e+08	1.20272e+08	9.512e+07	1.36727e+08	1.0642e+08	5.63124e+07	1.22877e+08	1.32634e+08	1.12223e+08	1.20906e+08	1.74648e+08	8.06754e+07	9.26551e+07	8.67539e+07	5.04726e+07	8.90495e+07	1.01931e+08	8.73729e+07	5.43623e+07	7.68923e+07	9.38394e+07	6.12626e+07	6.10952e+07	9.66213e+07	8.56521e+07	6.94659e+07	1.40505e+08	7.67838e+07	7.52078e+07	8.75461e+07	9.88828e+07	5.78822e+07	8.88254e+07	9.07937e+07	9.07722e+07	9.16893e+07	1.07192e+08
M202T64	202.013	63.5	1.1	4.10147e+06	5.822e+06	991864	5.14743e+06	5.11371e+06	2.95511e+06	2.94789e+06	2.88504e+06	7.3859e+06	6.44842e+06	5.24503e+06	5.92881e+06	6.20448e+06	4.8165e+06	1.94138e+06	2.42927e+06	5.96776e+06	6.88295e+06	4.53584e+06	7.78266e+06	5.26803e+06	2.32563e+06	1.28908e+06	1.31115e+06	5.63658e+06	5.20317e+06	2.75066e+06	4.08728e+06	1.24647e+06	1.78722e+06	2.45085e+06	5.45739e+06	2.69868e+06	979679	2.47936e+06	1.07983e+06	3.0809e+06	4.65876e+06	4.05745e+06	1.65054e+06	3.56258e+06	3.25915e+06	2.72056e+06	2.79676e+06	1.76131e+06
M202T75	202.108	74.5	1.2	1.27331e+07	2.28644e+07	1.99154e+07	1.77415e+07	1.21487e+07	1.20166e+07	1.70693e+07	4.63733e+06	2.12234e+07	2.16275e+07	1.24068e+07	1.91401e+07	1.44286e+07	2.62026e+06	6.54482e+06	6.43108e+06	2.00139e+07	1.84001e+07	1.18427e+07	1.14395e+07	6.79338e+06	3.65519e+06	2.42319e+06	1.79739e+07	4.49026e+06	1.68399e+07	7.49282e+06	1.50925e+07	2.09095e+06	1.1308e+07	2.78954e+06	1.20987e+07	1.32487e+07	3.29861e+06	5.47567e+06	2.77468e+06	1.41623e+07	1.54301e+07	4.01731e+06	1.14658e+07	1.39087e+07	1.09342e+07	1.41323e+07	1.74064e+07	3.14369e+06
M203T139	203.083	139.3	2.3	1.77506e+07	5.30168e+06	6.76262e+06	1.78269e+07	163747	882413	1.74914e+06	7.11872e+06	2.42777e+06	588439	1.35337e+06	581843	1.25553e+07	792190	1.52941e+07	517464	154107	954019	1.70237e+06	1.65834e+06	481409	422125	360295	2.23558e+06	845943	6.4002e+06	900203	824760	443105	420096	347065	585150	1.65561e+06	380594	370578	174734	2.56022e+06	411354	1.3466e+06	290182	1.86984e+06	961377	9.96376e+06	2.14209e+06	421353
M203T238	203.129	237.9	4	914650	514599	868229	469483	733038	723256	809326	808582	856838	616508	643044	676931	712458	458633	714667	699581	785609	838938	917717	973415	750049	798410	343552	766506	670099	605670	836732	587477	736997	607190	561290	738497	774124	239209	281493	140806	438754	556732	537213	688490	612185	696864	643391	864966	868329
M203T32	203.004	32.2	0.5	0	0	117859	192398	255761	406344	419209	396312	500730	463799	642175	530254	662281	675650	0	641760	0	719221	671062	0	647192	0	723773	569054	643112	815269	597871	618234	713988	910431	787893	0	706892	812455	635367	0	0	728795	767656	662601	0	0	0	747440	559757
M203T41	203.067	41.4	0.7	1.10144e+07	1.83989e+07	8.34006e+06	1.22909e+07	1.14783e+07	1.16357e+07	389251	1.63092e+07	1.5076e+07	1.25775e+07	1.13742e+07	1.57681e+07	1.46612e+07	9.43325e+06	1.05675e+07	8.53877e+06	1.21273e+07	549570	1.57164e+07	351072	1.27569e+07	1.05461e+07	1.05207e+07	1.28025e+07	1.04869e+07	1.38391e+07	6.61747e+06	1.09111e+07	1.13255e+07	1.08156e+07	1.02297e+07	1.19619e+07	1.27267e+07	1.26107e+07	331323	1.57748e+06	1.36293e+07	1.39838e+07	1.23785e+07	6.97993e+06	1.1583e+07	1.17377e+07	1.21527e+07	1.05724e+07	1.20566e+07
M203T56	203.019	56.2	0.9	3.42469e+07	3.55212e+07	2.98069e+07	3.50621e+07	3.63691e+07	5.80255e+07	5.27901e+07	4.53409e+07	4.23108e+07	3.40974e+07	3.10789e+07	2.46736e+07	3.05771e+07	3.97425e+07	3.02683e+07	4.05085e+07	4.27373e+07	3.47554e+07	2.35837e+07	4.67622e+07	3.44456e+07	2.92348e+07	5.14311e+07	2.41269e+07	2.86363e+07	3.16434e+07	4.39508e+07	2.94226e+07	3.2156e+07	4.43964e+07	3.13918e+07	2.42392e+07	3.0538e+07	3.14188e+07	2.43548e+07	6.06737e+06	3.56658e+07	2.96782e+07	2.58823e+07	3.34267e+07	3.93014e+07	3.90489e+07	4.20181e+07	3.67866e+07	2.89752e+07
M203T60	203.112	59.8	1	1.2517e+07	1.14549e+07	8.80209e+06	1.2424e+07	9.08012e+06	6.51723e+06	7.84564e+06	6.18934e+06	1.21572e+07	1.10289e+07	9.11675e+06	1.43868e+07	1.00703e+07	5.15351e+06	1.08808e+07	1.18268e+07	1.00828e+07	1.14651e+07	1.6856e+07	7.29744e+06	8.46862e+06	7.69694e+06	4.44968e+06	8.04728e+06	8.67396e+06	7.758e+06	4.68464e+06	7.1039e+06	7.79796e+06	5.63141e+06	5.94036e+06	8.89328e+06	8.17398e+06	6.29844e+06	1.18373e+07	7.25006e+06	6.92461e+06	8.12575e+06	8.82277e+06	5.1665e+06	8.31521e+06	8.51663e+06	8.43222e+06	8.66235e+06	9.36999e+06
M203T70	203.019	70.2	1.2	2.62431e+06	4.17241e+06	3.32332e+06	4.98898e+06	5.64945e+06	7.48449e+06	7.98351e+06	7.19082e+06	5.26523e+06	4.14524e+06	4.29341e+06	3.88997e+06	985416	4.78224e+06	3.91709e+06	1.22014e+06	5.55607e+06	4.84039e+06	930556	5.32026e+06	5.5e+06	5.23922e+06	6.82322e+06	885222	4.54376e+06	4.00694e+06	6.01384e+06	4.98618e+06	5.28539e+06	6.25183e+06	3.48605e+06	4.10489e+06	1.10292e+06	3.98357e+06	1.16174e+06	375279	4.23325e+06	2.59497e+06	1.15529e+06	3.60162e+06	5.66015e+06	4.86507e+06	4.96632e+06	4.88941e+06	5.14344e+06
M203T82	203.083	81.8	1.4	6.01191e+07	6.92756e+07	8.54453e+07	7.2028e+07	6.37264e+07	3.82902e+07	6.94306e+07	7.87303e+07	7.11651e+07	8.38637e+07	6.2938e+07	7.07807e+07	5.96133e+07	4.16105e+07	5.94934e+07	6.81289e+07	6.88997e+07	6.39889e+07	7.9233e+07	6.10778e+07	5.85604e+07	4.8544e+07	4.04682e+07	6.98917e+07	4.79163e+07	6.89298e+07	3.44719e+07	6.08667e+07	6.01815e+07	4.99659e+07	4.25702e+07	7.34755e+07	6.55929e+07	4.96735e+07	3.04995e+07	1.13475e+07	6.15488e+07	6.40587e+07	5.66727e+07	4.13371e+07	8.11633e+07	7.31843e+07	5.30339e+07	5.45338e+07	5.09175e+07
M203T85	203.103	84.9	1.4	1.02945e+07	1.17047e+07	1.00864e+07	3.59615e+06	3.67366e+06	6.81587e+06	184896	1.03478e+07	5.05683e+06	3.43284e+06	2.67464e+06	4.11018e+06	3.33208e+06	5.15986e+06	3.31472e+06	3.87694e+06	3.96122e+06	1.00521e+07	4.53417e+06	9.58591e+06	1.03438e+07	3.01236e+06	1.67848e+06	1.07661e+07	9.46829e+06	3.93566e+06	6.51839e+06	1.05929e+07	4.26565e+06	7.52397e+06	6.22536e+06	2.31635e+06	9.09878e+06	3.13259e+06	5.93134e+06	1.71181e+06	2.23239e+06	1.87883e+06	9.40097e+06	5.0718e+06	170685	8.4529e+06	8.28853e+06	2.12607e+06	1.00794e+06
M204T178	204.067	178	3	7.72121e+06	2.83066e+06	2.02239e+06	6.47257e+06	3.11474e+06	1.64651e+06	1.68593e+06	4.33706e+06	4.9145e+06	9.51375e+06	8.14514e+06	6.77605e+06	9.79635e+06	6.54532e+06	6.12702e+06	4.27983e+06	1.27186e+07	2.69712e+06	3.77917e+06	6.31093e+06	7.94734e+06	1.06006e+07	1.01342e+07	8.75352e+06	1.71634e+07	8.40579e+06	9.56818e+06	8.85662e+06	1.21767e+07	746824	3.51258e+06	8.66636e+06	8.04165e+06	3.35978e+06	8.725e+06	573847	6.06795e+06	1.0882e+07	6.29857e+06	7.69115e+06	3.54973e+06	4.62494e+06	8.47512e+06	8.57423e+06	8.08605e+06
M204T218	204.067	218.4	3.6	704087	590703	214724	164920	530848	107209	741499	136695	155299	1.02054e+06	210788	781155	974590	524459	179189	339924	1.2498e+06	702606	896098	211466	232047	1.13239e+06	848907	305383	466448	251448	1.07e+06	933681	322729	99310.4	990436	400549	377160	863698	1.48321e+06	75042.1	201863	284287	296543	198374	800813	576806	814922	968844	814202
M204T39	204.051	39.3	0.7	3.3867e+06	2.38762e+06	2.01277e+06	2.8947e+06	379036	2.04544e+06	1.5948e+06	593399	515336	427686	2.07892e+06	2.27493e+06	2.09369e+06	2.20886e+06	498262	2.3051e+06	315152	1.77584e+06	1.95824e+06	1.55227e+06	2.04997e+06	442534	262343	224291	1.44958e+06	339826	396725	1.55982e+06	1.01033e+06	226267	287188	354244	138667	380993	386012	902572	1.46341e+06	331878	288145	261848	421343	346191	1.53264e+06	1.68188e+06	1.78645e+06
M204T56	204.022	56.2	0.9	1.87317e+06	2.0765e+06	1.59063e+06	1.99469e+06	2.04647e+06	3.49227e+06	3.48122e+06	2.82338e+06	2.40589e+06	2.00986e+06	1.34304e+06	280838	1.54463e+06	2.03506e+06	1.5021e+06	2.31419e+06	2.50159e+06	2.00535e+06	1.25784e+06	2.72991e+06	1.91242e+06	1.55703e+06	3.29882e+06	1.22299e+06	1.79611e+06	1.69059e+06	2.81621e+06	1.49351e+06	1.62032e+06	2.40847e+06	1.59325e+06	1.1478e+06	1.6668e+06	1.49993e+06	1.30052e+06	25217	1.8608e+06	1.64257e+06	291531	2.08503e+06	2.19029e+06	2.10455e+06	2.33146e+06	2.29753e+06	1.70745e+06
M204T82	204.086	81.6	1.4	9.07385e+06	1.00886e+07	9.61549e+06	1.03169e+07	8.02403e+06	5.55193e+06	8.49133e+06	8.07185e+06	9.49211e+06	9.47558e+06	7.44849e+06	9.72896e+06	8.62907e+06	4.83226e+06	6.2833e+06	8.26236e+06	7.94954e+06	8.92932e+06	9.54669e+06	7.32848e+06	7.75439e+06	6.97389e+06	5.09187e+06	6.82153e+06	6.35439e+06	8.05646e+06	4.53018e+06	7.07204e+06	4.82282e+06	6.26454e+06	3.54356e+06	8.48719e+06	8.16753e+06	4.88971e+06	4.30511e+06	398032	7.53287e+06	7.48905e+06	7.69748e+06	4.56096e+06	6.46518e+06	8.00612e+06	5.72203e+06	8.97041e+06	7.14522e+06
M205T36	205.034	35.7	0.6	7.80945e+06	7.58391e+06	9.60008e+06	6.61662e+06	7.62767e+06	9.70688e+06	8.82665e+06	8.12978e+06	8.76682e+06	1.14065e+07	6.85719e+06	6.95577e+06	7.9548e+06	7.96853e+06	8.9801e+06	7.95978e+06	8.05617e+06	8.37058e+06	6.1621e+06	7.60603e+06	8.00178e+06	8.24286e+06	8.39015e+06	7.50463e+06	1.00329e+07	7.02778e+06	9.92102e+06	7.96269e+06	7.55599e+06	9.77419e+06	8.96592e+06	8.58447e+06	9.02879e+06	7.30504e+06	1.15953e+07	5.24708e+06	7.24804e+06	7.59057e+06	7.096e+06	7.52418e+06	6.62929e+06	6.69498e+06	7.84272e+06	8.42058e+06	8.44073e+06
M205T38	205.071	38.5	0.6	1.59647e+06	1.69669e+06	1.3569e+06	425888	113844	45184.2	73294.2	113070	104472	269757	1.52255e+06	2.35094e+06	233118	2.10575e+06	161031	1.85821e+06	1.76623e+06	1.45075e+06	1.95212e+06	1.03909e+06	3.2703e+06	1.86008e+06	361712	1.76374e+06	518355	1.87953e+06	2.07807e+06	1.12856e+06	2.67179e+06	2.91919e+06	221131	539855	332239	1.45722e+06	1.90941e+06	671627	231194	255888	1.29696e+06	266462	1.15608e+06	1.37097e+06	1.22079e+06	1.50408e+06	1.59814e+06
M205T42	205.034	42.4	0.7	4.3068e+06	3.85342e+06	650391	3.49468e+06	761334	3.55733e+06	783743	3.95227e+06	4.13055e+06	971653	2.86216e+06	4.81626e+06	4.9854e+06	3.80643e+06	3.33976e+06	1.46703e+06	4.96369e+06	5.01018e+06	7.66712e+06	6.60049e+06	2.9855e+06	751051	568644	998902	3.62844e+06	2.83999e+06	3.23667e+06	761180	3.38659e+06	776314	4.1767e+06	3.67164e+06	4.13519e+06	2.6227e+06	1.01171e+06	445800	3.25357e+06	1.03997e+06	1.36277e+06	3.22391e+06	2.5434e+06	3.37103e+06	2.76408e+06	997395	3.40894e+06
M206T133	206.082	132.7	2.2	782419	4.32434e+06	1.21132e+06	1.63743e+06	684271	786509	862558	773091	7.07551e+06	920351	946857	1.04859e+06	4.43088e+06	2.83278e+06	1.14342e+06	2.25624e+06	1.25922e+07	3.54039e+06	4.85447e+06	6.04834e+06	6.90039e+06	1.4117e+06	1.45867e+06	1.44729e+06	5.42762e+06	8.25299e+06	7.57148e+06	1.29449e+06	1.71061e+06	1.77301e+06	1.72036e+06	1.73403e+06	1.79393e+06	1.82825e+06	2.42972e+06	1.95403e+06	2.02309e+06	2.40309e+06	1.52342e+07	1.30811e+06	727509	2.46724e+06	2.03368e+06	6.56116e+06	2.87145e+06
M206T35	206.039	35	0.6	443502	403228	552659	69353.9	282135	521046	546003	510173	472723	400381	307702	307171	419846	409321	469473	480124	293232	343210	548216	332734	383005	518162	439909	373672	585407	365220	455059	474447	448050	483771	434590	407322	442137	409101	726447	346774	316001	306939	364545	479823	445376	299430	339542	494188	482804
M206T48	206.067	48.3	0.8	7.25579e+06	7.84124e+06	2.43039e+06	8.41004e+06	6.20415e+06	7.8523e+06	1.02875e+07	4.76385e+06	7.27825e+06	7.06517e+06	6.56415e+06	8.93525e+06	2.72682e+06	1.38129e+07	7.70071e+06	9.37861e+06	7.34502e+06	9.61202e+06	1.03546e+07	8.1877e+06	2.64169e+06	4.85146e+06	3.24657e+06	6.02532e+06	7.04621e+06	6.4552e+06	8.78446e+06	4.98292e+06	5.79993e+06	3.77665e+06	2.36075e+06	2.08485e+06	1.99396e+06	7.07397e+06	3.53451e+06	5.8696e+06	6.69292e+06	2.33261e+06	6.98456e+06	7.86084e+06	4.71223e+06	5.31245e+06	5.91343e+06	6.71951e+06	7.63294e+06
M206T49	206.104	49.1	0.8	7.85894e+06	7.60836e+06	8.51759e+06	7.46389e+06	7.29316e+06	1.56524e+07	8.67799e+06	8.27989e+06	9.12407e+06	8.19633e+06	8.70868e+06	8.38316e+06	1.00458e+07	7.21184e+06	1.00974e+07	1.05391e+07	1.10298e+07	1.13511e+07	9.40346e+06	1.19163e+07	8.26348e+06	7.3307e+06	8.38017e+06	7.75149e+06	9.44658e+06	7.55509e+06	6.79849e+06	1.3255e+07	6.96421e+06	5.85876e+06	7.8568e+06	6.56861e+06	5.90074e+06	8.03849e+06	8.11036e+06	7.50371e+06	1.81747e+07	8.14188e+06	7.92145e+06	5.78126e+06	1.008e+07	1.00556e+07	1.01025e+07	9.42865e+06	8.72462e+06
M206T61	206.082	61.2	1	2.31101e+06	2.50139e+06	2.21231e+06	2.81719e+06	1.94925e+06	1.21984e+06	1.57354e+06	2.0912e+06	2.46987e+06	1.51419e+06	1.66199e+06	1.68706e+06	900074	596118	1.68384e+06	3.34947e+06	1.78385e+06	2.73042e+06	2.96666e+06	2.88316e+06	2.41117e+06	1.98345e+06	979481	1.71128e+06	3.10373e+06	1.51729e+06	896736	2.5338e+06	1.89265e+06	1.55333e+06	1.05553e+06	3.15245e+06	1.78367e+06	1.52011e+06	1.72577e+06	1.45197e+06	1.36013e+06	1.55836e+06	2.41268e+06	1.35554e+06	1.72282e+06	1.79755e+06	1.72838e+06	1.6817e+06	2.22509e+06
M207T102	207.047	102.4	1.7	8.10203e+06	2.35526e+07	1.40598e+07	4.40994e+07	7.83102e+06	8.74571e+06	4.55636e+07	2.79415e+07	2.97484e+07	2.73617e+07	1.20288e+07	1.06277e+07	1.65266e+07	9.73774e+06	1.3246e+06	8.10311e+06	1.25445e+07	7.70422e+06	7.42528e+06	6.90674e+06	3.3819e+07	2.04344e+07	8.84075e+06	2.52664e+07	7.33181e+06	6.44391e+06	1.02528e+07	1.04061e+07	9.09545e+06	6.20878e+06	1.06074e+07	1.07187e+07	1.9714e+07	1.37406e+07	1.02931e+07	8.28946e+06	9.31529e+06	4.36137e+06	9.4068e+06	1.01252e+07	2.96662e+06	1.7181e+07	1.77923e+07	1.91651e+07	9.6155e+06
M207T114	207.047	114.2	1.9	6.5936e+06	1.69766e+07	6.00833e+06	1.09798e+07	7.20392e+06	7.62362e+07	6.59523e+06	6.68489e+06	2.22234e+07	7.48823e+06	7.49256e+06	2.34164e+07	8.51035e+06	8.40544e+06	6.77401e+06	1.91907e+07	1.13075e+07	6.57166e+06	4.54157e+07	5.85447e+06	6.97588e+06	3.04954e+07	5.46985e+06	7.15561e+06	1.50219e+07	1.18439e+07	8.72164e+06	8.12617e+06	1.44415e+07	1.1566e+07	9.0164e+06	2.26159e+07	8.51859e+06	9.28864e+06	8.48299e+06	7.18163e+06	2.00389e+07	4.30722e+06	1.12698e+07	8.88024e+06	2.40316e+06	3.61915e+06	1.43206e+07	6.17109e+06	8.26315e+06
M207T125	207.047	124.7	2.1	1.59532e+07	1.70145e+07	1.57899e+07	2.72893e+07	4.2609e+07	6.07113e+06	1.52053e+07	1.89556e+07	2.78591e+07	4.15744e+07	1.31363e+07	2.69758e+07	2.94474e+07	6.94556e+06	1.3335e+07	5.5762e+06	5.53032e+06	1.87911e+07	1.90581e+07	2.03145e+07	2.62831e+07	1.62901e+06	8.20456e+06	9.35093e+06	6.43319e+06	1.44129e+07	7.22582e+06	1.09388e+07	1.31458e+07	9.07188e+06	7.496e+06	1.01529e+07	2.74267e+07	8.28139e+06	7.20486e+06	6.06697e+06	6.79394e+06	5.56825e+06	6.642e+06	9.71293e+06	1.55761e+06	2.23793e+07	3.05029e+06	4.42317e+07	6.81764e+06
M207T134	207.047	133.9	2.2	6.54141e+06	2.04371e+07	2.93461e+06	4.6466e+06	2.81366e+07	1.24095e+07	1.44509e+07	1.58545e+07	1.94878e+07	2.26129e+07	5.42225e+06	5.73914e+06	1.6319e+07	5.20481e+06	9.46902e+06	7.73474e+06	6.52789e+06	2.4337e+07	4.20708e+06	1.65942e+07	3.30024e+07	2.18303e+07	1.21054e+07	1.12256e+07	1.36902e+07	1.02663e+07	5.58982e+06	4.13002e+06	9.02819e+06	1.33027e+07	6.04527e+06	2.77084e+07	5.63829e+06	1.19822e+07	1.48611e+07	5.21115e+06	1.36619e+07	5.46774e+06	4.71509e+06	1.31423e+07	1.29233e+06	1.97053e+06	1.39793e+07	4.11604e+06	5.5321e+06
M207T149	207.047	149.4	2.5	2.06751e+07	1.18387e+07	7.78473e+06	3.55717e+07	4.6738e+07	2.41954e+07	4.63202e+07	1.10217e+07	1.39649e+07	1.27452e+07	2.26703e+07	3.22963e+07	3.84848e+06	5.52002e+06	1.11139e+07	1.03563e+07	5.43402e+06	1.70341e+07	2.04597e+07	1.06951e+07	8.33748e+06	1.64743e+07	846577	7.29213e+06	1.06982e+07	9.04904e+06	5.49848e+06	1.14929e+07	9.99574e+06	1.11996e+06	1.24957e+07	2.42797e+07	4.07483e+06	1.29883e+07	2.47433e+07	2.83578e+07	1.06166e+06	1.67286e+06	1.12334e+07	1.22863e+07	1.13849e+06	1.31724e+07	1.02335e+07	2.06753e+07	1.06629e+07
M207T166	207.047	166.2	2.8	1.14896e+07	2.59658e+07	2.88919e+06	4.69415e+06	4.81302e+06	4.96923e+06	1.70462e+07	4.674e+06	9.55462e+06	1.71198e+07	1.05975e+07	1.82944e+07	5.69222e+06	2.34847e+06	932027	1.12081e+07	1.32457e+07	3.17251e+06	4.17398e+06	9.12434e+06	4.69109e+06	2.09874e+07	1.24039e+07	4.71585e+06	4.99776e+06	5.4878e+06	5.58761e+06	9.93411e+06	1.66142e+07	1.00245e+07	5.99853e+06	1.55377e+06	1.32225e+07	1.50653e+07	5.51019e+06	5.00963e+06	1.19864e+07	907011	7.98071e+06	5.78364e+06	1.13528e+06	9.20657e+06	2.11609e+06	3.97755e+06	3.38691e+07
M207T188	207.047	187.7	3.1	7.9308e+06	2.28123e+07	1.60172e+07	5.74146e+06	8.75577e+06	2.38224e+07	6.09434e+06	6.01355e+06	1.21298e+07	1.4728e+07	6.37693e+06	2.91392e+07	1.22904e+08	1.18657e+07	7.7931e+06	1.5949e+07	7.16051e+06	5.72228e+06	1.7811e+07	1.93138e+07	1.76933e+07	1.44865e+07	1.28966e+07	6.06604e+06	1.86853e+07	3.16219e+07	7.27129e+06	3.47065e+06	6.79361e+06	7.44923e+06	5.86829e+06	1.51407e+06	1.30097e+07	7.6225e+06	1.17148e+07	1.56896e+07	1.28254e+07	7.13305e+06	1.23332e+07	3.02879e+06	1.39175e+06	3.83237e+07	9.33329e+06	4.35752e+07	7.32386e+06
M207T209	207.047	209.3	3.5	1.91445e+06	3.5472e+06	3.61809e+06	2.64672e+07	1.07808e+07	1.24687e+07	4.23121e+07	1.62716e+07	1.4246e+07	1.64517e+07	6.63223e+06	1.91371e+07	6.29154e+06	5.98429e+06	5.17018e+06	5.77392e+06	3.1991e+06	3.72375e+07	1.25205e+07	2.09822e+07	1.97091e+07	1.28764e+07	5.52027e+06	7.57083e+06	1.64121e+06	1.79603e+07	5.96511e+06	1.0313e+07	2.55775e+06	6.58913e+06	6.64993e+06	1.27088e+07	7.89947e+06	6.70637e+06	2.58846e+07	9.69282e+06	2.6362e+06	5.74377e+06	1.14016e+07	1.30105e+07	1.23458e+06	2.00615e+06	1.24169e+07	4.71397e+06	2.19877e+06
M207T227	207.047	226.7	3.8	3.27951e+06	1.99297e+07	1.91712e+07	4.16635e+06	1.43362e+07	1.29369e+07	4.60863e+06	1.72738e+07	8.4236e+06	1.12801e+07	9.14916e+06	1.48911e+07	1.85533e+07	5.18769e+06	8.85567e+06	9.40375e+06	1.21187e+07	7.62454e+06	1.71745e+07	1.885e+07	1.41497e+06	1.46799e+07	4.99012e+06	1.78323e+07	6.27819e+06	9.06957e+06	5.46183e+06	9.98954e+06	5.49773e+06	5.80117e+06	5.86668e+06	1.34912e+07	5.84834e+06	5.39724e+06	5.73631e+06	5.59587e+06	5.43019e+06	5.67219e+06	7.7139e+06	7.11742e+06	1.12785e+06	1.79597e+06	1.18396e+07	4.46005e+06	1.25167e+07
M207T236	207.047	236.4	3.9	2.7053e+06	3.0557e+06	3.05791e+06	8.70696e+06	5.54075e+06	1.51159e+07	2.52425e+07	4.17151e+06	5.80196e+06	7.10222e+06	4.34878e+06	4.75316e+06	1.17755e+07	4.37729e+06	1.40995e+07	7.8031e+06	3.56673e+06	1.75027e+07	3.98083e+06	1.36423e+07	4.04089e+06	4.61719e+06	3.03185e+06	4.12415e+06	7.10855e+06	4.6454e+06	4.69961e+06	4.78002e+06	9.39543e+06	4.88071e+06	1.08608e+07	1.35979e+07	1.39907e+07	8.20291e+06	5.0768e+06	9.55337e+06	4.62867e+06	9.38033e+06	1.07691e+07	4.92684e+06	917079	7.96988e+06	5.04172e+06	1.02394e+07	4.7389e+06
M207T237	207.103	237.1	4	5.34288e+06	4.32856e+06	3.58405e+06	3.86406e+06	3.67096e+06	4.63836e+06	4.73795e+06	2.92304e+06	3.81647e+06	2.75984e+06	2.53737e+06	5.13218e+06	3.08373e+06	3.51862e+06	5.4359e+06	3.99422e+06	4.36474e+06	3.36917e+06	6.58693e+06	4.69878e+06	3.39984e+06	3.6972e+06	3.27809e+06	3.63038e+06	2.77897e+06	4.1015e+06	2.74142e+06	2.49874e+06	3.55573e+06	2.51976e+06	2.6246e+06	2.43551e+06	2.69575e+06	2.47003e+06	2.42707e+06	1.84931e+07	2.45497e+06	2.59299e+06	3.6461e+06	2.50371e+06	2.63201e+06	2.75445e+06	3.45482e+06	3.5711e+06	4.15912e+06
M207T252	207.047	251.8	4.2	4.94491e+07	5.39527e+07	1.53729e+07	3.63942e+07	7.44167e+06	3.33471e+07	1.58672e+07	6.40889e+07	3.08026e+07	2.58446e+07	1.62118e+07	6.13207e+07	1.79814e+07	1.78804e+07	1.22919e+07	8.12631e+06	1.66504e+07	1.32051e+07	7.56876e+06	1.30647e+06	3.7776e+07	3.55637e+07	1.59318e+07	8.717e+06	1.49268e+07	1.958e+07	9.24193e+06	1.4849e+07	9.46497e+06	1.78906e+07	2.07353e+07	1.72373e+07	9.89039e+06	1.00054e+06	1.99504e+07	1.27664e+07	2.13808e+07	3.13865e+06	1.72243e+07	2.3756e+07	2.21581e+06	2.06865e+07	4.45388e+07	2.39585e+07	4.45763e+07
M207T258	207.07	257.6	4.3	1.09656e+06	563826	447608	701282	408564	1.15612e+06	1.16471e+06	1.31971e+06	748948	448236	829469	714785	7.80094e+06	7.91155e+06	1.55042e+06	1.40805e+06	7.61109e+06	697597	7.03825e+06	606509	8.00557e+06	7.92436e+06	683393	7.63277e+06	942402	1.27729e+06	656064	7.81044e+06	8.01125e+06	819011	1.05951e+06	8.53842e+06	8.62248e+06	880391	8.197e+06	7.69485e+06	911648	8.11509e+06	846367	846423	835183	775089	657315	808976	785893
M207T266	207.047	265.5	4.4	6.24585e+06	5.98942e+06	1.21224e+07	1.0407e+07	4.80616e+07	1.20346e+07	7.69466e+06	7.54965e+06	1.59457e+07	3.10982e+07	1.93195e+07	8.74886e+06	1.08604e+06	5.69988e+06	1.59424e+07	1.66177e+07	872887	2.73686e+07	3.29194e+07	4.04628e+07	7.90975e+06	2.43684e+06	1.10546e+07	1.59366e+07	9.15197e+06	1.85664e+07	8.85546e+06	1.74811e+07	2.19668e+07	1.76685e+07	1.03408e+07	2.13498e+07	1.67054e+07	6.08882e+06	2.05059e+07	8.66121e+06	9.61022e+06	3.13189e+06	2.00317e+07	1.03462e+07	2.39318e+06	2.65265e+06	4.30909e+06	2.86142e+07	9.76118e+06
M207T283	207.047	283.3	4.7	4.8283e+06	5.83775e+06	4.90727e+06	2.54419e+07	5.52051e+06	1.6249e+07	2.46108e+07	7.00467e+06	2.85265e+07	2.46503e+07	7.94658e+06	4.68097e+06	1.38708e+06	1.04475e+07	6.25921e+06	1.01525e+07	1.08015e+07	2.03854e+07	1.51997e+07	1.25747e+07	5.86386e+06	1.57216e+07	7.80462e+06	1.40544e+07	1.71527e+07	9.29719e+06	6.79005e+06	989834	7.25787e+06	7.1961e+06	1.22348e+07	7.71779e+06	1.39453e+07	6.88361e+06	7.13116e+06	1.28743e+07	1.47121e+07	4.57007e+06	6.84623e+06	1.97317e+07	1.54164e+06	9.24253e+06	4.84952e+06	1.35161e+07	7.50619e+06
M207T297	207.047	297	5	7.78532e+06	9.99918e+06	3.2778e+06	9.78478e+06	1.41834e+07	3.81839e+06	1.78697e+07	1.57803e+07	3.88068e+06	1.37548e+07	1.07098e+07	1.55036e+07	1.60106e+07	4.23129e+06	3.46548e+06	7.2558e+06	1.05535e+07	1.47086e+07	1.54654e+07	1.18018e+07	1.14555e+07	1.49885e+07	6.75826e+06	4.27845e+06	1.35213e+07	6.76224e+06	4.38597e+06	4.27852e+06	7.20953e+06	1.6798e+07	4.59208e+06	8.47441e+06	1.39077e+07	4.684e+06	9.38279e+06	5.91963e+06	7.35414e+06	4.58426e+06	735161	5.14055e+06	1.01484e+06	1.96265e+06	2.31611e+06	3.9274e+06	7.84112e+06
M207T306	207.047	306.3	5.1	7.1917e+06	1.44191e+07	1.05022e+07	1.51661e+07	3.80615e+06	2.80266e+07	3.94722e+06	1.19792e+07	2.87482e+07	1.19757e+07	8.50151e+06	4.68468e+06	1.92373e+07	4.71393e+06	4.51121e+06	7.1287e+06	2.10798e+06	4.02016e+06	1.14868e+07	1.06704e+07	1.09459e+07	4.33811e+06	420869	8.69159e+06	4.28211e+06	6.33906e+06	4.61677e+06	4.61996e+06	1.24554e+07	701485	5.15598e+06	1.01642e+07	1.06237e+07	5.44761e+06	8.79082e+06	971308	4.76282e+06	1.0686e+06	4.78971e+06	5.21186e+06	935134	6.13454e+06	1.14371e+07	1.89801e+07	5.06699e+06
M207T321	207.047	320.6	5.3	8.82571e+06	1.42041e+07	2.563e+06	1.51591e+06	4.19508e+07	1.25821e+07	2.06327e+07	3.15084e+06	2.645e+07	1.25725e+07	6.20842e+06	1.1052e+07	1.4973e+07	2.0871e+07	1.61765e+06	856222	9.99115e+06	1.55331e+07	3.17244e+06	2.85447e+07	1.94831e+07	5.74252e+06	6.95696e+06	8.74283e+06	5.4487e+06	3.98953e+06	6.14175e+06	2.77195e+06	3.7226e+06	1.08099e+07	3.24164e+07	1.85537e+07	1.99908e+07	7.2211e+06	5.14463e+06	5.52046e+06	2.50432e+07	6.66119e+06	2.46736e+07	2.45193e+07	1.44112e+06	4.04473e+06	9.91761e+06	1.99046e+07	1.47266e+07
M207T338	207.047	337.9	5.6	9.91467e+06	2.23314e+06	6.23685e+06	2.20434e+07	1.09138e+07	1.76453e+07	7.09298e+06	1.28025e+07	1.12248e+06	1.15177e+07	1.00671e+07	1.36465e+07	1.56832e+06	2.68067e+06	858484	2.87822e+06	2.83587e+06	4.66868e+06	2.79925e+06	1.03202e+07	2.59477e+06	3.0455e+06	2.79221e+06	1.33424e+06	1.19972e+07	7.18519e+06	3.49062e+06	8.00584e+06	3.71403e+06	1.04916e+07	1.27031e+07	6.22389e+06	1.00321e+07	2.23751e+06	4.95803e+06	1.56264e+07	3.42236e+06	2.48228e+06	3.29353e+06	3.86069e+06	820425	897904	919203	1.13536e+07	6.31002e+06
M207T349	207.047	349.4	5.8	4.94892e+06	3.23689e+06	5.36839e+06	3.59187e+06	6.28246e+06	1.59903e+07	1.0907e+07	1.50033e+07	9.60104e+06	1.53154e+07	4.20169e+06	1.00217e+06	1.23945e+07	3.09649e+06	5.38306e+06	1.18619e+06	7.3718e+06	1.61277e+07	3.79846e+06	5.60405e+06	1.9757e+07	1.41567e+07	2.60217e+06	1.19111e+07	4.47363e+06	4.63835e+06	4.57068e+06	1.45999e+07	2.72763e+07	7.2589e+06	1.02695e+07	938728	1.09604e+06	5.10951e+06	5.00808e+06	4.55091e+06	1.03572e+07	3.42679e+06	4.4286e+06	9.00813e+06	1.29719e+06	5.43119e+06	5.50249e+06	1.28808e+07	994115
M207T363	207.047	362.7	6	1.17359e+07	1.45523e+07	5.88534e+06	1.28481e+07	9.14655e+06	1.21712e+07	1.17442e+07	1.20028e+07	2.01674e+06	9.9575e+06	5.16368e+06	2.17864e+07	1.42565e+06	7.10494e+06	4.58065e+06	4.33741e+06	7.89559e+06	9.61132e+06	9.75561e+06	8.43347e+06	8.58684e+06	656475	3.61206e+06	8.04906e+06	6.83732e+06	6.99819e+06	3.90569e+06	4.05441e+06	4.39134e+06	4.34709e+06	6.77225e+06	8.69442e+06	9.35665e+06	6.37217e+06	7.47533e+06	9.76797e+06	7.03108e+06	2.59427e+06	6.97816e+06	9.24787e+06	1.03891e+06	6.35349e+06	5.21861e+06	1.24352e+07	7.41374e+06
M207T383	207.047	383.2	6.4	5.93249e+06	1.24501e+07	4.89008e+06	5.72505e+06	3.24355e+06	1.17405e+07	1.02489e+07	1.20293e+07	1.75928e+07	1.22085e+07	1.36797e+07	1.00047e+07	1.13539e+06	5.01228e+06	5.57602e+06	577397	3.6435e+06	7.18706e+06	6.81596e+06	1.57792e+07	8.79197e+06	1.39355e+07	1.37939e+07	8.62797e+06	4.09137e+06	6.80402e+06	3.92775e+06	1.80731e+07	4.96408e+06	1.36212e+07	5.86342e+06	2.08212e+07	4.06274e+06	3.32038e+06	7.6152e+06	2.68076e+06	1.40811e+07	4.16414e+06	6.49929e+06	5.21632e+06	1.08492e+06	4.91005e+06	1.28184e+07	1.0731e+07	6.91599e+06
M207T39	207.014	39.3	0.7	1.57796e+07	1.30961e+07	2.75255e+07	1.59326e+07	1.85291e+07	1.17207e+07	1.33722e+07	1.87228e+07	1.71815e+07	1.67741e+07	6.99956e+06	1.46402e+07	1.63287e+07	7.11932e+06	1.94464e+07	1.70729e+07	1.67487e+07	1.39665e+07	1.25216e+07	1.4389e+07	1.80236e+07	1.9613e+07	1.26692e+07	1.58573e+07	1.08365e+07	1.80768e+07	1.34524e+07	1.25571e+07	1.53505e+07	1.47418e+07	1.162e+07	1.42824e+07	1.18832e+07	1.36726e+07	1.01035e+07	2.42867e+06	1.17834e+07	1.42963e+07	1.37654e+07	7.49246e+06	1.43441e+07	1.37425e+07	1.38547e+07	1.41091e+07	1.41227e+07
M207T408	207.047	408.2	6.8	1.15728e+07	8.99536e+06	5.84165e+06	1.62541e+06	2.53485e+07	1.12182e+07	1.6121e+06	3.71917e+07	8.23585e+06	1.63042e+07	3.01706e+06	2.27938e+07	4.94247e+07	6.21609e+06	2.03147e+07	1.21697e+07	8.66668e+06	3.35479e+07	3.54725e+07	1.65237e+07	1.70206e+07	3.77177e+07	4.29318e+06	6.28123e+06	6.21433e+06	2.56053e+07	4.83581e+06	1.09121e+06	9.34925e+06	1.41038e+07	1.65367e+06	1.10326e+07	2.60504e+06	5.96003e+06	2.57254e+07	1.23497e+07	1.68015e+07	1.31921e+07	1.22833e+07	1.25567e+07	1.14429e+06	5.75591e+06	4.56769e+06	2.88592e+07	1.30961e+07
M207T421	207.047	420.8	7	1.69995e+06	8.00595e+06	3.68659e+06	1.41834e+06	799988	2.23594e+06	9.03824e+06	2.55175e+06	2.57285e+06	5.51757e+06	9.46423e+06	1.11229e+07	2.82182e+06	5.30991e+06	2.7444e+06	4.77106e+06	3.46023e+06	2.40246e+06	2.43735e+06	9.50602e+06	5.94522e+06	2.66223e+06	5.23124e+06	6.06495e+06	5.37004e+06	2.9401e+06	2.84525e+06	677277	4.49218e+06	6.64611e+06	6.79463e+06	3.47944e+06	7.61571e+06	3.2732e+06	3.00748e+06	2.93586e+06	764007	3.10883e+06	6.60963e+06	9.97709e+06	846693	1.14931e+06	1.53316e+06	2.63256e+06	7.96603e+06
M207T437	207.047	437.5	7.3	1.31233e+07	1.60874e+07	5.68139e+06	1.48724e+07	3.23734e+06	3.66921e+06	1.06317e+07	3.32343e+06	8.90428e+06	2.07684e+07	5.51316e+06	2.38133e+07	1.81557e+07	4.96866e+06	3.52151e+06	6.30096e+06	8.017e+06	3.84116e+06	1.12102e+07	1.84967e+06	5.79415e+06	6.57935e+06	9.70855e+06	6.61304e+06	4.16118e+06	7.43156e+06	3.8376e+06	1.07261e+07	4.6723e+06	1.13301e+07	908107	7.20057e+06	1.35591e+07	3.50253e+06	3.97396e+06	6.11109e+06	1.2284e+07	4.26662e+06	5.50978e+06	5.01571e+06	1.12765e+06	599469	7.56402e+06	3.67808e+06	3.96513e+06
M207T52	207.052	51.8	0.9	7.21793e+07	5.34755e+07	6.7637e+07	6.9401e+07	5.6318e+07	7.544e+07	7.3772e+07	1.30226e+07	6.22797e+07	6.92304e+07	7.72284e+07	6.61294e+07	6.70187e+07	9.35894e+07	6.80411e+07	6.01653e+07	6.09003e+07	6.06569e+07	5.58237e+07	1.3422e+07	6.32262e+07	5.9376e+07	1.7326e+07	3.70414e+07	7.76588e+07	6.7119e+07	8.42268e+07	6.96666e+07	6.39689e+07	1.75396e+07	1.85861e+07	1.84614e+07	8.361e+07	6.30122e+07	6.63834e+07	1.65008e+07	3.97576e+07	1.69293e+07	7.0167e+07	3.62749e+07	6.6922e+07	7.04524e+07	8.59765e+07	5.64468e+07	6.27419e+07
M207T80	207.047	80.4	1.3	1.00039e+07	3.08792e+07	1.4325e+07	1.00374e+07	5.32691e+06	2.77371e+07	1.91283e+06	2.16066e+07	1.32969e+07	3.92189e+07	1.00201e+07	1.64344e+07	1.17469e+07	1.03254e+07	8.84043e+06	2.79002e+07	2.95289e+07	3.74664e+06	6.5563e+06	1.84713e+07	2.15698e+07	2.54716e+07	1.4132e+07	1.42008e+07	1.91544e+07	3.66154e+07	1.05454e+07	9.48537e+06	1.57171e+07	1.04866e+07	1.0411e+07	2.01982e+06	1.02704e+07	1.00596e+07	1.03565e+07	8.01761e+06	9.51753e+06	9.58401e+06	9.55017e+06	1.54377e+07	3.87001e+06	1.67988e+07	1.5139e+07	3.12065e+07	1.01592e+07
M208T213	207.994	212.7	3.5	408530	164408	153478	58495.7	38801.6	16688.4	797127	868158	370771	611192	340576	166713	162358	64688.2	32121.8	42226.4	135070	24780.1	28535.3	14055.3	380525	186871	31826.8	522485	782412	485013	104125	167808	172914	137051	257921	20776.7	5125.31	295272	48053.2	8394.69	269557	66887.9	254621	532276	315978	352548	316699	92632.1	76826.2
M208T233	208.098	232.8	3.9	4.38479e+06	3.59762e+06	3.15178e+06	4.90527e+06	4.56271e+06	3.35e+06	5.21819e+06	3.47208e+06	7.19239e+06	5.57005e+06	2.27068e+06	3.55433e+06	2.29552e+06	1.4416e+06	2.95787e+06	5.21714e+06	5.16445e+06	5.58894e+06	9.431e+06	5.82587e+06	1.7592e+06	2.0754e+06	1.82989e+06	2.91718e+06	1.6575e+06	1.78408e+06	1.06915e+06	1.59195e+06	1.68821e+06	139105	1.13107e+06	1.83052e+06	1.97064e+06	1.40493e+06	4.82041e+06	2.73591e+06	1.67139e+06	4.04098e+06	1.92626e+06	1.42057e+06	2.48475e+06	2.75033e+06	3.46031e+06	3.27038e+06	3.08254e+06
M208T373	208.072	372.9	6.2	871714	971817	952988	3.2757e+06	3.67577e+06	6.91506e+06	913926	934536	4.24788e+06	917335	522028	1.01456e+06	2.19378e+06	2.84804e+06	3.4089e+06	5.1851e+06	4.26258e+06	931933	4.61931e+06	2.88431e+06	1.01904e+06	2.75398e+06	1.11654e+06	350329	992669	3.38885e+06	2.70077e+06	2.69483e+06	1.93816e+06	985917	4.14462e+06	3.18156e+06	2.52098e+06	993954	373636	3.5125e+06	1.90662e+06	5.9491e+06	1.07427e+06	663814	2.47087e+06	957132	3.77187e+06	5.58505e+06	4.58372e+06
M208T395	208.074	395.3	6.6	888521	4.09861e+06	578887	921393	2.48239e+06	1.37351e+07	2.28705e+06	3.79012e+06	3.62985e+06	3.03216e+06	4.71601e+06	2.4747e+06	4.58197e+06	934652	959588	3.68695e+06	2.05743e+06	851685	900124	1.10478e+07	1.0464e+06	4.92338e+06	3.44145e+06	591539	3.64281e+06	4.02821e+06	5.57156e+06	4.0278e+06	933334	940479	3.36066e+06	5.20313e+06	1.01984e+07	3.6037e+06	3.5345e+06	6.59289e+06	4.84153e+06	3.67659e+06	957521	4.16948e+06	858519	3.69758e+06	2.72839e+06	951358	3.48766e+06
M208T40	207.956	40.1	0.7	876408	178894	1.4557e+06	297862	226025	1.64386e+06	2.34631e+06	2.96981e+06	2.26522e+06	1.94943e+06	1.98346e+06	216879	142466	1.05357e+06	2.32082e+06	2.93096e+06	2.48435e+06	3.06595e+06	1.34375e+06	2.79151e+06	845692	1.01394e+06	882214	235668	3.25853e+06	788134	3.05146e+06	1.93897e+06	2.45425e+06	4.14052e+06	1.48692e+06	363994	1.5874e+06	1.20628e+06	113329	8005.16	1.43453e+06	621286	181060	1.5033e+06	1.5028e+06	1.2578e+06	1.42978e+06	1.79035e+06	1.88957e+06
M208T405	208.073	404.6	6.7	8.932e+06	2.81455e+06	5.52947e+06	7.60559e+06	5.37109e+06	1.32315e+06	3.32972e+06	6.48023e+06	549975	398327	2.49526e+06	1.27016e+06	3.22072e+06	3.48743e+06	4.6734e+06	4.42456e+06	2.55067e+06	1.47233e+06	6.80667e+06	1.26694e+06	4.39114e+06	4.92012e+06	8.6671e+06	4.86669e+06	4.45536e+06	4.47045e+06	2.12552e+06	1.22664e+07	4.51493e+06	1.19767e+06	1.22229e+07	3.62327e+06	1.1586e+06	2.48366e+06	5.50285e+06	1.25026e+06	7.21936e+06	8.06503e+06	1.24544e+06	1.21801e+06	5.22084e+06	3.59931e+06	4.12164e+06	3.64545e+06	4.5732e+06
M208T420	208.073	420	7	5.4933e+06	4.59823e+06	1.52437e+06	1.01668e+06	4.12627e+06	1.04102e+06	2.55199e+06	5.21536e+06	3.60801e+06	3.95168e+06	2.76839e+06	2.61196e+06	3.68983e+06	5.4001e+06	5.32657e+06	5.19625e+06	2.15189e+06	2.93937e+06	2.83966e+06	1.11308e+06	4.35353e+06	4.88436e+06	3.32833e+06	4.86187e+06	7.07826e+06	1.23892e+07	4.33463e+06	1.05192e+06	2.96499e+06	5.75107e+06	9.82848e+06	1.7983e+06	4.60259e+06	5.69613e+06	4.96332e+06	1.04063e+06	4.60934e+06	1.09233e+06	1.18538e+06	5.48093e+06	6.07208e+06	3.27634e+06	1.03183e+06	1.18112e+06	1.10634e+06
M208T448	208.073	448.2	7.5	1.76081e+07	1.81204e+07	1.11767e+07	2.06648e+07	2.21047e+07	1.8561e+07	2.1629e+07	9.69309e+06	2.12632e+07	9.75874e+06	3.70744e+06	2.28541e+07	1.84515e+07	6.44256e+06	1.69234e+07	1.04515e+07	3.51726e+06	5.46693e+06	2.16408e+07	2.47567e+07	1.06532e+07	9.54401e+06	1.49172e+07	1.15836e+07	9.05399e+06	3.93643e+06	1.20018e+07	1.02358e+07	9.32993e+06	8.87567e+06	1.08771e+07	9.32256e+06	2.20146e+07	1.97355e+07	1.00666e+07	348701	2.27227e+07	2.50834e+07	2.48186e+07	1.45491e+07	3.59954e+06	1.36566e+07	1.67248e+07	2.36462e+07	2.5034e+07
M208T49	208.029	48.9	0.8	424764	45044.6	1.98667e+07	3.97892e+06	4.1682e+06	3.0452e+07	3.18755e+07	5.52964e+06	6.66519e+06	6.77281e+06	2.32163e+06	197768	3.21108e+06	3.13826e+07	1.25509e+07	1.03704e+07	4.69426e+06	4.40362e+06	3.44068e+06	2.66036e+06	3.44228e+06	4.34855e+06	2.96824e+06	666667	3.59548e+06	563890	3.85352e+07	2.50466e+06	285312	355530	7.65328e+06	492897	8.34851e+06	6.83042e+06	3.88833e+06	111034	9.94468e+06	170107	259511	2.76406e+07	1.12339e+07	1.23236e+07	1.15491e+07	8.02602e+06	4.82499e+06
M208T53	208.054	52.7	0.9	4.47038e+06	5.03734e+06	5.39771e+06	2.08581e+06	4.21056e+06	3.20053e+06	1.12857e+06	1.00547e+06	3.73554e+06	4.32654e+06	1.34114e+07	3.16095e+06	8.63973e+06	1.01667e+07	1.11427e+06	1.41863e+06	3.95473e+06	3.81156e+06	1.56958e+06	1.00595e+06	3.02197e+06	1.0043e+06	1.53137e+07	3.93696e+06	3.83983e+06	3.81253e+06	4.72439e+06	5.57988e+06	4.9688e+06	1.24167e+06	2.45468e+06	1.09387e+06	1.39139e+06	3.8259e+06	1.27245e+06	962116	2.36025e+06	1.08947e+06	1.20971e+06	4.16054e+06	5.95731e+06	2.90706e+06	3.71373e+06	1.4287e+06	1.07024e+06
M208T62	208.098	62.2	1	1.93914e+06	1.62307e+06	796764	2.06795e+06	779317	1.52415e+06	718909	449667	671237	708496	781596	866223	1.48904e+06	850938	1.16684e+06	1.14781e+06	1.33475e+06	896118	674905	565494	1.14688e+06	829875	786726	1.31016e+06	1.34256e+06	762585	843651	1.00487e+06	820670	754184	788755	813468	766001	812234	1.27283e+06	870309	809777	834755	1.14036e+06	734955	797323	681688	1.14851e+06	1.09566e+06	1.14309e+06
M208T64	207.969	63.7	1.1	5.68134e+06	1.43516e+06	1.18199e+07	5.7333e+06	1.15176e+07	1.57074e+07	2.33347e+07	2.71265e+07	1.0204e+07	1.41153e+07	1.39901e+07	1.11929e+07	7.79954e+06	1.28089e+07	2.34509e+07	2.06285e+07	1.1528e+07	2.13734e+07	1.10642e+07	2.78512e+07	1.75749e+07	1.14933e+07	1.09158e+07	1.97924e+07	2.71744e+07	2.41758e+07	1.72597e+07	2.45671e+07	1.61679e+07	5.84213e+06	2.59608e+07	2.64027e+07	2.56574e+07	1.70768e+07	1.01062e+07	1.54347e+06	1.76932e+07	1.5956e+07	1.12113e+07	1.11409e+07	2.01529e+07	1.52723e+07	1.83939e+07	1.54021e+07	9.92891e+06
M209T233	209.101	232.8	3.9	311499	355078	189850	531463	384482	282729	581187	316730	770239	594315	188424	366990	857438	875100	790140	545353	308144	545892	862732	637946	118986	840389	876279	824241	888869	866586	916907	906474	80794.7	887771	871627	891204	895561	900062	415445	111165	894335	113276	900277	548903	253432	278028	255573	326354	244178
M209T257	209.118	256.9	4.3	1.74243e+06	1.25538e+06	3.44885e+06	1.6488e+06	1.56024e+06	3.74803e+06	2.12942e+06	2.9716e+06	2.89647e+06	2.04632e+06	2.53718e+06	1.71643e+06	2.6861e+06	2.3515e+06	2.85429e+06	1.45086e+06	2.7483e+06	1.87765e+06	1.82412e+06	2.64075e+06	1.27414e+06	1.75983e+06	1.09537e+06	1.59997e+06	1.81786e+06	2.80987e+06	1.77764e+06	1.88723e+06	1.75616e+06	1.79467e+06	641320	1.7476e+06	2.05222e+06	970950	1.83431e+06	1.7491e+06	1.79977e+06	1.73871e+06	1.69854e+06	1.68014e+06	2.03312e+06	2.08853e+06	1.49756e+06	1.61847e+06	1.12612e+06
M209T314	209.118	313.8	5.2	6.7213e+06	7.8028e+06	7.92534e+06	5.37694e+06	6.76514e+06	7.77993e+06	8.39012e+06	4.35722e+06	8.99625e+06	3.81712e+06	7.42037e+06	7.93834e+06	6.63187e+06	4.4509e+06	6.04526e+06	5.37966e+06	5.47197e+06	5.61796e+06	9.2056e+06	6.85278e+06	4.95512e+06	8.96937e+06	3.67458e+06	4.94644e+06	4.16738e+06	5.73602e+06	5.79988e+06	3.32276e+06	3.37073e+06	2.72176e+06	3.24136e+06	3.42709e+06	3.9048e+06	5.69319e+06	2.40588e+06	917515	2.86503e+06	5.44185e+06	5.97601e+06	7.36656e+06	3.93678e+06	6.80213e+06	4.86118e+06	6.86709e+06	5.99712e+06
M209T39	209.03	38.8	0.6	1.38781e+07	2.43304e+07	2.40274e+07	1.30402e+07	1.87955e+07	1.6705e+07	1.64882e+07	3.04592e+07	2.05735e+07	1.76217e+07	1.68698e+07	1.65688e+07	1.91483e+07	2.16209e+07	2.68594e+07	2.10053e+07	2.05299e+07	1.51255e+07	1.32042e+07	2.0846e+07	2.13289e+07	1.76706e+07	2.4493e+07	1.87289e+07	1.92528e+07	2.51694e+07	1.79906e+07	1.91825e+07	1.69544e+07	1.75513e+07	2.18764e+07	1.62941e+07	1.81087e+07	2.12538e+07	9.21977e+06	821855	1.84056e+07	1.73877e+07	1.93538e+07	1.65608e+07	1.68639e+07	1.80664e+07	1.85795e+07	1.85041e+07	1.82376e+07
M209T41	208.962	41	0.7	5.96903e+06	4.34186e+06	4.62881e+06	5.97923e+06	4.86741e+06	6.1028e+06	5.40633e+06	4.83156e+06	4.91825e+06	4.77045e+06	5.50115e+06	5.74405e+06	5.31916e+06	1.44021e+07	5.38404e+06	9.33992e+06	6.10585e+06	7.46431e+06	5.85517e+06	6.25989e+06	8.25102e+06	5.41474e+06	6.65346e+06	5.89484e+06	7.07367e+06	6.85112e+06	8.9257e+06	6.82015e+06	7.60176e+06	7.2489e+06	3.88659e+06	6.66576e+06	5.41836e+06	6.35945e+06	6.09077e+06	2.23297e+06	9.77733e+06	4.8381e+06	5.89478e+06	5.39621e+06	6.26417e+06	5.92363e+06	6.01332e+06	6.02987e+06	6.30141e+06
M209T49	209.066	49.3	0.8	5.19599e+07	2.31913e+07	3.35983e+07	3.16996e+07	4.16438e+07	3.91417e+07	3.701e+07	2.33402e+07	2.93574e+07	3.25243e+07	4.45298e+07	4.47658e+07	4.57084e+07	6.08544e+07	2.8803e+07	2.87465e+07	2.53553e+07	2.98642e+07	2.44822e+07	3.17682e+07	4.01946e+07	1.95486e+07	2.71742e+07	2.30328e+07	3.00021e+07	3.02835e+07	4.9624e+07	3.21036e+07	3.33865e+07	2.5137e+07	2.99825e+07	3.44617e+07	3.26684e+07	2.51514e+07	3.53755e+07	1.19633e+07	2.38132e+07	2.79749e+07	3.4735e+07	3.20505e+07	2.96816e+07	3.22121e+07	3.32964e+07	3.00929e+07	3.18833e+07
M209T55	208.983	54.5	0.9	3.40379e+06	5.68536e+06	4.3637e+06	5.24475e+06	4.10692e+06	5.04781e+06	4.88099e+06	8.64732e+06	5.319e+06	4.51733e+06	2.4866e+06	4.36807e+06	4.03795e+06	4.68302e+06	4.844e+06	5.99146e+06	6.66348e+06	5.59157e+06	5.76645e+06	7.49427e+06	3.63236e+06	4.41525e+06	6.35925e+06	3.39463e+06	3.54663e+06	4.80559e+06	4.81592e+06	3.6111e+06	5.304e+06	6.77983e+06	4.47883e+06	4.28656e+06	4.7133e+06	4.52863e+06	1.89849e+06	122590	4.70795e+06	4.8975e+06	3.43766e+06	4.18719e+06	2.77465e+06	3.42562e+06	3.72623e+06	4.6737e+06	4.52973e+06
M209T60	209.045	60.4	1	266848	283326	1.01178e+06	260071	1.00271e+06	1.37653e+06	289207	1.32937e+06	1.05039e+06	1.043e+06	3.05778e+06	371744	2.07347e+06	1.28708e+06	1.0016e+06	384075	1.02753e+06	987404	329107	1.19947e+06	1.06926e+06	1.17906e+06	1.42263e+06	347929	978003	1.24679e+06	1.5002e+06	377407	1.49843e+06	3.05501e+06	1.43e+06	1.45989e+06	397837	1.58199e+06	274829	2.04493e+06	1.29632e+06	2.02188e+06	389298	1.93184e+06	1.17618e+06	993007	1.00074e+06	283409	1.39998e+06
M209T61	209.104	61.2	1	1.11859e+06	755493	831873	861197	1.00282e+06	915211	936017	1.30764e+06	780159	882281	971528	2.16794e+06	1.00011e+06	1.08047e+06	1.0118e+06	903559	950878	795506	1.73344e+06	1.4803e+06	1.01992e+06	798978	818974	532470	517902	779523	563222	659163	942695	811731	691998	932652	857893	813170	1.03393e+06	579433	1.17206e+06	478285	595734	827632	632013	752821	785980	581597	645945
M211T268_1	211.046	267.7	4.5	1.716e+06	756269	230279	608014	1.0471e+06	196107	120407	180451	249990	217507	1.69088e+06	163038	916443	229702	1.13559e+06	171705	170300	882350	259483	250005	229108	829653	1.39285e+06	337798	1.0305e+06	292895	929832	828041	214943	953785	132039	1.20691e+06	202853	804506	2.21179e+06	1.40436e+06	208193	1.1815e+06	1.06892e+06	236886	1.32454e+06	1.82763e+06	961964	1.2085e+06	1.42413e+06
M211T268_2	211.134	268	4.5	5.08331e+06	3.56663e+06	7.82376e+06	8.33405e+06	8.35402e+06	5.69625e+06	8.45428e+06	7.24557e+06	3.94068e+06	3.9541e+06	1.03615e+07	3.32916e+06	5.63928e+06	8.07276e+06	7.64378e+06	6.67262e+06	6.823e+06	6.64538e+06	8.94e+06	8.59777e+06	6.56913e+06	8.10199e+06	5.42264e+06	6.81912e+06	2.65467e+06	3.09314e+06	5.64259e+06	2.79977e+06	3.22276e+06	2.63737e+06	2.46209e+06	5.08106e+06	5.45252e+06	5.3021e+06	1.09229e+06	652039	5.78662e+06	5.80664e+06	5.66677e+06	6.41186e+06	5.76912e+06	4.50151e+06	7.27443e+06	4.61195e+06	4.26482e+06
M211T303	211.097	303.1	5.1	6.10144e+06	5.08177e+06	4.7065e+06	5.44087e+06	5.06313e+06	7.51106e+06	1.25068e+07	5.02706e+06	6.16912e+06	8.4103e+06	8.0799e+06	7.2949e+06	6.95016e+06	9.468e+06	8.27686e+06	1.12235e+07	6.99643e+06	7.97295e+06	1.10467e+06	7.35024e+06	7.56247e+06	4.90186e+06	9.30734e+06	5.08874e+06	1.2729e+07	7.52924e+06	7.78345e+06	7.7765e+06	6.7259e+06	8.98311e+06	1.0319e+07	6.60674e+06	7.08126e+06	8.73109e+06	3.34952e+06	522776	5.88178e+06	7.63895e+06	8.33714e+06	9.12205e+06	4.2697e+06	8.86795e+06	6.83335e+06	7.8689e+06	7.60718e+06
M211T32_1	211.061	31.9	0.5	67892.9	89622.9	50237.3	0	71557.7	69244.5	71517.1	0	0	0	0	0	0	88694.2	0	67729.9	102571	46731.3	0	0	67764.7	53679.7	89484.7	95174.6	0	0	114767	0	0	0	0	86347.9	76829.7	103281	90081.9	0	0	108408	104157	0	0	0	66116.8	62844.3	0
M211T32_2	211.097	32	0.5	134877	117299	111928	0	138670	147583	126241	140611	169343	129603	0	0	118136	158115	116011	135249	0	0	0	106334	128142	105237	0	121929	0	121615	121033	105601	0	0	101344	137719	112606	0	81157	0	0	143605	0	116505	0	96228.5	0	0	107132
M211T32_3	211.134	32.3	0.5	127183	133682	35708.5	160618	158426	137982	169813	125042	172189	135916	134813	172246	45711.8	40586.2	135274	47654	147284	144949	48692.8	197551	53945	127274	186731	121831	148669	47301.9	44034.1	133207	167873	119271	177177	164658	88520.8	52148.8	47659.4	43571.4	154087	45124.7	97460.9	40525	117347	137494	44699	114977	149762
M211T406	211.134	406	6.8	2.6995e+07	9.34139e+06	1.90102e+07	1.96431e+07	2.32922e+07	1.54764e+07	1.9522e+07	1.51349e+07	1.44656e+07	8.5923e+06	7.58587e+06	7.88221e+06	1.05551e+07	3.3016e+06	1.09519e+07	8.02606e+06	1.21489e+07	1.48514e+07	2.1511e+07	1.55982e+07	1.04608e+07	1.59919e+07	5.67756e+06	8.82553e+06	4.65814e+06	1.10312e+07	4.99539e+06	4.01615e+06	5.66809e+06	6.89683e+06	4.19068e+06	3.66644e+06	5.38527e+06	5.06792e+06	733250	537528	5.58547e+06	7.21914e+06	6.52267e+06	7.49014e+06	9.31737e+06	1.09795e+07	1.18543e+07	1.17363e+07	1.14352e+07
M211T41	211.001	40.7	0.7	2.00167e+06	2.76165e+06	4.24629e+06	528765	2.53213e+06	2.41603e+06	2.12819e+06	461811	1.85347e+06	587414	1.96142e+06	1.90802e+06	3.03363e+06	900746	2.42157e+06	725066	3.05876e+06	2.36776e+06	3.10734e+06	471719	2.42335e+06	828152	2.44769e+06	3.80678e+06	3.23254e+06	3.63476e+06	3.82184e+06	3.16361e+06	845591	726879	2.51972e+06	1.74141e+06	2.95444e+06	997912	2.52792e+06	1.47748e+06	894541	2.60182e+06	2.52483e+06	875657	2.66469e+06	2.76306e+06	2.62397e+06	709848	2.88361e+06
M211T49	211.083	49.4	0.8	955966	9.13471e+06	535423	1.17969e+06	5.97895e+06	6.13746e+06	4.42019e+06	6.97837e+06	5.4706e+06	5.90237e+06	1.02404e+06	7.8435e+06	5.7697e+06	6.6627e+06	7.46394e+06	6.06955e+06	6.3664e+06	5.18326e+06	8.53408e+06	6.1834e+06	1.26911e+06	6.05619e+06	5.32939e+06	9.07054e+06	972126	1.43248e+07	5.74217e+06	5.17215e+06	5.46577e+06	4.4074e+06	8.59238e+06	6.56458e+06	1.91066e+07	6.9617e+06	9.33798e+06	3.48197e+06	6.90271e+06	8.12827e+06	1.17362e+07	1.03435e+06	5.63706e+06	7.09111e+06	5.89186e+06	5.68495e+06	6.04093e+06
M211T56	211.108	56.5	0.9	1.98538e+06	2.22728e+06	2.30445e+06	3.45569e+06	1.65894e+06	2.14939e+06	2.6769e+06	3.68501e+06	3.59116e+06	2.61607e+06	1.8319e+06	3.24966e+06	1.65227e+06	1.96119e+06	3.59726e+06	3.69688e+06	3.09213e+06	2.44366e+06	4.27231e+06	3.54484e+06	768520	2.0623e+06	639964	1.8461e+06	3.0416e+06	1.4698e+06	1.96575e+06	2.31932e+06	2.41614e+06	2.13896e+06	2.2456e+06	2.78953e+06	3.21505e+06	1.97954e+06	514012	527032	2.05352e+06	1.6999e+06	2.71848e+06	594580	2.10162e+06	1.46418e+06	2.67667e+06	2.38929e+06	2.49993e+06
M212T128	212.002	127.6	2.1	5.47078e+06	4.92341e+06	1.17952e+06	3.72026e+06	2.42277e+06	2.95746e+06	6.30661e+06	3.88615e+06	4.39058e+06	5.96445e+06	3.88502e+06	7.10519e+06	6.24206e+06	2.87207e+06	6.76518e+06	1.21488e+07	6.46105e+06	3.67099e+06	2.18476e+06	4.77779e+06	5.46687e+06	2.51694e+06	3.11799e+06	4.8775e+06	5.19632e+06	2.49676e+06	5.53965e+06	5.52134e+06	3.13332e+06	7.36507e+06	6.85062e+06	7.37881e+06	7.13989e+06	2.97745e+06	2.07883e+06	193879	3.46672e+06	3.56284e+06	8.09877e+06	3.21874e+06	5.53251e+06	3.78603e+06	4.65983e+06	5.48275e+06	5.20196e+06
M212T39	212.033	39.1	0.7	1.99612e+06	1.79873e+06	2.06054e+06	2.03196e+06	2.02258e+06	1.74723e+06	2.60221e+06	2.9852e+06	2.2385e+06	2.00707e+06	2.15238e+06	2.54489e+06	1.90139e+06	2.95893e+06	1.61861e+06	2.77129e+06	2.48971e+06	3.39654e+06	1.7943e+06	2.35489e+06	1.99492e+06	1.38672e+06	1.45367e+06	1.60737e+06	1.98758e+06	1.96991e+06	2.54024e+06	966053	2.12973e+06	2.79767e+06	1.79618e+06	2.10639e+06	2.50495e+06	1.59853e+06	133870	566481	1.37651e+06	1.76065e+06	1.94538e+06	1.47226e+06	1.71393e+06	1.91974e+06	2.19937e+06	1.99119e+06	2.32774e+06
M212T55	212.054	54.6	0.9	61822.3	2.03579e+06	1.2463e+06	1.28262e+06	98083.9	3.59232e+06	1.68652e+06	1.26108e+06	1.84741e+06	972714	0	108674	150795	1.26162e+06	925933	1.50882e+06	4.26321e+06	1.52353e+06	242703	2.78244e+06	2.5914e+06	177093	2.03146e+06	2.33727e+06	114744	4.54687e+06	2.55858e+06	53701.7	1.22148e+06	2.11801e+06	1.3637e+06	61369.1	1.21098e+06	1.39164e+06	0	8112.64	154507	330175	265755	2.79007e+06	1.6367e+06	1.58542e+06	1.99962e+06	1.81862e+06	957740
M212T61	212.093	60.9	1	1.15225e+06	1.16498e+06	841477	1.49983e+06	1.11894e+06	975445	1.34259e+06	719674	1.4536e+06	1.38028e+06	804068	996511	821764	123550	842403	1.14177e+06	571448	1.24859e+06	1.91077e+06	1.02225e+06	1.04899e+06	613511	95672.5	644483	912342	519185	80715	97272.2	547862	102719	88328.3	597134	106743	79410.9	780575	958802	134159	620423	668046	80391.1	748198	730556	701722	812857	1.08663e+06
M213T205	213.113	204.6	3.4	2.94565e+07	1.89541e+07	1.95387e+07	3.07067e+07	2.62002e+07	4.04005e+07	6.84817e+07	1.85472e+07	1.91972e+07	3.96048e+07	1.99414e+07	3.34558e+07	2.45989e+07	4.93669e+07	3.34715e+07	4.81661e+07	3.44758e+07	4.73113e+07	2.05754e+07	3.99906e+07	3.49351e+07	1.73161e+07	1.71716e+07	2.06951e+07	4.00089e+07	1.79581e+07	4.58295e+07	3.81481e+07	3.55312e+07	3.79722e+07	2.66651e+07	3.64915e+07	3.16268e+07	3.02255e+07	1.71164e+07	1.14513e+06	4.16262e+07	2.11637e+07	2.75434e+07	2.52437e+07	2.86418e+07	2.91961e+07	3.098e+07	3.27153e+07	2.89071e+07
M213T271	213.15	271.5	4.5	6.20635e+06	3.03556e+06	2.434e+06	6.48009e+06	3.72418e+06	3.73105e+06	5.06881e+06	5.75171e+06	4.13943e+06	2.62747e+06	2.43387e+06	3.69027e+06	2.98474e+06	3.69048e+06	4.28265e+06	4.27277e+06	3.2868e+06	4.34169e+06	4.64562e+06	8.05155e+06	1.3015e+06	2.11823e+06	1.02046e+06	2.35797e+06	1.98343e+06	2.29335e+06	1.44751e+06	2.75696e+06	1.21927e+06	1.35885e+06	1.30479e+06	2.63983e+06	2.31433e+06	6.65803e+06	3.15232e+06	711421	3.39556e+06	1.78454e+06	5.53684e+06	2.15965e+06	4.37476e+06	3.78195e+06	4.00575e+06	4.94082e+06	3.42342e+06
M213T293	213.095	293.2	4.9	937527	311683	299788	350705	371484	319273	458627	335907	344615	430492	847046	375910	383911	531023	485130	385822	304381	425632	64981.1	71137.1	407735	334245	362559	416518	528151	610370	119376	13170.6	448292	532146	477030	169939	483464	400266	421360	548611	512391	652791	360128	402608	628265	895958	924962	933008	832858
M213T32	213.149	32.1	0.5	142201	0	101788	98819.7	128515	123643	99060.7	111508	122681	103400	0	121807	100382	152226	104120	117398	90386.2	0	121903	122800	0	0	107456	83509.2	0	107433	84001.1	0	79833	0	62088.9	86321.5	66518.6	0	101069	0	0	76482	77182.5	0	0	0	0	0	0
M213T40	212.98	40	0.7	1.25848e+07	9.0066e+06	6.15117e+06	8.83169e+06	9.07717e+06	1.2761e+07	9.41552e+06	7.69498e+06	1.05882e+07	1.15145e+07	7.62675e+06	1.02081e+07	1.08618e+07	1.06475e+07	7.90763e+06	1.30464e+07	9.78871e+06	1.17226e+07	1.4023e+07	1.35033e+07	9.2364e+06	7.37357e+06	6.19418e+06	1.01318e+07	1.00355e+07	9.18269e+06	8.6208e+06	6.84475e+06	7.97949e+06	7.52509e+06	9.16522e+06	9.82459e+06	1.01439e+07	5.94958e+06	6.93715e+06	1.76895e+06	8.60463e+06	9.63974e+06	1.32033e+07	8.26065e+06	8.82848e+06	8.98269e+06	8.36944e+06	9.20993e+06	9.43423e+06
M213T55	213.049	54.8	0.9	47321.6	7.60547e+06	6.94051e+06	4.30751e+06	310434	1.54033e+06	2.16711e+06	2.34093e+06	1.20749e+06	112728	93521.5	34168.8	119214	6.17993e+06	2.41732e+06	1.73972e+06	210126	265477	2.68792e+06	102054	1.34481e+06	6.71599e+06	5.89509e+06	3.74902e+06	1.66658e+06	2.69068e+06	3.34878e+06	165801	3.4099e+06	6.18335e+06	3.79389e+06	665637	3.94487e+06	5.67719e+06	13189.1	156150	2.04712e+06	2.73939e+06	141510	8.81088e+06	2.73659e+06	2.80575e+06	2.80446e+06	2.05416e+06	2.72448e+06
M213T61	213.113	60.9	1	1.61293e+06	1.3802e+06	1.28387e+06	1.31625e+06	1.82434e+06	1.18852e+06	1.15385e+06	600480	1.41373e+06	1.11941e+06	1.75568e+06	1.37267e+06	1.40889e+06	1.68814e+06	671251	970066	442001	773006	1.35136e+06	1.35459e+06	1.82451e+06	1.6843e+06	1.05362e+06	1.29321e+06	1.67961e+06	1.92853e+06	1.17912e+06	518985	616250	1.28077e+06	770179	1.2098e+06	1.53509e+06	1.81612e+06	444760	282483	1.85987e+06	1.66922e+06	1.4789e+06	768489	1.17462e+06	676045	1.11599e+06	466576	619593
M213T64	212.921	64	1.1	8.86861e+07	5.69509e+07	5.83562e+07	6.43556e+07	6.76755e+07	6.39348e+07	7.60461e+07	4.6545e+07	6.29548e+07	8.39242e+07	7.80231e+07	9.56892e+07	8.16727e+07	8.92966e+07	7.47209e+07	8.58864e+07	6.14336e+07	7.20421e+07	7.07082e+07	5.72675e+07	7.29307e+07	3.71716e+07	3.0543e+07	6.72132e+07	8.03277e+07	6.8155e+07	6.2849e+07	8.23385e+07	7.63574e+07	3.60201e+07	7.52633e+07	8.97641e+07	7.14178e+07	6.5991e+07	7.51904e+07	2.26054e+07	7.06798e+07	6.63696e+07	7.25293e+07	6.30283e+07	7.00227e+07	6.07155e+07	6.63871e+07	6.07041e+07	6.8939e+07
M213T65	213.085	65.4	1.1	9.55957e+06	1.511e+07	1.15927e+07	1.20515e+07	9.64114e+06	1.09859e+07	1.12209e+07	2.76673e+07	1.09472e+07	1.17071e+07	5.05247e+06	1.08279e+07	6.64138e+06	6.90628e+06	6.19933e+06	7.55748e+06	1.07633e+07	1.17402e+07	1.36591e+07	9.77095e+06	1.12067e+07	1.80892e+07	1.46224e+07	1.122e+07	1.19938e+07	9.93962e+06	1.08394e+07	6.63334e+06	1.19103e+07	2.14123e+07	9.79022e+06	1.21499e+07	1.1178e+07	1.03372e+07	3.78951e+06	1.58351e+06	1.28935e+07	1.35675e+07	1.24829e+07	8.7394e+06	7.19606e+06	1.25291e+07	9.00167e+06	1.23822e+07	1.29442e+07
M214T205	214.117	204.6	3.4	3.13604e+06	2.00136e+06	2.35817e+06	3.33289e+06	2.7418e+06	4.67699e+06	7.07291e+06	1.17502e+06	2.3293e+06	4.7192e+06	2.3124e+06	4.11886e+06	2.90983e+06	5.76555e+06	4.7564e+06	5.89506e+06	3.73966e+06	5.55981e+06	2.78593e+06	4.69749e+06	2.99887e+06	1.89296e+06	1.92853e+06	2.322e+06	4.41874e+06	1.83819e+06	5.43519e+06	4.28273e+06	3.89884e+06	4.51928e+06	3.87784e+06	4.16381e+06	3.73794e+06	3.649e+06	2.04546e+06	300172	5.19348e+06	2.00799e+06	2.37114e+06	2.95531e+06	3.32091e+06	3.5329e+06	3.30319e+06	3.59295e+06	3.24478e+06
M214T46	214.048	45.9	0.8	2.21992e+07	4.56291e+07	2.47312e+07	3.22142e+07	4.9135e+06	5.32684e+06	1.45203e+07	1.49809e+07	6.5428e+06	1.11949e+07	1.63591e+07	2.93679e+07	5.81786e+06	6.7127e+06	1.8796e+07	2.26472e+07	3.94863e+06	6.45748e+06	3.61725e+07	1.91965e+07	1.3176e+07	1.96327e+07	1.1499e+07	1.8285e+07	1.28702e+07	5.72009e+06	3.53798e+06	5.09206e+06	1.6595e+07	2.0052e+07	3.53475e+06	1.52309e+07	1.32053e+07	5.95401e+06	1.11692e+06	1.00496e+07	6.15029e+06	1.59027e+07	1.4723e+07	3.15856e+06	1.69594e+07	5.13247e+06	4.79535e+06	4.72687e+06	1.9218e+07
M214T54	214.033	54.5	0.9	1.67663e+06	1.12093e+06	1.86441e+06	1.43663e+06	1.5829e+06	2.06868e+06	1.50956e+06	2.38658e+06	1.87747e+06	1.70705e+06	1.42601e+06	2.27075e+06	1.98062e+06	827548	1.99076e+06	1.12578e+06	1.56342e+06	1.03048e+06	2.6222e+06	1.96516e+06	1.51977e+06	1.16605e+06	1.56777e+06	1.69415e+06	1.51646e+06	1.68322e+06	982411	1.71123e+06	1.3196e+06	1.16489e+06	1.03793e+06	1.7815e+06	1.83743e+06	1.35462e+06	623031	488439	1.61189e+06	1.30562e+06	1.59355e+06	839888	1.3559e+06	1.56418e+06	1.24589e+06	1.22372e+06	1.31572e+06
M214T60_1	214.049	59.7	1	2.97058e+07	3.37201e+07	2.75424e+07	2.96708e+07	5.48204e+07	5.20025e+07	3.0112e+07	3.44346e+07	6.88578e+07	3.26947e+07	2.53416e+07	3.66354e+07	5.52041e+07	6.15804e+07	3.43499e+07	3.3085e+07	4.57172e+07	6.76662e+07	3.63617e+07	4.2654e+07	2.62728e+07	2.11232e+07	1.69022e+07	3.15329e+07	2.75078e+07	5.06786e+07	4.12331e+07	5.37236e+07	2.44263e+07	1.83402e+07	3.96565e+07	2.9744e+07	2.92868e+07	4.17304e+07	1.58658e+07	4.53308e+06	5.10568e+07	2.74961e+07	2.78162e+07	3.52257e+07	2.29045e+07	4.47326e+07	5.1633e+07	6.0502e+07	2.55679e+07
M214T60_2	214.108	60.1	1	4.0221e+06	3.2048e+06	3.66006e+06	3.14691e+06	3.51689e+06	3.89535e+06	4.30494e+06	1.54854e+06	3.36448e+06	3.07273e+06	2.54369e+06	3.38698e+06	2.85912e+06	5.18708e+06	4.47123e+06	3.50381e+06	2.78061e+06	3.36755e+06	4.94595e+06	1.92856e+06	2.1742e+06	2.53354e+06	1.76323e+06	2.42359e+06	2.08118e+06	2.38562e+06	3.75813e+06	1.78801e+06	2.9192e+06	1.94556e+06	1.82736e+06	2.33052e+06	2.65683e+06	2.10529e+06	2.9556e+06	1.94517e+06	2.99482e+06	2.159e+06	2.323e+06	3.58443e+06	2.62459e+06	3.05659e+06	3.06551e+06	2.77477e+06	3.114e+06
M214T64	213.924	64.3	1.1	2.83227e+06	1.51053e+06	1.5002e+06	1.60276e+06	1.55246e+06	1.13178e+06	2.18946e+06	252799	1.65522e+06	1.80439e+06	2.55537e+06	2.35263e+06	2.96382e+06	3.0308e+06	1.73809e+06	1.70541e+06	1.75259e+06	2.53434e+06	2.02135e+06	1.91118e+06	492359	229042	130400	1.96738e+06	2.98184e+06	1.6527e+06	1.64137e+06	2.42709e+06	1.94334e+06	208678	1.89169e+06	2.94899e+06	1.75646e+06	2.24912e+06	2.16243e+06	200144	2.53426e+06	1.82594e+06	2.1098e+06	1.58332e+06	1.95803e+06	2.00065e+06	1.7252e+06	1.63773e+06	1.70819e+06
M215T242	215.128	242.2	4	1.02272e+07	8.79539e+06	1.00032e+07	7.7234e+06	7.43991e+06	8.35534e+06	8.67496e+06	7.17197e+06	9.88321e+06	5.0602e+06	1.53423e+06	1.05389e+07	9.00812e+06	8.0362e+06	9.76817e+06	7.86681e+06	9.41284e+06	7.44547e+06	1.48733e+07	1.03486e+07	9.85725e+06	1.17187e+07	1.85121e+06	8.31171e+06	6.18241e+06	1.01762e+07	7.75449e+06	7.44272e+06	6.92251e+06	1.72908e+06	4.82102e+06	3.18402e+06	7.15134e+06	1.95902e+06	7.30243e+06	1.40886e+06	7.88213e+06	7.92519e+06	7.88682e+06	9.76843e+06	6.01071e+06	6.13362e+06	6.63866e+06	1.009e+07	8.74851e+06
M215T283	215.165	283.4	4.7	3.22496e+06	3.04512e+06	2.13687e+06	2.36339e+06	1.51801e+06	4.28506e+06	4.30565e+06	4.56969e+06	3.11442e+06	3.61921e+06	3.00316e+06	3.60276e+06	2.45067e+06	3.77528e+06	5.42594e+06	3.88727e+06	2.54508e+06	2.83096e+06	3.19365e+06	4.20454e+06	3.20757e+06	2.55811e+06	1.56197e+06	2.11424e+06	2.748e+06	1.6697e+06	2.83547e+06	2.79436e+06	2.88479e+06	2.14176e+06	1.99169e+06	2.37838e+06	2.93153e+06	3.86236e+06	1.29916e+06	647016	2.17755e+06	1.84642e+06	1.3633e+06	2.10058e+06	3.37862e+06	3.99047e+06	3.38546e+06	4.38253e+06	3.43957e+06
M215T47	215.033	46.6	0.8	2.6827e+09	2.52049e+09	2.60132e+09	2.51708e+09	2.52035e+09	1.98638e+09	2.05843e+09	1.35173e+09	1.90805e+09	1.85298e+09	1.90628e+09	2.49865e+09	2.48488e+09	2.40484e+09	2.00675e+09	1.77208e+09	1.83605e+09	1.86845e+09	1.7696e+09	1.1437e+09	2.60605e+09	3.01975e+09	3.1802e+09	2.32201e+09	2.195e+09	2.47965e+09	2.99941e+09	2.41952e+09	2.93808e+09	3.60295e+09	2.17071e+09	2.5245e+09	2.37778e+09	2.44615e+09	1.99811e+09	5.63758e+08	2.36413e+09	2.50383e+09	2.28134e+09	2.28093e+09	2.17787e+09	2.22203e+09	2.19686e+09	2.11854e+09	2.36568e+09
M215T51	214.996	50.6	0.8	2.38303e+08	7.14319e+06	5.46977e+06	4.80426e+06	7.11717e+06	6.41843e+06	7.12473e+06	2.13002e+07	1.11212e+07	6.68715e+06	2.35748e+06	4.71995e+06	6.31422e+06	2.02889e+08	1.01281e+07	1.01306e+07	9.40167e+06	7.58055e+06	3.77943e+06	1.22442e+07	4.91202e+06	7.37479e+06	9.84867e+06	5.70103e+06	5.17392e+06	8.61432e+06	2.63629e+08	4.39874e+06	7.24577e+06	7.49104e+06	6.20382e+06	8.5215e+06	4.88839e+06	7.00792e+06	1.69932e+08	4.56415e+07	5.03919e+06	8.06144e+06	8.54795e+06	7.51733e+06	3.81339e+06	4.37052e+06	4.17055e+06	6.39571e+06	6.15838e+06
M215T61	215.129	61	1	1.61574e+06	955648	924573	1.4644e+06	1.32791e+06	2.50995e+06	1.58529e+06	1.85419e+06	1.17552e+06	704462	1.73568e+06	1.30547e+06	1.35902e+06	873771	1.09832e+06	690514	1.2609e+06	1.62761e+06	2.55521e+06	1.45828e+06	2.23458e+06	1.18694e+06	1.87465e+06	1.15358e+06	1.08793e+06	1.42293e+06	1.39565e+06	1.44075e+06	1.17822e+06	1.00003e+06	1.131e+06	992007	1.36172e+06	1.84374e+06	1.23999e+06	287859	1.3228e+06	1.55136e+06	1.82571e+06	1.76241e+06	1.03905e+06	1.08766e+06	1.16831e+06	1.22377e+06	1.47981e+06
M215T64	214.919	64	1.1	1.34042e+07	7.1147e+06	8.93986e+06	1.04729e+07	1.11975e+07	8.96138e+06	8.86918e+06	6.95651e+06	8.42102e+06	8.25585e+06	1.37128e+07	1.43772e+07	1.20093e+07	1.18964e+07	1.16044e+07	1.13206e+07	8.51741e+06	1.263e+07	9.60232e+06	7.81904e+06	1.23436e+07	4.91541e+06	4.16193e+06	1.22165e+07	1.17694e+07	8.98325e+06	8.76016e+06	1.32501e+07	1.06328e+07	5.44113e+06	1.14875e+07	1.27864e+07	1.1059e+07	9.55326e+06	9.98046e+06	3.06014e+06	1.18656e+07	9.06517e+06	1.07482e+07	8.46925e+06	1.04664e+07	8.70462e+06	1.11211e+07	9.94531e+06	9.44612e+06
M215T66	215.044	66.3	1.1	6.31221e+06	9.276e+06	6.44419e+06	8.82447e+06	5.94992e+06	5.66012e+06	6.46033e+06	9.32635e+06	9.95458e+06	5.98972e+06	6.10439e+06	1.00778e+07	6.42246e+06	5.49677e+06	7.12873e+06	5.12866e+06	7.09465e+06	7.30094e+06	7.74834e+06	4.72863e+06	7.61264e+06	4.98834e+06	4.52234e+06	6.84456e+06	9.00267e+06	6.80526e+06	1.35735e+06	7.91762e+06	7.95435e+06	4.74216e+06	6.6686e+06	8.74098e+06	7.12253e+06	4.81604e+06	2.68535e+06	1.45391e+06	983663	7.56668e+06	8.82071e+06	3.27031e+06	6.395e+06	5.09416e+06	5.81509e+06	1.51563e+06	4.30453e+06
M215T82	215.032	81.8	1.4	6.2614e+07	2.01279e+07	2.8873e+07	5.27672e+07	3.80132e+07	2.41856e+07	3.97236e+07	5.62004e+06	2.00731e+06	3.5635e+07	6.5372e+07	1.06729e+08	3.90821e+07	1.0907e+07	1.16163e+07	7.83384e+06	2.41013e+07	4.42055e+06	2.70817e+07	4.57533e+06	1.3924e+07	1.24248e+08	5.71152e+07	2.77575e+07	1.44944e+07	4.38882e+07	7.10438e+06	1.35162e+07	1.7141e+07	7.68904e+07	1.33617e+07	1.63148e+07	1.10069e+07	3.08728e+07	8.86237e+06	1.3543e+07	2.45264e+07	1.44041e+07	1.52584e+07	4.42676e+07	5.75598e+07	6.39867e+07	2.5837e+06	3.18913e+07	1.2398e+07
M216T206	216.124	205.7	3.4	674539	902909	650151	543808	732469	612291	738251	302962	987946	715135	612674	979847	922836	795552	293451	732545	792139	631565	1.19751e+06	781160	411299	639089	116184	558390	135918	935853	144574	132650	194811	137468	132045	237371	144742	285513	138548	131345	168287	214474	633596	553752	513103	534773	559854	642053	529286
M216T239	215.962	239	4	20725.6	2281.4	6012.23	30243.9	24303.8	39546	26254.5	182153	160364	328488	214073	272862	189015	353930	114557	508334	481177	112680	326566	425575	582.111	13758.3	26731.8	178167	139860	2132.64	488553	111758	359242	237318	585985	113241	688740	382825	503362	6411.79	266467	18597.8	24866	136531	301156	65681.9	76805.9	77172.8	52401.8
M216T242	216.132	242.3	4	751628	708266	518022	619849	707942	429565	673912	504899	502113	436803	94794.3	731576	620747	711855	694900	665029	769277	536470	1.29674e+06	946791	704632	843582	143060	341455	446297	848408	269381	134695	624576	376594	111043	371774	530836	349550	318704	97057.1	473095	606476	658779	841574	226907	514000	541089	728990	725330
M216T47	216.036	46.6	0.8	1.85572e+08	1.69553e+08	1.70155e+08	1.69476e+08	1.75563e+08	1.30251e+08	1.38261e+08	9.37221e+07	1.27373e+08	1.23648e+08	1.27085e+08	1.65467e+08	1.66521e+08	1.65413e+08	1.34383e+08	1.20584e+08	1.20298e+08	1.28075e+08	1.18897e+08	7.32495e+07	1.71027e+08	1.99701e+08	2.11432e+08	1.57269e+08	1.55504e+08	1.72996e+08	1.9502e+08	1.55042e+08	1.97237e+08	2.41974e+08	1.53981e+08	1.6747e+08	1.68713e+08	1.62742e+08	1.33618e+08	3.67928e+07	1.59203e+08	1.66965e+08	1.53909e+08	1.51664e+08	1.45086e+08	1.46559e+08	1.52544e+08	1.48672e+08	1.60258e+08
M216T60	216.047	60	1	1.93475e+06	2.93905e+06	1.71297e+06	2.24722e+06	1.56901e+06	1.57909e+06	1.94915e+06	4.29193e+06	3.71079e+06	2.977e+06	1.51004e+06	3.10298e+06	2.59486e+06	2.24599e+06	2.49597e+06	2.41547e+06	2.18524e+06	2.51713e+06	2.93196e+06	4.47077e+06	1.99888e+06	1.38445e+06	1.4083e+06	2.10838e+06	1.88391e+06	1.97438e+06	2.54034e+06	1.67777e+06	1.99089e+06	1.18681e+06	1.63259e+06	2.62779e+06	2.03853e+06	1.73442e+06	1.05167e+06	363670	1.56199e+06	1.87347e+06	1.90236e+06	1.34854e+06	1.50538e+06	1.59606e+06	1.39361e+06	2.16224e+06	1.5931e+06
M217T220	217.108	220.2	3.7	1.53722e+06	1.13114e+06	1.23301e+06	1.98708e+06	1.57897e+06	2.66231e+06	2.3419e+06	406972	953642	1.99791e+06	2.34704e+06	1.46316e+06	1.5312e+06	307436	1.71847e+06	1.97089e+06	1.21872e+06	1.72508e+06	1.30481e+06	1.21789e+06	1.85948e+06	1.90089e+06	2.32235e+06	1.3284e+06	995618	2.24171e+06	1.69934e+06	1.13404e+06	1.23939e+06	336286	1.53908e+06	1.7941e+06	897526	1.22199e+06	879911	157671	1.69617e+06	1.10301e+06	892821	340577	1.59222e+06	1.89711e+06	1.4099e+06	1.13258e+06	1.0774e+06
M217T248	217.159	247.7	4.1	846674	1.08439e+06	782323	1.00957e+06	1.25381e+06	351419	943406	692625	332489	1.37546e+06	1.39485e+06	1.42126e+06	1.43318e+06	1.30674e+06	1.10648e+06	1.32089e+06	1.26813e+06	185975	807695	934032	1.64658e+06	275735	703584	1.21286e+06	959373	1.52903e+06	789749	1.6408e+06	1.15219e+06	495537	1.077e+06	1.29257e+06	977972	1.64643e+06	978639	3121.45	942771	1.20692e+06	1.2169e+06	987225	942604	1.06612e+06	993859	1.18738e+06	266072
M217T45	217.083	44.9	0.7	1.2411e+07	3.1498e+07	2.56944e+07	2.47229e+07	1.2828e+07	1.14871e+07	1.06319e+07	1.4516e+07	1.40035e+07	1.01432e+07	1.25441e+07	1.05491e+07	1.53938e+07	2.09005e+07	1.78719e+07	1.37599e+07	1.32661e+07	1.36243e+07	2.30485e+07	1.18516e+07	1.36343e+07	2.12052e+07	1.55502e+07	2.06651e+07	1.23198e+07	1.74745e+07	1.32186e+07	1.18362e+07	1.76781e+07	1.47427e+07	1.71302e+07	1.75662e+07	2.05858e+07	2.37977e+07	1.41869e+07	1.52102e+07	1.21832e+07	1.77181e+07	1.21428e+07	2.51766e+07	1.57995e+07	1.57853e+07	1.54374e+07	1.69982e+07	1.60533e+07
M217T47	217.03	46.6	0.8	9.00098e+08	8.3139e+08	8.32108e+08	8.31176e+08	8.25949e+08	6.32223e+08	6.72247e+08	4.62681e+08	6.15115e+08	6.07167e+08	6.24188e+08	8.20588e+08	8.11427e+08	7.8427e+08	6.59971e+08	5.85555e+08	5.80552e+08	6.16148e+08	5.88303e+08	3.72902e+08	8.5528e+08	9.36595e+08	1.04074e+09	7.55249e+08	7.59263e+08	8.2112e+08	9.48854e+08	7.88777e+08	9.6162e+08	1.15692e+09	7.29369e+08	7.96978e+08	8.19509e+08	8.14798e+08	6.24128e+08	1.75718e+08	7.34487e+08	8.05844e+08	7.47662e+08	7.38609e+08	7.12596e+08	7.10339e+08	7.27848e+08	7.35508e+08	7.39972e+08
M217T53	217.119	52.7	0.9	4.43462e+06	6.30116e+06	4.85637e+06	5.27188e+06	4.30947e+06	2.9819e+06	3.68856e+06	6.50643e+06	7.1396e+06	5.59562e+06	4.72339e+06	6.58449e+06	4.68393e+06	1.75528e+06	6.27163e+06	4.84432e+06	5.33343e+06	6.64821e+06	8.86322e+06	5.26812e+06	3.81085e+06	4.83648e+06	2.46588e+06	6.33517e+06	5.04024e+06	5.21965e+06	1.10869e+06	4.61814e+06	5.0285e+06	3.40843e+06	4.05111e+06	3.93644e+06	5.37314e+06	4.81298e+06	1.04436e+06	1.0646e+06	5.91109e+06	4.71726e+06	4.85195e+06	3.02689e+06	3.54854e+06	3.43274e+06	4.89736e+06	4.48711e+06	4.2935e+06
M217T58	217.012	58	1	9.77608e+06	1.11586e+07	8.45597e+06	9.52783e+06	1.06221e+07	1.08073e+07	9.24765e+06	1.17919e+07	1.07442e+07	1.56331e+07	1.2858e+07	2.50224e+07	2.61828e+07	2.05539e+07	2.46279e+07	2.45341e+07	2.49322e+07	2.57678e+07	3.31598e+07	2.14949e+07	1.56404e+07	8.19305e+06	9.67354e+06	1.38918e+07	1.85847e+07	1.44653e+07	1.54595e+07	1.63585e+07	1.72418e+07	1.24941e+07	1.82162e+07	2.48196e+07	2.28335e+07	1.64283e+07	1.71695e+07	5.32423e+06	1.89236e+07	1.55881e+07	1.60234e+07	1.36363e+07	1.41811e+06	5.90787e+06	6.91806e+06	1.77883e+07	1.83438e+07
M217T80	217.012	80.4	1.3	561654	3.44847e+06	2.5739e+06	1.34164e+06	690395	644224	1.91673e+06	691530	2.68305e+06	883374	824461	4.31802e+06	5.97209e+06	1.18085e+06	7.35591e+06	4.92409e+06	5.21837e+06	3.64802e+06	3.5823e+06	1.35357e+06	1.18214e+06	2.03714e+06	574697	4.2754e+06	1.33748e+06	3.4157e+06	2.53519e+06	1.33665e+06	6.03087e+06	2.6528e+06	3.1486e+06	3.39168e+06	3.7952e+06	4.36312e+06	1.24093e+06	331294	5.49311e+06	6.2995e+06	1.04583e+06	831107	172426	286171	345312	1.06688e+06	3.70063e+06
M217T83	217.121	82.7	1.4	6.95967e+06	1.5668e+06	1.23466e+06	4.90239e+06	1.3936e+06	5.42066e+06	6.75357e+06	3.52961e+06	1.72669e+06	5.03274e+06	1.09892e+06	4.33717e+06	5.07257e+06	3.90227e+06	4.21722e+06	1.49399e+06	2.65607e+06	4.2381e+06	2.24569e+06	7.03966e+06	1.16855e+06	2.11222e+06	774900	4.00689e+06	1.10971e+06	4.28556e+06	797316	1.02142e+06	2.33337e+06	2.77353e+06	933562	1.90611e+06	1.27213e+06	4.71641e+06	2.43102e+06	519042	3.44787e+06	2.67483e+06	1.01356e+07	1.36925e+06	1.13694e+06	1.24059e+06	1.342e+06	6.36182e+06	6.58998e+06
M218T127	218.069	126.6	2.1	2.04752e+06	7.04527e+06	7.33646e+06	679373	2.595e+06	1.07339e+06	1.76114e+06	413828	522952	671936	1.94495e+06	8.54116e+06	2.32791e+06	434337	6.69958e+06	625149	3.8926e+06	1.77338e+06	1.6232e+06	702661	8.79488e+06	3.72131e+06	2.83405e+06	136473	1.0038e+06	2.88775e+06	1.98179e+06	894489	1.03653e+06	617014	5.34427e+06	1.23752e+06	826138	691617	517055	264803	727470	1.09066e+06	680966	684893	1.99013e+06	4.81538e+06	5.11296e+06	6.92668e+06	704896
M218T42	218.067	42	0.7	2.68226e+07	1.80294e+07	1.08951e+07	2.25829e+07	2.10937e+07	2.47256e+07	1.73317e+07	2.03959e+07	2.49842e+07	1.97415e+07	1.95958e+07	2.18689e+07	1.93007e+07	1.71846e+07	1.40427e+07	1.93089e+07	1.85526e+07	1.79485e+07	2.44517e+07	2.09202e+07	1.63966e+07	8.80125e+06	7.89291e+06	1.05669e+07	1.61909e+07	1.42469e+07	9.38842e+06	1.34016e+07	1.48199e+07	8.10492e+06	1.00183e+07	1.2876e+07	1.22924e+07	1.08025e+07	1.75271e+07	8.37418e+06	1.08812e+07	1.34482e+07	1.65461e+07	1.02744e+07	1.53816e+07	1.64542e+07	1.43327e+07	1.58211e+07	1.61995e+07
M218T46	218.034	46.4	0.8	6.2933e+07	5.93599e+07	6.39518e+07	6.0709e+07	6.75418e+07	4.66638e+07	5.00042e+07	3.96895e+07	4.65188e+07	4.68088e+07	4.63191e+07	5.57883e+07	6.01501e+07	5.62044e+07	4.82073e+07	4.6112e+07	4.25662e+07	4.5902e+07	4.78534e+07	3.58314e+07	5.68114e+07	7.35761e+07	8.39956e+07	5.50372e+07	5.47327e+07	5.67884e+07	6.98862e+07	6.16122e+07	7.09441e+07	8.65562e+07	5.43784e+07	5.44234e+07	5.73889e+07	5.97659e+07	4.59366e+07	1.40693e+07	5.30997e+07	6.08826e+07	5.14979e+07	5.50874e+07	5.32664e+07	5.38673e+07	5.68834e+07	5.28487e+07	5.83035e+07
M218T51	218.103	50.8	0.8	1.44569e+08	1.48404e+08	1.03678e+08	1.20317e+08	1.42655e+08	1.51886e+08	1.41515e+08	1.81059e+08	1.8148e+08	1.7389e+08	1.18072e+08	1.36354e+08	1.34679e+08	9.54629e+07	1.13677e+08	1.29251e+08	1.44521e+08	1.43119e+08	1.21714e+08	1.84205e+08	1.09167e+08	7.05356e+07	8.44436e+07	8.28837e+07	8.93119e+07	9.96119e+07	8.37977e+07	9.62719e+07	8.45947e+07	8.49042e+07	9.20682e+07	8.92624e+07	1.084e+08	9.18412e+07	9.05241e+07	2.95888e+07	1.20063e+08	1.02681e+08	1.12672e+08	6.25199e+07	1.09562e+08	1.11748e+08	1.17533e+08	1.18614e+08	1.0814e+08
M219T32	218.963	31.8	0.5	201517	166743	186616	146132	182837	174467	198997	170973	119956	165799	118392	168111	163524	184813	169503	159791	173720	157494	139246	140448	112958	163452	224700	122757	164000	191086	184135	151197	168903	192858	177239	184623	156977	166777	167917	221278	205141	182284	177657	170975	195359	176584	184103	181290	152665
M219T41	219.062	41	0.7	1.93707e+06	4.09769e+06	1.7568e+06	2.38843e+06	1.96523e+06	952899	966705	3.48137e+06	3.58177e+06	2.60008e+06	1.63771e+06	3.43252e+06	2.20279e+06	289502	2.11069e+06	624546	2.31439e+06	3.14965e+06	4.25441e+06	2.95418e+06	1.62079e+06	2.21968e+06	1.58106e+06	2.96572e+06	2.53698e+06	2.69726e+06	1.09644e+06	2.10853e+06	2.70726e+06	2.78863e+06	2.20588e+06	2.40205e+06	3.60649e+06	2.30331e+06	1.01968e+06	1.084e+06	3.03239e+06	2.5562e+06	2.3048e+06	290221	2.06834e+06	2.03089e+06	2.09166e+06	2.58671e+06	2.65229e+06
M219T47_1	219.034	46.6	0.8	9.5236e+06	8.68872e+06	9.28356e+06	9.0826e+06	8.48276e+06	6.5538e+06	5.75216e+06	4.53213e+06	5.54867e+06	7.37325e+06	6.41681e+06	9.52894e+06	9.38757e+06	8.89414e+06	2.00152e+06	5.82882e+06	6.14873e+06	5.97728e+06	5.17022e+06	3.46031e+06	8.10258e+06	1.00841e+07	1.21139e+07	7.63013e+06	7.21664e+06	9.8312e+06	1.08013e+07	7.74643e+06	9.73319e+06	1.2987e+07	8.46474e+06	8.67487e+06	8.80598e+06	7.82208e+06	5.63693e+06	607374	8.32741e+06	9.73048e+06	8.61951e+06	8.82095e+06	7.49799e+06	7.34696e+06	8.1928e+06	7.4869e+06	7.97462e+06
M219T47_2	219.045	47	0.8	7.08509e+06	7.66996e+06	3.88829e+06	5.38572e+06	5.96604e+06	7.65352e+06	6.9464e+06	4.78648e+06	6.53716e+06	4.92052e+06	4.22113e+06	8.78484e+06	2.56116e+06	6.89731e+06	3.82407e+06	6.10695e+06	4.82389e+06	4.15505e+06	4.78271e+06	3.07139e+06	6.95011e+06	8.45557e+06	9.23311e+06	5.77502e+06	7.07616e+06	1.05335e+07	9.87763e+06	7.98874e+06	7.27578e+06	8.90531e+06	7.77958e+06	1.17158e+07	1.048e+07	4.79506e+06	1.11094e+07	1.71051e+06	6.3237e+06	9.4773e+06	1.21519e+07	8.2334e+06	6.41875e+06	7.17911e+06	6.45752e+06	6.47199e+06	6.37192e+06
M219T51	219.106	50.9	0.8	1.27293e+07	1.34033e+07	8.69805e+06	1.02187e+07	1.15245e+07	1.2514e+07	1.28079e+07	1.75753e+07	1.76367e+07	1.62774e+07	1.07896e+07	1.30987e+07	1.17455e+07	7.7642e+06	1.00686e+07	1.22986e+07	1.4787e+07	1.32343e+07	1.101e+07	1.78232e+07	1.02906e+07	5.83526e+06	7.38619e+06	6.97859e+06	7.34618e+06	9.06126e+06	7.12163e+06	7.16229e+06	7.74511e+06	8.11129e+06	7.54521e+06	6.85581e+06	9.97609e+06	8.11508e+06	8.01729e+06	1.72379e+06	9.90287e+06	1.02318e+07	9.37662e+06	5.90852e+06	9.77569e+06	9.84626e+06	1.16864e+07	1.11466e+07	9.68552e+06
M219T55	219.013	54.8	0.9	1.8623e+07	3.04938e+07	2.28292e+07	1.95687e+07	2.01999e+07	2.79532e+07	2.49862e+07	2.83712e+07	2.57593e+07	2.11788e+07	1.77162e+07	1.45513e+07	2.14524e+07	1.6962e+07	1.67321e+07	1.81277e+07	2.54816e+07	2.06474e+07	1.50664e+07	2.53808e+07	1.60529e+07	1.70573e+07	2.84426e+07	1.76647e+07	1.36043e+07	2.4242e+07	2.07791e+07	1.41123e+07	1.56011e+07	3.00342e+07	1.99635e+07	1.32672e+07	2.32239e+07	1.88779e+07	1.46365e+07	3.84388e+06	2.18886e+07	1.81246e+07	1.35505e+07	1.95919e+07	2.20828e+07	2.36012e+07	2.52668e+07	2.41455e+07	1.5604e+07
M219T57	218.992	56.7	0.9	1.8675e+07	1.53872e+07	1.23131e+07	1.36509e+07	1.44343e+07	2.99822e+07	2.38429e+07	1.19387e+07	1.87506e+07	2.15272e+07	1.93142e+07	1.56573e+07	2.5584e+07	2.75217e+07	1.39374e+07	2.17368e+07	2.25794e+07	2.11231e+07	1.18322e+07	2.45824e+07	1.53001e+07	5.3682e+06	9.01651e+06	1.13603e+07	1.47143e+07	1.47807e+07	1.65678e+07	1.53882e+07	9.55728e+06	9.14388e+06	1.26032e+07	1.25342e+07	1.49973e+07	1.34133e+07	1.14199e+07	1.91333e+06	1.88087e+07	1.12882e+07	1.09932e+07	1.1627e+07	1.7466e+07	1.72995e+07	1.97511e+07	1.70273e+07	1.03968e+07
M219T61	219.077	60.9	1	760615	754055	119544	1.18891e+06	803509	516137	701931	1.24897e+06	929889	1.26747e+06	175538	934153	141268	114544	736916	871831	865663	812451	1.07564e+06	1.24952e+06	1.08442e+06	823815	566159	814216	867545	1.11964e+06	135774	698185	1.04415e+06	902214	143367	860201	150650	489414	73753.3	467077	162628	982399	782832	94019.8	581088	608447	562185	217954	170597
M219T70	218.992	70.2	1.2	9.62128e+06	5.42626e+06	4.24446e+06	6.22651e+06	7.74345e+06	1.11709e+07	1.01217e+07	5.59356e+06	7.36504e+06	7.47622e+06	8.86395e+06	7.94063e+06	8.08119e+06	7.28515e+06	7.1773e+06	1.06543e+07	6.38058e+06	8.3516e+06	6.38358e+06	8.37641e+06	7.95357e+06	1.02143e+06	2.99552e+06	5.61656e+06	7.42965e+06	5.1052e+06	6.59831e+06	8.18903e+06	5.81446e+06	3.29676e+06	4.63483e+06	6.31823e+06	5.65728e+06	4.83783e+06	7.47055e+06	438383	6.91026e+06	1.87718e+06	550422	4.47087e+06	6.85693e+06	6.89084e+06	6.26433e+06	6.00357e+06	6.73517e+06
M220T43	220.033	43	0.7	358753	3.44019e+06	890464	685296	5.22447e+06	1.14431e+06	2.14578e+06	979037	2.85987e+06	1.95615e+06	1.51884e+06	1.24744e+06	1.77637e+06	1.80676e+06	2.47948e+06	3.5685e+06	1.37903e+06	640194	3.30553e+06	4.03384e+06	594339	2.75792e+06	7.25875e+06	1.33058e+06	841732	1.57798e+06	2.83052e+06	1.36159e+06	2.71579e+06	5.01382e+06	2.3577e+06	490457	1.6692e+06	2.24914e+06	1.03803e+06	253037	87733.2	2.73157e+06	1.32039e+06	714611	620440	2.54341e+06	2.57405e+06	2.43622e+06	2.40851e+06
M220T49	220.083	49.4	0.8	3.43121e+07	3.5035e+07	2.47174e+07	3.19592e+07	2.8022e+07	3.21321e+07	3.05276e+07	2.32249e+07	2.73918e+07	2.65374e+07	2.77818e+07	3.49111e+07	3.3936e+07	3.38755e+07	2.4592e+07	3.07932e+07	2.26315e+07	2.82009e+07	3.14846e+07	2.10231e+07	2.48714e+07	2.10996e+07	1.65862e+07	2.42151e+07	2.82013e+07	2.52555e+07	2.45048e+07	2.48067e+07	2.65604e+07	2.06952e+07	2.50556e+07	2.37726e+07	2.33075e+07	2.72235e+07	2.33107e+07	1.23581e+07	2.82829e+07	2.26773e+07	2.52234e+07	2.37397e+07	2.53157e+07	2.55958e+07	2.70042e+07	2.61543e+07	2.6199e+07
M220T52	220.028	52	0.9	4.17141e+06	748368	7.97506e+06	9.95451e+06	1.30203e+07	1.08995e+07	1.91097e+07	1.67783e+07	1.4923e+07	1.64733e+07	7.1453e+06	5.92411e+06	4.99778e+06	2.95549e+06	1.41909e+07	1.73352e+07	9.72316e+06	1.29697e+07	1.09454e+07	1.88018e+07	1.17586e+07	8.07906e+06	3.05337e+06	1.06217e+07	1.28604e+07	7.17965e+06	5.75491e+06	1.18726e+07	8.94151e+06	2.80614e+06	5.81474e+06	1.04026e+07	6.32125e+06	6.56472e+06	1.0307e+07	3.50809e+06	6.79278e+06	6.35819e+06	9.28213e+06	8.87073e+06	9.05822e+06	9.64955e+06	7.39976e+06	8.15934e+06	1.01937e+07
M220T54	220.065	53.9	0.9	2.02793e+07	1.37338e+07	1.11725e+07	2.38033e+07	1.48915e+07	9.16047e+06	1.34903e+07	1.01182e+07	1.898e+07	1.69376e+07	2.0036e+07	1.87307e+07	2.01803e+07	6.57452e+06	1.87745e+07	1.59119e+07	1.97196e+07	1.71288e+07	2.30773e+07	8.72187e+06	1.40448e+07	1.01779e+07	6.18419e+06	1.3093e+07	1.50709e+07	1.63177e+07	7.40816e+06	1.19231e+07	1.24992e+07	6.79316e+06	1.20398e+07	1.45517e+07	1.52143e+07	1.02163e+07	2.31273e+07	8.48781e+06	1.14814e+07	1.26838e+07	1.63761e+07	7.80937e+06	1.07011e+07	1.58939e+07	1.13682e+07	1.75848e+07	1.26046e+07
M220T55	220.017	54.7	0.9	274436	1.6119e+06	1.08725e+06	500666	518526	1.38309e+06	1.21372e+06	1.55936e+06	1.14464e+06	1.38075e+06	713517	309829	989386	480919	829703	1.0749e+06	1.31917e+06	960373	583879	1.25606e+06	580550	465493	1.67944e+06	825755	703536	1.03597e+06	837107	737411	482501	1.59363e+06	627982	486888	669573	1.0681e+06	442157	133866	954963	703040	358904	1.03584e+06	997427	1.15716e+06	1.38513e+06	1.22385e+06	386299
M220T61	220.065	60.9	1	7.01076e+06	5.12911e+06	5.60121e+06	1.82213e+06	5.1427e+06	3.57694e+06	4.93148e+06	1.56634e+06	5.66974e+06	6.76091e+06	1.68848e+06	8.3544e+06	1.86136e+06	2.48059e+06	6.13511e+06	5.49714e+06	1.57949e+06	6.6448e+06	8.14071e+06	1.44922e+06	5.10834e+06	2.90805e+06	2.4832e+06	1.16449e+06	4.97552e+06	1.3331e+06	1.06143e+06	5.43661e+06	4.86833e+06	966104	1.16968e+06	7.07231e+06	1.20011e+06	3.39347e+06	1.4693e+06	612377	3.77916e+06	4.95792e+06	5.47703e+06	2.58639e+06	4.74691e+06	1.49485e+06	5.15293e+06	1.41597e+06	4.8535e+06
M220T76	220.083	75.6	1.3	7.06317e+06	9.55778e+06	7.3634e+06	8.21725e+06	7.66068e+06	4.97234e+06	2.64554e+06	6.02967e+06	6.79766e+06	7.57703e+06	2.93174e+06	6.90942e+06	7.25978e+06	7.16653e+06	8.88804e+06	6.83739e+06	2.61283e+06	7.47543e+06	3.22261e+06	5.85029e+06	5.66494e+06	2.13139e+06	1.75213e+06	7.7287e+06	1.5484e+06	7.14644e+06	6.3889e+06	6.07504e+06	5.18935e+06	1.91392e+06	2.25045e+06	2.79803e+06	2.22186e+06	6.87897e+06	2.20451e+06	855273	7.62956e+06	6.30821e+06	1.84889e+06	3.83447e+06	5.96095e+06	6.55297e+06	3.23408e+06	5.60967e+06	285783
M221T233	221.082	233.2	3.9	3.18066e+06	2.83933e+06	2.59665e+06	4.09077e+06	2.81105e+06	3.18149e+06	2.62666e+06	3.00612e+06	2.71283e+06	2.87765e+06	2.83411e+06	2.99116e+06	2.28141e+06	2.17439e+06	4.34724e+06	3.64945e+06	2.16466e+06	3.92437e+06	2.3337e+06	2.55463e+06	2.99419e+06	2.85857e+06	2.63182e+06	2.85025e+06	3.88988e+06	3.00404e+06	2.20651e+06	2.43357e+06	3.63671e+06	2.00992e+06	2.36903e+06	2.48334e+06	2.41469e+06	3.46276e+06	2.43462e+06	2.07826e+06	2.02305e+06	2.16832e+06	3.05679e+06	2.48623e+06	2.7324e+06	2.86464e+06	3.60977e+06	2.83141e+06	3.16066e+06
M221T245	221.118	244.7	4.1	7.85113e+06	803805	796186	5.02624e+06	4.45397e+06	5.41287e+06	5.16954e+06	5.33582e+06	3.02021e+06	2.16229e+06	5.5076e+06	2.5567e+06	704347	554508	2.40342e+06	669195	767338	764288	4.09883e+06	1.04833e+06	659335	5.94643e+06	3.84851e+06	1.76605e+06	540028	722895	549373	457494	1.70887e+06	489757	1.80321e+06	522142	1.69844e+06	585685	423551	334453	3.70569e+06	3.58633e+06	1.98937e+06	602799	1.85785e+06	1.22576e+06	735215	2.43029e+06	788601
M221T253	221.118	252.9	4.2	1.22327e+06	5.51154e+06	4.40429e+06	802685	866037	997274	877314	879209	3.21752e+06	2.17649e+06	723669	3.83505e+06	4.47021e+06	2.51681e+06	3.1698e+06	4.27383e+06	5.60532e+06	3.73725e+06	4.41319e+06	7.55239e+06	4.09624e+06	869075	612202	2.68352e+06	2.20227e+06	3.18073e+06	3.48233e+06	2.32018e+06	2.33455e+06	1.84024e+06	351771	1.69891e+06	1.87959e+06	1.13426e+06	2.88133e+06	456366	658796	609554	1.58141e+06	3.56402e+06	584758	2.16091e+06	3.99977e+06	2.86157e+06	5.23869e+06
M221T275	221.155	274.6	4.6	882095	173019	185028	714767	646303	679649	874691	196739	178154	605095	798791	603664	611017	141423	665120	144298	527044	137288	163563	654591	641694	179185	595499	149747	271449	542216	125714	510387	572046	130249	575625	545738	397832	490026	492575	282745	113507	464925	157385	492687	703564	202353	739780	194321	762486
[truncated: 6,295 more rows]

## Sheet: normalized
ID	mz	rt	rtmin	A7_7_52	A7_7_47	A7_7_49	A7_7_53	A7_7_50	A7_7_20	A7_7_16	A7_7_27	A7_7_25	A7_7_23	A7_14_30	A7_14_32	A7_14_31	A7_14_34	A7_14_21	A7_14_6	A7_14_2	A7_14_14	A7_14_13	A7_14_33	A7_22_46	A7_22_38	A7_22_37	A7_22_36	A7_22_22	A7_22_48	A7_22_12	A7_22_100	A7_22_5	A7_22_17	A7_27_3	A7_27_24	A7_27_18	A7_27_2	A7_27_9	A7_27_40	A7_27_44	A7_27_42	A7_27_43	A7_27_28	QC1	QC2	QC3	QC4	QC5
[truncated: 5,478 more rows]

[truncated: 1 more sheets: README]
