# Supplementary material for: From probiotic depletion to inflammatory cascade: multi-omics reveals the temporal progression of sleep deprivation-induced gut-liver axis disruption in mice
Source: Front Microbiol. 2026 Jun 5;17:1846136. doi: 10.3389/fmicb.2026.1846136 (PMC13279414; doi:10.3389/fmicb.2026.1846136)
Supplement: Supplementary Table 2 — Positive ion peaks. [file Table_2.xlsx]

## Sheet: raw
ID	mz	rt	rtmin	A7_7_52	A7_7_47	A7_7_49	A7_7_53	A7_7_50	A7_7_20	A7_7_16	A7_7_27	A7_7_25	A7_7_23	A7_14_30	A7_14_32	A7_14_31	A7_14_34	A7_14_21	A7_14_6	A7_14_2	A7_14_14	A7_14_13	A7_14_33	A7_22_46	A7_22_38	A7_22_37	A7_22_36	A7_22_22	A7_22_48	A7_22_12	A7_22_100	A7_22_5	A7_22_17	A7_27_3	A7_27_24	A7_27_18	A7_27_2	A7_27_9	A7_27_40	A7_27_44	A7_27_42	A7_27_43	A7_27_28	QC1	QC2	QC3	QC4	QC5
M100T33	100.011	32.6	0.5	1.13625e+06	1.19965e+06	998757	1.15895e+06	0	0	0	1.32709e+06	0	0	0	1.28394e+06	0	1.65878e+06	455790	0	0	0	1.80444e+06	1.86949e+06	0	0	2.02437e+06	0	2.0285e+06	0	0	1.9698e+06	0	2.51159e+06	3.18579e+06	3.04797e+06	2.76403e+06	3.81617e+06	2.94913e+06	0	5.06867e+06	5.3119e+06	0	5.9878e+06	0	0	6.84253e+06	7.17962e+06	7.08755e+06
M100T38	100.024	38.4	0.6	5.56532e+06	5.52288e+06	6.66846e+06	7.84469e+06	6.28682e+06	5.72333e+06	5.10133e+06	4.59913e+06	6.14195e+06	5.3078e+06	5.86645e+06	6.65572e+06	5.94832e+06	6.38622e+06	6.08634e+06	5.63391e+06	5.62232e+06	6.22194e+06	8.31114e+06	5.31257e+06	5.55855e+06	7.01751e+06	5.13432e+06	7.5236e+06	7.05419e+06	6.16068e+06	5.84411e+06	6.47372e+06	6.03983e+06	6.24795e+06	7.67412e+06	7.83183e+06	9.21996e+06	6.37442e+06	5.791e+06	3.75622e+06	6.64212e+06	6.32137e+06	7.45849e+06	6.91796e+06	4.67374e+06	4.96106e+06	6.70991e+06	6.81866e+06	7.13031e+06
M101T33_1	100.51	32.7	0.5	8.55973e+06	8.46024e+06	8.51884e+06	8.30308e+06	8.94564e+06	9.91012e+06	8.72692e+06	9.81374e+06	9.33376e+06	9.30213e+06	9.3852e+06	9.7727e+06	1.06919e+07	1.12899e+07	1.13468e+07	1.23096e+07	1.26368e+07	1.24044e+07	1.22812e+07	1.30801e+07	1.30954e+07	1.27034e+07	1.311e+07	1.27986e+07	1.30937e+07	1.39257e+07	1.40261e+07	1.37e+07	1.3976e+07	1.3342e+07	1.38959e+07	1.30635e+07	1.30166e+07	1.41238e+07	1.43892e+07	1.66789e+07	1.4864e+07	1.48599e+07	1.39693e+07	1.44283e+07	9.84535e+06	9.39282e+06	1.58037e+07	1.5634e+07	1.47381e+07
M101T33_2	101.011	32.8	0.5	0	0	0	0	424304	432465	328214	383565	424792	561576	0	415561	479154	0	447359	578084	575204	539908	603025	631612	804458	687652	759935	608869	647653	601623	631204	663158	0	631871	716694	749698	580309	617982	718623	0	662733	718131	595085	746771	0	254640	0	773297	919361
M101T38	101.025	37.9	0.6	477462	583976	828358	653326	669645	446940	371402	80721	107450	585457	134089	98695.7	408101	152384	153243	668985	620137	101249	733412	110845	618823	752180	108037	700822	682711	545771	441309	175851	117058	171141	570991	210812	1.17122e+06	123874	665261	314092	696203	144863	156573	809246	104678	392593	83566.3	165614	534482
M101T421	101.071	420.9	7	8.22472e+06	1.74131e+06	1.84401e+07	2.3072e+07	2.10911e+06	1.38025e+07	1.78408e+07	1.93932e+07	2.49828e+07	1.98234e+07	1.57034e+07	1.66351e+07	1.96215e+06	1.29733e+07	4.41211e+07	3.85103e+07	3.50091e+07	1.30496e+07	3.22879e+07	1.81045e+06	1.63409e+07	1.35046e+07	2.66087e+06	1.94191e+07	2.06842e+07	4.77888e+07	6.19569e+06	4.86285e+07	2.0105e+07	3.07561e+07	1.10244e+07	1.52953e+07	6.23942e+07	1.08689e+07	1.38192e+06	2.05472e+06	2.10033e+07	2.68914e+07	3.62172e+07	1.71698e+07	2.22279e+07	1.32173e+07	1.98412e+07	1.47423e+06	1.75822e+06
M101T447	101.071	447.2	7.5	4.05592e+07	3.23546e+07	4.66833e+07	2.48749e+06	2.94247e+07	4.86565e+07	4.65125e+07	5.07672e+07	5.49475e+07	3.76292e+07	3.61399e+07	2.68304e+07	4.80452e+07	4.35538e+07	2.42526e+07	4.04806e+07	4.19795e+07	2.81561e+07	3.35208e+07	4.41157e+07	4.03577e+07	4.16953e+07	3.85655e+07	3.22975e+07	2.61872e+07	4.03396e+07	2.88525e+07	2.74898e+07	3.19245e+07	1.49858e+07	3.71659e+07	2.78801e+07	2.59974e+07	2.92071e+07	3.19437e+07	1.14644e+07	3.53684e+07	2.56292e+07	2.57191e+07	2.55377e+07	2.41339e+07	2.34234e+07	2.7945e+07	4.70776e+07	3.8531e+07
M102T256	102.128	256.1	4.3	6.36046e+06	3.72805e+07	3.64904e+07	3.46787e+07	3.18715e+07	8.49e+06	4.66408e+07	3.7308e+06	7.98159e+06	6.06272e+07	5.49858e+07	5.04449e+07	3.67184e+07	5.74391e+07	9.83607e+06	4.03569e+06	4.65525e+06	5.73603e+07	4.14586e+07	9.45435e+06	2.86865e+07	5.75387e+07	8.34379e+06	8.96049e+07	5.52477e+06	3.49032e+07	1.15254e+07	1.17635e+07	4.00589e+06	1.29084e+07	1.37113e+07	1.32895e+07	1.16763e+07	1.24575e+07	1.20499e+07	1.50131e+07	7.42676e+07	1.24941e+07	1.19948e+07	4.3373e+07	1.96065e+07	5.6417e+06	5.8564e+07	1.26915e+07	1.324e+07
M102T306	102.127	305.8	5.1	1.06003e+07	1.32101e+08	7.76935e+07	1.29425e+07	4.53921e+07	3.64773e+06	1.52678e+07	1.07816e+08	2.35435e+07	7.46765e+07	4.68929e+07	3.45235e+07	2.08472e+07	4.59331e+07	9.20894e+06	1.87443e+07	2.2384e+07	2.35326e+07	2.37605e+07	2.33618e+07	2.43764e+07	6.21263e+08	7.32524e+07	2.92104e+07	2.77832e+07	1.08749e+07	3.6501e+08	8.26326e+08	1.10332e+08	1.35992e+08	1.82981e+08	9.6495e+07	2.90546e+07	2.9206e+07	5.21457e+08	1.79561e+08	2.47216e+08	8.57598e+08	1.6259e+08	3.11552e+07	3.40514e+06	2.84371e+07	9.53007e+07	9.03163e+08	8.07846e+08
M102T319	102.127	319	5.3	3.80394e+07	2.04914e+07	2.40232e+07	5.22661e+07	1.10336e+08	9.62807e+07	2.07792e+08	6.8536e+07	4.03946e+07	3.25642e+07	4.71154e+07	1.21028e+08	3.06669e+08	1.67505e+08	8.8208e+07	5.44852e+07	5.11478e+08	4.73157e+08	2.64222e+08	3.10295e+08	2.9161e+08	4.90223e+07	1.53697e+08	1.33026e+08	2.33537e+08	2.21748e+08	1.87034e+08	5.10102e+07	1.92243e+08	1.71949e+08	7.79807e+07	1.99484e+08	5.2305e+08	5.75011e+08	2.73245e+07	3.06248e+08	5.6055e+07	5.74441e+07	2.07313e+08	6.73978e+08	3.39388e+06	4.25635e+06	9.75547e+07	5.39804e+07	5.29556e+07
M102T32	102.055	32.1	0.5	2.03249e+07	4.57045e+06	3.71263e+06	4.3125e+06	3.57852e+06	8.80983e+06	1.42479e+07	4.34074e+06	1.71991e+07	3.50229e+06	4.03567e+06	3.30206e+06	1.30411e+07	3.23988e+06	3.17946e+06	1.52561e+07	1.68981e+07	3.2006e+06	1.47422e+07	5.15255e+06	3.96166e+06	3.07348e+06	1.26963e+07	5.52267e+06	3.63519e+06	3.70471e+06	3.45957e+06	1.46173e+07	4.06044e+06	3.4439e+06	1.40926e+07	7.11875e+06	1.17495e+07	4.53416e+06	3.44225e+06	3.45193e+06	685113	3.19792e+06	1.24135e+07	3.16697e+06	5.61167e+06	2.3401e+07	1.31672e+07	3.39119e+06	1.35281e+07
M102T345	102.128	345.1	5.8	6.4827e+06	6.62392e+06	2.05198e+07	3.29431e+06	7.41409e+06	2.79733e+07	3.81513e+07	9.32775e+06	1.14125e+08	1.02944e+07	1.15821e+07	3.65936e+07	5.1199e+07	1.27142e+07	1.30479e+07	1.25518e+07	6.25861e+07	1.41651e+07	6.00903e+07	4.82534e+07	5.87653e+07	1.68158e+07	1.73195e+07	8.29744e+07	1.05546e+08	4.48553e+07	1.73353e+07	1.83272e+07	2.70708e+07	1.87599e+07	1.14496e+08	4.48558e+07	6.10168e+07	8.91376e+07	3.58677e+07	9.43658e+07	2.34984e+07	2.01965e+07	7.80634e+07	1.89164e+07	2.2121e+07	2.14152e+07	8.7132e+07	5.69134e+07	1.79168e+07
M102T351	102.128	351.4	5.9	7.17554e+06	7.26955e+06	1.72693e+07	2.44856e+07	8.11817e+07	5.29168e+06	9.78576e+06	5.02721e+06	1.19008e+07	7.78663e+07	1.51036e+08	3.0778e+07	1.01223e+08	1.50521e+07	3.80259e+07	1.54844e+08	6.29695e+07	1.92682e+08	5.72314e+07	1.98018e+08	4.50257e+07	6.46486e+07	2.92397e+08	7.73357e+07	1.92173e+07	1.99181e+07	1.92566e+07	9.44489e+07	3.71823e+07	1.74978e+08	7.66081e+07	9.0259e+07	5.1184e+07	7.65932e+07	6.89649e+07	7.76541e+07	2.46408e+07	6.31853e+07	5.37591e+07	1.85457e+08	5.33144e+06	5.41375e+06	2.16345e+07	1.95028e+07	9.66888e+07
M102T358	102.128	357.8	6	5.43706e+06	1.40114e+07	4.72701e+07	3.65354e+07	6.20319e+06	3.75357e+07	3.28628e+07	1.66549e+07	4.60821e+07	5.63783e+06	9.45153e+06	3.41353e+07	9.49875e+06	2.08071e+08	2.40345e+07	1.00539e+07	1.06468e+07	1.0849e+07	1.08655e+07	1.0595e+07	1.12687e+07	1.52737e+07	1.29574e+07	1.31492e+07	4.53173e+07	7.90342e+07	1.45413e+08	1.35225e+07	8.97873e+07	1.50028e+07	1.53001e+07	1.49773e+07	1.4373e+07	1.39862e+07	9.91298e+07	1.66444e+07	2.97321e+07	9.04187e+06	6.88227e+07	1.46188e+07	2.90024e+07	2.06414e+07	1.15606e+07	6.35017e+07	4.59739e+07
M102T370	102.128	369.7	6.2	7.65605e+06	1.15366e+08	2.50424e+07	2.23685e+07	6.75644e+07	5.05173e+07	2.73261e+07	3.41289e+07	4.98772e+07	5.86759e+07	3.36477e+07	4.74958e+07	2.26042e+07	1.50899e+07	6.07248e+07	1.06872e+08	4.65743e+07	1.01779e+07	7.43621e+06	1.63262e+07	9.81191e+07	2.41102e+07	1.93265e+07	7.37369e+07	4.84886e+07	1.4407e+08	7.4011e+07	2.14663e+08	8.13268e+07	9.99874e+07	5.15984e+07	5.76922e+07	1.52556e+08	1.60017e+08	1.27524e+08	9.98694e+07	1.05948e+08	9.62439e+07	1.38773e+08	9.4294e+07	1.83408e+07	1.40902e+07	5.59443e+07	1.23902e+08	3.57913e+07
M102T38	102.022	38	0.6	718096	694700	1.02194e+06	800559	595954	667124	710855	796002	629840	588064	721907	793550	756270	1.07804e+06	671205	627472	883698	1.01349e+06	1.30151e+06	501441	639923	903757	395291	978095	399334	1.08249e+06	940670	636118	1.27046e+06	839493	1.00281e+06	1.09848e+06	1.4865e+06	765477	1.61587e+06	613269	1.137e+06	748372	847386	649514	626293	990698	647302	840774	950979
M102T382	102.128	382.3	6.4	5.90153e+06	6.72067e+06	1.91713e+07	2.27004e+07	1.82882e+07	7.24797e+07	6.33825e+07	4.12169e+07	8.59558e+07	7.71851e+07	2.64793e+07	7.56406e+07	4.39707e+07	5.00083e+07	4.17435e+07	1.21017e+07	1.76274e+07	1.99172e+07	7.69865e+07	1.24773e+07	2.61082e+07	1.45888e+08	1.63396e+07	6.71865e+07	1.45168e+07	1.50277e+07	1.5503e+07	1.53165e+07	9.92802e+06	1.66445e+07	9.1475e+07	4.86767e+07	8.99041e+06	1.68285e+07	1.64958e+07	1.95076e+07	1.39454e+08	1.0041e+08	1.5652e+07	8.21798e+07	3.80257e+06	4.40262e+06	9.28746e+07	6.33405e+07	1.05603e+08
M102T39	102.034	38.6	0.6	5.4247e+06	5.29396e+06	2.39841e+06	3.48903e+06	3.14423e+06	4.91983e+06	4.90641e+06	4.37359e+06	5.65949e+06	6.50857e+06	6.18435e+06	5.81328e+06	6.87324e+06	5.62409e+06	6.83739e+06	7.11658e+06	5.30692e+06	7.53544e+06	4.81071e+06	5.66623e+06	5.77437e+06	5.65762e+06	5.62027e+06	6.92013e+06	6.1853e+06	7.22853e+06	6.46819e+06	6.96676e+06	6.5388e+06	5.73628e+06	6.15871e+06	9.36698e+06	5.39262e+06	8.62981e+06	8.61101e+06	1.92376e+07	6.79396e+06	5.98154e+06	5.97313e+06	9.94333e+06	6.46635e+06	5.25932e+06	8.25302e+06	7.46329e+06	6.80387e+06
M102T436	102.127	436.1	7.3	1.78744e+08	1.13118e+08	3.45719e+08	5.30528e+08	2.06026e+08	2.6852e+08	3.03332e+08	1.19452e+07	1.88486e+07	5.48348e+08	2.0076e+08	4.22e+08	4.21186e+08	7.94785e+08	3.26922e+08	3.0532e+08	8.4539e+08	8.46923e+08	4.70679e+08	6.26281e+08	9.61152e+08	7.76749e+08	8.6233e+08	9.84574e+08	2.72575e+08	7.89861e+08	1.00183e+09	9.89281e+08	1.01157e+09	1.04733e+09	1.05477e+09	7.90601e+08	2.58188e+08	2.65337e+08	1.0769e+09	1.16053e+09	1.04682e+09	1.08142e+09	1.00958e+09	1.01063e+09	7.11497e+07	2.30341e+08	2.53012e+08	1.00233e+09	8.39066e+08
M102T45	102.091	45.4	0.8	1.81746e+07	7.32637e+06	5.93588e+06	1.02119e+07	1.18036e+07	1.03778e+07	2.12742e+07	1.40082e+07	1.33255e+07	1.30076e+07	1.19975e+07	1.33774e+07	8.75975e+06	7.43852e+06	9.6427e+06	1.81648e+07	9.75272e+06	1.31765e+07	9.74423e+06	1.54118e+07	9.68664e+06	4.73783e+06	7.9104e+06	4.09007e+06	7.42521e+06	6.22307e+06	8.63195e+06	5.98503e+06	8.54732e+06	6.67125e+06	6.91461e+06	8.04228e+06	4.71557e+06	6.65164e+06	8.1755e+06	3.56777e+06	7.29597e+06	8.12971e+06	1.08174e+07	3.96495e+06	9.09808e+06	1.08472e+07	8.66008e+06	9.40533e+06	9.97178e+06
M102T49	102.055	49.1	0.8	7.16957e+07	4.42075e+07	2.50983e+07	4.33799e+07	3.83485e+07	6.41135e+07	4.90446e+07	4.8713e+07	5.15429e+07	4.10042e+07	6.04321e+07	3.66526e+07	3.71831e+07	4.0461e+07	3.77108e+07	4.0341e+07	4.47175e+07	4.55171e+07	4.49503e+07	5.3608e+07	4.45575e+07	4.52042e+07	4.0352e+07	3.53664e+07	4.47418e+07	5.10781e+07	4.01478e+07	3.92854e+07	4.41199e+07	4.95065e+07	4.28963e+07	4.44516e+07	6.39189e+07	4.15304e+07	3.45028e+07	3.50594e+07	3.63714e+07	4.58694e+07	5.6423e+07	5.13266e+07	6.68557e+07	7.11168e+07	4.01916e+07	4.21115e+07	4.57803e+07
M102T66	102.055	65.7	1.1	4.83586e+07	6.06911e+07	6.70957e+06	2.16962e+07	2.68344e+07	7.58339e+06	7.40679e+06	7.76589e+06	2.93464e+07	2.99033e+07	2.25083e+07	4.27758e+07	7.03145e+06	6.55914e+06	6.69866e+06	2.57542e+07	3.10491e+07	2.41161e+07	2.963e+07	4.59281e+07	6.98164e+06	5.44714e+06	5.76035e+06	2.51247e+07	4.50035e+07	3.70942e+07	6.30791e+06	2.08077e+07	1.96195e+07	6.20768e+06	3.94891e+07	3.04091e+07	6.62533e+06	6.21686e+06	6.27584e+06	4.77858e+06	1.14386e+07	3.35819e+07	4.0355e+07	5.82994e+06	3.39044e+07	3.25261e+07	6.28965e+06	6.43423e+06	1.67177e+07
M103T38	103.05	38.2	0.6	4.76e+06	4.94664e+06	5.7244e+06	5.68355e+06	4.62974e+06	4.41596e+06	4.16226e+06	4.3948e+06	4.73989e+06	4.24878e+06	4.46222e+06	4.62922e+06	3.7063e+06	5.40209e+06	4.97215e+06	5.33979e+06	4.4009e+06	5.76488e+06	6.69421e+06	4.77654e+06	4.55255e+06	5.56332e+06	4.2323e+06	5.77094e+06	5.64336e+06	5.30769e+06	4.75498e+06	5.08548e+06	4.75698e+06	5.32093e+06	5.87586e+06	5.78686e+06	6.74255e+06	4.72346e+06	4.32344e+06	3.33291e+06	5.17296e+06	5.09543e+06	5.41595e+06	5.71359e+06	4.23379e+06	4.07124e+06	6.18755e+06	5.66242e+06	5.33401e+06
M103T418	103.131	418.4	7	1.08828e+06	1.17638e+06	1.26525e+06	1.27635e+06	1.3606e+06	1.43656e+06	1.65617e+06	1.17311e+06	6.68615e+06	1.07151e+06	6.32953e+06	1.0995e+07	1.87029e+06	1.85278e+06	1.82509e+06	1.64471e+06	9.58481e+06	9.01144e+06	2.03107e+06	1.98003e+06	1.10869e+07	1.06469e+06	3.71769e+07	2.35194e+06	1.26974e+07	1.41295e+07	4.89794e+06	1.92587e+07	1.70491e+07	3.39613e+06	1.27435e+07	1.52729e+07	2.36627e+06	2.38278e+06	1.07816e+07	1.01982e+07	1.50034e+07	1.42739e+07	1.24115e+06	5.28839e+06	676956	773357	2.55421e+07	5.8991e+06	1.19542e+07
M103T431	103.131	430.6	7.2	1.54528e+06	1.78635e+06	1.89661e+06	1.89383e+06	1.94112e+06	2.18972e+06	1.22387e+07	1.02141e+07	1.02145e+07	3.569e+07	1.27191e+07	1.12719e+07	1.77662e+07	2.73877e+06	2.86567e+06	2.47084e+07	9.44025e+06	2.97496e+06	9.43062e+06	6.361e+07	2.23888e+06	3.2818e+06	2.30452e+07	1.53797e+07	3.42651e+06	3.35854e+06	1.40716e+07	3.34108e+06	3.41994e+06	1.02316e+07	1.32942e+07	9.95027e+06	8.39555e+06	3.52509e+07	3.54139e+06	8.69877e+06	3.47294e+06	3.44393e+07	1.85295e+07	1.4757e+07	946778	1.06145e+06	1.82951e+07	2.91542e+07	2.35704e+06
M103T444	103.131	444.3	7.4	2.16447e+06	2.21387e+06	2.24798e+07	2.52262e+06	2.37088e+06	2.89602e+06	1.45422e+07	3.17271e+06	6.04084e+06	3.62182e+06	1.1138e+07	1.59888e+07	6.05967e+06	3.62676e+06	3.73811e+06	3.66796e+06	8.03895e+06	2.29794e+07	8.65965e+06	3.74822e+06	8.85686e+06	2.75704e+07	4.42703e+06	1.22976e+07	3.25037e+07	2.66853e+07	9.12146e+06	2.39676e+07	3.02879e+07	1.64956e+07	1.23808e+07	9.44678e+06	2.45563e+07	4.74618e+06	3.63963e+07	1.45031e+07	2.76489e+07	4.68834e+06	1.97995e+07	9.88333e+06	1.31034e+06	1.38603e+06	2.39369e+06	5.75346e+06	5.75612e+06
M103T61	103.054	61.4	1	1.10611e+07	1.31551e+07	9.8695e+06	1.07127e+07	8.8923e+06	8.62116e+06	9.22295e+06	1.11951e+07	1.29928e+07	1.19324e+07	8.86668e+06	1.23255e+07	1.06622e+07	8.56148e+06	9.58127e+06	1.1044e+07	1.11442e+07	1.24027e+07	1.27375e+07	1.47187e+07	9.90533e+06	7.6695e+06	7.30307e+06	1.01052e+07	1.097e+07	1.07529e+07	7.74659e+06	1.06999e+07	1.09241e+07	8.55808e+06	9.10217e+06	1.17927e+07	1.00414e+07	8.21702e+06	5.23004e+06	4.03819e+06	1.0164e+07	9.96861e+06	1.10437e+07	6.52614e+06	1.01624e+07	1.05053e+07	1.07287e+07	9.86507e+06	1.06982e+07
M103T77	103.054	77	1.3	1.97042e+06	1.04245e+07	9.16122e+06	6.05992e+06	5.26869e+06	2.88797e+06	2.03817e+06	9.48792e+06	1.04985e+07	5.55745e+06	1.87907e+06	7.54306e+06	1.27046e+07	7.62149e+06	7.79951e+06	5.22481e+06	4.29309e+06	2.20961e+06	1.00569e+07	9.57134e+06	1.85496e+06	1.48199e+06	5.8547e+06	8.88535e+06	2.17503e+06	5.05078e+06	1.41192e+06	3.54938e+06	1.91107e+06	4.90399e+06	1.59825e+06	2.21248e+06	9.0305e+06	1.7945e+06	1.22504e+06	600674	1.87579e+06	4.25489e+06	8.05775e+06	1.14365e+06	1.75991e+06	2.2878e+06	2.01016e+06	2.03784e+06	1.89843e+06
M104T33	103.509	32.6	0.5	277887	0	0	711771	0	0	0	0	0	0	0	545930	717344	509410	548833	596354	107560	553324	502554	0	709400	556149	680374	0	759349	0	685612	593865	495904	582768	494070	592026	386676	615204	0	0	232361	0	0	461576	0	0	472673	572189	0
M104T38_1	103.548	38.4	0.6	1.59105e+06	1.13576e+06	1.6272e+06	1.67022e+06	1.46196e+06	1.19771e+06	1.0963e+06	1.27885e+06	1.47147e+06	1.20898e+06	1.49314e+06	1.80278e+06	1.18304e+06	1.56603e+06	1.48922e+06	1.59986e+06	1.27168e+06	1.57666e+06	2.48759e+06	1.68526e+06	1.04077e+06	1.78214e+06	1.23339e+06	1.86243e+06	2.00415e+06	2.30494e+06	1.33413e+06	1.58299e+06	1.61748e+06	1.88153e+06	1.82791e+06	2.12142e+06	2.30158e+06	1.52646e+06	1.49961e+06	268196	1.65149e+06	1.76963e+06	1.76104e+06	1.7113e+06	1.00631e+06	1.18814e+06	1.55194e+06	1.55496e+06	2.11901e+06
M104T38_2	104.034	37.8	0.6	273296	679181	318720	871345	766454	756579	722553	476379	1.06172e+06	158511	759779	406361	1.11963e+06	1.27269e+06	914475	221065	998819	1.04826e+06	1.57693e+06	1.31216e+06	761650	1.13103e+06	947526	1.69226e+06	1.03841e+06	1.08529e+06	969733	1.10661e+06	1.01437e+06	1.37972e+06	1.318e+06	1.7667e+06	1.62321e+06	1.33057e+06	1.18639e+06	853812	1.38622e+06	853302	1.3869e+06	1.16324e+06	575257	576644	1.43666e+06	1.34756e+06	1.22393e+06
M104T46	104.106	46.1	0.8	1.31893e+09	1.61648e+09	9.48289e+08	1.31723e+09	1.48835e+09	8.6955e+08	1.4311e+09	1.66675e+09	1.59166e+09	1.22016e+09	1.28114e+09	1.14575e+09	1.11878e+09	9.36634e+08	1.40243e+09	1.69074e+09	1.20065e+09	1.25755e+09	1.29647e+09	1.49675e+09	1.09082e+09	8.27035e+08	8.21026e+08	8.12592e+08	8.21587e+08	1.22124e+09	9.02061e+08	7.99569e+08	1.22807e+09	8.06998e+08	9.8442e+08	8.60441e+08	8.59756e+08	1.05874e+09	1.20889e+09	6.80349e+08	5.71028e+08	1.04656e+09	9.79981e+08	9.67911e+08	1.17355e+09	1.12124e+09	1.24673e+09	1.13535e+09	1.13812e+09
M104T48	104.07	48	0.8	2.13405e+08	1.02595e+08	7.62536e+07	1.20733e+08	1.41237e+08	1.90706e+08	1.42931e+08	1.64432e+08	1.83608e+08	1.75599e+08	1.60003e+08	1.45674e+08	1.31063e+08	1.03355e+08	1.09161e+08	1.39779e+08	1.67464e+08	1.62912e+08	1.29495e+08	1.89056e+08	1.57391e+08	8.70762e+07	1.01103e+08	1.08479e+08	1.57336e+08	1.11916e+08	1.18711e+08	1.58454e+08	1.2127e+08	1.11144e+08	1.10323e+08	1.47175e+08	1.27183e+08	8.37623e+07	9.09786e+07	6.31087e+07	1.14769e+08	1.19966e+08	1.3475e+08	8.27351e+07	1.336e+08	1.334e+08	1.34028e+08	1.33126e+08	1.40757e+08
M104T57	104.053	56.9	0.9	5.31449e+07	6.17584e+07	4.69696e+07	6.19403e+07	5.28227e+07	4.39784e+07	4.96516e+07	6.90453e+07	6.54313e+07	6.37901e+07	5.53628e+07	6.47176e+07	5.67869e+07	4.16357e+07	5.4493e+07	5.38934e+07	5.35848e+07	5.84456e+07	6.8966e+07	7.2577e+07	5.38665e+07	3.59212e+07	3.18434e+07	5.28212e+07	5.81467e+07	5.60709e+07	3.61006e+07	5.41746e+07	4.68271e+07	3.57267e+07	4.83202e+07	6.10875e+07	6.3327e+07	4.58732e+07	3.23275e+07	1.85264e+07	5.34955e+07	5.53699e+07	5.82203e+07	3.09526e+07	5.53226e+07	5.42618e+07	4.8586e+07	5.27681e+07	5.11066e+07
M104T65	104.107	65	1.1	1.73773e+08	1.97916e+08	1.06833e+08	1.66563e+08	1.871e+08	9.43327e+07	1.6081e+08	2.07833e+08	1.86857e+08	1.44231e+08	1.3634e+08	1.62863e+08	1.27319e+08	1.14484e+08	1.89886e+08	1.97089e+08	1.27385e+08	1.37999e+08	1.52487e+08	1.62628e+08	1.25466e+08	9.05977e+07	7.89097e+07	9.22074e+07	9.06932e+07	1.44002e+08	9.72704e+07	8.11716e+07	1.18951e+08	9.12822e+07	1.05287e+08	8.71763e+07	1.03202e+08	1.0239e+08	1.19247e+08	2.54816e+07	5.07746e+07	1.01799e+08	1.03398e+08	8.63206e+07	1.55363e+08	1.31304e+08	1.22652e+08	1.10366e+08	1.12464e+08
M105T217	105.034	216.6	3.6	1.38777e+06	990431	1.45815e+06	396209	333840	369725	1.65926e+06	2.23901e+06	339991	1.85371e+06	470334	925152	2.65994e+06	1.52213e+06	1.93979e+06	3.37544e+06	2.34305e+06	2.22096e+06	1.58419e+06	2.36256e+06	3.18703e+06	2.92051e+06	2.76624e+06	1.84306e+06	3.48941e+06	2.34548e+06	2.51595e+06	2.65049e+06	3.88307e+06	345660	2.69447e+06	3.67744e+06	572369	2.287e+06	2.64298e+06	384237	3.74406e+06	2.66889e+06	3.15702e+06	2.33732e+06	1.95941e+06	1.86184e+06	3.08427e+06	1.59576e+06	2.34859e+06
M105T38	104.526	37.8	0.6	115667	122001	107536	767111	137262	117902	489790	342878	604802	87007.7	156362	727456	720033	154064	152256	487783	161751	807178	246666	136721	163977	948090	739451	275167	1.04068e+06	900129	780790	934630	960692	886179	263638	1.14289e+06	1.26871e+06	986555	200488	639034	955419	1.21033e+06	1.31492e+06	218832	78355.6	75408.5	820068	919540	1.06314e+06
M105T46	105.11	46.1	0.8	7.75623e+07	9.10576e+07	5.06835e+07	7.35857e+07	8.19331e+07	5.36906e+07	8.03226e+07	9.38453e+07	9.10894e+07	6.86885e+07	7.15e+07	6.83902e+07	5.89925e+07	5.07439e+07	7.87706e+07	1.00612e+08	6.66208e+07	7.10525e+07	7.09503e+07	8.40759e+07	6.00685e+07	4.50082e+07	4.66218e+07	5.07517e+07	4.56607e+07	6.72063e+07	5.04153e+07	4.48678e+07	6.94037e+07	4.45333e+07	6.0241e+07	4.6016e+07	4.79891e+07	6.4348e+07	6.65344e+07	3.77294e+07	3.20759e+07	5.61718e+07	5.36058e+07	5.43502e+07	6.48985e+07	6.16372e+07	7.15464e+07	6.2619e+07	6.17738e+07
M105T48	105.074	47.8	0.8	7.58816e+06	3.77409e+06	1.0463e+07	3.90933e+06	5.08488e+06	8.10174e+06	4.89098e+06	6.79573e+06	7.01357e+06	7.00891e+06	6.61552e+06	5.4329e+06	5.05999e+06	3.1506e+06	2.98477e+06	5.28996e+06	6.27732e+06	5.98155e+06	5.5388e+06	7.45841e+06	6.03227e+06	1.04625e+07	1.00494e+07	3.52034e+06	6.06767e+06	1.48116e+07	4.781e+06	5.9405e+06	4.5127e+06	3.97441e+06	3.19636e+06	3.9747e+06	4.06483e+06	1.26529e+07	2.66901e+06	4.93294e+06	7.06699e+06	3.66114e+06	5.22931e+06	1.14673e+07	4.02627e+06	5.1152e+06	4.94303e+06	5.38585e+06	5.55213e+06
M106T46	106.112	45.6	0.8	2.62487e+06	2.60108e+06	1.41789e+06	2.30164e+06	2.74524e+06	5.90506e+06	2.49814e+06	3.50821e+06	1.41909e+06	2.40535e+06	2.69313e+06	1.86355e+06	1.48612e+06	1.10705e+06	2.45126e+06	3.85178e+06	2.11943e+06	1.35766e+06	2.04646e+06	7.68336e+06	1.87948e+06	1.16605e+06	563984	1.30595e+06	5.00531e+06	2.0002e+06	5.47204e+06	985200	1.9021e+06	1.21786e+06	1.30138e+06	5.29847e+06	5.11988e+06	1.84886e+06	1.89261e+06	1.18448e+06	3.90382e+06	1.27389e+06	1.82952e+06	1.31596e+06	2.0857e+06	2.39225e+06	1.13017e+06	2.16476e+06	1.849e+06
M106T49	106.05	48.8	0.8	5.8456e+07	7.65173e+07	6.07459e+07	8.12537e+07	5.97264e+07	6.49473e+07	8.22561e+07	8.62604e+07	9.28018e+07	8.03387e+07	7.50377e+07	7.97949e+07	5.43199e+07	7.45882e+07	7.91645e+07	7.25763e+07	7.64904e+07	9.25737e+07	7.66513e+07	8.83721e+07	6.26404e+07	5.52034e+07	6.38336e+07	5.39454e+07	6.9015e+07	7.10045e+07	6.49221e+07	5.77375e+07	6.97371e+07	5.68882e+07	6.91984e+07	6.87005e+07	8.41535e+07	6.34393e+07	4.9167e+07	7.14785e+07	6.10529e+07	6.81538e+07	7.21175e+07	5.95694e+07	7.20021e+07	6.56032e+07	8.35081e+07	6.51174e+07	7.16999e+07
M106T66	106.05	66	1.1	4.48212e+07	4.58053e+07	2.99363e+07	3.63931e+07	3.73789e+07	4.17569e+07	4.01264e+07	4.18457e+07	4.28086e+07	4.9085e+07	2.27664e+07	4.9784e+07	3.73647e+07	4.07347e+07	4.46938e+07	2.62411e+07	3.99056e+07	4.37303e+07	4.84937e+07	5.41767e+07	3.72419e+07	3.37088e+07	3.20808e+07	2.96186e+07	4.02884e+07	4.88274e+07	2.99288e+07	3.03979e+07	3.51125e+07	3.40937e+07	7.39829e+06	3.92133e+07	3.97795e+07	3.82031e+07	1.59806e+07	3.14369e+06	3.26864e+07	3.10868e+07	4.22955e+07	3.21544e+07	9.3296e+06	3.56771e+07	2.9107e+07	3.53654e+07	3.51732e+07
M107T43	106.951	42.7	0.7	2.2803e+06	4.41368e+06	3.23828e+06	3.38422e+06	3.00874e+06	4.77982e+06	3.94896e+06	7.13697e+06	4.41376e+06	2.8841e+06	1.81445e+06	2.07852e+06	2.49566e+06	3.02075e+06	3.33685e+06	4.19433e+06	4.13632e+06	3.29664e+06	3.64907e+06	4.99858e+06	2.36566e+06	4.66989e+06	6.61295e+06	2.59324e+06	2.13769e+06	3.19216e+06	4.06209e+06	2.17639e+06	2.97654e+06	4.93264e+06	2.97016e+06	2.45703e+06	2.69394e+06	3.05041e+06	2.20591e+06	2.26345e+06	2.55565e+06	3.48474e+06	2.5854e+06	3.72365e+06	2.7629e+06	3.07417e+06	3.05595e+06	3.16021e+06	3.43001e+06
M107T62	107.049	62.3	1	1.24821e+06	5.41135e+06	3.6155e+06	4.95413e+06	1.12766e+06	4.68158e+06	4.35232e+06	6.01597e+06	2.55395e+06	6.14069e+06	1.32995e+06	6.90773e+06	4.93145e+06	5.659e+06	1.09195e+06	4.84795e+06	6.37306e+06	5.74315e+06	5.62973e+06	7.07885e+06	1.45579e+06	4.26233e+06	3.57272e+06	1.10396e+06	5.67249e+06	5.73589e+06	2.77162e+06	1.37604e+06	5.83961e+06	4.34926e+06	5.4803e+06	4.91448e+06	7.03317e+06	4.11062e+06	535509	521421	3.81442e+06	4.73779e+06	5.76296e+06	623492	1.37328e+06	5.85095e+06	4.23903e+06	2.94282e+06	3.59381e+06
M108T110	108.081	109.6	1.8	3.98229e+06	3.7312e+06	1.13843e+07	2.26573e+07	4.18008e+07	4.02397e+06	1.73854e+07	4.08138e+06	3.95875e+06	6.35439e+06	1.25198e+07	2.16113e+07	3.68914e+07	1.35118e+07	2.70094e+07	1.25659e+07	3.92172e+06	4.16139e+06	1.98165e+07	8.93277e+06	1.08874e+07	3.8022e+07	4.08198e+07	1.4665e+07	1.35579e+07	4.24395e+07	1.35134e+07	1.12614e+07	1.69285e+07	4.17361e+07	1.666e+07	4.57862e+06	3.31612e+07	1.44026e+07	4.83335e+06	4.94832e+06	4.05927e+07	4.46437e+06	4.39963e+06	1.71562e+07	1.05072e+07	1.57892e+07	2.50702e+06	4.68122e+06	8.52906e+06
M108T146	108.081	145.9	2.4	5.67319e+06	5.93263e+07	1.28908e+07	6.00475e+07	1.74381e+07	6.57771e+06	8.11361e+07	5.93529e+06	2.02422e+07	6.53287e+07	6.88439e+07	1.32528e+07	6.75649e+07	6.90549e+07	3.67592e+07	1.36611e+08	1.78376e+06	3.36554e+07	6.33284e+07	1.13821e+08	2.29371e+07	9.60307e+06	6.78053e+07	1.27111e+08	2.22515e+06	7.4123e+07	2.56723e+07	6.44595e+07	2.69269e+07	2.39784e+07	4.4481e+07	7.3534e+07	1.15769e+07	1.26095e+08	1.60791e+08	3.92971e+07	5.26499e+06	3.89136e+07	1.7981e+07	1.11728e+07	1.88364e+07	6.37278e+07	1.81229e+06	7.58755e+07	1.365e+08
M108T174	108.081	174.2	2.9	4.71766e+06	1.63164e+07	2.52225e+07	4.77914e+06	1.48892e+07	5.34109e+06	5.08097e+06	5.05706e+06	2.13438e+06	5.35349e+06	5.22021e+06	1.30468e+07	5.62793e+06	5.30467e+06	2.04863e+07	5.24571e+06	1.96886e+07	1.65097e+07	1.80327e+07	5.18849e+06	1.46952e+07	2.93096e+07	2.2247e+07	5.94297e+06	2.12143e+07	5.77291e+06	2.40049e+07	2.52437e+07	2.35651e+07	8.82369e+06	4.0466e+07	6.56621e+07	1.92778e+07	6.10723e+06	6.01575e+06	1.90788e+07	3.26591e+07	3.10754e+07	1.76354e+07	2.20733e+07	4.4376e+06	4.66635e+06	6.99813e+07	2.20054e+07	6.1164e+06
M108T211	108.082	210.8	3.5	3.23942e+07	1.44103e+08	1.8587e+08	1.14416e+08	1.44961e+08	3.29977e+07	7.94399e+07	3.32684e+07	1.78386e+08	1.39261e+08	1.23236e+08	1.06295e+08	1.57681e+08	1.7555e+08	1.35956e+08	3.70134e+07	1.0003e+08	1.54475e+08	1.97439e+08	1.05131e+08	1.52979e+08	5.94559e+07	7.78123e+07	1.30966e+08	1.65659e+08	1.42668e+08	1.52165e+08	1.71633e+08	1.61798e+08	1.09124e+08	1.15918e+08	6.35056e+07	1.36446e+08	1.6567e+08	1.42576e+08	2.18941e+08	1.08877e+08	1.31593e+08	2.06206e+08	1.59322e+08	1.77566e+08	4.67564e+07	7.52665e+07	1.43632e+08	1.50487e+08
M108T236	108.082	235.6	3.9	6.39181e+06	6.18821e+06	6.43045e+06	3.22354e+07	1.15038e+07	6.54885e+06	1.98174e+07	6.40785e+06	6.17001e+06	6.22524e+06	2.14141e+07	3.08816e+07	6.22466e+06	6.64833e+06	6.45424e+06	2.12538e+07	2.60148e+06	6.70897e+06	6.75675e+06	2.04749e+07	7.02978e+06	6.96404e+06	2.47152e+07	3.76795e+07	6.59722e+06	3.84696e+07	3.36466e+07	6.80881e+06	8.483e+06	2.942e+07	3.96749e+07	4.23791e+07	3.81707e+07	7.0982e+06	2.31248e+07	8.31933e+06	2.79277e+07	4.22904e+07	7.45377e+06	7.64235e+06	6.05615e+06	2.67947e+07	1.8874e+07	5.17675e+07	3.15436e+07
M108T256	108.08	256.1	4.3	5.83275e+06	1.8229e+07	4.16756e+06	2.21407e+07	2.92523e+07	5.94871e+06	1.72608e+07	5.86159e+06	2.34985e+07	1.90736e+07	3.53052e+07	1.75694e+07	5.50886e+07	3.8034e+07	5.14735e+07	1.32743e+07	2.29472e+07	2.11555e+07	2.21542e+07	1.99591e+07	3.64275e+07	2.40461e+07	3.62115e+07	2.66954e+07	2.92291e+07	2.67931e+07	2.37193e+07	4.39316e+07	3.6588e+07	2.38685e+07	1.39524e+07	2.68057e+06	2.55497e+06	2.75818e+07	6.0936e+06	2.8625e+07	2.59989e+07	2.40633e+07	3.04483e+07	1.00577e+08	2.80686e+07	2.323e+07	3.20352e+07	5.8102e+07	4.17984e+07
M108T276	108.081	276	4.6	3.3768e+06	1.41019e+07	1.71296e+07	1.49937e+07	3.92506e+07	3.5142e+06	3.35182e+07	3.44087e+06	2.22788e+07	3.13671e+07	6.54114e+06	2.28763e+06	3.07114e+07	1.82554e+07	1.89971e+07	2.31117e+07	1.95515e+07	3.38057e+06	2.0398e+07	2.32074e+06	3.77233e+07	2.41192e+07	1.84284e+07	9.47992e+06	1.16024e+07	3.13859e+07	1.77577e+07	2.3673e+06	4.67812e+06	2.97829e+07	2.25166e+07	2.12598e+07	2.85692e+07	1.66322e+07	3.09925e+06	2.38645e+07	2.57427e+07	1.87216e+07	1.75248e+07	6.41138e+06	2.74332e+06	9.61369e+06	1.7472e+07	1.12618e+07	1.72924e+07
M108T288	108.08	288.2	4.8	3.85851e+06	3.82183e+06	1.83128e+07	2.98327e+07	3.81638e+06	4.0421e+06	3.52875e+06	3.72604e+06	3.76275e+06	1.23808e+07	2.89671e+06	1.78862e+07	3.82053e+06	2.16997e+07	1.46854e+07	3.61342e+06	3.81039e+06	3.43283e+07	2.39816e+06	1.7447e+07	3.88243e+06	3.68502e+06	1.73717e+07	1.72926e+07	1.69621e+07	3.28588e+07	2.64746e+07	2.51e+07	1.2839e+07	2.0686e+07	2.7036e+07	3.27687e+07	3.28274e+06	5.07106e+06	2.27415e+07	3.79748e+06	1.45564e+07	3.82457e+06	1.44515e+07	3.79949e+06	1.70018e+07	2.01144e+06	3.82962e+06	1.67464e+07	4.03101e+06
M108T302	108.08	301.8	5	3.06239e+06	3.95721e+06	1.09738e+07	3.29148e+06	2.15625e+06	3.10364e+06	1.80652e+07	3.06307e+06	2.49593e+07	5.94092e+06	1.57661e+07	9.67447e+06	2.3901e+07	3.03584e+06	1.88793e+06	1.36617e+07	6.34534e+07	2.79072e+07	5.80616e+06	2.18465e+06	2.69319e+07	2.22274e+07	1.8325e+07	1.45275e+07	1.92206e+07	3.47076e+06	1.25579e+07	1.89065e+07	5.54912e+06	2.34924e+07	1.48285e+06	1.39856e+07	2.16439e+07	2.89743e+07	1.89531e+07	1.48768e+07	2.00648e+07	1.8724e+07	1.79917e+07	1.88035e+07	1.93772e+07	1.41512e+07	1.67425e+07	1.42116e+07	1.87363e+07
M108T320	108.08	320.4	5.3	3.70714e+06	1.66701e+07	1.9107e+07	1.96774e+07	4.36234e+06	3.78625e+06	3.11796e+07	3.80703e+06	1.42457e+07	3.28479e+07	2.55832e+07	4.26298e+06	7.93548e+06	1.11568e+07	4.382e+06	3.95742e+06	2.46658e+07	4.37366e+06	2.35941e+07	4.3684e+06	3.02779e+06	1.47501e+07	1.44162e+07	4.29073e+06	2.25758e+07	1.39303e+07	7.70802e+06	5.98706e+06	8.16155e+06	2.58606e+07	4.35762e+06	4.46941e+06	4.32689e+06	1.85969e+06	4.25404e+06	1.36125e+07	4.18184e+06	2.08044e+07	4.24574e+06	1.75403e+07	3.10729e+06	1.57435e+07	1.73392e+07	4.50409e+06	2.07492e+07
M108T329	108.08	328.9	5.5	3.16917e+06	3.48393e+06	1.83203e+07	3.28762e+06	2.17827e+07	3.09629e+06	3.38312e+06	2.83842e+06	2.75627e+06	1.15109e+07	8.47952e+06	3.75169e+06	3.33212e+06	1.20048e+07	1.31619e+07	1.39963e+07	3.31375e+06	1.48264e+07	3.37342e+06	2.02615e+07	3.36665e+06	3.07055e+06	1.17888e+07	3.66701e+06	2.71678e+07	1.30668e+07	1.47174e+07	1.01359e+07	3.53615e+06	3.54755e+06	1.60401e+06	4.9073e+06	4.94591e+07	1.30166e+07	1.10863e+07	5.70936e+06	1.87985e+07	3.48771e+06	4.01769e+07	1.62237e+07	3.78568e+06	1.25794e+07	2.51241e+07	1.54131e+07	3.6548e+06
M108T344	108.08	344	5.7	3.69903e+06	1.56946e+07	7.21376e+06	4.87634e+07	1.51819e+07	3.6122e+06	1.45763e+07	3.85649e+06	3.79601e+06	3.51327e+06	3.42916e+06	5.65939e+06	2.28039e+07	3.58284e+06	1.00953e+07	8.58102e+06	1.07519e+07	1.20198e+07	1.63945e+07	1.96344e+06	3.60416e+06	1.14798e+07	3.79682e+06	3.77824e+06	2.39516e+07	1.86154e+07	3.2883e+06	3.77173e+06	3.66138e+06	3.75938e+06	3.59811e+06	1.52769e+07	3.45145e+06	1.81468e+07	1.21651e+07	1.61864e+07	3.57022e+06	2.19504e+07	3.48194e+06	1.32801e+07	2.51914e+07	2.30915e+06	3.89135e+06	3.57889e+06	3.59825e+06
M108T352	108.08	351.6	5.9	2.13889e+06	1.82372e+06	2.15866e+06	2.29369e+06	1.97509e+06	1.89192e+06	1.15895e+07	2.30932e+06	1.07825e+07	5.35586e+06	1.45473e+07	2.11742e+06	2.06581e+06	2.21591e+07	1.32985e+07	1.99041e+06	1.43464e+06	7.57803e+06	1.38587e+07	1.87332e+07	1.57964e+07	1.12082e+07	1.03426e+07	1.29329e+07	2.07483e+06	2.14505e+06	1.84693e+07	3.96627e+07	1.49139e+06	9.71905e+06	2.00376e+06	1.22334e+07	2.0612e+06	2.01237e+06	1.65063e+07	2.5541e+06	1.52872e+07	1.80472e+06	1.95867e+06	1.46364e+07	2.15168e+06	2.1518e+06	1.56878e+07	2.2765e+07	2.0792e+06
M108T362	108.08	362.2	6	3.67295e+06	1.06853e+07	2.84306e+07	1.1394e+07	1.47636e+07	3.87339e+06	2.69551e+06	3.66997e+06	1.68547e+07	1.85991e+07	1.64044e+07	1.91524e+07	9.06913e+06	9.36899e+06	1.38434e+07	1.04982e+07	3.25236e+07	2.73632e+06	1.05138e+07	1.14964e+07	1.55919e+07	1.31706e+07	3.9291e+06	3.82608e+06	1.26316e+07	1.72261e+07	1.62186e+07	3.59624e+06	1.44091e+07	3.78247e+06	1.38699e+07	1.68635e+07	4.51694e+07	1.93564e+07	1.55395e+07	3.65354e+07	9.6341e+06	1.16337e+07	1.84423e+07	3.57909e+06	3.87418e+06	1.67722e+07	1.68056e+07	3.62908e+06	1.21838e+07
M108T371	108.08	370.8	6.2	3.43235e+06	2.85743e+07	6.52875e+06	2.67861e+07	2.26877e+07	3.265e+06	2.81391e+06	3.03466e+06	1.73629e+07	1.19936e+07	1.29087e+07	1.35369e+07	1.13344e+07	2.91367e+06	1.83226e+06	2.98549e+06	2.85198e+06	1.35482e+07	1.10957e+07	2.98033e+06	3.04222e+06	2.29054e+07	3.77095e+07	1.15955e+07	2.05956e+07	1.84263e+07	2.9263e+06	1.14317e+07	1.10577e+07	1.73087e+06	1.19537e+07	3.2255e+06	3.02827e+06	1.4961e+07	3.06538e+06	3.17208e+06	2.97935e+06	4.52458e+06	1.63022e+07	1.51737e+07	2.2068e+06	4.56025e+06	2.23321e+07	2.03611e+07	4.73545e+06
M108T384	108.08	384.1	6.4	3.67431e+06	3.80762e+06	9.69112e+06	3.53391e+06	3.95374e+06	3.61397e+06	1.26676e+07	3.79142e+06	3.60914e+06	1.28421e+07	1.15244e+07	1.20451e+07	3.52913e+06	2.35811e+07	1.47969e+07	1.29356e+07	1.02461e+07	1.31745e+07	1.09033e+07	3.82481e+07	1.30506e+07	4.33943e+06	3.84461e+06	9.13375e+06	3.41262e+06	1.04155e+07	3.69095e+07	1.10407e+07	3.45346e+07	1.24008e+07	1.00077e+07	2.19182e+07	1.19388e+07	1.86614e+07	9.51167e+06	3.84815e+06	2.25116e+07	1.4612e+07	1.3677e+07	1.83663e+07	2.25148e+07	9.16113e+06	1.18623e+07	1.66505e+07	3.525e+06
M108T413	108.08	413.2	6.9	5.93165e+06	3.2744e+07	4.08813e+07	8.40008e+07	1.42939e+07	6.00948e+06	3.32951e+07	6.16077e+06	1.70182e+07	3.92386e+07	2.62811e+07	2.76699e+07	2.04402e+07	1.50788e+07	3.69156e+07	1.1777e+07	1.23349e+07	4.42991e+07	1.38559e+07	1.1812e+07	3.80918e+07	5.86283e+07	1.46014e+07	1.4942e+07	1.94851e+07	4.31377e+07	2.29798e+07	3.24532e+07	6.97092e+06	9.06512e+06	5.45997e+06	7.43562e+07	1.74355e+07	7.8564e+07	7.99627e+07	1.83303e+07	1.44572e+07	1.58203e+06	6.17358e+07	2.80636e+07	5.70486e+07	1.30156e+07	1.49321e+07	1.40685e+07	2.87282e+07
M108T433	108.08	432.9	7.2	3.60534e+06	1.74677e+07	2.69107e+07	3.89999e+06	1.21776e+07	4.09576e+06	8.73185e+06	3.78865e+06	9.38555e+06	2.79244e+06	2.07163e+07	1.26896e+07	2.7085e+07	9.33054e+06	1.34807e+07	1.31758e+07	2.20548e+07	3.43229e+06	3.07444e+07	1.72581e+07	3.31624e+06	3.59843e+06	2.58665e+07	2.28823e+07	1.52558e+06	6.30528e+06	1.66591e+07	1.87469e+07	4.24639e+06	1.74857e+07	9.39369e+06	3.64252e+06	1.01683e+07	3.53183e+06	3.64179e+06	1.2297e+07	1.43932e+06	3.7738e+07	3.58374e+06	2.5632e+07	2.30004e+07	1.47846e+07	1.38155e+07	8.39338e+06	3.36007e+07
M108T79	108.081	79.4	1.3	1.4146e+07	1.80137e+07	1.5303e+07	3.94531e+07	2.34029e+07	1.61676e+07	2.41419e+07	1.36082e+07	9.17324e+07	8.12057e+07	9.76266e+07	7.66756e+07	8.30623e+07	7.8208e+07	2.08753e+07	5.07596e+07	9.85715e+07	1.0176e+08	5.46434e+07	7.59779e+07	5.97643e+07	3.37288e+07	2.02246e+07	6.16999e+07	7.83685e+07	3.05094e+07	3.36955e+07	8.2449e+07	3.19979e+07	1.19708e+07	9.00807e+07	6.36031e+07	5.63381e+07	5.69428e+07	6.42234e+07	1.11579e+08	9.40772e+06	7.51277e+07	8.44601e+07	6.23468e+07	1.30669e+07	4.97256e+07	9.02178e+07	7.84827e+07	7.69999e+07
M109T306	109.101	305.5	5.1	2.7043e+06	437836	532412	524148	544888	561329	3.04242e+06	444059	510844	1.74014e+06	541058	732521	2.07117e+06	3.82286e+06	2.57565e+06	3.36854e+06	637250	2.99461e+06	601563	647803	3.2679e+06	539054	593242	1.97018e+06	1.0443e+06	641745	3.51236e+06	5.10653e+06	3.37662e+06	4.42562e+06	2.88769e+06	921990	2.44139e+06	773915	562730	419757	2.21631e+06	1.75597e+06	2.05404e+06	556515	3.78484e+06	3.05e+06	3.07618e+06	513532	765046
M109T33	109.022	32.8	0.5	3.78931e+06	3.72834e+06	3.09468e+06	3.33777e+06	3.66075e+06	3.4917e+06	2.92476e+06	3.3243e+06	3.5135e+06	2.82606e+06	2.72374e+06	2.56313e+06	2.42357e+06	2.66948e+06	2.65351e+06	2.74938e+06	0	0	2.39065e+06	2.83489e+06	2.44555e+06	2.53924e+06	2.63178e+06	2.24341e+06	2.33649e+06	0	2.2223e+06	2.44048e+06	2.45593e+06	2.39648e+06	2.60006e+06	0	0	2.47911e+06	2.60149e+06	0	2.84402e+06	0	2.40824e+06	2.373e+06	5.56379e+06	4.6069e+06	2.60907e+06	2.31682e+06	2.28079e+06
M110T311	110.02	311.3	5.2	3.63866e+07	2.69626e+08	8.42545e+08	6.22199e+08	7.67278e+08	4.67729e+07	1.28301e+07	1.60957e+07	8.79067e+07	6.07029e+08	6.00011e+07	3.73058e+07	1.23935e+08	1.67281e+08	2.47634e+08	2.98952e+08	3.95837e+08	2.60852e+08	3.36409e+08	1.95735e+08	2.39514e+08	1.30291e+08	1.8523e+08	6.3901e+07	1.86385e+07	1.18586e+08	1.40285e+08	9.83698e+07	1.03632e+08	2.24223e+07	2.345e+07	1.6117e+08	6.14884e+07	7.22398e+07	5.19615e+07	5.64223e+06	4.60204e+07	1.63215e+08	2.72885e+06	4.22717e+07	1.7563e+09	2.21046e+08	2.63812e+06	1.65353e+07	5.34707e+07
M110T33_1	109.522	33.1	0.6	693456	0	283522	560852	164417	0	546652	652455	509410	0	592750	719573	478759	720183	683768	0	369376	846583	826497	883000	657360	0	867423	557010	768620	800514	663083	728484	728339	723265	0	796978	605397	861093	772067	0	867866	664060	592947	732362	0	621324	712355	1.00582e+06	805860
M110T33_2	110.019	32.7	0.5	6.6405e+07	5.17129e+07	5.04057e+07	6.16374e+07	6.2638e+07	5.30862e+07	5.60613e+07	6.09589e+07	5.76297e+07	5.14781e+07	4.7648e+07	4.83532e+07	4.45849e+07	4.69052e+07	4.61602e+07	4.86433e+07	4.76366e+07	4.6082e+07	4.44327e+07	5.05268e+07	4.41909e+07	4.41581e+07	5.00084e+07	3.54165e+07	4.3717e+07	4.5124e+07	4.8698e+07	4.49774e+07	4.52905e+07	4.49367e+07	4.51011e+07	4.21136e+07	4.08595e+07	4.13158e+07	4.59586e+07	5.43115e+07	4.95021e+07	4.93445e+07	4.22377e+07	4.15108e+07	8.53423e+07	7.94769e+07	4.3223e+07	4.71235e+07	4.20564e+07
M110T38	110.009	38.4	0.6	1.27426e+08	1.24131e+08	1.57642e+08	1.60991e+08	1.30393e+08	1.13404e+08	1.05357e+08	1.00273e+08	1.22052e+08	1.10197e+08	1.15639e+08	1.36357e+08	1.30936e+08	1.36184e+08	1.31731e+08	1.11198e+08	1.16702e+08	1.34873e+08	1.71442e+08	1.16273e+08	1.11537e+08	1.51497e+08	1.01379e+08	1.70648e+08	1.40973e+08	1.31429e+08	1.18284e+08	1.27244e+08	1.19902e+08	1.35574e+08	1.45968e+08	1.71449e+08	1.90336e+08	1.2701e+08	1.1587e+08	7.60673e+07	1.28013e+08	1.25625e+08	1.50045e+08	1.42047e+08	1.11315e+08	1.1424e+08	1.33405e+08	1.39115e+08	1.41015e+08
M110T40	110.071	40.4	0.7	1.10349e+07	1.32354e+07	1.00046e+07	1.19005e+07	1.09773e+07	8.83482e+06	1.01849e+07	1.63871e+07	1.45576e+07	1.28647e+07	1.35012e+07	1.23801e+07	9.68183e+06	6.80348e+06	9.56027e+06	1.23932e+07	1.21622e+07	1.44663e+07	1.17459e+07	1.6299e+07	1.27948e+07	9.80963e+06	1.13002e+07	1.06778e+07	1.42019e+07	1.38473e+07	8.33018e+06	1.18882e+07	1.37625e+07	1.08611e+07	1.34696e+07	1.39187e+07	1.38305e+07	1.1092e+07	6.97271e+06	6.23047e+06	1.31583e+07	1.37248e+07	1.41728e+07	8.95631e+06	1.06363e+07	1.0949e+07	1.26755e+07	1.25853e+07	1.24883e+07
M110T48	110.071	48.4	0.8	5.11552e+06	2.23125e+06	1.74306e+06	5.71604e+06	4.89802e+06	1.56482e+06	1.88093e+06	2.6417e+06	6.35347e+06	2.09816e+06	8.21132e+06	2.07705e+06	6.17389e+06	1.64688e+06	4.85911e+06	5.69862e+06	6.01859e+06	2.32326e+06	6.17241e+06	8.94068e+06	6.30885e+06	1.99783e+06	5.56217e+06	6.15605e+06	7.58131e+06	7.84738e+06	4.3352e+06	5.34338e+06	7.10015e+06	5.79141e+06	2.48298e+06	7.17202e+06	6.57106e+06	6.17137e+06	1.99177e+06	2.78594e+06	2.17259e+06	7.07296e+06	7.26228e+06	2.27878e+06	6.47193e+06	6.58699e+06	6.38044e+06	6.10457e+06	6.2612e+06
M110T50	110.027	49.8	0.8	1.32465e+06	9.25698e+06	1.0505e+07	1.39059e+07	1.06081e+07	1.37986e+06	1.3089e+06	2.32295e+06	1.86306e+06	1.16234e+06	7.33823e+06	1.10359e+06	1.44424e+06	6.75282e+06	1.16778e+06	8.24353e+06	2.39463e+06	6.27626e+06	5.43682e+06	7.84401e+06	4.90984e+07	1.03144e+07	1.10356e+07	1.80504e+07	1.12912e+07	1.58824e+07	4.73078e+06	1.5301e+06	1.93039e+07	1.01849e+07	1.83815e+07	1.05697e+07	4.86485e+06	1.05998e+07	1.56365e+06	1.80947e+06	1.29997e+06	7.23765e+06	1.18052e+07	5.41417e+06	7.1742e+06	1.06348e+07	8.7757e+06	1.0766e+07	1.00658e+07
M110T72	110.06	72	1.2	2.33021e+06	1.44064e+07	1.32646e+06	1.54928e+06	2.59905e+06	3.62791e+07	2.69367e+06	1.28225e+06	2.75209e+06	2.41606e+07	1.37294e+06	2.56741e+06	8.37804e+07	2.56687e+06	1.64439e+06	3.08916e+06	1.8292e+07	2.53359e+06	3.16103e+06	1.80697e+07	6.62172e+07	1.18296e+08	1.7204e+06	1.61594e+06	3.72373e+06	1.01038e+08	3.9583e+06	1.75887e+06	2.42073e+06	4.47169e+07	4.40454e+07	1.87452e+06	4.65545e+07	5.56062e+07	1.85078e+06	4.1683e+07	2.6942e+06	4.17055e+07	2.73383e+06	2.76286e+06	994586	2.01255e+06	5.53086e+07	5.90081e+07	3.70773e+07
M111T229	111.117	229.2	3.8	2.62851e+06	2.89066e+06	3.71168e+06	2.10457e+06	4.11034e+06	2.58728e+06	3.51219e+06	2.45246e+06	2.18479e+06	2.58849e+06	2.84071e+06	3.38244e+06	4.6338e+06	3.09142e+06	1.99278e+06	3.69892e+06	3.26683e+06	2.38577e+06	4.66218e+06	2.44666e+06	5.57975e+06	3.94014e+06	4.01045e+06	2.43774e+06	4.02052e+06	4.02492e+06	4.76623e+06	3.48058e+06	1.98049e+06	5.4521e+06	3.61072e+06	3.44673e+06	3.44081e+06	2.48448e+06	5.0459e+06	4.39897e+06	4.06315e+06	4.4247e+06	3.62585e+06	3.26202e+06	4.74826e+06	5.15404e+06	6.19431e+06	9.08018e+06	7.32684e+06
M111T320	111.02	320.3	5.3	1.36302e+08	1.35067e+08	4.02469e+08	2.19971e+08	5.97577e+08	1.36764e+08	1.81562e+08	5.57034e+07	8.96399e+07	2.07129e+08	8.49536e+06	2.33443e+08	7.02868e+08	1.73481e+08	1.96455e+07	1.38061e+08	5.91564e+08	4.73226e+08	2.77951e+08	2.0339e+08	2.50406e+08	5.50998e+08	9.45757e+08	1.97832e+08	3.68694e+08	3.29908e+08	6.53651e+08	8.00508e+08	1.16196e+08	1.05957e+08	4.32908e+08	3.29242e+08	1.37806e+07	1.18299e+07	2.60733e+08	9.63667e+07	7.25111e+07	6.66283e+08	2.20688e+08	1.93357e+08	5.24539e+08	9.37809e+07	7.7214e+08	6.70375e+08	1.09654e+07
M111T33_1	110.522	32.7	0.5	5.65629e+06	5.36061e+06	4.50534e+06	4.55905e+06	4.34877e+06	4.54097e+06	4.1164e+06	4.60511e+06	4.65441e+06	3.7069e+06	3.64205e+06	3.47445e+06	3.21333e+06	3.63363e+06	3.30707e+06	3.95155e+06	3.28123e+06	3.26427e+06	3.40801e+06	3.77523e+06	3.33693e+06	3.12561e+06	3.61014e+06	3.31893e+06	3.38208e+06	3.36882e+06	3.40472e+06	3.27741e+06	3.39589e+06	3.45234e+06	3.35796e+06	3.19515e+06	2.88698e+06	3.59937e+06	3.41373e+06	3.74572e+06	3.63791e+06	3.82039e+06	3.24095e+06	3.08665e+06	8.1014e+06	6.56797e+06	3.35282e+06	3.68407e+06	2.94112e+06
M111T33_2	111.019	32.6	0.5	2.39242e+07	2.19638e+07	2.26163e+07	2.13705e+07	2.49773e+07	2.48156e+07	2.31098e+07	2.65227e+07	2.60472e+07	2.54517e+07	2.44616e+07	2.37188e+07	2.61938e+07	2.90396e+07	3.04003e+07	3.23483e+07	3.23619e+07	3.16588e+07	3.24451e+07	3.35026e+07	3.38149e+07	3.50934e+07	3.51808e+07	3.35705e+07	3.44033e+07	3.49742e+07	3.57008e+07	3.3798e+07	3.61198e+07	3.33028e+07	3.41523e+07	3.41094e+07	3.04589e+07	3.77939e+07	3.73673e+07	4.25602e+07	3.93853e+07	4.00114e+07	3.54542e+07	3.42771e+07	2.69373e+07	2.59763e+07	3.89697e+07	3.98012e+07	3.97493e+07
M111T345	111.02	345.3	5.8	5.28076e+07	1.39851e+07	6.24317e+07	4.13628e+07	2.80143e+07	5.5106e+07	6.67751e+07	1.5226e+07	4.40108e+07	7.83913e+07	6.08506e+07	2.68012e+07	1.77072e+07	3.94178e+07	5.65904e+07	1.89833e+07	7.48652e+07	9.49343e+07	7.87269e+07	1.05197e+08	7.46387e+07	6.79542e+07	2.17689e+07	5.94381e+07	1.73204e+08	9.26195e+07	3.63982e+07	4.43977e+07	9.45559e+07	1.34156e+08	2.033e+07	8.88445e+07	8.57893e+06	1.03716e+08	7.79709e+07	1.04327e+08	1.27989e+08	6.04332e+07	1.73878e+08	6.96605e+07	1.21775e+08	8.40075e+06	2.32087e+07	1.2961e+08	1.74136e+08
M111T38	111.009	38.4	0.6	1.60741e+07	1.40579e+07	1.94227e+07	6.59052e+06	1.66558e+07	1.40189e+07	1.28463e+07	1.2533e+07	1.53919e+07	1.33276e+07	1.45489e+07	6.13823e+06	5.75968e+06	1.79319e+07	1.55558e+07	1.43085e+07	1.42724e+07	1.67402e+07	2.2353e+07	6.21993e+06	1.35168e+07	1.8528e+07	1.26491e+07	2.16428e+07	1.72242e+07	6.6237e+06	1.47829e+07	6.14341e+06	5.65217e+06	6.34396e+06	6.86579e+06	2.12423e+07	7.94948e+06	1.47384e+07	1.48863e+07	9.22807e+06	6.88254e+06	6.69164e+06	6.39498e+06	6.80433e+06	5.47602e+06	1.45448e+07	7.08584e+06	1.71593e+07	1.79525e+07
M112T321	112.019	320.6	5.3	3.81643e+07	7.877e+07	6.34531e+07	8.05306e+06	6.33618e+07	4.44866e+07	5.59944e+07	1.17604e+07	3.02244e+07	5.69205e+07	3.63681e+07	6.02263e+07	1.44997e+07	5.26085e+06	4.56454e+07	3.23402e+07	8.49735e+06	9.72048e+07	6.51067e+07	8.57635e+07	7.19149e+07	4.23281e+07	1.22021e+08	1.83146e+07	5.25949e+07	8.32183e+07	2.59793e+08	7.43761e+07	5.85805e+06	5.97089e+07	1.38155e+08	9.99764e+07	1.41332e+08	8.93991e+07	9.58735e+06	4.83538e+07	3.74205e+07	5.12123e+07	1.22365e+08	1.88532e+08	1.24138e+08	5.78966e+07	5.76686e+07	2.65485e+08	1.01198e+08
M112T33_1	111.522	32.8	0.5	1.76565e+06	722933	1.07894e+06	1.90638e+06	2.1248e+06	1.96881e+06	1.88108e+06	0	495102	1.72099e+06	1.95723e+06	1.65596e+06	531329	2.32976e+06	1.47293e+06	2.56202e+06	2.67844e+06	931332	2.69251e+06	2.80042e+06	2.86617e+06	2.73124e+06	2.79837e+06	2.59126e+06	2.87235e+06	3.2378e+06	892332	2.88798e+06	2.92277e+06	2.62916e+06	2.71114e+06	2.88469e+06	2.02545e+06	3.09436e+06	3.37993e+06	3.46556e+06	3.96493e+06	4.05356e+06	3.74723e+06	4.22828e+06	2.34987e+06	2.03169e+06	4.71496e+06	4.88049e+06	3.79878e+06
M112T33_2	111.968	33	0.6	7.11725e+06	6.87717e+06	6.57753e+06	5.77432e+06	5.84466e+06	6.23979e+06	5.67941e+06	5.92821e+06	5.4173e+06	5.41407e+06	4.65614e+06	4.49433e+06	4.56536e+06	4.6681e+06	4.2403e+06	4.49729e+06	4.57119e+06	4.42712e+06	4.4164e+06	4.61019e+06	4.16628e+06	4.50417e+06	4.74919e+06	4.32917e+06	4.29623e+06	4.40671e+06	4.63712e+06	4.41392e+06	4.4189e+06	4.2337e+06	4.35431e+06	4.18254e+06	3.98949e+06	4.54891e+06	4.82867e+06	5.12346e+06	4.82216e+06	4.51993e+06	4.25473e+06	4.07407e+06	9.48512e+06	8.66234e+06	4.24136e+06	4.50248e+06	4.25436e+06
M112T33_3	111.984	33.1	0.6	0	2.13302e+06	2.04047e+06	0	2.09604e+06	2.06016e+06	0	2.05081e+06	0	2.10516e+06	2.07925e+06	0	0	2.31551e+06	0	2.52116e+06	2.45212e+06	0	2.51164e+06	2.87326e+06	2.53938e+06	2.72729e+06	2.84919e+06	2.7843e+06	2.75619e+06	2.89065e+06	2.8294e+06	2.66959e+06	2.9148e+06	2.67562e+06	2.83987e+06	2.68948e+06	2.40188e+06	2.99274e+06	2.76822e+06	3.10416e+06	2.9369e+06	2.92029e+06	2.63096e+06	2.6392e+06	3.4648e+06	2.81499e+06	2.91535e+06	2.72351e+06	2.83655e+06
M112T33_4	112.017	32.6	0.5	9.3901e+06	9.07885e+06	9.3749e+06	9.01759e+06	9.59362e+06	9.68562e+06	8.92643e+06	1.02145e+07	1.02312e+07	9.87058e+06	9.71484e+06	1.08613e+07	1.0443e+07	1.1179e+07	1.19003e+07	1.26737e+07	1.28174e+07	1.2686e+07	1.39235e+07	1.43831e+07	1.40895e+07	1.39041e+07	1.43668e+07	1.28493e+07	1.37118e+07	1.51288e+07	1.50242e+07	1.37159e+07	1.43087e+07	1.3669e+07	1.3114e+07	1.36985e+07	1.25599e+07	1.5117e+07	1.47286e+07	1.66555e+07	1.54986e+07	1.55338e+07	1.36943e+07	1.49471e+07	1.08412e+07	9.8312e+06	1.66949e+07	1.60152e+07	1.55433e+07
M112T346	112.018	345.8	5.8	4.97354e+07	5.6214e+06	6.13028e+06	6.45196e+06	5.36074e+06	4.92219e+06	5.36463e+06	8.30005e+06	1.75575e+07	5.5888e+06	6.37745e+06	5.90916e+06	6.53914e+06	1.96979e+07	2.73767e+07	7.29114e+06	5.33672e+07	2.43642e+07	2.42327e+06	7.18868e+06	2.30241e+06	2.50704e+07	7.86263e+06	2.05662e+07	2.82267e+07	3.0371e+07	2.21757e+07	3.8678e+07	2.54233e+07	3.6446e+07	2.15032e+06	2.60096e+07	3.6739e+07	8.66139e+06	4.66462e+07	4.59861e+07	2.15479e+06	4.58861e+07	7.99084e+06	1.91666e+07	7.78759e+06	3.83111e+07	5.14771e+07	2.9295e+07	7.58119e+06
M112T38_1	112.006	38.4	0.6	1.87028e+07	1.80246e+07	2.32277e+07	2.31276e+07	1.90307e+07	1.58878e+07	1.53514e+07	1.4174e+07	1.83817e+07	1.57904e+07	1.6665e+07	1.96896e+07	1.93877e+07	1.95144e+07	1.9016e+07	1.55828e+07	1.63524e+07	1.90275e+07	2.48244e+07	1.66091e+07	1.58312e+07	2.15157e+07	1.46612e+07	2.52977e+07	2.07145e+07	1.83861e+07	1.73564e+07	1.80393e+07	1.73294e+07	1.93962e+07	2.07234e+07	2.44891e+07	2.74917e+07	1.78301e+07	1.68787e+07	1.07995e+07	1.83199e+07	1.82696e+07	2.22527e+07	2.03433e+07	1.61216e+07	1.66628e+07	1.92217e+07	2.08558e+07	2.05469e+07
M112T38_2	112.112	37.8	0.6	527998	443378	747481	521226	485056	3.74764e+06	2.31058e+06	859330	563399	481116	843412	587478	597064	1.0599e+07	1.41644e+06	944849	734735	438436	657506	594177	780272	627758	863423	627780	904414	858147	5.26423e+06	928587	770395	1.19609e+06	1.44849e+06	799859	2.21274e+06	744455	852600	891573	715100	842322	697391	4.28561e+06	912656	658631	1.05292e+06	950506	1.30289e+06
M112T49	112.051	48.8	0.8	6.94299e+06	1.09616e+07	6.95727e+06	8.39545e+06	8.8801e+06	1.36299e+07	1.19475e+07	7.52232e+06	8.83099e+06	7.0329e+06	9.28306e+06	5.70106e+06	6.92462e+06	8.79241e+06	6.00203e+06	7.76217e+06	7.4483e+06	5.454e+06	3.62775e+06	9.50723e+06	1.36773e+07	4.80859e+06	5.01025e+06	5.81862e+06	4.78398e+06	8.06164e+06	1.02331e+07	8.51137e+06	6.80071e+06	3.64946e+06	6.6788e+06	6.30122e+06	5.77397e+06	5.77605e+06	1.05629e+07	5.15822e+06	4.66407e+06	8.565e+06	1.01361e+07	1.00913e+07	6.82684e+06	8.17914e+06	6.38564e+06	8.50347e+06	7.69496e+06
M113T195	113.096	195.2	3.3	2.83081e+06	1.20041e+06	1.98563e+06	1.06116e+06	3.87924e+06	2.27591e+06	4.07251e+06	3.3578e+06	2.20687e+06	2.06157e+06	3.83759e+06	1.95372e+06	2.16432e+06	2.82393e+06	3.332e+06	3.12579e+06	1.65099e+06	473808	5.12935e+06	2.38234e+06	6.58815e+06	3.37481e+06	595354	2.82461e+06	1.47588e+06	1.86595e+06	6.13441e+06	4.75955e+06	1.15948e+06	7.57494e+06	4.92745e+06	1.42519e+06	3.03629e+06	4.7349e+06	2.95795e+06	2.91857e+06	5.07084e+06	1.30705e+06	2.88162e+06	3.13818e+06	6.22338e+06	4.56531e+06	8.86684e+06	9.98257e+06	1.08256e+07
M113T202	113.06	201.9	3.4	3.90954e+06	4.16091e+06	4.12781e+06	4.97901e+06	4.00314e+06	3.95576e+06	5.66435e+06	8.15178e+06	4.55483e+06	4.48556e+06	2.8577e+06	4.03995e+06	4.02658e+06	900083	5.66782e+06	5.34961e+06	8.52595e+06	4.80157e+06	3.62622e+06	6.51529e+06	4.06584e+06	2.84074e+06	919085	3.24113e+06	4.08306e+06	3.77345e+06	1.1632e+06	1.01862e+06	2.49601e+06	4.09992e+06	2.03045e+06	6.02829e+06	1.04777e+06	3.49317e+06	1.03454e+06	964365	1.15038e+06	3.74033e+06	4.89071e+06	1.00103e+06	5.13937e+06	4.92037e+06	4.7635e+06	3.59934e+06	3.8968e+06
M113T33	112.519	32.8	0.5	388896	97560.2	87367.8	478049	371416	82105	519082	155156	630666	521813	607882	581629	562877	557517	665465	730527	408360	679652	651088	706374	660780	854607	831177	187835	843083	797315	812193	836836	736160	834448	678336	721663	820374	871523	204175	498532	212050	200978	650866	760727	534612	464535	966406	228345	857933
M113T38	113.04	38.1	0.6	478718	456893	872880	1.25596e+06	549405	726702	750011	458381	737590	428451	719297	869950	918883	702691	673774	737685	1.00135e+06	1.05493e+06	1.06394e+06	865207	852378	1.24526e+06	971994	1.36445e+06	1.33914e+06	920488	920756	871946	766910	1.18026e+06	1.07938e+06	1.35492e+06	1.02241e+06	1.07766e+06	932791	474193	833274	697468	1.01899e+06	969396	347867	372745	1.16796e+06	957175	991191
M113T57	113.035	56.7	0.9	6.20299e+07	7.68326e+07	7.37566e+07	6.34118e+07	7.74725e+07	1.03087e+08	8.16379e+07	6.86452e+07	7.8191e+07	6.7951e+07	6.69955e+07	5.80553e+07	6.91549e+07	7.11614e+07	6.0252e+07	7.25165e+07	7.01681e+07	6.9246e+07	6.02745e+07	8.50252e+07	6.55426e+07	6.36602e+07	8.33673e+07	5.94323e+07	4.91131e+07	6.80547e+07	7.69304e+07	7.21643e+07	7.00056e+07	6.67148e+07	6.53129e+07	7.84647e+07	5.57742e+07	7.20805e+07	7.43117e+07	5.6471e+07	6.25364e+07	7.59988e+07	6.96422e+07	7.29904e+07	4.20352e+07	5.61104e+07	6.97258e+07	8.33865e+07	8.20033e+07
M113T65	113	64.7	1.1	9.42547e+06	6.24601e+06	7.89074e+06	7.55183e+06	7.35266e+06	9.67265e+06	9.50114e+06	1.63038e+07	6.95215e+06	6.01028e+06	9.4031e+06	7.12395e+06	8.21102e+06	2.7718e+07	8.49228e+06	1.09301e+07	1.09379e+07	9.17569e+06	9.07661e+06	9.8569e+06	1.25662e+07	1.29821e+07	4.05136e+07	1.78872e+07	1.50635e+07	1.48129e+07	2.45053e+07	1.28539e+07	1.84184e+07	4.09597e+07	6.65366e+06	1.48032e+07	1.01317e+07	1.57692e+07	1.36763e+07	1.12502e+07	1.74983e+07	1.3483e+07	1.44226e+07	1.45369e+07	5.89854e+06	7.13911e+06	1.31377e+07	1.12179e+07	1.48048e+07
M114T148	114.091	147.6	2.5	4.32214e+07	1.27885e+08	3.79075e+07	3.84243e+07	8.72167e+07	3.68379e+07	9.82182e+07	3.48183e+07	3.34669e+07	7.69033e+07	3.18263e+07	9.76565e+07	9.35386e+07	8.93938e+07	2.50731e+07	2.70587e+07	2.64517e+07	2.54283e+07	9.96252e+07	2.47849e+07	9.6281e+07	8.30677e+07	7.59694e+07	1.13043e+08	9.04194e+07	1.06445e+08	1.42885e+08	6.23535e+07	7.91387e+07	1.51709e+08	3.24323e+07	5.75957e+07	7.03593e+07	4.12599e+07	1.05977e+08	4.75583e+07	7.60353e+07	5.47284e+07	1.85606e+07	8.86575e+07	4.20175e+08	4.11943e+08	3.13588e+08	4.79393e+08	4.49583e+08
M114T33	113.963	33.1	0.6	1.24243e+08	1.01899e+08	1.08679e+08	8.80966e+07	1.06448e+08	1.00069e+08	9.49378e+07	1.00214e+08	9.39494e+07	9.03307e+07	7.85138e+07	7.68472e+07	6.65661e+07	6.80043e+07	7.362e+07	6.70217e+07	7.96166e+07	6.52311e+07	6.28035e+07	6.81267e+07	6.34071e+07	7.26514e+07	8.5753e+07	7.46799e+07	7.21936e+07	6.24312e+07	7.85262e+07	6.22328e+07	6.31934e+07	7.07135e+07	7.54398e+07	6.94419e+07	7.21062e+07	6.5314e+07	6.69413e+07	8.4319e+07	6.20826e+07	8.44364e+07	5.90474e+07	6.98639e+07	1.43511e+08	1.43302e+08	6.26135e+07	6.4499e+07	6.24166e+07
M114T38	113.532	38.2	0.6	2.03914e+06	2.24282e+06	2.27556e+06	3.11958e+06	2.39948e+06	2.29856e+06	2.04459e+06	1.79075e+06	2.21639e+06	1.92905e+06	2.19309e+06	2.7657e+06	2.53388e+06	2.83536e+06	2.89665e+06	2.58334e+06	3.05008e+06	3.06342e+06	4.24385e+06	2.63203e+06	3.21649e+06	3.37433e+06	2.54878e+06	4.03062e+06	3.697e+06	2.86422e+06	3.15823e+06	3.39196e+06	2.89074e+06	3.4882e+06	3.82641e+06	4.53012e+06	5.18815e+06	3.42424e+06	3.42017e+06	2.29103e+06	3.20134e+06	3.29643e+06	3.73389e+06	3.77201e+06	1.3003e+06	1.54831e+06	3.60051e+06	3.67882e+06	4.03185e+06
M114T40	114.073	39.7	0.7	1.04922e+06	959601	4.13716e+06	1.43594e+06	1.1551e+06	4.4973e+06	3.9893e+06	1.89973e+06	3.98431e+06	1.80475e+06	1.14903e+06	3.79948e+06	1.21389e+06	3.0064e+06	1.72703e+06	2.12867e+06	1.66663e+06	3.29815e+06	2.61998e+06	1.85194e+06	1.18408e+06	1.08413e+06	2.85487e+06	1.05209e+06	1.43696e+06	1.80041e+06	2.93792e+06	2.64265e+06	2.03253e+06	2.41749e+06	2.50109e+06	2.52087e+06	1.42561e+06	1.16205e+06	1.67847e+06	2.4497e+06	1.34797e+06	1.49672e+06	2.11774e+06	2.17594e+06	6.53472e+06	5.4227e+06	1.39464e+06	1.16887e+06	1.32893e+06
M114T419	114.065	419.2	7	1.22465e+07	3.11859e+07	1.53339e+07	2.95058e+07	4.88544e+07	1.15404e+07	2.07301e+07	4.49387e+07	1.28847e+08	3.31881e+07	4.89355e+07	9.20027e+07	6.05069e+07	4.00352e+07	4.0541e+07	2.47999e+07	3.23339e+07	7.04246e+07	5.32806e+06	1.20498e+08	5.93559e+07	9.19003e+07	9.23765e+07	4.70166e+07	5.41991e+07	6.61497e+07	2.79717e+07	1.83145e+07	5.74715e+07	2.47214e+07	3.22619e+07	2.95429e+07	5.31305e+07	1.88514e+08	3.55577e+07	4.66435e+07	7.20397e+06	9.87831e+07	9.03527e+07	4.88289e+07	6.19918e+06	3.71196e+07	3.93466e+06	2.72341e+07	2.24551e+07
M114T446	114.065	446.3	7.4	1.23934e+07	1.98695e+07	3.93616e+06	3.27275e+07	1.15929e+07	4.54861e+07	1.12905e+07	1.15749e+07	4.83031e+07	3.88342e+07	9.91536e+06	2.29698e+07	1.031e+07	4.55685e+06	3.37042e+07	9.77419e+06	5.95986e+07	6.50153e+07	2.50036e+07	2.98366e+07	2.337e+07	5.52057e+07	1.12808e+07	7.01262e+07	4.85445e+07	6.07525e+07	6.87411e+07	1.71129e+07	3.29149e+07	2.63617e+07	3.87581e+07	3.76019e+07	1.61842e+07	7.60104e+06	3.22617e+07	2.61418e+07	2.82831e+07	7.70703e+06	1.45834e+07	1.77749e+07	3.78968e+07	1.252e+07	6.61638e+06	1.55787e+07	3.83681e+07
M114T48	114.066	48.1	0.8	5.81147e+07	5.54878e+07	5.13967e+07	5.34569e+07	4.12866e+07	4.92207e+07	5.84718e+07	8.54341e+07	5.34729e+07	5.10957e+07	4.16993e+07	5.04333e+07	5.22446e+07	4.4931e+07	5.37178e+07	5.96968e+07	4.68649e+07	5.35208e+07	4.64323e+07	5.33074e+07	3.71874e+07	2.9573e+07	2.69498e+07	3.33761e+07	3.60471e+07	3.21309e+07	3.76446e+07	2.70693e+07	3.48856e+07	3.49722e+07	7.34697e+07	4.53347e+07	3.92051e+07	4.1955e+07	5.50613e+07	6.1734e+07	4.26319e+07	3.57684e+07	3.58508e+07	4.31777e+07	5.55313e+07	5.84262e+07	4.13638e+07	4.1477e+07	4.35553e+07
M114T64	114.055	64.5	1.1	9.3151e+06	1.90653e+07	5.65e+06	9.45459e+06	8.43879e+06	8.53905e+06	749741	2.16919e+07	9.84252e+06	7.6026e+06	2.35869e+07	1.10578e+07	8.95122e+06	1.19322e+07	5.98027e+06	8.53704e+06	9.97363e+06	8.88658e+06	1.32692e+07	8.18834e+06	1.11082e+07	9.48602e+06	1.1453e+07	2.71243e+07	1.71215e+07	9.47308e+06	9.68993e+06	1.35039e+07	7.4056e+06	7.82227e+06	7.91561e+06	6.9184e+06	8.66366e+06	8.08439e+06	6.95462e+06	1.02768e+07	9.24619e+06	6.75556e+06	7.509e+06	7.17041e+06	7.06036e+06	1.00831e+07	8.28619e+06	1.3383e+07	8.09011e+06
M115T33	114.971	32.9	0.5	5.69831e+06	5.2767e+06	5.05712e+06	4.34896e+06	4.72859e+06	5.23345e+06	4.48146e+06	4.65576e+06	4.59378e+06	4.95754e+06	4.76598e+06	4.62988e+06	5.50143e+06	5.37919e+06	5.31374e+06	5.43692e+06	5.79683e+06	5.6801e+06	5.64114e+06	6.0819e+06	6.23461e+06	6.13897e+06	7.1213e+06	6.88539e+06	6.87156e+06	6.70381e+06	6.96923e+06	7.36984e+06	7.2198e+06	6.89583e+06	6.84789e+06	7.46305e+06	6.30542e+06	6.98881e+06	7.00814e+06	7.93455e+06	7.40601e+06	6.75391e+06	6.78568e+06	6.6175e+06	8.55883e+06	7.30547e+06	7.19377e+06	6.87815e+06	7.1934e+06
M115T40	115.087	40	0.7	1.90252e+07	2.31131e+07	1.36094e+07	2.13107e+07	1.75416e+07	1.25013e+07	1.49796e+07	2.66564e+07	2.52142e+07	2.04928e+07	1.90466e+07	2.20332e+07	1.55036e+07	1.25583e+07	1.62282e+07	1.89507e+07	1.99769e+07	1.93979e+07	2.0661e+07	2.40827e+07	2.12254e+07	1.53221e+07	1.69019e+07	1.69062e+07	2.5384e+07	2.25739e+07	1.37797e+07	2.01295e+07	2.26653e+07	2.14618e+07	1.80834e+07	2.20642e+07	2.10418e+07	1.66681e+07	9.0148e+06	1.06853e+07	1.98404e+07	2.24299e+07	2.20767e+07	1.08833e+07	1.67266e+07	1.70107e+07	1.93923e+07	1.86359e+07	1.92279e+07
M115T76	115.039	75.6	1.3	5.90507e+07	5.82468e+07	7.20922e+07	8.50209e+07	7.16158e+07	7.7447e+07	5.24909e+07	5.60813e+07	7.46469e+07	7.25482e+07	8.65658e+07	5.86834e+07	9.68486e+07	5.57094e+07	8.73657e+07	9.69762e+07	2.54118e+07	1.24087e+08	8.06206e+07	6.62688e+07	1.03594e+08	9.50894e+07	9.85229e+07	6.26072e+07	6.78758e+07	4.11402e+07	3.17464e+07	1.21284e+08	6.06083e+07	6.13719e+07	5.39132e+07	7.29837e+07	4.32104e+07	9.98266e+07	1.16998e+08	3.89388e+07	4.56357e+07	6.69616e+07	4.67977e+07	1.07014e+08	5.67627e+07	4.11023e+07	7.71456e+07	1.24199e+08	7.27988e+07
M116T102	116.07	101.5	1.7	1.01761e+07	5.36472e+07	3.95984e+07	1.02214e+07	9.74452e+06	4.24408e+07	3.97178e+07	2.42689e+07	4.84078e+07	1.07421e+08	4.47265e+07	3.65299e+07	3.47034e+07	5.29872e+07	3.72895e+07	5.62009e+07	1.19452e+08	2.55881e+07	1.51109e+08	7.1934e+07	2.23958e+07	3.31803e+07	2.70365e+07	3.74917e+06	5.53272e+07	3.59482e+07	3.55328e+07	3.81622e+07	6.04677e+07	5.33239e+07	3.26766e+07	4.11143e+07	3.31752e+07	8.04201e+07	2.67608e+07	3.86179e+07	3.39974e+07	3.28102e+07	5.82643e+07	3.21823e+07	3.93275e+07	9.27993e+06	9.54055e+07	9.48367e+06	1.19559e+08
M116T112	116.07	112.4	1.9	7.90823e+06	8.19194e+06	2.70877e+07	7.88765e+06	7.50117e+06	7.66659e+06	2.5209e+07	3.42666e+07	8.4489e+06	8.05802e+06	1.05311e+07	8.26847e+06	7.7022e+06	3.85028e+07	3.19682e+07	8.82693e+06	3.03275e+07	3.19942e+07	1.69598e+07	9.06352e+06	3.86357e+07	3.81312e+07	4.36029e+06	6.97373e+06	7.98594e+06	3.9289e+07	2.31058e+07	2.45888e+07	8.0919e+06	7.70807e+06	3.48425e+07	3.80574e+07	4.44481e+07	7.4972e+06	2.38192e+07	3.42872e+07	4.9831e+07	3.36412e+06	7.6102e+06	4.37085e+07	6.7906e+06	7.05164e+06	5.09324e+06	7.15766e+06	2.753e+07
M116T119	116.07	119.2	2	7.5308e+06	6.16643e+07	6.65903e+06	7.96976e+06	7.22984e+06	7.3784e+06	7.71729e+06	3.997e+07	1.92337e+07	4.45254e+07	3.20359e+07	3.25273e+07	8.05933e+06	7.08582e+06	7.54606e+06	5.38246e+07	3.00849e+07	3.64994e+07	8.75682e+06	3.29439e+07	3.43728e+07	2.52368e+07	4.39286e+06	3.3664e+07	7.80183e+07	8.05119e+06	2.57128e+07	2.00751e+07	4.12204e+07	7.21857e+06	2.70778e+07	7.64003e+06	7.67828e+06	7.07128e+06	7.31131e+06	6.18121e+06	7.00824e+06	3.28745e+07	3.07933e+07	6.62766e+06	4.03863e+07	6.66953e+06	6.8546e+06	1.79039e+08	1.84211e+07
M116T127	116.07	127.2	2.1	7.47699e+06	7.90667e+06	3.06188e+07	8.16862e+06	7.36293e+06	3.72702e+07	4.3339e+07	8.35736e+06	4.94164e+07	8.08563e+06	2.31052e+07	8.05606e+06	3.07536e+07	2.14093e+07	4.83184e+07	8.42988e+06	2.67448e+07	2.59926e+07	4.76743e+07	3.284e+07	3.70949e+07	3.11262e+07	3.51634e+07	1.78742e+07	7.81623e+06	3.4025e+07	3.86043e+07	3.45919e+07	2.48005e+07	5.06182e+07	3.78544e+07	3.06119e+07	7.55085e+06	6.69898e+07	3.64488e+07	8.52285e+06	1.92491e+07	7.27562e+06	1.37734e+07	2.96047e+07	3.44601e+07	6.76664e+06	2.28191e+07	7.13831e+06	7.22359e+06
M116T137	116.07	136.7	2.3	6.0829e+06	3.90761e+06	2.32763e+07	6.40481e+06	5.85516e+06	1.46202e+07	6.05314e+06	2.88245e+07	6.60072e+06	4.02172e+06	3.37275e+07	3.20844e+07	6.17598e+06	3.47366e+07	4.07357e+07	3.92033e+07	6.85957e+06	6.62363e+06	3.16393e+07	5.58842e+07	6.8835e+06	2.87474e+07	6.20528e+06	2.28441e+07	4.13623e+07	3.55139e+07	3.64485e+07	2.94534e+07	2.83547e+07	2.9975e+07	2.87127e+07	1.55921e+07	2.36392e+07	5.77595e+06	6.01739e+06	3.38194e+06	2.42796e+07	5.93846e+06	3.27357e+07	5.31939e+06	5.0243e+06	5.35573e+06	3.29566e+07	2.60464e+07	6.08493e+07
M116T148	116.07	148	2.5	7.4578e+06	3.74656e+07	2.016e+07	7.74293e+06	7.24281e+06	2.38794e+07	2.61277e+07	8.24538e+06	5.66088e+07	4.12892e+07	3.55958e+07	2.05581e+07	2.50319e+07	2.66058e+07	3.16226e+07	8.23791e+06	4.71631e+07	6.07989e+07	2.82852e+07	8.42427e+06	5.71469e+07	3.00365e+07	4.80244e+06	2.61452e+07	7.89271e+06	3.13765e+07	1.01561e+07	3.06981e+07	3.23498e+07	2.21751e+07	2.48579e+07	3.41167e+07	7.69004e+06	7.76667e+06	4.71247e+07	3.51397e+07	3.40742e+07	9.82803e+07	6.97938e+06	3.18057e+07	5.8316e+07	6.54277e+06	7.11853e+06	7.09005e+06	3.62669e+06
M116T161	116.07	161.3	2.7	6.65433e+06	2.00243e+07	2.60216e+07	6.58486e+06	6.01741e+06	3.94935e+07	3.45255e+07	2.45777e+07	7.25045e+06	2.18263e+07	5.30674e+07	3.01839e+07	4.36915e+07	2.98211e+07	2.51846e+07	5.07148e+07	2.247e+07	3.18409e+07	4.06631e+07	2.61345e+07	4.07238e+07	2.80834e+07	3.67728e+07	5.91346e+06	3.76497e+06	6.9769e+07	2.34035e+07	4.03859e+07	1.84726e+07	1.54403e+07	1.54411e+07	2.74459e+07	2.67081e+06	1.71209e+07	2.57542e+07	2.12631e+07	1.40735e+07	2.62914e+06	6.15661e+06	2.51784e+07	5.248e+06	5.66706e+06	6.26523e+07	2.97979e+07	1.86261e+07
M116T174	116.07	174.4	2.9	7.498e+06	2.53599e+07	2.74423e+07	7.7763e+06	7.05383e+06	4.07438e+07	3.73855e+07	2.48752e+07	3.21905e+07	2.46723e+07	8.1329e+06	2.63832e+07	7.30897e+06	5.35271e+06	2.87539e+07	3.13799e+07	5.41795e+07	3.02532e+07	5.8848e+07	8.5647e+06	2.74707e+07	3.37094e+07	2.88733e+07	3.35691e+07	3.12844e+07	2.05776e+07	1.77015e+07	1.75087e+07	4.0771e+07	2.38744e+07	1.53495e+07	7.72005e+06	4.96764e+07	3.37563e+06	2.75983e+07	3.41872e+07	3.18408e+07	4.43893e+07	5.19845e+07	9.58527e+06	4.50583e+07	6.66052e+06	1.83504e+07	1.92224e+07	2.99124e+07
M116T186	116.07	186.1	3.1	5.97738e+06	2.5364e+07	3.21574e+07	6.4316e+06	5.79092e+06	4.17415e+06	3.24008e+07	2.69438e+07	2.79444e+06	3.8834e+07	5.98435e+07	1.52732e+07	1.20419e+07	2.31452e+07	8.27216e+06	9.4623e+06	3.03983e+07	3.93344e+06	7.0378e+06	7.21874e+06	6.77785e+06	1.4952e+07	2.6573e+07	2.47257e+07	4.59483e+06	3.82175e+07	4.32244e+06	2.9806e+07	1.49902e+07	6.25178e+06	4.62317e+07	7.28654e+07	6.03858e+06	3.34545e+07	5.70181e+06	5.50695e+06	5.81423e+06	5.8692e+06	3.89574e+07	3.78489e+07	2.09179e+07	5.53449e+06	2.37395e+06	3.24848e+07	8.34974e+06
M116T195	116.07	194.5	3.2	4.55615e+06	4.54141e+06	2.85535e+06	4.82226e+06	4.27249e+06	4.66331e+06	4.49856e+06	1.19308e+07	5.03013e+06	1.84221e+07	5.07219e+06	6.74579e+07	4.23947e+06	1.34209e+07	4.53569e+06	4.75036e+06	4.96936e+07	5.28402e+06	1.17519e+08	3.7906e+06	5.81692e+07	2.4991e+07	4.75123e+06	4.36611e+06	1.06161e+08	5.41102e+06	1.96572e+07	5.84664e+07	2.62024e+06	2.70367e+06	2.35925e+07	2.55077e+07	6.00837e+07	4.33803e+06	3.35821e+07	4.10597e+06	2.30244e+07	1.04237e+08	4.37809e+06	2.51646e+06	3.67445e+06	3.8963e+06	7.44676e+07	4.02401e+06	3.07753e+07
M116T205	116.07	204.5	3.4	7.4297e+06	6.02305e+07	2.98067e+07	7.70033e+06	7.02859e+06	9.55131e+06	2.36277e+07	1.14644e+07	2.99492e+07	7.17747e+06	3.59986e+07	7.66567e+06	3.46451e+07	4.44897e+07	7.35539e+06	2.12999e+07	1.04051e+07	5.55082e+07	8.38127e+06	3.45371e+07	3.31233e+07	3.01093e+07	7.58284e+06	7.38168e+06	7.73579e+06	3.25656e+07	2.35883e+07	7.1229e+06	4.46413e+07	2.06584e+07	1.34374e+07	2.56993e+07	7.38298e+06	2.82508e+07	6.89874e+06	2.48814e+07	1.47372e+07	6.8758e+06	4.84318e+07	1.72441e+07	5.59653e+07	6.28022e+06	6.69141e+06	1.77324e+07	6.74552e+06
M116T236	116.07	236.3	3.9	1.0056e+07	1.05347e+07	2.42459e+07	1.06505e+07	1.00721e+07	2.47663e+06	5.18122e+07	4.33649e+07	3.45091e+06	1.0262e+07	9.2501e+07	6.02929e+06	3.96346e+07	3.48948e+06	1.05377e+07	8.11026e+07	5.2961e+07	9.4281e+07	3.6104e+06	6.22263e+07	2.04702e+07	5.12561e+07	3.41864e+07	3.33352e+07	4.7752e+07	2.24767e+07	3.44615e+07	3.4166e+07	4.78068e+07	1.0429e+07	8.08478e+07	2.43722e+07	2.24132e+07	2.02696e+07	1.01735e+07	9.45735e+06	4.52996e+07	5.84605e+07	4.06266e+07	6.74488e+07	2.91005e+07	8.54066e+06	2.51972e+07	5.6618e+07	1.88678e+07
M116T252	116.07	252.1	4.2	7.21142e+06	2.55781e+07	2.386e+07	7.07915e+06	7.14077e+06	2.77715e+07	7.56019e+06	2.3456e+07	3.50839e+07	2.55792e+07	8.12687e+06	3.88425e+07	2.56258e+07	1.70077e+07	2.96587e+07	8.34859e+06	2.93346e+07	1.4252e+07	3.31289e+07	3.45009e+07	3.36322e+07	7.68752e+06	2.84524e+07	1.69634e+07	3.68764e+07	2.06099e+07	1.6943e+07	2.76527e+07	3.69914e+07	9.42739e+07	7.37723e+06	7.80685e+06	3.64773e+07	5.11517e+06	2.28359e+07	3.11768e+06	5.27728e+07	3.95556e+07	7.30137e+06	1.8985e+07	2.72918e+07	6.53979e+06	3.72989e+07	6.93034e+06	7.20282e+06
M116T264	116.07	263.8	4.4	7.79912e+06	1.60735e+07	7.90049e+06	8.24384e+06	8.05057e+06	3.32014e+07	2.59548e+07	2.51806e+07	8.71993e+06	3.34663e+07	3.46598e+07	8.93935e+06	3.28694e+07	7.45945e+07	8.82835e+06	3.07781e+07	4.60125e+07	2.19758e+07	8.9599e+06	4.36023e+07	2.09207e+07	2.44415e+07	3.34725e+07	8.54169e+06	6.4979e+07	3.12214e+07	7.80765e+06	2.26233e+07	8.52189e+06	8.39317e+06	7.62137e+07	7.58964e+07	1.73239e+07	9.26067e+07	1.40536e+07	5.05943e+07	8.14146e+06	2.84301e+07	3.49728e+07	7.85968e+06	1.84225e+07	7.36802e+06	4.59379e+07	8.09812e+07	2.23556e+07
M116T280	116.07	279.5	4.7	6.42682e+06	3.24533e+07	6.33894e+06	6.35191e+06	6.50053e+06	1.96102e+06	1.94054e+07	4.79897e+07	7.05836e+06	6.97952e+06	7.06128e+06	2.44477e+07	5.64888e+07	1.92708e+07	6.6869e+06	2.4703e+07	3.85147e+07	2.62092e+07	7.213e+06	2.83692e+07	4.9403e+06	2.42238e+07	2.4493e+07	6.27038e+06	3.27148e+07	4.56426e+07	2.42033e+07	4.57623e+07	6.52421e+06	6.49654e+06	3.08361e+07	2.81327e+07	4.08624e+06	6.50867e+06	2.84134e+07	6.07812e+06	6.17258e+06	6.23945e+06	6.21441e+06	5.84242e+06	5.42449e+06	5.72012e+06	5.98849e+06	1.49156e+07	3.04766e+07
M116T290	116.07	290.4	4.8	5.67329e+06	3.16275e+07	3.27169e+07	5.58116e+06	5.71725e+06	3.91025e+06	4.56337e+07	3.20093e+07	7.63021e+07	4.01804e+07	4.63089e+07	3.62947e+07	2.94231e+07	1.51169e+07	2.76788e+07	6.63104e+06	2.68285e+07	2.39875e+07	3.44832e+07	3.34764e+07	5.00046e+07	4.06289e+06	4.10162e+07	6.56114e+07	2.67789e+07	3.99276e+07	3.55303e+06	3.3418e+06	2.58928e+07	4.60747e+06	4.54878e+07	2.2115e+07	2.7912e+07	1.26557e+07	2.94469e+06	5.37139e+07	5.4158e+06	8.49287e+06	3.09905e+07	2.59551e+07	2.4765e+06	5.24922e+06	2.45741e+07	3.32172e+07	1.93075e+07
M116T307	116.07	307.2	5.1	7.21209e+06	2.188e+07	1.10292e+07	7.54812e+06	6.69507e+06	7.02278e+06	2.52126e+07	3.21105e+07	3.16853e+06	5.69984e+07	4.22439e+07	4.89929e+07	1.12601e+07	4.10469e+07	3.12462e+07	6.06847e+07	4.34166e+07	2.7962e+07	7.19444e+06	7.62165e+06	5.37633e+07	3.03382e+07	2.4796e+07	4.93662e+06	2.1986e+07	4.30714e+06	4.1387e+06	4.53437e+07	6.84827e+06	2.69843e+07	3.80962e+07	2.82398e+07	3.31373e+07	2.2771e+07	6.69528e+06	3.57901e+06	6.40478e+07	6.70403e+06	1.83894e+07	3.17722e+07	3.68487e+07	6.39024e+06	1.10299e+07	2.49497e+07	3.70376e+07
M116T317	116.07	317.5	5.3	6.08977e+06	2.17062e+07	4.37227e+07	5.44964e+06	5.58814e+06	5.68252e+06	3.38253e+06	2.24184e+07	2.915e+07	5.4365e+06	6.4396e+06	3.29804e+07	1.91255e+07	4.40488e+07	5.85692e+06	3.10176e+07	5.4878e+06	3.23e+07	5.52088e+07	2.95448e+07	3.57972e+07	1.30128e+07	2.7288e+07	2.36642e+07	6.26976e+06	5.496e+06	9.09788e+06	1.51977e+07	1.2822e+07	2.44119e+07	4.16902e+06	5.14494e+06	3.70459e+07	3.25003e+07	4.97145e+07	1.39571e+07	1.54986e+07	5.4023e+07	6.0555e+06	2.27936e+07	4.43937e+06	5.21008e+06	8.30022e+06	2.00443e+07	2.54579e+07
M116T327	116.07	326.8	5.4	8.68486e+06	2.66627e+06	7.41996e+06	7.86326e+06	7.77989e+06	3.31744e+07	2.26196e+07	3.55081e+07	9.59497e+06	9.39972e+07	6.96398e+07	8.32983e+06	2.23406e+07	8.09537e+06	4.79216e+06	4.49e+07	2.12504e+07	3.36513e+07	9.01424e+06	3.95519e+07	3.65668e+07	2.65521e+07	8.34767e+06	2.24141e+07	1.26357e+07	4.28485e+07	4.53225e+07	8.07152e+06	2.61854e+07	4.69093e+07	7.97557e+06	7.82896e+06	7.91334e+06	7.79427e+06	7.46972e+06	7.56748e+06	7.3815e+06	7.51422e+06	2.28195e+07	3.20529e+07	3.05688e+06	7.27652e+06	1.92505e+07	2.88038e+06	2.69423e+07
M116T33	115.964	32.8	0.5	6.20524e+06	6.06643e+06	6.56684e+06	6.20057e+06	6.47602e+06	6.63869e+06	6.30026e+06	7.05254e+06	6.48642e+06	6.92864e+06	6.57572e+06	7.01461e+06	7.54948e+06	7.5344e+06	7.809e+06	8.22881e+06	9.05076e+06	8.7767e+06	8.73796e+06	9.51573e+06	9.2124e+06	9.40067e+06	9.41384e+06	9.31452e+06	9.51689e+06	1.01075e+07	1.00737e+07	1.00468e+07	1.01089e+07	9.46051e+06	9.84121e+06	1.00508e+07	9.26755e+06	9.91543e+06	1.04178e+07	1.18052e+07	1.09875e+07	1.0364e+07	9.67954e+06	1.03485e+07	7.03027e+06	6.34592e+06	1.16022e+07	1.13236e+07	1.08401e+07
M116T335	116.07	335.1	5.6	6.46542e+06	3.04988e+07	3.86627e+06	6.36223e+06	5.58177e+06	3.03314e+07	3.38357e+07	6.2261e+06	1.50731e+07	6.66669e+06	3.17706e+07	3.26622e+07	3.29991e+07	2.49808e+07	2.60661e+07	6.78132e+06	6.6499e+06	2.05539e+07	6.70571e+06	6.90497e+06	9.03463e+06	2.81259e+07	9.50376e+07	3.00368e+07	2.38489e+07	3.56581e+07	6.87642e+06	2.75534e+07	2.15125e+07	2.89914e+07	3.40532e+07	4.45971e+06	3.35235e+07	3.733e+07	2.64628e+07	2.86045e+07	3.15662e+07	3.66824e+07	1.00937e+07	5.5925e+06	3.17136e+07	5.59045e+06	1.21296e+07	2.93741e+07	1.55477e+07
M116T343	116.07	343.4	5.7	7.51543e+06	7.60049e+06	3.77536e+07	8.07123e+06	7.73794e+06	8.35205e+06	7.54512e+06	2.67023e+07	7.76636e+06	2.42947e+07	7.63492e+06	2.98032e+07	2.45044e+07	3.21228e+07	8.57659e+06	8.38938e+06	8.29083e+06	2.16996e+07	3.77735e+07	9.97098e+07	3.65482e+06	4.05191e+07	8.39572e+06	4.04973e+07	4.03632e+07	3.7778e+07	7.98783e+06	2.04621e+07	2.79931e+07	1.4015e+07	4.90882e+07	8.13739e+06	8.41227e+06	3.12029e+07	1.13502e+07	3.30536e+07	3.56512e+07	3.77897e+06	2.29676e+07	4.42668e+07	2.51759e+07	7.01106e+06	2.72709e+07	3.82328e+07	4.00376e+07
M116T356	116.07	355.5	5.9	7.52419e+06	5.48991e+07	7.66169e+06	7.63606e+06	7.59981e+06	3.99422e+07	3.16938e+07	1.66584e+07	4.57218e+07	3.01115e+07	5.03052e+07	3.96208e+07	3.90107e+07	3.12461e+07	2.74625e+07	9.16902e+07	7.79171e+07	1.08012e+07	3.64714e+07	8.70314e+06	1.77602e+07	9.40549e+06	3.07918e+07	3.05386e+06	3.18218e+07	2.41482e+07	4.4109e+07	4.35884e+07	4.10318e+07	2.29436e+07	3.19039e+07	4.35194e+07	5.75623e+07	3.11767e+07	3.25257e+07	1.6879e+07	3.417e+07	3.24723e+07	1.67387e+07	3.61274e+07	2.86619e+07	6.65252e+06	2.51562e+07	2.68656e+07	1.82931e+07
M116T374	116.07	374.2	6.2	4.62927e+06	3.55122e+07	1.43335e+07	5.07188e+06	5.59951e+06	3.31475e+07	1.94228e+07	2.83552e+07	2.58654e+07	1.59164e+07	3.0047e+07	5.99691e+06	2.15501e+07	2.12225e+07	3.66762e+07	2.54513e+07	3.77348e+07	2.29775e+07	4.7982e+07	6.28401e+06	3.13205e+07	5.64122e+06	4.1524e+06	3.76614e+07	2.64789e+07	9.10083e+06	2.64864e+07	1.51865e+07	2.91651e+07	9.0783e+06	3.76808e+06	2.13773e+07	3.39515e+07	4.54508e+07	2.04535e+07	2.72926e+07	5.38695e+07	2.3074e+07	2.09265e+07	2.23164e+07	2.33717e+07	4.59604e+06	3.02878e+07	3.86423e+07	3.62857e+07
M116T38	116.034	38	0.6	940590	849042	2.68121e+06	1.12313e+06	2.78959e+06	952797	938344	948885	1.04463e+06	1.09067e+06	2.54836e+06	1.32439e+06	2.90525e+06	2.83162e+06	1.28271e+06	1.25028e+06	3.29179e+06	1.39996e+06	4.42622e+06	3.30921e+06	1.41638e+06	4.12767e+06	3.01028e+06	4.65891e+06	4.15559e+06	4.04152e+06	3.30383e+06	3.77076e+06	3.61163e+06	4.00952e+06	4.61619e+06	5.38135e+06	5.2203e+06	3.91911e+06	3.36579e+06	2.9369e+06	4.37002e+06	4.18905e+06	4.9632e+06	4.56537e+06	890345	834119	4.64851e+06	4.45737e+06	4.76924e+06
M116T390	116.07	389.9	6.5	7.31827e+06	2.49143e+07	3.90721e+07	7.74875e+06	8.69437e+06	1.65388e+07	1.25379e+07	2.82312e+07	6.82996e+06	2.1697e+07	2.59812e+07	5.86926e+07	5.50269e+07	4.53239e+07	8.8693e+06	2.74679e+07	3.16539e+07	3.63544e+07	3.05495e+07	1.66505e+07	2.29372e+07	5.8427e+07	3.22185e+07	3.08931e+07	3.19771e+07	2.98309e+07	4.26903e+07	1.93171e+07	5.31615e+07	3.94779e+07	1.1713e+07	8.12249e+06	4.54754e+07	2.3112e+07	3.46844e+07	3.25019e+07	3.40461e+07	3.25349e+07	2.81867e+06	7.59566e+06	2.43448e+07	7.32722e+06	4.7616e+07	1.38164e+07	2.78481e+07
M116T407	116.07	407.4	6.8	8.98686e+06	1.05555e+07	1.72362e+07	9.43259e+06	1.00656e+07	5.45222e+07	1.08439e+08	2.16787e+07	2.3681e+07	1.09385e+07	2.87944e+07	3.11957e+07	2.33358e+07	4.96941e+06	5.32872e+07	3.61871e+07	1.83698e+07	2.36621e+07	4.06152e+07	1.22793e+08	4.9855e+07	3.7756e+07	5.27734e+07	4.63213e+07	2.74663e+07	6.06055e+07	3.57274e+06	4.29247e+07	2.98678e+07	7.93291e+07	1.86488e+07	8.23172e+07	9.39569e+06	3.56277e+07	3.02141e+07	2.95636e+07	3.33877e+06	4.04159e+07	3.69192e+06	8.18822e+07	3.5887e+07	8.65538e+06	2.51188e+07	2.87944e+07	2.73703e+07
M116T418	116.07	417.7	7	3.84331e+06	6.78191e+06	7.74421e+06	3.66048e+06	4.30173e+06	3.39948e+07	4.00154e+06	3.30393e+07	6.0541e+06	6.69108e+07	5.83959e+06	3.22042e+06	5.82226e+06	4.2524e+07	4.36676e+06	6.50284e+06	3.45982e+07	2.53252e+07	2.93016e+07	4.57777e+06	3.25504e+07	4.73775e+06	3.95996e+06	2.99949e+07	3.05983e+07	4.03939e+06	4.9338e+07	4.79492e+06	3.98055e+07	3.86945e+06	2.00561e+07	4.16305e+06	3.40647e+07	2.30584e+07	2.77252e+07	3.63305e+06	2.77764e+07	3.71866e+07	3.71745e+06	3.72795e+06	3.24689e+06	3.24916e+06	2.43938e+07	1.59328e+07	3.38805e+06
M116T429	116.07	428.9	7.1	6.23914e+06	1.97626e+07	5.49493e+07	6.41536e+06	7.15152e+06	4.86679e+07	6.56166e+06	3.2415e+07	2.413e+07	2.98625e+07	1.72629e+07	2.53974e+07	7.28628e+06	4.61119e+06	3.85226e+07	3.86585e+07	1.68549e+07	4.02588e+07	1.05532e+07	6.98576e+06	6.93608e+06	3.59403e+07	2.15993e+07	2.04001e+06	7.03434e+07	3.51102e+06	3.37451e+06	4.90415e+06	4.77416e+07	3.38924e+07	1.92047e+07	4.50324e+07	1.36683e+07	2.77391e+07	6.31252e+06	3.90014e+07	2.97114e+07	5.05526e+07	1.64781e+07	3.21088e+07	2.9479e+07	5.91895e+06	3.78989e+07	1.83179e+07	1.90208e+07
M116T442	116.07	442.5	7.4	6.7944e+06	2.07424e+06	6.63873e+06	6.70018e+06	7.36012e+06	1.33547e+07	7.16732e+06	4.17748e+07	1.23939e+07	2.17075e+07	1.58421e+07	2.90576e+07	3.27945e+07	2.87376e+07	2.27303e+07	3.89096e+07	3.57512e+07	2.71812e+07	2.05325e+07	4.09564e+07	2.51352e+07	2.09532e+07	7.33944e+06	1.54791e+07	7.0183e+06	2.10382e+07	2.22432e+07	1.05379e+07	2.88796e+07	1.56257e+07	2.48667e+07	6.80849e+06	2.71225e+07	6.47104e+06	1.75573e+07	1.52838e+07	3.19811e+06	6.40735e+06	2.3937e+07	1.64589e+07	2.52356e+07	6.31843e+06	2.09358e+07	2.46738e+07	1.27666e+07
M116T49	116.07	49.4	0.8	1.83863e+09	2.20811e+09	1.28393e+09	1.80217e+09	1.64578e+09	1.29399e+09	1.52922e+09	2.08823e+09	2.06525e+09	1.98265e+09	1.77781e+09	1.93515e+09	1.62049e+09	1.1922e+09	1.64988e+09	1.65322e+09	1.87624e+09	1.75535e+09	1.94358e+09	2.03018e+09	1.46748e+09	1.22603e+09	1.24836e+09	1.41403e+09	1.44028e+09	1.54347e+09	1.05598e+09	1.16852e+09	1.47622e+09	1.35284e+09	1.36329e+09	1.52462e+09	1.48077e+09	1.26204e+09	1.49132e+09	9.45445e+08	1.26386e+09	1.64835e+09	1.73251e+09	1.01326e+09	1.52617e+09	1.59208e+09	1.56755e+09	1.59941e+09	1.64388e+09
M116T50	116.034	49.7	0.8	9.21469e+06	9.07217e+06	6.02391e+06	1.03271e+07	7.89708e+06	5.69664e+06	7.94e+06	1.07869e+07	1.0509e+07	9.43395e+06	1.04082e+07	6.24008e+06	5.77363e+06	912661	4.96566e+06	8.96416e+06	8.01971e+06	9.64483e+06	8.3751e+06	1.15803e+07	7.49829e+06	3.99533e+06	5.2218e+06	785183	7.18829e+06	5.4459e+06	809843	5.07447e+06	7.50557e+06	4.61731e+06	5.35967e+06	7.56886e+06	4.25272e+06	5.4603e+06	4.38247e+06	7.16466e+06	5.58314e+06	5.62355e+06	7.28361e+06	4.52069e+06	6.2857e+06	7.49719e+06	6.89293e+06	8.35921e+06	7.92072e+06
M117T49	117.074	49.4	0.8	1.02656e+08	1.22413e+08	7.02202e+07	1.0177e+08	9.37039e+07	7.52415e+07	8.38176e+07	1.1651e+08	1.14853e+08	1.11665e+08	9.75971e+07	1.11411e+08	8.92744e+07	6.52318e+07	9.19069e+07	9.36713e+07	1.08627e+08	1.02099e+08	1.08824e+08	1.19944e+08	8.33125e+07	6.92843e+07	7.09859e+07	8.17042e+07	8.13796e+07	8.74876e+07	5.88519e+07	6.4066e+07	8.34478e+07	7.8117e+07	7.4118e+07	8.84285e+07	8.17692e+07	7.13538e+07	8.1758e+07	5.22551e+07	6.98071e+07	9.00746e+07	9.69706e+07	5.60972e+07	8.40784e+07	8.79304e+07	8.87437e+07	8.94875e+07	8.91349e+07
M117T66	117.074	65.5	1.1	3.5935e+07	2.85299e+07	1.91135e+07	1.76657e+07	2.66631e+07	1.98967e+07	2.08056e+07	2.73201e+07	2.74314e+07	3.4609e+07	2.44366e+07	3.2468e+07	3.01574e+07	1.853e+07	2.51112e+07	1.23313e+07	3.34291e+07	3.07647e+07	3.1442e+07	3.43428e+07	2.27678e+07	1.57078e+07	4.28796e+06	1.65232e+07	1.98683e+07	2.86053e+07	1.76672e+07	1.84059e+07	1.9492e+07	1.55083e+07	2.27411e+07	2.52366e+07	2.13194e+07	2.32841e+07	2.29989e+07	9.85538e+06	1.74245e+07	1.96899e+07	2.04844e+07	1.29923e+07	2.40059e+07	2.6469e+07	2.33243e+07	2.04208e+07	2.52982e+07
M118T114	118.085	114	1.9	6.62419e+07	7.10226e+07	3.51175e+07	9.48544e+07	3.32609e+07	2.26377e+07	1.81562e+07	1.97274e+07	1.93465e+07	1.87951e+07	8.11641e+06	1.87626e+07	6.1973e+07	7.67664e+07	6.515e+07	4.48138e+07	2.07976e+07	2.12361e+07	2.21961e+07	2.26803e+07	2.92132e+08	1.82473e+07	1.98701e+07	1.82413e+07	2.12846e+07	1.0227e+08	2.05864e+07	8.36374e+07	6.24717e+07	7.63152e+07	7.45269e+07	1.05198e+07	2.02062e+07	1.25357e+08	1.89545e+07	1.66855e+07	2.21641e+07	2.02518e+07	2.61707e+08	3.14242e+08	6.54923e+06	3.79893e+07	1.15281e+08	1.90611e+07	1.99682e+07
M118T126	118.085	126.4	2.1	5.03451e+07	5.97009e+07	4.45411e+07	4.4284e+07	4.03294e+07	1.71707e+07	1.3487e+07	1.45553e+07	1.39826e+07	1.37899e+07	5.88617e+07	1.4005e+07	3.04637e+07	8.17079e+07	7.49977e+07	3.58081e+07	1.60215e+07	1.54421e+07	1.62181e+07	1.63907e+07	3.30515e+07	1.33343e+07	1.45305e+07	1.34675e+07	1.56315e+07	4.25825e+07	1.46221e+07	1.29363e+08	9.86233e+07	6.38921e+07	1.46236e+07	1.56337e+07	1.48753e+07	1.11701e+08	1.41945e+07	7.56243e+07	1.51112e+07	1.47578e+07	4.90768e+07	1.32681e+07	1.95294e+07	4.14519e+07	3.56298e+07	1.40398e+07	1.37385e+07
M118T143	118.085	143	2.4	7.90977e+07	9.43125e+07	3.64396e+07	6.68491e+07	5.65773e+07	5.47817e+07	1.36061e+07	1.51499e+07	1.55983e+07	1.34736e+07	5.97067e+07	1.42164e+07	2.97386e+07	1.21941e+08	4.06374e+07	5.21348e+07	1.55678e+07	1.55623e+07	1.62262e+07	1.62471e+07	7.98214e+07	1.35911e+07	1.50243e+07	1.3468e+07	1.61701e+07	5.18158e+07	1.57646e+07	8.40652e+07	5.66158e+07	5.73581e+07	8.51743e+07	1.79908e+08	1.46478e+07	7.91541e+07	1.46112e+07	9.28812e+07	1.58491e+07	1.53874e+07	2.14965e+07	5.72164e+07	3.26684e+07	5.55669e+07	6.41827e+07	1.452e+07	1.43492e+07
M118T191	118.085	191	3.2	5.81461e+07	1.69914e+08	1.25939e+07	4.79182e+06	2.9011e+07	7.4327e+07	1.54233e+07	1.63056e+07	1.64203e+07	1.42233e+07	8.73001e+07	1.51974e+07	4.40357e+07	8.07282e+06	5.8846e+07	6.74535e+07	1.74717e+07	1.79932e+07	1.80707e+07	1.87577e+07	5.82768e+07	1.54298e+07	1.65622e+07	1.47017e+07	1.77712e+07	2.74865e+07	1.76266e+07	8.39163e+07	7.61958e+07	4.54538e+07	2.00992e+08	9.09399e+07	1.6843e+07	1.20286e+07	1.609e+07	6.79912e+07	1.40798e+09	1.63954e+07	6.20793e+07	4.88973e+07	4.33472e+07	3.73164e+07	3.2634e+07	1.51854e+07	1.56776e+07
M118T236	118.085	236.1	3.9	3.01566e+07	2.11182e+07	3.55876e+07	1.41401e+08	3.3128e+07	8.32028e+07	2.2132e+07	2.38916e+07	2.49663e+07	2.21201e+07	2.4751e+07	2.30655e+07	1.48081e+08	6.12496e+07	2.26765e+07	8.09119e+07	2.51625e+07	2.56571e+07	2.57608e+07	2.66415e+07	5.80603e+07	2.37749e+07	2.46775e+07	2.29889e+07	2.54538e+07	9.89162e+07	2.57888e+07	1.02634e+08	1.20616e+08	1.75776e+08	1.08441e+08	5.60013e+07	2.47717e+07	6.52228e+07	2.3704e+07	1.40482e+08	8.60945e+07	2.35996e+07	1.45881e+08	6.07558e+07	1.67214e+07	7.88704e+06	7.46723e+07	2.33387e+07	2.40695e+07
M118T289	118.085	288.8	4.8	3.02868e+07	5.43456e+07	7.40547e+07	7.96357e+07	3.96595e+07	6.49871e+06	1.36825e+07	1.34875e+07	1.42474e+07	1.35977e+07	6.32809e+06	1.35225e+07	4.05888e+07	5.30863e+07	6.18867e+07	1.00167e+08	1.49846e+07	1.49166e+07	1.43289e+07	1.50563e+07	6.26373e+07	1.41494e+07	1.42973e+07	1.43388e+07	1.48185e+07	6.13757e+07	1.44255e+07	1.57444e+07	3.68986e+07	7.35144e+07	1.24912e+07	7.96671e+07	1.50476e+07	4.35348e+07	1.30827e+07	8.55786e+07	4.85187e+07	1.38498e+07	4.03393e+07	5.47513e+07	3.9327e+07	1.28512e+08	1.31802e+07	1.33778e+07	1.35048e+07
M118T33_1	117.935	33.3	0.6	0	1.07465e+06	0	1.0082e+06	966059	859872	852807	872396	919006	885945	847882	956278	1.06605e+06	1.12399e+06	988061	865231	0	0	1.15618e+06	0	1.27058e+06	0	0	0	0	1.38318e+06	0	0	0	0	1.28754e+06	0	1.25771e+06	1.29244e+06	0	0	0	1.21119e+06	1.22568e+06	1.21284e+06	0	0	1.38021e+06	0	0
M118T33_2	117.96	33	0.6	2.64927e+06	2.40546e+06	2.43706e+06	2.42224e+06	2.64567e+06	2.60052e+06	2.49183e+06	2.82509e+06	2.63505e+06	2.72244e+06	2.5765e+06	2.66162e+06	2.86504e+06	2.977e+06	3.17956e+06	3.17903e+06	3.54156e+06	3.3826e+06	3.516e+06	3.66792e+06	3.60142e+06	3.77751e+06	3.86121e+06	3.6264e+06	3.61089e+06	3.98509e+06	3.82185e+06	3.71375e+06	3.78288e+06	3.9052e+06	3.96287e+06	4.1068e+06	3.56931e+06	4.0888e+06	4.21778e+06	4.82272e+06	4.23135e+06	4.20122e+06	3.91047e+06	4.34361e+06	2.81204e+06	2.55483e+06	4.36499e+06	4.62789e+06	4.41287e+06
M118T341	118.085	341	5.7	4.11472e+07	5.61024e+07	3.28756e+06	4.38996e+07	4.18377e+07	1.36351e+07	1.17346e+07	1.28143e+07	1.27854e+07	1.18554e+07	1.92107e+07	1.2097e+07	4.73162e+07	5.32152e+07	3.54864e+07	3.21434e+07	1.28572e+07	1.31458e+07	1.4028e+07	1.40293e+07	4.14906e+07	1.29773e+07	1.32216e+07	1.2467e+07	1.39145e+07	7.81748e+07	1.28963e+07	4.41673e+07	1.336e+07	5.79647e+07	6.48722e+07	6.86979e+07	1.22217e+07	4.36968e+07	1.26895e+07	4.63054e+07	1.38374e+07	1.3141e+07	1.32341e+08	5.30306e+06	2.80916e+07	2.05322e+07	6.11482e+07	1.29699e+07	1.25968e+07
M118T411	118.085	411	6.8	3.14992e+07	8.14695e+06	7.56614e+07	2.13571e+07	4.95407e+07	4.90298e+07	1.31638e+07	1.35169e+07	1.39275e+07	1.46234e+07	2.10163e+07	1.43871e+07	4.78287e+07	8.50281e+07	1.31662e+08	6.7821e+07	1.48922e+07	1.51293e+07	1.50039e+07	1.55014e+07	5.53718e+07	1.47356e+07	1.45766e+07	1.43297e+07	1.50872e+07	9.24275e+07	1.47707e+07	2.05648e+08	5.08887e+07	5.43804e+06	9.41913e+06	1.28479e+08	1.48196e+07	6.25273e+07	1.34092e+07	4.64064e+07	7.18924e+07	1.46457e+07	5.09079e+07	6.80252e+07	3.24108e+06	4.90767e+07	5.26963e+06	1.37621e+07	1.38053e+07
M118T433	118.085	432.6	7.2	2.92627e+07	3.67985e+07	1.36324e+07	5.8096e+07	3.21349e+07	4.49375e+07	9.17351e+06	9.66951e+06	9.31445e+06	1.00176e+07	2.09139e+07	9.2518e+06	5.07983e+07	3.59607e+07	2.41386e+07	2.60416e+07	9.46389e+06	1.00015e+07	1.0102e+07	1.0733e+07	6.05261e+07	1.00921e+07	9.46892e+06	1.01217e+07	9.97397e+06	2.91456e+07	9.66437e+06	9.90356e+06	4.65294e+06	4.52541e+07	6.03858e+07	8.04856e+07	9.66486e+06	2.79569e+07	9.16699e+06	8.51153e+06	7.07198e+07	9.62124e+06	4.27917e+07	2.33523e+07	2.64713e+07	4.75769e+06	2.40977e+07	9.64058e+06	9.17182e+06
M118T48	118.061	47.9	0.8	2.88229e+06	5.41137e+06	4.25659e+08	4.03075e+06	3.81706e+06	5.91817e+06	3.47408e+06	5.65883e+06	5.44442e+06	3.73649e+06	3.21539e+08	3.15087e+06	2.47758e+06	2.66367e+08	3.40609e+06	3.46226e+06	3.90893e+06	2.49153e+06	4.6301e+08	3.21035e+06	5.24532e+06	2.71185e+06	4.3803e+06	6.29692e+06	4.79091e+06	8.10973e+06	4.28993e+06	9.15459e+08	4.5274e+06	3.37968e+08	6.78241e+06	3.26794e+06	6.32414e+06	5.14257e+06	7.30346e+06	3.83773e+06	2.19187e+06	4.62918e+06	8.72263e+06	5.83189e+06	4.30383e+06	4.68763e+06	3.88051e+06	4.01473e+08	4.6361e+06
M118T51	118.085	51.4	0.9	2.81233e+09	3.04931e+09	4.00726e+09	2.82794e+09	3.56213e+09	5.02211e+09	3.16296e+09	3.6729e+09	3.21531e+09	4.39749e+09	2.84811e+09	2.83479e+09	4.13799e+09	2.49947e+09	3.98908e+09	3.86956e+09	5.15641e+09	5.49256e+09	3.93431e+09	4.41758e+09	4.12098e+09	3.85642e+09	4.13376e+09	4.19716e+09	4.55088e+09	3.43954e+09	4.22427e+09	6.74365e+09	4.19985e+09	3.031e+09	4.85461e+09	4.90007e+09	3.72188e+09	3.79935e+09	3.36642e+09	2.00612e+09	6.97916e+09	5.19085e+09	3.88775e+09	2.56864e+09	4.1525e+09	4.31188e+09	3.90238e+09	4.20601e+09	4.33877e+09
M118T86	117.982	86.1	1.4	2.02931e+06	2.28561e+07	1.99024e+07	1.87465e+06	8.41131e+06	1.21909e+07	9.45757e+06	5.05462e+06	1.13569e+07	2.11254e+07	1.08511e+06	3.33864e+07	1.78341e+06	625551	5.16845e+06	2.07691e+06	1.75707e+06	8.22873e+06	5.29477e+06	4.40111e+06	1.88797e+06	4.54311e+06	1.49094e+06	8.26301e+06	1.67799e+06	7.69841e+06	1.83157e+06	632741	1.83115e+07	1.46464e+06	8.07346e+06	1.72307e+06	1.84503e+06	1.28649e+06	4.82978e+06	1.50656e+07	1.19526e+07	1.9242e+06	1.3507e+07	5.59567e+06	1.14255e+07	1.89038e+07	627548	5.99324e+06	7.72592e+06
M118T94	118.065	93.7	1.6	1.03474e+07	1.58236e+07	1.18707e+07	1.59838e+07	1.53657e+07	1.91516e+06	512997	4.0174e+06	1.60942e+07	3.15274e+07	7.54531e+06	4.81821e+06	6.67272e+06	4.35005e+06	878619	6.02051e+06	3.52534e+07	4.77426e+06	1.1251e+07	3.91259e+06	492565	9.93239e+06	3.33753e+07	4.46538e+06	7.88006e+06	1.70161e+07	3.44109e+07	1.64995e+07	4.06705e+06	6.815e+06	3.38328e+07	1.19374e+07	1.12028e+07	467620	4.25836e+06	3.86882e+06	5.39108e+06	5.61438e+06	1.81139e+07	6.55006e+06	429281	2.99434e+06	4.35378e+06	6.17006e+06	1.17094e+07
M119T51	119.091	51.4	0.9	1.78686e+08	1.7269e+08	2.39816e+08	1.79304e+08	2.14201e+08	3.02284e+08	1.91269e+08	2.17515e+08	2.05674e+08	2.7215e+08	1.65221e+08	1.56293e+08	2.40697e+08	1.41511e+08	2.09953e+08	2.25681e+08	2.7328e+08	2.73372e+08	2.56342e+08	2.93789e+08	2.54433e+08	2.33088e+08	2.67547e+08	2.74798e+08	2.62125e+08	2.27294e+08	2.04376e+08	3.81188e+08	2.43277e+08	1.76754e+08	2.9583e+08	2.72584e+08	2.22612e+08	2.2998e+08	2.09902e+08	1.1031e+08	4.01014e+08	2.84054e+08	2.37528e+08	1.54293e+08	2.28358e+08	2.68962e+08	2.33283e+08	2.60265e+08	2.4404e+08
M119T58	119.049	58.4	1	8.7531e+06	8.54867e+06	6.57898e+06	8.16044e+06	6.71301e+06	6.32361e+06	6.77201e+06	8.70049e+06	8.79253e+06	6.66407e+06	8.49443e+06	9.09645e+06	7.53622e+06	5.01388e+06	8.631e+06	8.64564e+06	7.8609e+06	7.92585e+06	1.08778e+07	9.36677e+06	7.83825e+06	5.47198e+06	4.11212e+06	6.13e+06	8.35952e+06	8.71399e+06	5.04299e+06	7.39459e+06	6.86331e+06	5.35762e+06	5.99181e+06	8.1206e+06	9.14785e+06	7.19723e+06	3.7485e+06	3.87564e+06	7.58961e+06	6.53937e+06	7.66169e+06	4.9002e+06	7.76297e+06	6.77756e+06	7.002e+06	6.91649e+06	7.26008e+06
M120T115	120.08	114.7	1.9	4.4893e+07	6.05416e+07	2.72698e+07	3.44497e+07	3.06625e+06	5.23976e+07	1.14994e+08	1.49917e+08	1.57507e+08	4.3582e+07	1.08432e+08	6.12705e+07	1.58432e+08	4.60343e+07	1.26126e+08	1.27337e+08	1.40135e+08	1.35509e+08	1.50902e+08	4.54659e+07	1.26112e+08	2.54322e+07	7.26475e+07	1.01501e+08	1.31369e+08	2.64657e+07	1.08302e+08	1.25218e+08	1.16599e+08	3.26969e+06	3.87671e+07	1.3492e+08	3.91058e+07	1.16225e+08	1.83158e+07	8.54475e+06	1.22857e+08	3.73869e+07	1.00059e+08	2.05429e+07	2.34742e+07	4.8898e+07	1.25449e+08	4.30437e+07	1.34876e+08
M120T250	120.044	250.1	4.2	1.46294e+06	2.08793e+06	207881	1.99085e+06	1.32151e+06	2.2249e+06	2.16342e+06	6.34404e+06	2.15274e+06	2.55933e+06	865768	2.65813e+06	387405	1.61609e+06	2.06711e+06	5.40063e+06	3.37816e+06	2.87967e+06	2.43583e+06	1.03476e+07	2.03709e+06	172355	229747	221491	311492	1.49582e+06	1.21916e+06	1.62274e+06	391191	1.18279e+06	366638	1.5029e+06	1.23323e+06	251823	1.67021e+06	215548	1.42149e+06	1.19015e+06	1.68504e+06	1.31606e+06	1.58556e+06	1.40797e+06	2.1648e+06	2.58218e+06	2.4451e+06
M120T46	120.102	45.6	0.8	1.53478e+08	4.98636e+07	2.92265e+07	8.00577e+07	9.3074e+07	6.59214e+07	1.27914e+08	5.52306e+07	7.59107e+07	9.45344e+07	1.23292e+08	7.76957e+07	6.23967e+07	6.14122e+07	5.51186e+07	8.73876e+07	6.12903e+07	6.79977e+07	4.51592e+07	6.23624e+07	7.42682e+07	2.68102e+07	6.0562e+07	2.68598e+07	5.33238e+07	5.57693e+07	7.02335e+07	4.17253e+07	6.01568e+07	4.6457e+07	6.33995e+07	5.90929e+07	4.55104e+07	5.39494e+07	8.36861e+07	2.33486e+07	3.40505e+07	5.68818e+07	8.12926e+07	3.77897e+07	6.19369e+07	6.25043e+07	6.39258e+07	6.92981e+07	6.16203e+07
M120T49	120.065	48.9	0.8	1.34427e+08	1.85759e+08	1.25758e+08	1.63961e+08	1.34283e+08	1.27494e+08	1.54722e+08	1.90401e+08	2.11946e+08	1.66029e+08	1.7599e+08	1.51971e+08	1.2687e+08	1.3822e+08	1.53387e+08	1.55768e+08	1.70696e+08	1.67614e+08	1.72358e+08	1.98944e+08	1.38122e+08	1.28638e+08	1.33087e+08	1.446e+08	1.4403e+08	1.70139e+08	1.29052e+08	1.30524e+08	1.53704e+08	1.43534e+08	1.44022e+08	1.65336e+08	1.48941e+08	1.40958e+08	1.00933e+08	1.38059e+08	1.27005e+08	1.62284e+08	1.70374e+08	1.18352e+08	1.39671e+08	1.44058e+08	1.6383e+08	1.55791e+08	1.56003e+08
M120T51	120.091	51.1	0.9	1.1508e+07	1.0107e+07	1.36235e+07	1.08795e+07	1.25157e+07	1.97497e+07	1.23823e+07	5.16297e+07	1.27996e+07	1.4702e+07	1.12621e+07	1.10327e+07	1.35281e+07	8.84801e+06	1.29652e+07	1.28329e+07	1.58365e+07	1.74257e+07	1.64939e+07	1.7331e+07	3.78419e+07	1.57714e+07	1.56297e+07	1.64575e+07	1.65615e+07	1.38008e+07	1.54483e+07	2.77103e+07	1.71417e+07	1.22935e+07	3.47146e+07	1.65131e+07	1.26017e+07	3.57461e+07	1.20099e+07	5.70557e+06	3.26633e+07	1.7716e+07	1.34817e+07	8.3314e+06	1.40834e+07	1.53511e+07	1.3954e+07	1.42273e+07	1.66806e+07
M120T61	120.081	61.4	1	4.41738e+08	5.26845e+08	3.85651e+08	4.82361e+08	3.99118e+08	3.65957e+08	3.96617e+08	4.88567e+08	4.99813e+08	4.76239e+08	4.22512e+08	5.23562e+08	4.32164e+08	3.52868e+08	4.27529e+08	4.47417e+08	4.55598e+08	4.79549e+08	5.62263e+08	5.45946e+08	4.22684e+08	3.02621e+08	2.84571e+08	4.15587e+08	4.61777e+08	4.44662e+08	3.24607e+08	4.23002e+08	4.19311e+08	3.41482e+08	3.55244e+08	4.51296e+08	4.34808e+08	3.48757e+08	2.72486e+08	1.63657e+08	4.22239e+08	3.97746e+08	4.53908e+08	2.63573e+08	4.23687e+08	4.30132e+08	4.18121e+08	4.20935e+08	4.32806e+08
M120T66	120.065	66.1	1.1	3.92229e+07	7.65077e+07	7.69653e+06	5.32742e+07	5.07181e+07	6.87505e+07	7.84513e+07	1.02837e+08	7.02691e+07	6.71397e+07	5.56022e+07	9.5192e+07	3.71892e+07	5.44143e+07	5.17928e+07	6.73666e+07	9.58983e+07	6.78996e+07	7.01818e+07	1.12485e+08	5.90334e+07	4.7208e+07	3.95841e+07	4.71103e+07	4.32633e+07	8.05456e+07	5.57027e+06	3.60449e+07	5.98645e+07	2.40986e+07	1.58567e+07	8.78562e+07	4.26858e+07	3.53588e+07	5.52634e+07	1.66382e+07	5.17973e+07	7.92563e+07	6.19619e+07	5.22494e+07	5.0468e+07	4.15523e+07	5.55791e+07	5.52736e+07	3.48651e+07
M120T78	120.081	78.1	1.3	3.58272e+08	4.08673e+08	3.92035e+08	3.98338e+08	3.90501e+08	2.78938e+08	3.48604e+08	4.09615e+08	4.29949e+08	4.60615e+08	3.29535e+08	4.9168e+08	5.49573e+08	2.08206e+08	3.82685e+08	3.59689e+08	3.61206e+08	3.69299e+08	4.65991e+08	4.04698e+08	2.20379e+08	2.60849e+08	2.16093e+08	3.73831e+08	3.79621e+08	3.57196e+08	2.45542e+08	3.42943e+08	3.32514e+08	2.80503e+08	2.57213e+08	3.48469e+08	3.52579e+08	3.25049e+08	2.14591e+08	8.60228e+07	3.31487e+08	3.22722e+08	3.56002e+08	2.15002e+08	3.0803e+08	2.93411e+08	3.31208e+08	3.34151e+08	3.40089e+08
M121T407	121.101	407.1	6.8	4.36515e+06	518078	2.48603e+06	2.4465e+06	1.92089e+06	3.22272e+06	3.47909e+06	298559	477593	4.18669e+06	117433	6.3197e+06	2.90141e+06	7.19254e+06	4.83607e+06	6.475e+06	4.30856e+06	5.11702e+06	1.54798e+06	4.14849e+06	4.02108e+06	384384	2.59781e+06	699064	7.00416e+06	536399	9.05125e+06	5.2076e+06	5.86489e+06	6.49408e+06	3.34104e+06	3.32542e+06	5.4738e+06	3.53332e+06	3.66711e+06	149154	5.75183e+06	532885	854405	4.06945e+06	3.66573e+06	3.63583e+06	901632	3.17541e+06	3.7932e+06
M121T44	120.966	44.3	0.7	1.34407e+06	2.06564e+06	1.71539e+06	1.90736e+06	1.05625e+06	1.58117e+06	1.57598e+06	1.30655e+06	1.70381e+06	968881	768035	1.03295e+06	1.37533e+06	1.39938e+06	1.7379e+06	1.22703e+06	1.67692e+06	1.34801e+06	1.26546e+06	972486	1.28439e+06	1.25131e+06	1.80755e+06	1.28477e+06	1.08516e+06	1.29671e+06	1.51941e+06	991176	1.40492e+06	2.17371e+06	1.04564e+06	1.36071e+06	1.38948e+06	1.46252e+06	985413	81983.2	274870	949306	870544	1.23137e+06	1.41572e+06	1.51585e+06	1.24696e+06	1.39525e+06	1.43724e+06
M121T45	121.105	45	0.8	6.45567e+06	1.44918e+06	501863	3.02942e+06	797267	2.59525e+06	4.72207e+06	1.48894e+06	1.9509e+06	2.93038e+06	1.32681e+06	3.12039e+06	1.73299e+06	2.19444e+06	1.42954e+06	2.8993e+06	1.78916e+06	2.2054e+06	1.19589e+06	2.05079e+06	2.52777e+06	500774	2.45593e+06	365496	2.01434e+06	1.75234e+06	3.35094e+06	1.29516e+06	1.75586e+06	1.47933e+06	1.8762e+06	2.04066e+06	1.42539e+06	1.32818e+06	2.673e+06	564200	394233	2.23256e+06	2.37014e+06	502391	2.3379e+06	2.07017e+06	2.41684e+06	2.35058e+06	2.63153e+06
M121T49	121.069	49.1	0.8	3.7005e+06	6.62105e+06	4.82504e+06	6.13075e+06	5.24109e+06	2.86415e+06	5.69043e+06	8.35389e+06	7.25921e+06	6.30569e+06	6.1801e+06	5.5095e+06	4.45687e+06	4.56084e+06	5.07818e+06	6.16146e+06	6.7971e+06	6.54508e+06	5.9303e+06	8.06716e+06	5.97718e+06	5.63265e+06	1.54092e+06	1.35479e+06	5.4582e+06	5.59949e+06	4.35964e+06	4.8909e+06	6.25796e+06	6.02795e+06	7.42433e+06	6.64532e+06	6.38512e+06	1.49543e+06	1.14656e+06	5.24804e+06	1.15865e+06	6.56956e+06	6.28322e+06	1.02653e+06	5.19699e+06	5.14444e+06	4.98098e+06	5.40874e+06	5.79997e+06
M121T61	121.085	61.4	1	3.76997e+07	4.43655e+07	3.29652e+07	4.07671e+07	3.23624e+07	3.12136e+07	3.25817e+07	4.13146e+07	4.18158e+07	4.12948e+07	3.51085e+07	4.3389e+07	3.60038e+07	3.02018e+07	3.43099e+07	3.7208e+07	3.7961e+07	4.03639e+07	4.60744e+07	4.64004e+07	3.85389e+07	2.68058e+07	2.44834e+07	3.30436e+07	3.88739e+07	3.72514e+07	2.47406e+07	3.42544e+07	3.45695e+07	2.77522e+07	2.97601e+07	3.90381e+07	3.75093e+07	2.82269e+07	2.29829e+07	1.43763e+07	3.44541e+07	3.24969e+07	3.82567e+07	2.14577e+07	3.36255e+07	3.71137e+07	3.36037e+07	3.8445e+07	3.66294e+07
M121T78	121.085	77.6	1.3	3.06195e+07	3.54081e+07	3.09484e+07	3.29033e+07	3.27518e+07	1.33334e+07	1.92532e+07	3.50246e+07	3.57514e+07	3.94139e+07	885543	1.3731e+06	4.29871e+07	2.58664e+07	2.88063e+07	2.92456e+06	3.16176e+07	3.21265e+07	1.40511e+07	3.64686e+07	2.7199e+07	2.26114e+07	1.02734e+07	3.05805e+07	2.69261e+07	2.92241e+07	1.02182e+07	3.09804e+07	1.87122e+06	1.62422e+07	2.37118e+07	2.74911e+07	2.932e+07	2.48525e+07	6.30716e+06	4.29932e+06	2.56538e+07	2.59885e+07	2.91186e+07	1.76178e+07	1.56437e+07	2.3995e+07	2.7763e+07	1.837e+07	2.4378e+07
M122T41	122.072	40.5	0.7	5.54645e+06	3.54115e+06	3.41071e+06	4.88745e+06	8.46446e+06	7.2803e+06	7.15666e+06	6.29124e+06	7.84032e+06	7.11471e+06	8.05619e+06	8.46722e+06	4.31086e+06	6.42892e+06	7.47096e+06	7.28455e+06	6.6548e+06	7.46476e+06	7.68943e+06	7.10059e+06	7.47341e+06	7.6546e+06	1.53758e+06	7.61366e+06	8.08055e+06	7.80237e+06	2.58284e+06	7.04425e+06	7.74048e+06	3.90561e+06	1.63902e+06	1.77932e+06	7.09897e+06	7.06807e+06	6.93883e+06	8.49491e+06	1.06803e+07	7.77347e+06	8.23351e+06	5.97248e+06	7.92505e+06	4.38541e+06	8.34753e+06	7.35909e+06	7.49668e+06
M123T102	123.054	101.6	1.7	6.21371e+07	2.74838e+08	8.55717e+07	6.70223e+07	1.39789e+08	2.09829e+08	1.78123e+08	7.07276e+07	2.18247e+08	9.37433e+07	6.65507e+07	2.23525e+08	2.61056e+08	6.48957e+07	6.13954e+07	7.67625e+08	7.71529e+07	8.04074e+07	8.01912e+07	2.19483e+08	1.66844e+08	6.14576e+07	2.47822e+08	3.09468e+07	2.61276e+08	7.99682e+07	1.64244e+08	5.73716e+08	3.79987e+08	2.34069e+08	6.90846e+07	5.02464e+08	1.67309e+08	1.90398e+08	7.25831e+07	2.33836e+08	7.17727e+07	7.1503e+07	7.52491e+07	6.86422e+07	4.76988e+07	1.30898e+08	2.02562e+08	3.05051e+08	1.13124e+08
M123T117	123.054	116.7	1.9	2.79207e+08	1.80353e+08	2.26281e+08	6.76622e+07	2.15459e+08	8.06279e+07	1.79204e+08	6.89479e+07	1.24322e+08	1.8313e+08	6.51642e+08	7.19698e+07	5.91948e+07	2.38196e+08	1.32606e+08	1.36513e+08	5.51487e+08	9.37073e+08	2.20176e+08	3.14296e+08	3.11013e+08	6.0582e+07	1.14017e+08	1.60348e+08	1.43091e+08	1.8764e+08	1.33596e+08	1.11498e+08	3.02538e+08	1.74324e+08	9.90855e+08	2.67436e+08	1.23195e+08	6.94026e+07	7.26032e+07	1.67239e+08	3.00993e+08	4.0048e+08	2.71209e+08	3.4238e+08	5.74875e+08	1.28784e+08	1.49478e+07	5.32394e+07	1.80869e+08
M123T131	123.053	130.6	2.2	1.93661e+08	1.82547e+08	1.73057e+08	2.24814e+07	1.4472e+08	3.00741e+08	1.80619e+08	2.50907e+08	1.11158e+08	1.49699e+08	2.41565e+08	1.05e+08	5.69718e+07	1.99092e+08	1.65734e+08	2.31915e+08	2.52546e+08	1.65666e+08	2.94383e+08	3.56868e+08	2.32212e+08	1.22282e+08	2.11918e+08	1.05052e+08	2.74889e+07	7.46394e+07	2.20047e+08	2.08724e+08	2.66919e+08	1.74162e+08	1.83794e+08	6.78758e+07	2.93241e+08	4.13135e+08	6.93982e+07	1.18839e+08	1.7844e+08	2.78201e+08	2.98447e+07	6.44384e+07	1.99929e+08	8.2872e+07	2.38927e+08	2.49811e+08	2.0562e+08
M123T145	123.054	145.1	2.4	4.75206e+07	1.85676e+08	1.05631e+08	1.03373e+07	1.36608e+07	3.18721e+08	2.0561e+08	2.57989e+08	3.28847e+08	4.66355e+07	1.60172e+08	4.96784e+07	4.75045e+07	2.97746e+08	1.41026e+08	2.47493e+07	1.55205e+08	7.65724e+07	2.40934e+08	6.29249e+07	2.09914e+08	1.65923e+08	5.34789e+07	8.34149e+06	6.13778e+07	7.23967e+08	6.03219e+07	6.32579e+07	1.96341e+08	1.2778e+08	1.61617e+08	3.27105e+08	2.18534e+07	2.97516e+08	5.63546e+07	2.18246e+08	2.17221e+08	1.35156e+08	5.85046e+07	3.46095e+08	9.08324e+07	1.90042e+08	1.86398e+08	5.71617e+07	3.10373e+08
M123T156	123.053	156.5	2.6	2.66304e+07	2.97642e+07	2.59952e+07	3.28098e+07	3.58526e+07	3.47255e+07	8.49427e+07	3.53035e+07	1.91162e+07	3.05525e+07	2.24433e+08	3.13852e+07	3.05463e+07	3.15826e+07	2.77201e+08	6.3726e+08	3.88868e+07	3.82943e+07	2.59486e+07	5.04562e+07	3.93589e+07	2.47423e+07	2.07236e+08	1.40482e+08	4.20554e+07	4.15339e+07	9.93419e+07	4.12457e+07	5.0195e+07	1.59341e+08	1.03015e+08	1.64618e+08	3.60806e+08	6.12605e+07	5.18977e+08	1.72129e+08	1.63588e+07	1.58317e+08	2.97309e+08	2.3331e+08	8.71762e+07	1.22268e+08	1.95055e+08	5.05253e+08	1.90706e+08
M123T191	123.053	191.3	3.2	4.21323e+08	1.27087e+08	3.26132e+08	1.15625e+08	1.20817e+08	5.08546e+08	7.53568e+08	7.25183e+08	1.33625e+08	1.04683e+09	7.91168e+08	1.41167e+09	6.25202e+07	4.92921e+08	2.1053e+08	2.00645e+08	5.30185e+07	3.61165e+08	2.96335e+08	1.03487e+09	7.72704e+08	4.57386e+08	1.55752e+08	7.48289e+07	3.48361e+07	5.12032e+08	1.87255e+08	2.85277e+07	2.08768e+08	1.74045e+08	9.56051e+08	4.48417e+08	4.98993e+08	4.33246e+08	2.25342e+08	9.93588e+07	5.88892e+08	4.61697e+08	3.09002e+08	1.82425e+08	8.19764e+06	2.87356e+08	4.75843e+08	3.23545e+07	5.67496e+08
M123T236	123.053	235.9	3.9	2.23459e+08	8.34559e+07	7.82567e+07	3.57247e+08	2.98786e+08	2.03331e+08	2.90824e+07	2.59993e+08	1.69731e+08	3.02361e+08	3.17213e+08	1.05726e+07	3.58447e+08	3.4798e+08	3.60066e+08	1.80251e+08	1.62673e+08	1.8649e+08	1.86873e+08	4.73381e+08	2.27207e+08	2.44187e+08	2.35762e+08	2.2498e+08	4.41015e+08	1.59856e+08	4.33005e+08	4.36792e+08	1.14212e+08	3.83878e+08	2.37533e+08	1.05276e+08	4.0474e+08	2.37971e+08	1.42599e+07	2.60176e+08	3.2823e+08	1.17315e+08	2.06641e+08	1.30822e+08	8.48254e+07	1.02957e+08	3.58063e+08	3.60385e+08	4.40613e+08
M123T260	123.053	260.3	4.3	3.37487e+07	1.10965e+08	3.82111e+07	2.27123e+08	1.35624e+08	2.0667e+08	2.58714e+08	3.6205e+08	3.22397e+08	1.00459e+08	6.5892e+07	1.15438e+08	1.87912e+08	2.87359e+08	1.70261e+08	2.83855e+08	3.21516e+08	2.07195e+08	2.65744e+08	7.85745e+07	1.37123e+08	1.90715e+08	1.47614e+08	1.66763e+08	1.93124e+08	3.4034e+08	1.24002e+08	1.64682e+08	1.21108e+08	3.81339e+08	3.08371e+08	2.82261e+08	1.84891e+08	1.23424e+08	4.12277e+08	1.16955e+08	3.83681e+08	1.69693e+08	1.77879e+08	3.02823e+08	4.50654e+07	1.46868e+08	1.26791e+08	2.41668e+08	1.56658e+08
M123T287	123.053	286.9	4.8	4.14865e+07	9.70587e+07	9.57132e+07	2.12031e+07	1.05002e+08	1.10307e+08	1.26271e+08	1.69215e+07	1.83281e+08	1.11234e+08	3.17039e+07	2.10019e+08	2.78574e+08	6.04778e+07	3.179e+08	2.99873e+08	9.61559e+07	2.02279e+08	1.68402e+08	1.46381e+07	6.49359e+07	6.6388e+07	1.36558e+08	1.77077e+08	8.87672e+07	1.61047e+08	1.48265e+08	1.35845e+07	3.81647e+08	2.81248e+08	1.71555e+08	2.23548e+08	7.42366e+07	7.11492e+07	1.24113e+08	4.57499e+07	9.12071e+07	2.42109e+08	4.30467e+07	9.9211e+06	6.21723e+07	8.98429e+07	2.92067e+08	1.09986e+08	1.90128e+08
M123T299	123.053	299.4	5	3.16849e+07	6.48497e+07	8.23508e+07	2.35288e+07	2.26765e+08	2.57706e+07	1.15927e+08	1.17235e+08	2.48098e+07	4.32062e+07	1.25758e+08	8.48461e+07	2.4691e+07	8.7238e+06	2.49106e+07	2.90061e+07	1.96629e+08	9.86511e+07	1.31626e+07	6.80699e+07	1.67162e+08	8.50195e+07	2.76231e+07	2.49323e+07	1.5209e+08	3.77998e+07	2.38636e+07	1.25727e+08	2.95095e+07	2.86623e+07	8.70006e+07	1.26588e+08	1.33556e+08	1.72616e+08	4.90998e+07	1.05772e+08	1.21963e+07	1.1645e+08	1.34141e+07	2.71181e+07	1.07203e+07	1.61016e+07	2.6936e+07	1.00766e+08	2.24392e+08
M123T305	123.117	305.4	5.1	1.7788e+06	2.74541e+07	765237	1.93018e+06	1.34231e+06	3.59982e+07	2.68174e+06	3.82437e+07	3.62582e+07	2.80348e+06	4.01293e+07	3.44342e+07	3.44422e+07	3.60357e+06	3.5052e+07	3.27277e+06	1.76685e+06	2.64175e+06	3.97423e+07	3.99366e+07	4.11354e+07	3.62341e+07	3.80392e+07	3.62832e+07	2.78209e+06	4.05501e+07	2.939e+06	1.94304e+06	2.29545e+06	2.72738e+06	1.63209e+06	2.18252e+06	2.11903e+06	2.29292e+06	3.96467e+07	3.5024e+07	2.39615e+06	3.93151e+07	3.78868e+07	3.84449e+07	2.54708e+06	1.85618e+06	1.93842e+06	2.33683e+06	2.05673e+06
M123T311	123.053	311	5.2	1.49659e+08	8.21081e+07	5.23328e+07	3.05673e+08	2.59901e+07	1.93302e+08	1.06408e+08	1.26235e+08	3.45071e+07	9.54967e+07	1.09139e+08	3.06882e+07	1.5324e+08	9.44574e+07	8.45683e+07	1.6808e+08	1.54101e+08	1.62565e+08	3.23663e+08	1.27863e+08	3.52453e+07	5.70334e+07	1.62991e+08	3.25226e+07	1.1e+08	1.88206e+08	1.90165e+07	8.36008e+07	1.01168e+07	1.03056e+07	9.63864e+07	2.96337e+07	9.75401e+07	3.40178e+07	1.47004e+08	8.44638e+07	1.47089e+08	1.15778e+08	1.77903e+08	2.99185e+08	5.80779e+06	1.22638e+08	3.30576e+07	1.46685e+08	2.52233e+07
M123T326	123.053	325.9	5.4	3.17801e+07	1.60846e+08	8.19613e+07	9.8204e+07	5.02764e+07	1.426e+08	1.59725e+08	1.14546e+08	8.38972e+07	1.62172e+08	1.99984e+08	2.44825e+08	9.51145e+07	8.62864e+07	1.40927e+08	2.21856e+08	9.28918e+07	7.66992e+07	4.02159e+07	1.06907e+08	2.1789e+08	8.84944e+07	2.00139e+08	1.11521e+08	7.61958e+07	5.54089e+07	3.52875e+07	1.87736e+08	9.67032e+07	2.17189e+08	2.03066e+08	1.63919e+08	1.9239e+07	2.18314e+08	2.19177e+07	1.45174e+08	7.32814e+07	1.44213e+08	3.93439e+07	8.60481e+07	3.84005e+07	4.20127e+07	1.03673e+08	1.41236e+08	1.69411e+08
M123T33	122.964	33.1	0.6	1.13803e+06	940909	0	0	1.00362e+06	0	858834	889720	884879	794445	714908	732546	667671	720700	591377	742331	778841	730001	680009	739938	645876	756812	786206	693253	696469	834874	719399	637605	702891	739582	688163	696391	550850	643622	721254	0	727362	622749	756062	717386	0	0	754691	771149	678804
M123T342	123.054	341.6	5.7	1.5529e+08	1.74051e+07	4.62749e+07	2.09136e+07	8.57303e+07	9.60854e+07	3.65354e+07	2.30634e+07	2.23063e+07	8.92743e+07	7.19553e+07	1.01805e+08	9.94269e+06	1.48111e+08	2.29132e+07	1.19607e+07	1.2951e+08	1.00113e+08	8.46173e+07	2.59458e+07	9.1059e+07	2.36307e+07	2.45997e+07	2.42915e+07	8.64693e+07	1.41296e+08	1.07161e+08	8.45278e+07	1.31589e+08	1.25058e+07	1.36377e+07	7.78958e+07	5.48637e+07	1.14136e+08	1.44215e+08	2.41867e+07	1.09863e+07	1.67064e+08	2.11993e+08	9.61797e+07	4.7467e+07	1.53557e+07	1.20485e+08	1.12652e+08	1.29767e+08
M123T352	123.054	352.5	5.9	8.77051e+07	7.66327e+07	1.7969e+07	8.3409e+07	7.12121e+07	6.20747e+07	8.09089e+07	5.51622e+07	1.94498e+08	3.7001e+07	8.63554e+07	2.29494e+07	1.99677e+08	1.29277e+07	1.62288e+08	2.5479e+07	1.11578e+08	9.15099e+07	9.40309e+07	3.41525e+08	6.11651e+07	1.59238e+08	7.08694e+07	8.51133e+07	2.6938e+07	1.00108e+08	7.95397e+07	4.54553e+07	1.65644e+07	2.63346e+07	6.16539e+07	2.60149e+07	2.57519e+07	6.70429e+07	2.63919e+07	1.09554e+08	1.20742e+08	2.56002e+07	2.6281e+07	1.50791e+07	3.3474e+07	1.50316e+07	2.55719e+07	7.18033e+06	7.60784e+07
M123T365	123.054	364.6	6.1	2.09538e+07	4.4394e+07	5.49847e+07	1.9675e+07	7.55077e+07	6.55184e+07	6.79317e+06	2.22039e+07	2.21852e+07	8.72679e+07	2.70201e+07	1.50305e+08	2.23282e+07	4.70342e+07	4.72396e+07	1.64063e+08	1.09066e+08	4.54474e+07	5.029e+07	2.56957e+07	2.47186e+07	8.11261e+07	1.6764e+08	1.17245e+08	3.04023e+07	2.61854e+07	9.25622e+06	6.68612e+06	2.61617e+07	1.4916e+08	2.58619e+07	6.30054e+07	8.91369e+07	9.67495e+07	1.00429e+07	7.26266e+07	5.94712e+07	6.71881e+07	1.97811e+08	9.88906e+07	1.27502e+07	8.42943e+07	1.09393e+08	1.26152e+08	8.37714e+07
M123T375	123.054	374.6	6.2	1.99421e+07	6.30481e+07	4.75987e+07	1.39536e+08	5.91708e+07	8.22475e+07	8.32652e+07	7.47017e+07	5.50869e+07	4.28797e+07	8.87504e+07	2.57761e+07	1.46669e+08	1.21828e+08	6.84539e+07	2.79986e+07	9.95806e+07	8.96296e+07	2.7212e+07	2.85469e+07	2.96911e+07	8.88256e+07	2.86185e+07	2.88015e+07	1.16644e+08	8.55206e+07	6.65676e+07	9.81386e+07	1.65833e+08	2.97427e+07	1.41618e+08	7.94176e+07	9.55899e+07	6.26747e+07	1.05946e+08	3.9421e+07	5.61054e+07	4.12707e+07	2.85194e+07	4.73167e+07	5.20646e+07	1.65777e+07	2.89106e+07	7.9685e+07	1.20451e+08
M123T38_1	122.537	38.4	0.6	4.31157e+06	3.60619e+06	4.37814e+06	5.75731e+06	3.57813e+06	3.5044e+06	3.5363e+06	2.68971e+06	3.8812e+06	3.36245e+06	3.32721e+06	5.57717e+06	5.20077e+06	4.97809e+06	5.28816e+06	4.47067e+06	4.3228e+06	5.29634e+06	6.76363e+06	3.89535e+06	5.03417e+06	5.38822e+06	4.39087e+06	6.27826e+06	6.01001e+06	5.2814e+06	5.29052e+06	5.21025e+06	5.31016e+06	5.42726e+06	6.44891e+06	6.81987e+06	8.00103e+06	6.12834e+06	5.44668e+06	3.28837e+06	5.60575e+06	5.75425e+06	6.54403e+06	5.86213e+06	708216	3.06842e+06	5.83968e+06	5.73761e+06	6.44038e+06
M123T38_2	123.04	38.4	0.6	7.80647e+07	7.36071e+07	8.89445e+07	9.72497e+07	8.04382e+07	6.93999e+07	6.49693e+07	6.26211e+07	7.68825e+07	6.72575e+07	7.2388e+07	8.4801e+07	7.52914e+07	7.90768e+07	8.14752e+07	7.13824e+07	7.02395e+07	8.26594e+07	1.05806e+08	7.21954e+07	6.98848e+07	8.95996e+07	6.52868e+07	9.90279e+07	8.78273e+07	8.28211e+07	7.36079e+07	7.80197e+07	7.56622e+07	8.55509e+07	8.69821e+07	9.99348e+07	1.13328e+08	8.10129e+07	7.44779e+07	4.83855e+07	8.35742e+07	8.16006e+07	8.82889e+07	8.54723e+07	6.61709e+07	6.69968e+07	8.5663e+07	8.53004e+07	8.61573e+07
M123T40	123.079	39.7	0.7	2.0183e+06	1.58212e+06	1.58484e+06	1.94447e+06	2.18573e+06	1.98949e+07	1.80041e+06	2.95689e+06	3.95609e+06	2.54792e+06	2.28242e+06	2.49497e+06	2.19868e+06	867139	2.24056e+06	3.05092e+06	2.71642e+06	2.69303e+06	3.53249e+06	3.34918e+06	2.3742e+06	1.80687e+06	1.23315e+06	1.54261e+06	2.25127e+06	2.47557e+06	2.58258e+07	1.50472e+06	2.20905e+07	1.33448e+06	2.50167e+07	1.50015e+06	1.88917e+06	1.82694e+06	2.99127e+06	2.39276e+06	2.30177e+06	2.48179e+06	1.98589e+06	1.82199e+06	1.06682e+07	1.24312e+07	2.67947e+06	2.36038e+06	2.01901e+06
M123T400	123.054	400.5	6.7	1.38917e+08	1.02903e+08	7.74581e+07	1.35218e+08	9.87865e+07	9.47328e+07	1.41713e+08	1.25902e+08	1.27785e+08	1.03527e+08	1.66451e+08	4.55606e+07	5.21428e+07	6.30673e+06	7.00672e+07	1.15844e+08	4.43874e+06	1.85695e+08	1.5945e+08	1.46025e+08	1.86214e+08	1.33757e+08	1.37626e+08	9.63585e+07	1.57574e+08	1.85672e+08	6.34777e+07	1.56961e+08	6.4107e+07	1.26509e+08	8.52022e+06	1.2297e+08	4.35686e+06	2.78773e+08	4.63073e+07	1.56782e+08	2.37594e+08	3.07413e+08	7.25877e+07	2.98076e+07	4.09459e+07	8.15554e+07	3.30145e+07	1.92138e+08	2.12681e+07
M123T420	123.054	420.2	7	1.06229e+07	9.95633e+06	3.43907e+06	1.83886e+07	6.40229e+06	4.36329e+07	3.76623e+07	6.96053e+06	5.36644e+06	3.54906e+06	7.11657e+06	7.57151e+06	4.00517e+07	7.6295e+06	3.19173e+07	1.57185e+07	4.63071e+07	2.32579e+07	8.00968e+06	4.44826e+06	8.16814e+06	7.78292e+06	3.1624e+07	1.91341e+07	3.91303e+07	8.03103e+06	4.82395e+07	1.77724e+07	5.92679e+07	8.19834e+06	7.8108e+06	7.81136e+06	7.95e+06	7.66949e+06	3.42935e+07	3.82604e+07	7.56388e+06	7.83353e+06	4.21978e+07	2.77385e+07	1.4995e+07	4.78789e+06	8.03805e+06	7.87951e+06	3.22461e+07
M123T43	122.924	43	0.7	8.22811e+07	1.13079e+08	8.33355e+07	8.52426e+07	8.39511e+07	1.37727e+08	1.17435e+08	1.40309e+08	1.36736e+08	1.09413e+08	9.49211e+07	9.27653e+07	1.05528e+08	1.25385e+08	1.25663e+08	1.46287e+08	1.4397e+08	1.34738e+08	1.36038e+08	1.70202e+08	7.77398e+07	6.05827e+07	6.84495e+07	8.59102e+07	7.97301e+07	8.33881e+07	8.70187e+07	9.35908e+07	7.96787e+07	5.68047e+07	8.39069e+07	8.45914e+07	7.23363e+07	8.82479e+07	8.66706e+07	7.43223e+07	8.82198e+07	9.06146e+07	9.60503e+07	8.43216e+07	8.88431e+07	9.51382e+07	9.00678e+07	9.89995e+07	1.04253e+08
M123T431	123.054	430.9	7.2	6.98888e+06	4.42113e+07	2.01229e+07	4.05053e+06	7.54262e+07	1.05543e+07	1.40729e+07	2.97887e+07	3.5667e+07	2.25008e+07	9.75254e+06	7.65059e+07	3.56597e+07	7.53904e+07	3.33666e+07	3.4411e+07	5.2027e+07	4.33097e+07	2.70549e+06	3.86549e+07	1.15061e+07	3.62884e+07	1.12803e+07	4.14068e+07	1.34753e+07	1.15769e+07	6.74621e+07	3.4147e+07	1.19039e+07	4.87591e+06	1.1332e+07	3.45461e+07	2.70585e+07	1.13361e+07	7.49407e+07	2.33912e+07	1.11564e+07	1.12216e+07	6.59327e+07	4.9126e+07	1.48663e+06	3.93395e+07	3.90315e+07	1.13908e+07	3.26885e+07
M123T444	123.054	443.5	7.4	6.0033e+06	6.04177e+06	1.41512e+07	6.55275e+06	7.12919e+06	7.67173e+06	7.02611e+06	7.28321e+06	1.60272e+07	2.35214e+07	6.97877e+06	1.08392e+07	2.13092e+07	8.10542e+06	1.02976e+07	2.97037e+07	7.96076e+06	2.72219e+07	2.11546e+07	2.53037e+07	8.03368e+06	2.24849e+07	5.42934e+07	8.77697e+06	3.46096e+07	8.49613e+06	8.48146e+06	2.61469e+07	3.3967e+07	4.03246e+07	7.50609e+07	2.32067e+06	2.81406e+07	8.26446e+06	8.25486e+06	1.55856e+07	8.57721e+06	8.18276e+06	8.42801e+06	2.85729e+07	1.19487e+07	5.14081e+06	1.58696e+07	8.40173e+06	1.34019e+07
M123T55	123.054	55.1	0.9	2.38009e+09	1.98993e+09	2.11042e+09	2.87429e+09	2.55446e+09	2.36923e+09	2.96738e+09	2.46739e+09	2.47448e+09	2.65519e+09	2.62404e+09	3.05771e+09	2.90567e+09	3.03997e+09	2.5303e+09	3.21287e+09	2.83e+09	3.09146e+09	3.01932e+09	2.80923e+09	2.83596e+09	2.04224e+09	1.78386e+09	2.67195e+09	3.26107e+09	2.94685e+09	2.78089e+09	2.78863e+09	2.6444e+09	2.10831e+09	2.15783e+09	2.2364e+09	2.60076e+09	2.41953e+09	2.83315e+09	1.12709e+09	2.50883e+09	2.34487e+09	2.54402e+09	2.40614e+09	2.57922e+09	2.17235e+09	2.7073e+09	2.67014e+09	2.69519e+09
M123T59	123.044	58.6	1	3.29503e+06	3.54971e+06	2.5522e+06	1.25015e+07	1.0369e+07	9.58701e+06	1.08374e+07	1.38e+07	1.36533e+07	2.70252e+06	1.23303e+07	1.58811e+07	1.227e+07	9.64041e+06	1.12832e+07	1.26041e+07	1.07914e+07	3.14949e+06	1.45863e+07	1.57099e+07	1.2892e+07	8.00111e+06	1.8324e+06	1.06613e+07	1.28891e+07	3.1848e+06	1.7688e+06	1.14476e+07	1.06824e+07	1.87369e+06	1.03282e+07	1.2844e+07	1.22254e+07	2.64713e+06	2.07817e+06	1.6292e+06	1.15213e+07	2.97302e+06	1.24333e+07	1.947e+06	1.13119e+07	3.07341e+06	1.24708e+07	1.10917e+07	1.08932e+07
M123T82	123.054	82.3	1.4	3.15036e+08	3.01271e+08	7.54156e+07	9.89437e+07	7.9663e+07	2.96971e+08	1.82638e+08	9.34534e+07	9.42496e+07	2.18117e+08	1.94566e+08	2.68224e+08	2.4013e+08	4.95745e+08	8.51396e+07	3.22849e+07	2.70722e+08	1.11536e+08	4.45625e+08	3.62042e+08	2.98584e+08	7.66877e+07	8.57982e+07	8.69461e+07	4.16864e+08	1.00863e+08	4.42117e+08	1.02859e+08	2.05627e+08	3.18113e+08	8.30653e+07	8.9488e+07	9.41173e+07	9.47753e+07	9.02319e+07	6.0273e+07	2.05845e+08	8.93557e+07	9.87224e+07	8.45564e+07	2.22685e+08	7.78129e+07	2.8206e+08	2.34305e+08	9.68612e+07
M124T38_1	124.024	38.1	0.6	1.09369e+06	994921	1.31322e+06	1.32155e+06	1.25616e+06	1.06493e+06	968684	948994	1.14453e+06	864663	1.29668e+06	1.2847e+06	1.18597e+06	1.20868e+06	929375	869055	1.17907e+06	1.22888e+06	1.605e+06	866192	1.75635e+06	1.26581e+06	948242	1.4474e+06	1.23682e+06	1.27056e+06	1.22002e+06	1.19723e+06	1.08984e+06	1.2291e+06	1.45686e+06	1.8518e+06	1.93826e+06	1.17551e+06	1.14497e+06	840092	1.23941e+06	1.08557e+06	1.75295e+06	1.27199e+06	825596	929538	1.43306e+06	1.27294e+06	1.46082e+06
M124T38_2	124.041	38.1	0.6	1.06052e+07	8.45057e+06	1.02408e+07	1.30186e+07	1.10498e+07	8.3224e+06	8.64661e+06	8.60952e+06	9.7732e+06	7.65208e+06	8.41208e+06	8.41454e+06	8.04954e+06	8.35001e+06	8.72458e+06	8.51632e+06	1.03239e+07	1.14887e+07	1.45485e+07	8.96068e+06	7.92329e+06	1.26961e+07	7.78274e+06	1.14095e+07	1.06049e+07	1.17026e+07	1.02159e+07	9.35786e+06	7.57735e+06	1.02329e+07	1.20989e+07	1.38508e+07	1.36916e+07	7.88921e+06	7.18829e+06	2.74488e+06	1.07169e+07	1.16906e+07	1.04363e+07	1.18186e+07	8.87839e+06	8.52919e+06	1.19662e+07	1.07448e+07	1.06977e+07
M124T40_1	123.594	40	0.7	2.57187e+07	2.69556e+07	2.31893e+07	2.74696e+07	2.87912e+07	3.4947e+07	3.40922e+07	3.67239e+07	3.54094e+07	3.40363e+07	3.2636e+07	3.32959e+07	3.17231e+07	3.09548e+07	3.35155e+07	3.68423e+07	3.47147e+07	3.20565e+07	3.40422e+07	3.62301e+07	3.34633e+07	2.38435e+07	1.99907e+07	2.7754e+07	3.48463e+07	3.62308e+07	3.17409e+07	3.35642e+07	3.37676e+07	2.56667e+07	2.88778e+07	2.89282e+07	3.41957e+07	3.18154e+07	2.14082e+07	1.21267e+07	3.75848e+07	2.91357e+07	3.09296e+07	2.61657e+07	2.54507e+07	2.4709e+07	3.39932e+07	3.2357e+07	3.28033e+07
M124T40_2	124.096	40.1	0.7	2.64602e+06	2.77867e+06	2.55003e+06	2.67711e+06	2.6958e+06	3.60431e+06	3.84329e+06	3.73905e+06	4.04329e+06	3.48374e+06	3.78534e+06	3.30837e+06	3.03596e+06	3.04015e+06	3.05458e+06	1.33501e+06	3.22328e+06	2.99651e+06	3.34027e+06	3.78141e+06	1.34114e+06	2.17106e+06	2.05713e+06	2.90582e+06	4.10301e+06	4.05539e+06	3.26071e+06	3.50964e+06	3.79906e+06	2.58678e+06	2.94831e+06	3.23127e+06	3.39229e+06	3.26969e+06	2.09296e+06	1.12564e+06	4.17133e+06	2.63619e+06	3.09797e+06	3.11523e+06	2.24261e+06	2.43199e+06	3.66161e+06	3.00619e+06	2.56109e+06
M124T416	124.086	416.3	6.9	1.0402e+08	9.07313e+07	2.75974e+06	4.30127e+07	2.66596e+07	2.35286e+07	9.41528e+07	2.58998e+07	2.60851e+07	1.21552e+08	8.77163e+07	1.42202e+07	1.12005e+08	6.16576e+07	7.7265e+07	1.39367e+08	2.91637e+07	1.18727e+08	7.14189e+07	3.88065e+07	4.28041e+07	1.04651e+08	1.5208e+08	2.53631e+06	4.52152e+07	2.09426e+07	9.3756e+07	1.44415e+08	8.2661e+07	1.2206e+08	5.21919e+07	8.64042e+07	3.43049e+07	1.28166e+08	2.13279e+07	2.49499e+07	1.21816e+08	1.28441e+08	2.78153e+06	3.28774e+07	1.3682e+08	4.37837e+07	6.39356e+07	4.10069e+07	7.91509e+07
M124T43	123.928	43	0.7	645707	784227	762473	184770	680249	1.27939e+06	1.01969e+06	1.31255e+06	1.37885e+06	875299	714136	898664	865657	1.34114e+06	1.18717e+06	1.15493e+06	1.4197e+06	1.16067e+06	1.27049e+06	1.44052e+06	134107	741566	109817	732213	656268	656363	769102	710391	119346	99756.2	765960	636506	144934	159258	657131	811290	762900	834413	911827	713197	785679	884292	684333	899114	948045
M124T448	124.086	448.2	7.5	1.40804e+07	4.37779e+07	9.43489e+07	8.28166e+07	8.16419e+07	8.28577e+07	1.32545e+07	2.69588e+07	7.12369e+07	4.4009e+07	2.98122e+07	5.98827e+07	4.33258e+07	6.45159e+07	5.21651e+07	1.18157e+07	5.50083e+07	3.12117e+07	3.86927e+07	5.58957e+07	2.52732e+07	7.00055e+06	1.17665e+07	5.36043e+07	6.56354e+07	7.94431e+07	6.62344e+06	1.03613e+07	1.40141e+07	1.10346e+07	4.60051e+07	2.93697e+07	4.62981e+07	7.72706e+06	6.18372e+07	1.90423e+07	4.03734e+07	3.02638e+06	4.22105e+07	5.21149e+07	3.2618e+07	8.83375e+07	5.26733e+07	4.6574e+07	2.99051e+07
M124T55	124.059	55.1	0.9	2.06156e+08	1.68493e+08	1.80411e+08	1.99444e+08	1.69138e+08	1.98415e+08	2.01944e+08	1.58077e+08	1.71327e+08	1.75838e+08	1.72562e+08	2.00505e+08	1.9865e+08	2.09678e+08	1.68396e+08	2.17343e+08	1.90498e+08	2.07252e+08	2.00974e+08	1.88883e+08	1.88625e+08	1.40238e+08	1.32368e+08	1.84188e+08	2.19712e+08	2.00365e+08	1.87923e+08	1.94105e+08	1.79251e+08	1.44736e+08	1.46753e+08	1.54234e+08	1.76999e+08	1.64537e+08	1.92661e+08	9.03309e+07	1.91963e+08	1.83869e+08	1.96315e+08	1.64182e+08	1.87874e+08	1.86918e+08	1.86049e+08	1.87607e+08	1.79478e+08
M124T56	124.039	56	0.9	1.58664e+07	1.97843e+07	1.10419e+07	9.83298e+06	1.1464e+07	1.31982e+07	1.27176e+07	1.05316e+07	9.50305e+06	1.40209e+07	1.06636e+07	1.39894e+07	1.33597e+07	1.30941e+07	8.50341e+06	1.5493e+07	1.22587e+07	1.295e+07	1.22857e+07	1.07811e+07	1.01494e+07	1.0654e+07	1.12233e+07	1.23502e+07	1.08163e+07	1.40317e+07	1.34725e+07	1.49082e+07	1.10141e+07	1.43196e+07	1.1856e+07	1.25237e+07	9.88739e+06	1.08479e+07	1.77465e+07	1.7461e+07	1.33716e+07	1.37111e+07	1.65879e+07	9.24292e+06	1.008e+07	1.42805e+07	1.44265e+07	1.63116e+07	1.48783e+07
M125T38	125.039	38.4	0.6	1.01105e+07	9.15303e+06	1.15846e+07	1.47583e+07	1.14859e+07	9.50051e+06	9.72016e+06	7.82697e+06	1.09106e+07	9.88081e+06	1.16064e+07	1.3438e+07	1.04429e+07	1.26694e+07	1.3229e+07	1.02528e+07	1.19348e+07	1.28634e+07	1.76277e+07	1.16237e+07	1.15974e+07	1.4386e+07	1.12946e+07	1.80507e+07	1.64541e+07	1.36382e+07	1.53994e+07	1.58218e+07	1.4705e+07	1.45265e+07	1.60891e+07	1.75067e+07	1.94717e+07	1.38438e+07	1.35633e+07	1.02087e+07	1.39602e+07	1.38775e+07	1.64612e+07	1.50409e+07	7.98442e+06	8.13634e+06	1.68498e+07	1.58522e+07	1.60177e+07
M125T423	125.071	423	7	1.45496e+06	1.56966e+06	1.56072e+06	7.07581e+06	7.22823e+06	5.12809e+06	1.47942e+06	3.90024e+06	1.42428e+06	3.46338e+06	5.79836e+06	8.72541e+06	6.88968e+06	1.44747e+06	1.44236e+06	1.00433e+07	5.18611e+06	8.29164e+06	3.70437e+06	3.06294e+06	1.29879e+06	1.51655e+06	1.34611e+06	1.43575e+06	1.39957e+06	1.31169e+06	3.59622e+06	1.37209e+06	6.3736e+06	4.4527e+06	1.42884e+06	1.39144e+06	6.35614e+06	1.33139e+06	3.71405e+06	1.40924e+06	8.80038e+06	4.66267e+06	1.75781e+07	1.25891e+06	1.46174e+06	1.48666e+06	1.34274e+06	3.94869e+06	2.69708e+06
M125T43	124.923	43	0.7	1.24519e+07	1.67779e+07	1.1887e+07	1.3233e+07	1.21942e+07	2.03007e+07	1.77871e+07	2.09117e+07	2.02951e+07	1.60219e+07	1.39935e+07	1.41732e+07	1.61261e+07	1.92286e+07	1.83971e+07	2.20094e+07	2.21607e+07	1.99077e+07	2.03452e+07	2.58049e+07	1.16123e+07	8.79258e+06	1.03951e+07	1.34561e+07	1.1767e+07	1.25886e+07	1.30066e+07	1.3945e+07	1.1464e+07	8.36683e+06	1.24553e+07	1.26402e+07	1.11213e+07	1.32222e+07	1.29756e+07	1.13731e+07	1.30934e+07	1.33521e+07	1.44027e+07	1.31515e+07	1.30074e+07	1.40867e+07	1.41547e+07	1.46309e+07	1.52406e+07
M125T433	125.071	433.2	7.2	1.46282e+06	7.73272e+06	1.4756e+06	5.74217e+06	5.6113e+06	1.48949e+06	1.39587e+06	1.36645e+06	7.57994e+06	7.47756e+06	1.11499e+06	1.03373e+06	1.15462e+07	1.41015e+06	1.00183e+07	1.26252e+06	1.24369e+06	5.24654e+06	1.02992e+07	4.31409e+06	1.33112e+07	3.54059e+06	1.30936e+06	1.37891e+06	1.24942e+06	1.27212e+06	864387	1.25883e+06	1.03048e+06	1.21788e+06	5.39937e+06	5.22305e+06	8.51402e+06	1.28612e+06	2.0074e+06	1.27441e+06	1.11465e+06	1.4704e+06	1.33163e+06	6.30211e+06	1.38657e+06	1.39774e+06	1.22542e+06	761355	4.16802e+06
M125T445	125.071	445.3	7.4	1.84763e+06	8.76466e+06	1.94904e+06	4.01672e+06	7.25925e+06	1.50227e+07	1.85308e+06	2.62051e+06	6.91575e+06	7.47675e+06	7.23284e+06	4.57039e+06	4.03246e+06	1.78722e+07	654651	5.25585e+06	5.90827e+06	2.77413e+06	1.60961e+06	4.39874e+06	1.54993e+06	1.2355e+06	1.59914e+06	7.31847e+06	1.2019e+07	1.55045e+06	5.85362e+06	1.59132e+06	7.2815e+06	9.01715e+06	5.05719e+06	2.19503e+06	7.20845e+06	1.69075e+06	2.46422e+06	1.46713e+06	2.57834e+06	6.43035e+06	1.59992e+06	3.95432e+06	4.14147e+06	1.8595e+06	1.41896e+06	1.10021e+07	1.11999e+06
M125T55	125.06	55.3	0.9	4.81284e+06	3.97404e+06	3.82838e+06	5.56488e+06	5.05521e+06	5.07013e+06	5.15593e+06	4.60487e+06	4.27976e+06	5.1407e+06	3.37957e+06	4.35984e+06	5.32011e+06	6.83075e+06	4.76072e+06	6.2232e+06	4.71222e+06	5.3976e+06	4.89012e+06	5.58956e+06	4.63781e+06	3.25598e+06	3.47336e+06	4.85266e+06	6.3632e+06	4.69976e+06	5.2073e+06	4.16623e+06	4.57759e+06	5.19884e+06	3.23561e+06	4.08228e+06	5.12672e+06	4.23378e+06	4.65797e+06	2.62354e+06	4.90984e+06	4.93403e+06	5.72003e+06	4.62464e+06	4.73424e+06	4.83797e+06	5.58269e+06	3.87407e+06	4.77303e+06
M126T119	126.056	119.2	2	1.40494e+07	4.09055e+07	1.06938e+07	1.2732e+07	2.95558e+07	5.37678e+07	3.68996e+07	4.9613e+07	1.18109e+07	3.15915e+07	1.17248e+07	5.91478e+07	9.34999e+06	9.25074e+06	9.63697e+06	6.41442e+07	1.13093e+07	9.18506e+07	2.10704e+07	1.0711e+07	3.29345e+07	9.0461e+06	2.4712e+07	3.49364e+07	6.41813e+07	6.07769e+07	1.19284e+07	1.02755e+07	8.68119e+07	8.53833e+06	3.17242e+07	3.75951e+07	1.01215e+07	6.20263e+07	2.15038e+07	9.89284e+06	1.54502e+07	3.77562e+07	3.60723e+07	2.30301e+07	1.54439e+07	1.53223e+07	9.56344e+06	4.06507e+07	9.80458e+06
M126T129	126.056	128.9	2.1	9.67744e+06	5.30071e+07	3.62264e+07	1.43411e+07	3.5578e+07	8.30916e+06	4.24219e+07	6.0617e+07	4.40765e+07	5.99807e+06	9.29961e+06	1.81623e+07	6.25617e+06	4.4862e+07	6.34388e+06	7.57694e+06	7.75148e+06	7.64002e+06	3.86615e+07	7.54912e+06	7.29792e+06	2.85083e+07	2.65232e+06	2.94631e+07	1.42426e+07	7.20334e+06	4.1405e+07	3.6157e+07	7.03816e+06	5.41187e+07	2.18543e+07	7.05022e+06	4.70664e+07	6.64447e+06	3.59341e+06	2.95657e+07	3.54781e+07	6.94053e+06	6.90465e+06	3.00621e+07	1.04412e+07	7.52034e+07	9.96365e+06	6.66638e+06	5.27963e+07
M126T138	126.054	138	2.3	1.19271e+07	1.13729e+07	2.97375e+07	4.18598e+07	8.89385e+06	4.34364e+07	1.01302e+07	1.0317e+07	1.00547e+07	8.46049e+06	9.8316e+06	6.41773e+06	3.95744e+07	2.66944e+07	3.21041e+07	5.28424e+07	9.5113e+06	9.14867e+06	3.42132e+07	9.27308e+06	4.26904e+07	7.48995e+06	3.6417e+07	7.43569e+06	3.38945e+07	8.83691e+06	3.59675e+07	2.81706e+07	2.66729e+07	3.4877e+07	2.76388e+07	3.02818e+07	8.44978e+06	8.63284e+06	4.08256e+07	2.77585e+07	8.59793e+06	8.65851e+06	8.40237e+06	2.71038e+07	3.68084e+06	1.26485e+07	8.41574e+06	5.87261e+07	3.28402e+07
M126T146	126.054	146	2.4	6.71079e+07	1.10143e+07	3.35084e+07	4.03003e+07	4.22962e+07	3.97848e+07	6.5771e+07	9.91487e+06	5.79244e+07	4.12501e+07	4.06311e+07	7.75768e+06	7.55465e+06	2.06857e+07	2.55225e+07	8.79002e+06	7.76344e+06	6.77086e+07	3.09333e+07	8.64526e+06	3.94384e+07	2.96216e+07	1.64424e+07	2.08999e+07	8.17554e+06	6.80773e+07	4.75085e+06	1.97311e+07	2.32785e+07	8.02533e+06	2.34805e+07	3.99262e+07	8.01999e+06	8.22635e+07	8.08174e+06	2.83233e+07	4.08217e+07	4.83439e+07	7.98857e+06	2.69496e+06	1.18805e+07	6.3326e+07	6.37506e+07	7.89684e+06	2.94976e+07
M126T154	126.054	154.1	2.6	4.57889e+07	1.17894e+07	9.35827e+06	1.0977e+07	9.09277e+06	1.05789e+07	1.03396e+07	5.86866e+07	1.02644e+07	8.69057e+06	9.99395e+06	6.34311e+07	1.81841e+07	3.22033e+07	3.29777e+07	4.99841e+07	9.65963e+06	9.74244e+06	2.06432e+07	9.56646e+06	9.40581e+06	2.89907e+07	8.90086e+06	3.95562e+07	3.05866e+07	2.57142e+06	6.34094e+06	6.02206e+07	1.1757e+07	3.28361e+07	4.4389e+06	8.84036e+06	4.73146e+07	8.98328e+06	6.21022e+07	3.44328e+07	2.50001e+07	2.12071e+07	4.25442e+07	5.66209e+07	8.03913e+07	3.95258e+07	1.7048e+07	2.99512e+07	2.01617e+07
M126T191	126.054	190.6	3.2	6.56315e+07	2.62787e+08	1.17818e+08	3.13363e+06	7.08752e+07	2.06046e+08	6.29419e+06	1.87952e+08	1.88706e+08	1.77031e+08	1.16023e+08	7.94786e+07	8.32402e+07	3.23736e+07	2.35068e+07	1.75206e+08	2.79846e+06	1.49349e+08	1.77388e+08	1.29705e+07	3.23265e+07	6.57157e+07	1.95358e+08	7.5167e+07	5.6066e+06	1.33159e+08	3.54809e+07	7.73855e+07	2.90232e+07	7.19576e+07	3.46209e+06	8.92414e+07	9.50217e+07	5.54176e+06	8.71759e+07	3.61129e+07	1.74291e+07	6.92932e+07	4.99252e+07	4.95728e+07	1.11203e+08	1.11655e+08	3.3852e+06	8.01431e+07	8.92486e+06
M126T235	126.054	235.4	3.9	8.40903e+07	1.43971e+07	1.45145e+07	8.23377e+07	4.30646e+07	1.62771e+07	1.22151e+07	4.67883e+07	2.84901e+07	5.90092e+07	1.53118e+07	4.63314e+07	6.90579e+07	6.03889e+07	3.96061e+07	5.67496e+07	7.46799e+06	4.52308e+07	1.92165e+07	1.41967e+07	4.3099e+07	4.7288e+07	2.43093e+07	3.52366e+07	6.30823e+07	6.07442e+07	1.35616e+07	2.54927e+07	7.09837e+07	2.69047e+07	6.95837e+07	1.32991e+07	3.66882e+07	7.88862e+07	3.08514e+07	2.75818e+07	4.39351e+07	3.88103e+07	3.18919e+07	5.82948e+07	5.29161e+06	7.87934e+07	3.63115e+07	2.21823e+07	5.58063e+07
M126T260	126.054	259.8	4.3	9.42706e+06	2.19581e+07	8.01528e+06	3.00646e+07	3.01308e+07	4.1716e+07	3.35066e+07	7.85855e+06	1.7561e+07	7.43045e+06	7.74713e+06	7.27207e+06	1.53278e+07	2.23756e+07	2.54569e+07	5.23247e+07	3.91079e+07	3.86471e+06	7.44595e+06	7.62664e+06	3.00542e+07	3.86918e+07	5.45095e+07	2.88672e+07	2.80031e+07	3.77576e+07	1.8084e+07	3.04841e+07	7.23011e+06	7.28944e+06	1.90965e+07	1.06529e+07	5.36076e+07	1.63162e+07	6.93479e+06	4.71033e+07	7.12224e+06	1.27452e+07	3.76444e+07	2.55099e+07	3.89741e+06	1.50406e+07	6.39691e+06	5.12538e+07	4.98492e+07
M126T272	126.056	271.6	4.5	2.81205e+07	7.02172e+06	2.52136e+07	2.55522e+07	2.59396e+07	6.13216e+06	4.23046e+07	3.12414e+07	2.86444e+07	3.93018e+07	4.85972e+07	3.81037e+07	1.22933e+07	1.6242e+07	1.39281e+07	8.60555e+06	5.49777e+06	3.4291e+07	1.98801e+07	5.40624e+06	2.38203e+07	1.20255e+07	5.1822e+06	2.0741e+07	5.14763e+06	5.32041e+06	4.38345e+07	5.36176e+06	2.92167e+07	5.75147e+07	1.89448e+07	5.22282e+06	5.1966e+06	1.31509e+07	6.03036e+07	5.35476e+06	1.86573e+07	2.42193e+07	5.17523e+06	2.03625e+07	7.55828e+06	1.80382e+07	2.62257e+07	5.03221e+06	1.49279e+06
M126T289	126.054	289.2	4.8	2.75973e+07	6.62423e+07	2.67517e+07	2.472e+07	2.26905e+06	6.06663e+07	2.14621e+07	4.30597e+07	2.13042e+07	2.60661e+07	2.64715e+06	1.81204e+07	4.01157e+07	3.60069e+07	1.99496e+07	3.59707e+07	4.34401e+07	2.101e+07	1.88293e+07	6.60524e+06	4.7378e+07	2.4869e+07	2.47423e+07	1.8244e+07	1.55454e+07	8.09379e+06	4.36081e+06	1.8023e+06	1.91906e+07	1.14615e+07	2.83611e+07	4.55539e+07	1.83493e+07	2.42024e+07	5.73187e+06	1.93228e+07	5.86189e+07	2.18677e+07	2.00709e+06	1.83781e+06	2.59861e+07	7.29412e+07	2.53111e+07	1.39704e+07	1.62496e+07
M126T308	126.054	307.6	5.1	1.40661e+07	3.31275e+07	3.86873e+07	4.01406e+07	5.41431e+06	1.87393e+06	1.35829e+07	2.22929e+07	6.55841e+06	5.38323e+06	2.38927e+07	1.64926e+07	1.3282e+07	1.38022e+06	4.71693e+06	3.6239e+07	1.27704e+07	2.97454e+07	5.29427e+06	5.25829e+06	2.20899e+07	2.14183e+07	4.67895e+07	1.02257e+07	1.21147e+07	2.18096e+07	1.36821e+07	1.0369e+07	2.19016e+07	9.20425e+06	1.10727e+07	1.01097e+07	1.48353e+07	3.55945e+07	3.03948e+07	1.26111e+07	4.82799e+06	1.1046e+07	846013	7.29678e+06	3.0181e+07	5.1826e+07	4.55331e+06	1.97708e+07	1.29226e+07
M126T326	126.054	325.8	5.4	5.9708e+07	1.90667e+07	2.4191e+07	3.75331e+07	3.14888e+07	2.7889e+07	2.43541e+07	2.9639e+06	1.56727e+07	3.85728e+06	2.84875e+07	2.38571e+06	2.08624e+06	2.30176e+07	1.77924e+07	2.61505e+07	3.31743e+07	1.19757e+07	4.66234e+07	3.99263e+06	1.33159e+07	4.1998e+07	1.26975e+06	2.56818e+07	1.12891e+07	1.69376e+07	1.31962e+07	1.44259e+07	1.59068e+07	1.10227e+07	1.3025e+07	3.16534e+07	1.21913e+07	1.16995e+07	2.62164e+07	5.24125e+06	1.53226e+07	1.07171e+07	1.30174e+06	3.02479e+07	1.48306e+07	3.61316e+07	1.01834e+07	6.12733e+06	7.99336e+06
M126T342	126.054	342.4	5.7	5.03269e+06	1.399e+07	1.54227e+07	4.67542e+06	1.00317e+07	2.44177e+07	1.24066e+07	2.20229e+07	4.37039e+06	1.05581e+07	9.38818e+06	1.09439e+07	1.30742e+07	2.4809e+07	1.03574e+07	1.79009e+07	3.78896e+06	3.9085e+06	2.21267e+07	3.80322e+06	1.19116e+07	3.57909e+06	2.36138e+07	1.08456e+07	3.58427e+06	1.02045e+07	9.99334e+06	3.65523e+06	1.30553e+07	8.74661e+06	3.54313e+06	3.64978e+06	1.77819e+07	7.09979e+06	7.22253e+06	1.7553e+07	1.30461e+07	2.83137e+07	1.00035e+07	2.66967e+07	1.0607e+07	5.58494e+06	1.44611e+07	1.51315e+07	2.21629e+07
M126T368	126.054	367.8	6.1	6.92719e+06	4.25077e+06	3.52636e+07	1.54192e+07	1.3357e+07	2.147e+07	3.84902e+06	3.06055e+06	1.17625e+07	1.24487e+07	3.98519e+06	1.94479e+07	9.90719e+06	3.62424e+06	1.33273e+07	1.01504e+06	5.50215e+06	3.49481e+06	1.46271e+07	3.44846e+06	1.82043e+06	3.38165e+06	9.36224e+06	1.19336e+07	3.47876e+06	3.441e+06	3.43742e+06	8.97722e+06	1.3008e+07	2.13021e+07	7.78333e+06	1.84156e+07	2.63519e+07	1.44581e+07	3.34469e+06	6.66827e+06	1.08714e+07	1.94355e+07	1.77553e+07	1.13452e+07	2.14156e+07	2.52468e+07	1.63609e+07	1.32077e+07	2.89512e+06
M126T378	126.056	378.1	6.3	1.34829e+07	2.82032e+07	3.21808e+06	1.05651e+07	1.02523e+07	2.97612e+06	2.94102e+06	1.10073e+07	2.80328e+06	1.60691e+07	2.90457e+06	8.67776e+06	1.20901e+07	1.70118e+07	9.88922e+06	2.7694e+06	1.85806e+07	1.86815e+06	2.66219e+06	2.7813e+06	1.1366e+07	1.09093e+07	2.66778e+06	2.68044e+06	9.27978e+06	1.2413e+07	1.2581e+07	9.61427e+06	1.32474e+07	2.75099e+06	6.99509e+06	4.92225e+06	2.6956e+06	3.9295e+06	2.30248e+07	5.84186e+06	8.22352e+06	3.32111e+06	2.47546e+06	1.53415e+07	3.35108e+06	1.5341e+07	8.83288e+06	2.37716e+06	9.06104e+06
M126T386	126.055	386	6.4	7.87203e+06	2.71199e+06	3.00914e+06	4.09423e+06	8.95244e+06	9.56232e+06	1.47537e+07	2.86482e+06	2.731e+06	7.58727e+06	2.80569e+06	7.00613e+06	2.72668e+06	1.03805e+07	5.55867e+06	9.45743e+06	2.45682e+06	3.71545e+06	1.49984e+07	2.5611e+06	2.52309e+06	9.21906e+06	1.56836e+07	1.4287e+07	6.18351e+06	2.50357e+06	2.45095e+06	2.34867e+06	2.22069e+06	9.28348e+06	2.3298e+06	9.31351e+06	6.33516e+06	2.32137e+06	2.37422e+06	2.43648e+06	1.07126e+07	2.37087e+06	1.1654e+07	2.36646e+06	1.56117e+07	3.39276e+06	7.49884e+06	5.72525e+06	2.25887e+06
M126T38_1	125.541	38.1	0.6	1.24138e+06	1.00115e+06	1.47662e+06	1.61131e+06	1.14461e+06	1.05925e+06	1.14655e+06	972660	1.5296e+06	1.18675e+06	2.08586e+06	1.6514e+06	1.35088e+06	1.87071e+06	1.4934e+06	1.44672e+06	1.64333e+06	1.69485e+06	2.25721e+06	1.86066e+06	1.67029e+06	2.21236e+06	1.87779e+06	2.44715e+06	2.16604e+06	1.86578e+06	1.62439e+06	1.77328e+06	2.07087e+06	2.19583e+06	2.42653e+06	2.8806e+06	2.7903e+06	2.23551e+06	2.3155e+06	1.37321e+06	2.30408e+06	2.31999e+06	2.24035e+06	2.55093e+06	699767	601526	2.24938e+06	2.34558e+06	2.67561e+06
M126T38_2	126.039	38.2	0.6	1.12532e+06	1.48726e+06	1.5425e+06	1.81471e+06	1.33454e+06	1.5242e+06	1.08406e+06	1.30735e+06	1.33723e+06	1.10762e+06	1.64389e+06	1.66691e+06	1.33977e+06	1.7811e+06	1.97454e+06	1.64354e+06	2.06399e+06	2.24568e+06	2.87935e+06	2.06968e+06	2.16586e+06	2.16908e+06	1.86294e+06	2.71597e+06	2.91415e+06	2.37883e+06	2.11841e+06	2.39389e+06	1.78257e+06	2.74251e+06	2.80606e+06	3.25379e+06	3.62186e+06	2.19298e+06	1.87675e+06	1.65526e+06	2.37475e+06	2.43705e+06	2.31252e+06	2.51736e+06	246404	978500	2.3204e+06	2.63634e+06	3.05581e+06
M126T39	125.986	38.7	0.6	1.43601e+07	1.7471e+07	1.11475e+07	1.62336e+07	1.30372e+07	1.50107e+07	1.44507e+07	2.06061e+07	2.03668e+07	2.26538e+07	2.47438e+07	1.78751e+07	2.13659e+07	2.27391e+07	2.29073e+07	2.80959e+07	2.07404e+07	2.3696e+07	1.57427e+07	2.0758e+07	1.87435e+07	1.7689e+07	2.01488e+07	2.34995e+07	2.00445e+07	2.01787e+07	2.08446e+07	2.17924e+07	2.49853e+07	2.09474e+07	2.74854e+07	3.65715e+07	2.10831e+07	2.75638e+07	2.93612e+07	6.90202e+07	2.2018e+07	2.25935e+07	2.49798e+07	3.74729e+07	2.55386e+07	2.44846e+07	2.24368e+07	2.46301e+07	2.43982e+07
M126T405	126.054	405.3	6.8	1.99608e+06	1.60533e+07	1.30758e+06	3.31419e+06	9.72825e+06	1.60028e+07	1.07936e+07	4.13304e+06	1.0769e+07	1.73823e+06	3.50074e+07	1.02006e+07	3.66023e+07	9.73614e+06	1.35017e+07	9.22672e+06	1.85871e+07	1.46739e+07	1.65445e+07	3.63724e+06	8.79858e+06	1.65932e+07	6.29618e+06	1.96318e+07	1.45368e+07	1.58552e+07	2.54873e+07	4.49202e+07	1.6264e+07	2.49876e+07	2.52896e+07	1.69604e+07	1.51526e+07	2.97329e+07	6.70337e+06	1.75254e+07	1.19646e+07	2.31618e+07	2.17015e+07	679060	1.04566e+06	8.99806e+06	9.69334e+06	2.63372e+07	2.74411e+07
M126T427	126.054	427	7.1	2.33743e+06	7.45136e+06	5.89357e+06	6.61863e+06	1.9602e+07	4.98408e+06	2.23924e+06	1.14829e+07	5.29313e+06	1.64145e+07	1.79047e+07	7.63131e+06	2.13007e+06	6.39047e+06	7.06708e+06	2.07822e+06	1.03109e+07	2.3005e+06	1.2686e+07	2.10884e+06	4.24693e+06	2.2002e+06	4.69319e+06	2.12717e+06	1.43366e+07	1.5832e+06	2.5056e+06	2.04201e+06	6.54638e+06	2.03311e+06	1.49767e+07	2.86276e+06	5.76516e+06	1.97708e+06	1.49882e+07	2.00333e+06	7.119e+06	2.0797e+06	2.0741e+06	1.38818e+07	2.43681e+06	9.95703e+06	9.89736e+06	2.04212e+06	1.79049e+06
M126T438	126.054	438.4	7.3	1.31481e+07	8.63748e+06	7.26822e+06	8.21384e+06	2.1825e+06	5.00262e+06	8.31032e+06	7.96949e+06	6.3718e+06	2.26083e+06	2.0617e+06	4.99811e+06	4.55204e+06	9.51251e+06	3.83776e+06	1.03412e+07	4.04589e+06	2.1314e+06	1.97656e+06	2.13754e+06	8.62515e+06	6.46659e+06	7.2018e+06	6.69555e+06	1.98826e+06	5.07917e+06	1.90599e+06	1.95887e+06	2.03533e+06	3.31311e+06	1.95506e+06	5.48832e+06	5.63909e+06	1.02273e+07	1.94399e+06	1.9415e+06	3.50386e+06	390464	9.33521e+06	1.98875e+06	1.68389e+07	6.66298e+06	3.9641e+06	1.26586e+07	2.08159e+06
M126T49	126.022	49.3	0.8	1.62168e+07	4.45756e+06	5.96698e+07	1.33957e+07	5.94873e+07	2.21951e+07	2.87973e+07	1.60709e+08	8.84738e+07	1.26757e+08	6.59252e+07	2.81115e+07	5.22418e+07	4.7119e+07	2.40164e+07	1.05269e+08	8.16835e+07	2.47411e+07	4.9258e+07	3.31287e+07	6.34123e+07	2.05917e+07	9.59407e+07	2.11766e+07	2.63005e+07	8.57507e+07	1.0985e+08	9.65942e+07	2.82824e+07	2.5294e+07	1.28804e+08	1.08494e+08	1.18008e+08	6.67158e+07	5.02687e+07	4.45335e+07	6.31189e+07	2.13693e+07	8.93508e+07	7.608e+07	9.27796e+07	9.26522e+07	6.32053e+07	2.31755e+07	2.28319e+07
M126T66	126.022	65.6	1.1	1.78182e+07	2.36331e+07	5.57072e+07	1.33214e+08	7.91927e+07	1.17891e+08	2.54e+08	1.14856e+08	5.37364e+07	1.87959e+08	4.02459e+07	4.06296e+07	4.01124e+07	7.58293e+07	1.525e+08	1.54968e+08	1.50007e+08	2.39912e+08	7.5401e+07	3.18321e+08	8.21372e+07	1.98282e+08	1.19019e+08	1.32027e+08	2.77201e+08	1.71712e+08	1.56635e+08	1.25614e+08	1.36889e+08	2.20958e+08	9.99598e+07	1.05621e+08	1.90102e+08	1.32724e+08	7.83528e+07	1.7925e+07	1.34738e+08	2.0372e+08	1.24691e+08	1.43285e+08	1.19882e+08	1.20261e+08	1.30987e+08	1.20209e+08	2.18974e+08
M126T74	126.055	74	1.2	2.49208e+08	1.01785e+07	3.06121e+07	7.78913e+07	2.69221e+07	1.42187e+08	7.21819e+07	8.64973e+07	8.47176e+07	1.35086e+07	2.96158e+07	2.95469e+06	4.19583e+07	7.83831e+07	1.46733e+07	3.07739e+07	2.71632e+08	5.22189e+07	8.48149e+06	1.95986e+08	8.12795e+06	2.8577e+07	8.38652e+06	7.38978e+06	7.93033e+06	4.85033e+07	5.24314e+07	6.27841e+07	7.91328e+06	8.38824e+06	7.83716e+06	1.79195e+07	5.82439e+07	8.00918e+06	2.48836e+07	2.00357e+07	1.27316e+08	6.47516e+07	8.3823e+06	7.90005e+06	1.10996e+08	1.23989e+08	8.12991e+06	7.6686e+06	7.85323e+06
M126T84	126.054	83.6	1.4	8.47184e+06	3.93486e+07	6.4623e+06	7.7289e+06	1.65528e+07	7.17162e+06	7.20993e+07	5.68937e+06	4.36815e+07	2.60601e+07	1.78088e+07	3.12028e+07	1.4058e+07	5.83829e+06	2.32795e+07	2.95946e+07	6.71356e+06	6.44856e+06	3.04058e+07	6.25433e+06	3.04606e+07	3.51307e+07	2.19338e+07	2.77909e+07	4.32613e+07	2.97141e+06	6.16211e+06	3.75551e+07	5.69486e+06	2.92847e+06	2.83286e+07	3.43063e+07	2.96919e+07	1.97199e+07	6.03914e+06	2.318e+07	5.79443e+06	1.88181e+07	2.16661e+07	2.92999e+07	2.22935e+07	9.46804e+06	4.4758e+07	1.67373e+07	3.05324e+07
M126T99	126.054	99.4	1.7	6.55739e+06	5.53877e+06	6.22383e+07	1.23288e+07	2.03295e+06	5.7072e+07	5.35839e+07	9.97476e+06	3.66069e+07	5.10259e+07	4.15559e+07	5.93797e+07	7.40191e+07	5.60054e+06	4.80466e+06	7.30962e+06	5.80348e+06	3.10723e+06	8.24826e+06	5.57229e+06	3.35018e+07	3.69347e+07	3.18628e+07	5.20463e+07	4.48258e+07	2.90642e+07	2.89892e+07	4.12588e+07	3.48882e+07	3.35345e+07	3.68424e+07	1.96015e+06	4.38022e+07	3.3634e+07	2.41897e+07	3.76778e+07	5.15501e+06	7.72834e+06	2.901e+06	3.10771e+07	9.24882e+07	1.6083e+07	3.06634e+07	1.10208e+07	5.48811e+07
M127T111	127.038	110.8	1.8	5.70765e+07	1.22058e+07	5.16108e+07	3.394e+07	3.2214e+07	1.03189e+08	1.07188e+08	1.99819e+08	1.63486e+08	1.3307e+08	1.07869e+08	2.536e+07	2.13879e+08	5.70358e+07	2.41859e+08	1.4004e+08	2.20194e+08	1.16281e+08	4.86549e+07	2.36868e+08	5.01729e+07	1.84625e+08	1.62638e+08	2.21719e+08	2.28582e+08	1.99484e+08	5.59108e+07	2.85246e+08	5.65162e+07	5.86492e+07	5.83585e+07	5.84104e+07	2.052e+08	2.08446e+08	5.86317e+07	4.14698e+08	5.96748e+07	6.1706e+07	4.5735e+07	2.4805e+08	2.10526e+07	7.6651e+07	7.18338e+07	5.43911e+08	1.50486e+08
M127T130	127.04	130.5	2.2	1.27892e+08	7.78315e+07	9.17035e+07	8.40586e+07	2.75475e+07	3.23493e+07	8.98651e+07	1.79783e+08	7.45018e+07	1.08214e+08	4.86805e+07	1.79525e+08	2.61541e+08	1.30879e+08	1.22318e+08	4.22714e+07	1.74361e+08	1.62009e+08	2.08095e+08	1.51648e+08	1.02703e+08	1.14108e+08	4.70725e+07	3.03799e+07	3.05331e+08	1.53051e+08	4.87084e+07	1.03928e+08	1.21499e+08	2.20034e+08	3.85236e+08	5.12735e+07	1.84024e+08	3.0988e+08	5.29191e+07	5.48966e+07	5.33933e+07	1.73534e+08	3.23892e+08	3.7049e+07	2.0186e+07	8.35411e+07	2.13176e+08	6.67072e+07	5.47916e+07
M127T144	127.041	144.4	2.4	5.23609e+07	8.71275e+07	1.04053e+07	2.63932e+07	4.89732e+07	2.86052e+07	1.43892e+08	3.08571e+07	2.27423e+08	2.69524e+07	8.50166e+07	9.50154e+07	2.87612e+07	1.00204e+08	1.98066e+08	3.52353e+08	7.34864e+07	1.34912e+08	8.79476e+07	3.88137e+07	3.22012e+08	3.44285e+07	2.22896e+08	1.96885e+08	4.2158e+07	4.78614e+08	4.12768e+07	1.60725e+08	3.48208e+08	4.44722e+07	1.07513e+08	9.04065e+06	4.53831e+07	1.72548e+08	3.12805e+08	3.64355e+08	1.46122e+08	1.83295e+08	1.50602e+08	2.17425e+08	1.72789e+07	7.21058e+07	1.43281e+08	1.06837e+08	3.40751e+08
M127T189	127.037	188.5	3.1	1.9909e+08	1.01757e+08	1.06603e+07	6.24336e+08	6.67669e+08	1.06896e+07	3.29966e+08	3.39641e+08	1.56282e+08	3.09519e+08	3.82771e+08	1.35188e+07	2.18754e+07	6.58644e+08	1.05101e+07	7.03412e+08	6.92376e+08	9.40806e+07	1.0666e+09	2.84568e+07	1.6078e+08	3.77356e+08	5.45222e+08	3.18707e+08	1.27344e+09	1.02919e+09	2.32708e+08	3.9712e+08	1.21555e+09	6.80368e+08	1.61634e+08	8.02579e+08	9.83637e+08	7.51303e+08	6.52257e+08	3.3455e+08	1.17167e+09	6.34131e+08	1.27084e+09	4.58146e+08	3.432e+08	7.82497e+06	1.19439e+09	4.84211e+08	1.37427e+08
M127T236	127.041	235.8	3.9	1.83263e+08	6.82445e+07	1.54715e+08	5.50054e+07	7.54208e+07	2.0667e+08	4.23291e+07	8.35842e+07	1.98264e+08	7.1072e+06	7.39098e+07	8.98601e+07	7.49008e+07	2.13781e+08	5.42424e+07	4.99929e+07	3.90101e+07	7.62646e+07	9.69573e+07	3.93493e+07	1.79867e+08	2.01612e+08	1.74968e+08	2.50324e+08	9.77414e+07	9.00762e+07	2.00723e+08	1.20584e+08	1.24077e+08	1.84632e+08	1.95236e+08	4.40187e+07	2.60341e+08	2.13161e+08	2.65843e+08	1.10931e+08	1.73557e+08	2.29395e+08	1.17072e+08	1.29357e+08	1.32551e+08	1.42925e+08	2.27138e+08	7.83879e+06	2.07405e+08
M127T257	127.04	257.3	4.3	2.33011e+07	1.69732e+07	6.72764e+07	9.24183e+07	1.10113e+08	7.7291e+07	2.05236e+08	1.10172e+08	1.35092e+08	3.37127e+07	1.23981e+08	6.58136e+07	6.04984e+07	7.88663e+07	5.8782e+07	1.08411e+08	7.89164e+07	1.4488e+08	5.58898e+07	4.80359e+07	1.59326e+08	8.36929e+07	1.78726e+08	4.9201e+07	5.11735e+07	6.02021e+07	5.11076e+07	7.7427e+07	2.35853e+07	5.51231e+07	2.81621e+07	2.84023e+07	2.92268e+07	1.17089e+08	2.6896e+07	9.96258e+07	6.36646e+07	9.52799e+07	2.99142e+07	4.8429e+07	6.68157e+07	4.38873e+07	1.38199e+08	1.16837e+08	1.159e+08
M127T270	127.04	269.9	4.5	9.82134e+06	1.14198e+08	3.77673e+07	1.08225e+07	1.05544e+07	3.58962e+07	1.24799e+07	1.21875e+07	1.26023e+07	5.44606e+07	1.3406e+07	6.09819e+07	1.23231e+07	3.93309e+07	6.04666e+06	6.13426e+07	5.89781e+07	1.42063e+07	1.07498e+08	4.71083e+07	1.49678e+07	1.37603e+07	1.55557e+07	1.42686e+07	1.85381e+08	1.24308e+07	4.89665e+07	8.27487e+07	6.14866e+07	5.54559e+07	5.38273e+06	7.74277e+07	7.66194e+07	1.68662e+07	6.03239e+07	6.16716e+07	5.2755e+07	1.96805e+07	1.73077e+08	5.31663e+07	8.15848e+06	4.09656e+07	1.81621e+07	6.09486e+07	6.45823e+07
M127T277	127.112	276.8	4.6	3.45043e+06	760790	724055	872087	824307	910536	3.30549e+06	726929	831720	3.14337e+06	929654	2.48984e+06	2.53214e+06	1.00814e+06	3.10212e+06	4.17362e+06	1.83548e+06	4.04105e+06	1.94988e+06	2.99672e+06	942001	2.80023e+06	750929	2.25955e+06	4.39083e+06	1.68698e+06	4.38889e+06	914552	4.09033e+06	946428	3.35335e+06	1.09104e+06	3.64277e+06	3.3673e+06	753744	602154	3.52265e+06	2.13491e+06	818062	2.90002e+06	1.69492e+06	2.89721e+06	933384	3.04668e+06	1.00324e+06
M127T279	127.04	279	4.7	3.16481e+07	1.0509e+07	3.26197e+07	1.20875e+07	1.18066e+07	1.25961e+07	1.2787e+07	4.20078e+07	5.90026e+07	3.78427e+07	1.44416e+07	3.01221e+07	5.70448e+07	4.31507e+07	1.39249e+07	8.58185e+07	1.46804e+07	6.92721e+07	7.51965e+07	1.53999e+07	9.72776e+07	5.95693e+07	1.6687e+07	1.54539e+07	1.6989e+07	1.64714e+07	4.17765e+07	1.65947e+07	3.51619e+07	5.67435e+07	6.39457e+07	1.02697e+08	4.70511e+07	1.76688e+07	1.17367e+08	6.9491e+06	7.17906e+07	1.8447e+07	1.78805e+07	2.64985e+07	8.95487e+06	9.79191e+06	7.5602e+07	1.90291e+07	8.86877e+06
M127T287	127.04	287.2	4.8	2.73347e+07	4.48562e+07	8.71727e+06	5.20409e+07	3.67546e+07	5.75916e+07	1.15615e+07	5.72211e+07	1.12302e+07	2.97565e+07	1.1572e+07	2.75e+07	5.0142e+07	1.13424e+07	1.18734e+07	1.31894e+07	5.43485e+07	1.29074e+07	1.32318e+07	1.28495e+07	1.31622e+07	4.77307e+07	1.20706e+08	1.0414e+08	2.42818e+07	8.33327e+07	5.60794e+06	5.35182e+07	1.38296e+07	3.76207e+07	1.50536e+07	1.46815e+07	5.4453e+07	3.03209e+07	1.48395e+07	1.54946e+07	1.48393e+07	5.08817e+07	1.54152e+07	4.93726e+07	7.65095e+06	2.8685e+07	4.5198e+07	6.73396e+07	2.99231e+07
M127T296	127.04	296.5	4.9	2.77999e+07	1.03452e+07	8.21034e+07	4.59349e+07	4.74453e+07	1.30937e+07	7.64162e+07	1.42676e+07	1.37945e+07	2.51023e+07	1.53786e+07	7.11126e+07	3.50981e+07	5.02659e+07	1.36998e+08	1.47841e+07	1.44502e+07	4.93626e+07	5.21388e+07	1.49946e+07	5.33147e+07	2.00351e+07	1.53154e+07	1.4191e+07	1.59786e+07	1.51826e+07	5.53662e+07	1.6127e+07	8.25208e+07	8.23229e+06	9.61714e+07	5.30497e+07	7.18209e+07	1.69862e+07	1.56375e+07	1.15596e+08	1.68781e+07	6.5864e+07	4.30424e+07	4.86421e+06	7.04508e+07	2.38112e+07	1.68778e+07	1.70022e+07	8.53921e+07
M127T310	127.037	310.1	5.2	1.5556e+07	3.70662e+07	1.05593e+07	4.88149e+06	3.60937e+07	6.21439e+07	4.55058e+07	9.98646e+07	1.75651e+07	1.96591e+07	1.09533e+08	1.30605e+07	1.33043e+07	6.62246e+07	3.66874e+07	9.22018e+07	4.12319e+07	2.81587e+07	4.43721e+07	1.38094e+08	5.10357e+07	4.92515e+07	3.64035e+07	8.071e+07	9.05497e+07	3.47891e+07	5.3222e+07	1.07777e+08	4.37885e+07	4.28151e+07	1.68577e+07	2.45636e+07	3.5995e+07	3.57511e+07	5.92087e+07	1.75749e+07	4.52645e+07	4.5261e+07	6.13802e+07	1.71266e+07	8.70345e+06	4.8555e+07	5.33421e+07	2.83514e+07	1.72406e+07
M127T325	127.04	324.5	5.4	2.2146e+07	1.42907e+07	2.12507e+07	3.37129e+07	2.12072e+07	4.34691e+07	1.08925e+07	9.23336e+07	1.21585e+08	4.07958e+07	7.91295e+07	2.93458e+07	5.21455e+07	4.20534e+07	9.11516e+06	4.72215e+07	1.76927e+07	3.17163e+07	3.58339e+07	3.26987e+07	4.10479e+07	3.69229e+07	6.03153e+07	1.01552e+07	3.73645e+07	1.34742e+07	2.69281e+07	3.01252e+07	1.09709e+07	2.47978e+07	3.02842e+07	4.3808e+07	5.08362e+07	3.17263e+07	3.19546e+07	5.09622e+07	2.75866e+07	2.97489e+07	3.55915e+07	8.15488e+07	3.40861e+07	5.62317e+07	4.83043e+07	1.562e+07	9.46907e+07
M127T337	127.04	336.6	5.6	2.78103e+07	1.4753e+07	2.64458e+07	5.18848e+07	6.37128e+06	7.70829e+07	2.96489e+07	1.02575e+07	1.05099e+07	6.6042e+06	8.912e+06	1.48074e+07	2.33978e+06	4.09293e+07	5.54811e+07	3.11747e+07	7.58155e+07	3.32811e+06	2.29397e+07	8.34707e+06	3.58637e+07	8.2145e+06	2.63554e+07	5.80972e+07	2.72093e+07	8.90209e+06	2.63625e+07	4.66449e+06	5.28599e+07	3.29068e+07	2.39954e+07	9.28178e+06	2.32498e+07	1.18989e+07	3.2892e+07	2.24434e+07	3.14632e+07	2.19875e+07	1.13383e+07	3.60008e+07	3.25814e+07	6.72727e+06	2.78109e+07	2.50876e+07	9.44222e+06
M127T33_1	126.956	33.1	0.6	359553	380373	0	0	0	0	276083	355811	0	420796	304702	0	0	0	508217	0	569614	426166	385405	576566	590260	414893	0	613357	0	599427	0	575260	328360	620354	719706	671659	461275	548709	560449	0	472834	524167	440104	513975	705803	0	554090	605447	532603
M127T33_2	126.972	32.8	0.5	1.75708e+06	1.72819e+06	1.84073e+06	1.57484e+06	0	1.76461e+06	1.76119e+06	1.90897e+06	1.68333e+06	1.72657e+06	0	1.46186e+06	1.53414e+06	1.58231e+06	0	0	0	1.38061e+06	1.31583e+06	0	1.44474e+06	0	1.54304e+06	0	1.46006e+06	0	0	0	1.469e+06	1.34766e+06	0	1.36491e+06	1.21907e+06	1.43318e+06	0	1.58666e+06	1.63677e+06	1.35876e+06	1.43101e+06	1.31548e+06	0	1.76729e+06	0	1.50713e+06	0
M127T346	127.04	346.4	5.8	7.01686e+06	4.62106e+07	6.03374e+06	7.3397e+06	4.9438e+07	9.87591e+06	8.20779e+06	8.87355e+06	8.82035e+06	6.21216e+07	1.97461e+07	2.06304e+07	3.90573e+07	7.9225e+06	2.08862e+07	4.9759e+07	8.64606e+06	2.72076e+07	1.91282e+07	8.80529e+06	9.0372e+06	3.78897e+07	8.92656e+06	8.68099e+06	3.39836e+07	2.12042e+07	2.0241e+07	9.33123e+06	9.08005e+06	2.63307e+07	9.00613e+06	3.39783e+07	9.74671e+06	4.43715e+07	9.52765e+06	9.71042e+06	9.56845e+06	2.79364e+07	3.03649e+07	2.3124e+07	5.29818e+06	2.77272e+07	9.17101e+06	2.52568e+07	5.06606e+07
M127T366	127.038	365.9	6.1	1.38616e+07	2.92432e+07	5.53352e+06	6.22416e+06	1.97832e+07	2.83896e+06	5.03699e+07	3.08387e+07	3.41457e+07	6.1565e+06	7.90863e+06	6.91757e+06	2.92284e+07	2.55661e+07	3.58915e+07	1.56021e+07	2.79644e+07	1.76372e+07	7.57444e+06	2.08348e+07	1.6086e+07	7.48899e+06	5.56106e+07	5.56596e+07	2.35439e+06	2.62043e+06	4.39871e+07	1.68799e+07	1.08493e+07	6.57543e+06	3.49147e+07	2.17474e+06	4.51003e+07	5.04298e+07	3.86535e+07	4.61349e+07	3.9061e+06	2.19187e+07	2.07402e+07	3.89792e+07	2.42907e+06	3.806e+07	1.79739e+07	1.98963e+07	2.83793e+07
M127T396	127.038	395.9	6.6	1.1163e+06	1.88382e+07	1.08615e+06	1.44076e+06	2.24774e+07	3.57882e+07	1.42844e+06	1.34224e+07	5.15366e+07	4.89263e+07	9.02973e+07	9.42162e+07	7.67117e+07	6.34113e+07	5.83254e+07	4.73274e+07	6.32893e+07	4.42389e+07	3.85295e+06	1.63307e+06	3.12652e+07	6.71005e+06	5.55817e+07	2.77097e+07	3.51458e+07	6.1328e+07	1.41947e+06	2.73883e+07	5.95306e+07	2.47052e+06	5.04975e+07	3.1231e+07	1.47168e+06	4.33281e+06	4.43366e+07	2.6655e+06	3.91921e+07	4.13906e+07	3.661e+07	6.44626e+07	4.52165e+07	1.47742e+07	2.7323e+07	3.93264e+07	4.03658e+07
M127T441	127.04	441.1	7.4	751403	1.95969e+06	5.18291e+06	7.66927e+06	811934	1.52798e+06	788706	8.43511e+06	1.62887e+06	2.60088e+06	1.62012e+06	3.3871e+06	2.61464e+06	3.17617e+06	2.43196e+06	3.09993e+06	858464	2.50184e+06	3.28235e+06	954479	2.42089e+06	3.9107e+06	3.36435e+06	3.19822e+06	945532	910300	4.40527e+06	3.777e+06	2.59603e+06	2.51069e+06	5.18961e+06	1.02192e+06	2.23202e+06	3.29511e+06	1.95598e+06	2.29006e+06	1.05718e+06	5.9004e+06	1.38095e+06	2.42034e+06	691826	644805	998459	2.47682e+06	3.17992e+06
M127T65	127.016	64.7	1.1	3.19226e+07	3.32925e+07	3.5519e+07	1.23545e+07	3.2754e+07	1.11375e+07	6.94916e+06	4.14471e+07	9.56275e+06	3.7359e+07	4.50251e+07	3.78166e+07	4.08533e+07	4.20755e+07	4.22512e+07	8.39997e+06	5.20699e+07	4.89462e+06	1.51571e+06	4.97268e+07	8.56259e+06	8.70595e+06	1.85319e+06	4.79219e+07	5.53346e+06	5.65975e+07	1.51545e+07	8.35994e+06	4.13047e+06	2.94984e+06	1.8676e+06	6.92601e+06	5.87647e+07	6.19392e+07	6.34254e+07	6.76151e+07	6.02409e+07	6.33712e+07	3.18573e+06	4.63679e+07	3.91711e+06	2.73848e+06	4.99226e+06	5.4357e+06	6.21616e+06
M127T86	127.04	85.6	1.4	1.19698e+08	2.70878e+07	2.58889e+07	7.98153e+07	7.21393e+07	9.96457e+07	7.7486e+07	3.78991e+07	3.71294e+07	5.77884e+07	4.03816e+07	6.51508e+07	3.60093e+07	2.02563e+08	1.2207e+08	4.31154e+07	1.34729e+08	4.46364e+07	4.47059e+07	4.58294e+07	1.55402e+08	1.33025e+08	1.36576e+08	1.34747e+08	1.98377e+08	1.66541e+08	5.22387e+07	5.17123e+07	5.27661e+07	5.45425e+07	5.24405e+07	5.17147e+07	2.28114e+08	1.94424e+08	8.83883e+07	5.43004e+07	1.48117e+08	5.8181e+07	1.24218e+08	2.60093e+08	2.04469e+07	9.48881e+07	5.69255e+07	7.11714e+07	1.92593e+08
M127T97	127.039	96.6	1.6	3.2546e+07	2.18546e+08	1.57963e+08	8.42867e+07	1.14243e+08	7.69477e+07	9.76605e+07	1.31096e+08	8.52303e+07	1.54725e+08	2.15213e+08	2.13499e+08	4.24072e+07	1.07764e+08	1.30871e+08	1.27465e+08	1.38589e+08	1.6455e+07	5.2768e+08	1.74216e+08	2.06425e+08	1.97738e+08	1.94372e+08	4.72453e+07	2.13523e+08	1.71376e+08	1.14918e+08	2.51412e+08	6.18157e+07	4.52658e+08	2.68564e+08	6.47203e+07	9.57113e+07	1.79412e+08	2.26024e+08	1.95073e+08	6.66999e+07	7.14122e+07	3.89015e+07	3.18766e+08	2.34093e+08	6.98196e+07	4.1411e+08	3.27793e+08	2.92586e+08
M128T239	128.107	238.6	4	5.58701e+06	6.90155e+06	5.02789e+06	5.21325e+06	3.93937e+06	9.04435e+06	3.67189e+06	3.78605e+06	9.28953e+06	8.46257e+06	9.58081e+06	4.4632e+06	3.46872e+06	3.273e+06	7.31148e+06	6.90792e+06	5.04554e+06	8.04398e+06	4.58045e+06	5.97777e+06	5.83334e+06	8.61474e+06	1.02318e+07	4.73017e+06	7.61729e+06	9.86509e+06	1.01246e+07	5.69018e+06	4.89485e+06	7.64952e+06	9.83341e+06	9.14643e+06	6.49952e+06	9.76738e+06	9.79353e+06	1.01551e+07	3.5989e+06	6.27298e+06	6.02048e+06	5.13456e+06	4.95574e+06	5.34091e+06	9.53186e+06	4.56882e+06	7.29202e+06
M128T34	128.042	34.3	0.6	1.05658e+07	3.87683e+06	9.64324e+06	5.18727e+06	1.00573e+07	5.66926e+06	1.28038e+07	1.35849e+07	1.33981e+07	5.22547e+06	1.42866e+07	1.2212e+07	1.28859e+07	1.38055e+07	1.25982e+07	1.60235e+07	1.66747e+07	1.57119e+07	1.51028e+07	1.70893e+07	9.12028e+06	7.2597e+06	1.79564e+07	1.33739e+07	8.88045e+06	0	1.16265e+07	1.97634e+07	1.96433e+07	0	1.95546e+07	2.03744e+07	1.40261e+07	9.40186e+06	1.56108e+07	1.86642e+07	0	9.90731e+06	9.96373e+06	9.94015e+06	7.74941e+06	7.45929e+06	0	2.02833e+07	0
M128T37	128.089	37	0.6	3.34882e+06	3.21857e+06	2.86107e+06	418620	3.18557e+06	1.7666e+06	1.47654e+06	637414	3.59802e+06	3.35729e+06	1.01609e+06	3.2346e+06	476634	3.19905e+06	1.13326e+06	908215	425739	3.87521e+06	3.65317e+06	433156	4.3324e+06	508935	4.296e+06	664785	562399	549969	2.82056e+06	4.08158e+06	605317	3.88606e+06	4.00094e+06	462574	1.32814e+06	739655	3.91682e+06	3.99707e+06	512522	3.82023e+06	414495	3.03757e+06	2.61185e+06	2.865e+06	773423	894463	774963
M128T38	128.019	38.4	0.6	1.31289e+08	1.33281e+08	1.61911e+08	1.61929e+08	1.35006e+08	1.20508e+08	1.11421e+08	1.05149e+08	1.29316e+08	1.16098e+08	1.21246e+08	1.42776e+08	1.37289e+08	1.45514e+08	1.35806e+08	1.1655e+08	1.2324e+08	1.41651e+08	1.7752e+08	1.20982e+08	1.16368e+08	1.50739e+08	1.10528e+08	1.72822e+08	1.44449e+08	1.33946e+08	1.27045e+08	1.3173e+08	1.24595e+08	1.40991e+08	1.53981e+08	1.73863e+08	1.94374e+08	1.29433e+08	1.23352e+08	8.1869e+07	1.31335e+08	1.32632e+08	1.54504e+08	1.46589e+08	1.17438e+08	1.21536e+08	1.36695e+08	1.44206e+08	1.48421e+08
M128T67	128.071	67.3	1.1	6.27105e+06	6.13759e+07	2.21272e+06	5.1794e+06	1.02548e+08	3.43126e+07	7.19092e+06	7.0359e+07	2.45269e+06	3.86731e+07	8.03644e+06	7.04807e+06	5.65239e+07	1.12354e+08	2.37114e+06	2.71574e+06	5.67319e+07	2.81784e+06	5.45755e+07	9.9824e+07	8.21488e+06	7.21523e+06	7.91185e+06	2.90819e+07	3.68321e+06	7.86877e+06	7.74075e+06	7.73379e+06	1.1314e+08	7.92309e+06	5.73507e+07	4.76837e+07	4.42215e+07	7.4365e+07	8.19544e+06	7.54653e+06	7.81341e+06	7.78312e+06	9.24815e+07	8.14372e+06	5.00607e+06	8.15073e+07	2.51571e+06	3.1412e+07	2.98686e+06
M128T75	128.044	74.6	1.2	1.39269e+06	1.35067e+06	2.76761e+07	1.17043e+06	788258	1.5422e+06	1.08629e+06	1.18407e+07	1.57546e+06	969500	4.72294e+07	1.59924e+06	1.41098e+06	1.79304e+06	1.97427e+07	2.06717e+06	1.63319e+07	7.65083e+06	1.54145e+06	2.0719e+06	2.06046e+06	2.06793e+06	2.36251e+06	2.06049e+06	3.66915e+07	2.47934e+06	1.33292e+06	1.27743e+06	7.15979e+07	2.46676e+06	4.09037e+07	2.43197e+06	2.69928e+06	3.94608e+07	9.36046e+07	2.44982e+06	2.61147e+06	5.25495e+07	2.43441e+06	2.67026e+07	905299	3.05302e+07	3.86349e+06	1.6442e+06	2.05741e+06
M129T195	128.952	195.3	3.3	5.19334e+06	4.99369e+06	4.89072e+06	4.87815e+06	4.96387e+06	4.73512e+06	4.72614e+06	4.7938e+06	4.86635e+06	5.01805e+06	5.69473e+06	6.10381e+06	6.03516e+06	3.60604e+07	4.6185e+07	7.57355e+06	6.75368e+07	3.26497e+07	5.53499e+07	3.41344e+07	4.85893e+07	2.46165e+07	3.97961e+07	4.67188e+07	6.62545e+07	6.2019e+07	1.37674e+07	9.05346e+07	9.85373e+07	6.9596e+06	2.14534e+07	2.36449e+07	8.36787e+06	6.10175e+06	4.93509e+07	1.20723e+07	2.25947e+07	9.81694e+07	3.57493e+07	2.70136e+07	7.03813e+06	6.24991e+06	1.59613e+07	3.34666e+07	1.09027e+07
M129T33	128.95	33.1	0.6	9.41141e+06	8.71761e+06	8.51614e+06	8.02798e+06	8.62349e+06	9.07356e+06	8.34483e+06	8.63292e+06	8.28286e+06	8.86084e+06	7.91805e+06	8.38606e+06	9.63483e+06	9.2238e+06	9.18489e+06	9.56358e+06	1.0418e+07	1.0303e+07	1.01809e+07	1.16962e+07	1.11225e+07	1.11257e+07	1.22569e+07	1.13659e+07	1.16704e+07	1.22568e+07	1.1901e+07	1.17234e+07	1.19682e+07	1.08761e+07	1.16851e+07	1.19478e+07	1.10368e+07	1.19978e+07	1.20125e+07	1.31061e+07	1.25072e+07	1.18627e+07	1.10529e+07	1.1557e+07	1.35169e+07	1.14954e+07	1.20956e+07	1.21698e+07	1.15953e+07
M129T38_1	129.02	38.4	0.6	1.6298e+07	1.60501e+07	2.04177e+07	2.04743e+07	1.73576e+07	1.48118e+07	1.41154e+07	1.32103e+07	1.59403e+07	1.48802e+07	1.53114e+07	1.85496e+07	1.72987e+07	1.85649e+07	1.76244e+07	1.47009e+07	1.50065e+07	1.75101e+07	2.20458e+07	1.54311e+07	1.41385e+07	1.85504e+07	1.43147e+07	2.22068e+07	1.81266e+07	1.70804e+07	1.65069e+07	1.65261e+07	1.559e+07	1.76798e+07	1.89094e+07	2.21079e+07	2.49673e+07	1.6134e+07	1.5154e+07	1.00303e+07	1.64739e+07	1.694e+07	1.93342e+07	1.81448e+07	1.49934e+07	1.58358e+07	1.7438e+07	1.83382e+07	1.91876e+07
M129T38_2	129.139	38.5	0.6	660920	1.65831e+06	1.94292e+06	1.76771e+06	1.18743e+06	8.59849e+06	6.31437e+06	2.18828e+06	2.03614e+06	846187	2.56845e+06	1.63617e+06	1.51738e+06	2.54887e+07	2.6575e+06	2.53251e+06	1.29856e+06	1.28861e+06	664763	1.4167e+06	1.21771e+06	862554	720500	1.41764e+06	1.95423e+06	2.17437e+06	1.12764e+07	1.67249e+06	1.95025e+06	2.37133e+06	3.84774e+06	1.36049e+06	4.78457e+06	1.5977e+06	1.73992e+06	1.60524e+06	2.01642e+06	2.02128e+06	1.67987e+06	9.39168e+06	2.36377e+06	2.49202e+06	2.28614e+06	2.85426e+06	2.40828e+06
M129T40	129.102	40	0.7	5.30176e+06	5.7959e+06	4.78324e+06	6.02946e+06	5.03212e+06	4.08739e+06	4.86342e+06	7.27928e+06	6.93027e+06	6.32557e+06	4.90535e+06	6.50752e+06	4.56012e+06	3.5546e+06	5.0723e+06	5.59794e+06	6.37579e+06	6.20283e+06	6.73621e+06	6.99626e+06	5.04782e+06	4.04479e+06	4.02893e+06	5.21494e+06	5.63197e+06	6.59973e+06	3.94024e+06	4.86416e+06	6.00992e+06	5.34096e+06	4.77996e+06	5.896e+06	6.04029e+06	5.0351e+06	2.72733e+06	2.39623e+06	5.72558e+06	5.68767e+06	6.18071e+06	3.43825e+06	4.90883e+06	5.10276e+06	5.7178e+06	5.59365e+06	5.65058e+06
M129T417	129.066	416.9	6.9	1.6645e+07	865311	2.69784e+07	7.43468e+06	3.58737e+06	2.01543e+07	2.76034e+06	8.47178e+06	1.6255e+06	1.94044e+07	7.93114e+06	9.36595e+06	3.13704e+07	5.91479e+06	1.06769e+06	3.3199e+07	7.06532e+06	1.03869e+07	2.12066e+07	1.15986e+06	2.83047e+07	1.84794e+07	9.69507e+06	3.32823e+07	1.1922e+06	1.72106e+07	7.57385e+06	969727	6.81337e+06	4.32789e+06	2.62661e+07	943879	1.24409e+07	788384	1.24138e+06	4.92836e+06	1.70909e+07	1.15947e+07	1.37818e+07	973154	9.20018e+06	9.23657e+06	2.19613e+07	1.19379e+06	1.23876e+06
M129T432	129.066	431.6	7.2	839834	8.8764e+06	8.99225e+06	2.7249e+06	1.44e+07	2.29855e+06	1.07065e+07	8.83354e+06	1.4928e+07	8.09512e+06	2.75927e+06	8.1507e+06	2.87315e+06	2.98896e+06	1.07757e+07	2.67985e+06	1.13354e+07	8.00097e+06	9.17385e+06	1.26077e+07	2.5169e+06	1.06247e+07	1.90166e+07	2.60951e+06	1.46754e+07	2.38241e+06	2.44029e+06	6.24187e+06	4.89154e+06	2.39383e+06	2.42634e+06	2.42782e+06	2.31363e+06	1.30589e+07	1.62851e+07	6.86441e+06	9.23666e+06	1.05591e+07	1.13102e+07	1.44249e+07	2.46737e+07	8.20826e+06	2.29028e+06	2.13658e+06	9.77557e+06
M129T446	129.066	446.4	7.4	2.5233e+06	9.21938e+06	8.88161e+06	2.2342e+07	4.03153e+06	2.74954e+06	1.32628e+07	5.0862e+06	1.07871e+07	1.01793e+07	1.19301e+07	9.87697e+06	2.74797e+06	2.67593e+06	1.03698e+07	2.5045e+06	9.73752e+06	1.53001e+07	6.34026e+06	1.02108e+07	2.39698e+06	7.11003e+06	2.38823e+06	2.55134e+06	2.37359e+06	6.78419e+06	1.30111e+07	1.08991e+07	9.82296e+06	2.28927e+06	2.22227e+06	2.35756e+06	1.97195e+07	8.69806e+06	2.27535e+06	6.78785e+06	8.5593e+06	1.0839e+06	6.20615e+06	4.32637e+06	2.78592e+06	7.17259e+06	2.18352e+06	2.41056e+07	2.88606e+06
M129T48	129.066	48.5	0.8	7.05892e+06	8.19949e+06	8.36042e+06	7.34795e+06	7.02509e+06	1.06581e+07	8.67696e+06	8.2036e+06	7.24207e+06	8.35894e+06	7.86617e+06	7.38004e+06	5.9414e+06	7.24153e+06	7.44277e+06	7.93671e+06	8.41555e+06	9.04107e+06	6.11836e+06	7.48472e+06	8.34705e+06	5.73081e+06	5.44274e+06	5.32609e+06	8.81893e+06	8.75757e+06	7.57799e+06	6.44419e+06	6.73396e+06	6.96141e+06	6.46821e+06	7.98235e+06	8.71088e+06	7.6005e+06	7.18336e+06	4.89345e+06	6.37308e+06	7.82477e+06	1.10855e+07	7.20095e+06	7.03269e+06	6.94275e+06	2.27045e+06	7.683e+06	8.13213e+06
M129T66	129.055	65.5	1.1	4.06223e+06	1.66712e+06	579788	6.5486e+06	500478	1.77689e+06	7.73404e+06	1.50179e+07	658252	1.68446e+06	1.92206e+06	1.63739e+06	628845	1.65306e+06	4.11889e+06	7.17521e+06	7.16696e+06	2.08643e+06	1.77845e+07	597692	2.19215e+06	1.20657e+07	1.02536e+07	2.0095e+06	2.32219e+06	2.2108e+06	8.52604e+06	9.95577e+06	7.85527e+06	1.16543e+06	2.04178e+07	2.43943e+06	2.29101e+06	3.62968e+07	5.56206e+06	2.40948e+06	2.22074e+06	2.51021e+06	1.45335e+07	2.69792e+06	3.90291e+06	3.37197e+06	1.23029e+07	1.02831e+07	2.65368e+06
M130T173	130.159	172.8	2.9	8.38928e+07	5.75656e+07	5.78929e+07	6.32021e+07	5.96847e+07	4.57528e+07	5.68132e+07	5.57667e+07	5.38005e+07	6.63127e+07	1.02369e+08	3.12493e+07	7.08915e+07	5.77734e+07	9.53032e+07	6.96046e+07	4.8784e+07	7.2367e+07	5.52159e+07	4.23162e+07	6.38812e+07	6.74135e+07	6.45096e+07	6.50094e+07	5.10969e+07	5.42312e+07	5.44629e+07	5.753e+07	5.18087e+07	4.69544e+07	5.80496e+07	5.81191e+07	5.566e+07	5.44285e+07	7.17839e+07	3.06934e+07	5.01064e+07	5.74054e+07	6.04141e+07	1.72032e+08	7.0176e+07	6.39548e+07	6.16115e+07	6.4381e+07	5.04612e+07
M130T33	129.979	32.8	0.5	1.55503e+06	2.02598e+06	840282	568133	750311	802021	707824	746997	667850	1.74973e+06	504854	493506	719822	474228	1.82158e+06	1.81392e+06	522484	617959	484846	623709	2.10789e+06	529116	1.78515e+06	2.52724e+06	619879	485360	2.21747e+06	1.85112e+06	481648	442651	304896	2.35512e+06	481866	2.19453e+06	799143	1.72744e+06	554827	554779	3.07313e+06	2.46572e+06	1.27461e+06	1.55307e+06	2.05044e+06	1.98489e+06	2.32246e+06
M130T38	130.017	38.4	0.6	2.02053e+07	1.97049e+07	2.44481e+07	2.53937e+07	1.99371e+07	1.89529e+07	1.69828e+07	1.56829e+07	1.85447e+07	1.78749e+07	1.8191e+07	2.17647e+07	2.14349e+07	2.20837e+07	2.00134e+07	1.78347e+07	1.85641e+07	2.14604e+07	2.62584e+07	1.74349e+07	1.71914e+07	2.29066e+07	1.66474e+07	2.60521e+07	2.173e+07	2.02916e+07	1.93256e+07	2.02738e+07	1.8874e+07	2.14494e+07	2.34681e+07	2.6581e+07	2.95729e+07	1.93763e+07	1.81772e+07	1.20962e+07	1.89921e+07	1.9554e+07	2.34157e+07	2.21865e+07	1.7978e+07	1.84902e+07	2.09851e+07	2.14497e+07	2.26443e+07
M130T40	130.086	40	0.7	7.70261e+07	9.43638e+07	6.67343e+07	8.9672e+07	7.5708e+07	7.19247e+07	7.66668e+07	1.1491e+08	1.06575e+08	9.64547e+07	8.19191e+07	9.67531e+07	7.23759e+07	5.82054e+07	7.82731e+07	9.33211e+07	9.49026e+07	9.16138e+07	9.46033e+07	1.10782e+08	8.2369e+07	6.60378e+07	7.3523e+07	7.68954e+07	8.96923e+07	9.91432e+07	6.61213e+07	8.06892e+07	9.07271e+07	8.12116e+07	7.97165e+07	9.45488e+07	9.4233e+07	7.61741e+07	5.47664e+07	4.4047e+07	8.56718e+07	8.9379e+07	9.35806e+07	5.82162e+07	7.48154e+07	7.5437e+07	8.63027e+07	8.58939e+07	1.39465e+08
M130T417	130.159	416.5	6.9	1.01652e+07	1.35087e+07	2.53499e+06	2.45933e+06	2.26833e+06	1.31266e+07	1.27784e+07	4.52791e+07	1.01224e+07	2.2483e+06	1.13089e+07	1.05204e+06	3.81289e+07	8.24549e+06	1.67074e+06	1.3599e+07	1.62343e+06	1.37232e+07	1.74468e+06	1.07856e+07	1.44648e+06	7.19306e+06	1.32787e+06	9.3711e+06	3.54929e+07	1.30796e+07	3.1547e+06	1.55106e+07	8.33047e+07	1.65392e+07	4.75802e+07	1.91981e+07	3.00566e+07	2.41334e+06	7.09792e+06	3.02377e+07	1.85839e+07	5.8128e+06	1.59704e+07	1.00275e+07	1.62107e+07	1.19019e+07	1.95463e+06	7.46742e+07	1.78565e+07
M130T419	130.061	419.2	7	5.34228e+06	1.68311e+07	1.88279e+07	6.06782e+06	1.26073e+06	6.04429e+06	6.11063e+06	7.04533e+06	1.04015e+07	2.17187e+07	5.72784e+06	5.81346e+06	900190	1.94156e+07	8.48739e+06	8.153e+06	3.01192e+07	1.45199e+07	5.82785e+06	1.99656e+07	2.36159e+06	1.65904e+07	2.07548e+07	1.14228e+07	2.73297e+07	3.59313e+06	9.49501e+06	3.19378e+07	1.64784e+07	5.32416e+06	1.37856e+07	8.58707e+06	9.59211e+06	5.87958e+06	1.10716e+07	2.16462e+07	1.69536e+07	2.7372e+06	1.72679e+06	1.69726e+07	716467	1.40839e+06	6.6413e+06	1.50183e+07	9.80326e+06
M130T430	130.159	430.4	7.2	2.29059e+06	2.79863e+07	5.62647e+06	7.27949e+06	2.53524e+06	2.4372e+06	2.57036e+06	2.50997e+06	1.91402e+07	2.63955e+07	1.07903e+07	2.30838e+07	6.05478e+06	5.16633e+06	7.53863e+06	2.50888e+06	2.55289e+06	1.00023e+07	1.34741e+07	2.07453e+06	9.52749e+06	3.65546e+07	2.76179e+06	5.3976e+06	1.54732e+07	2.6961e+06	3.76565e+06	1.98286e+07	2.78955e+06	2.73836e+06	2.73994e+06	2.83355e+06	2.13726e+07	2.79989e+06	2.96847e+07	2.74696e+06	2.15802e+06	2.67997e+06	1.07888e+07	1.77682e+07	2.66691e+06	1.75944e+07	7.45904e+06	2.87813e+06	1.76043e+07
M130T432	130.061	432	7.2	1.92043e+06	1.30466e+07	1.05608e+07	1.28853e+07	6.12089e+06	8.42175e+06	7.14536e+06	9.48286e+06	2.02076e+06	2.3394e+06	1.90824e+06	952014	7.42036e+06	1.12197e+07	730888	8.66009e+06	1.80994e+06	1.85811e+06	1.16986e+07	1.88749e+06	6.54091e+06	1.91709e+06	1.74016e+06	3.07072e+06	1.81827e+06	1.79434e+06	6.63522e+06	1.76055e+06	1.84762e+06	1.05451e+07	6.5324e+06	950071	4.79794e+06	828149	3.7329e+06	1.71935e+06	1.75464e+06	3.29229e+06	7.90668e+06	1.76507e+06	1.78155e+07	8.58616e+06	1.67071e+06	1.76798e+06	1.69743e+06
M130T446	130.159	445.9	7.4	1.32813e+07	9.68578e+06	3.18638e+07	1.58753e+07	5.00864e+06	3.18254e+07	2.50444e+07	5.06921e+06	2.27505e+07	1.10046e+07	1.7734e+07	1.58541e+07	3.28181e+07	2.80904e+07	1.75529e+07	3.14423e+07	4.59958e+07	1.13283e+07	1.11165e+07	1.13065e+07	1.52282e+07	8.97789e+06	3.35403e+07	2.33582e+07	1.74246e+07	2.93456e+07	2.26023e+07	1.4382e+07	5.51803e+06	4.5227e+07	5.46499e+06	4.49686e+07	1.92349e+07	3.84447e+07	1.33948e+07	1.91094e+07	2.7381e+07	4.48099e+07	1.69875e+07	1.18225e+07	1.27234e+07	1.59574e+07	8.95142e+06	7.88209e+06	7.90952e+06
M130T447	130.061	446.7	7.4	1.45903e+07	9.42843e+06	816875	1.25639e+06	1.00032e+07	5.92204e+06	7.25165e+06	809649	1.02957e+07	7.33133e+06	1.19041e+07	8.52233e+06	9.21175e+06	2.74029e+06	1.04715e+07	7.49948e+06	1.15403e+06	1.32536e+06	7.07286e+06	1.42405e+06	4.3441e+06	2.98538e+06	561063	3.33018e+06	5.29843e+06	1.46596e+07	6.11054e+06	1.72281e+06	897845	4.90652e+06	1.00524e+07	1.24815e+07	9.75502e+06	8.42119e+06	6.68639e+06	1.30905e+06	1.07813e+07	5.7618e+06	7.07376e+06	7.802e+06	5.08081e+06	1.79207e+06	695065	4.37931e+06	2.64988e+06
M130T49	130.05	49.1	0.8	1.32998e+08	2.1974e+08	1.7633e+08	1.86281e+08	1.29664e+08	1.56469e+08	1.38147e+08	1.34662e+08	1.47803e+08	1.08782e+08	1.7011e+08	9.44242e+07	1.22662e+08	2.19249e+08	1.30294e+08	1.21916e+08	1.21869e+08	1.38759e+08	1.49389e+08	1.22395e+08	1.57507e+08	1.86199e+08	1.8061e+08	1.8391e+08	1.62226e+08	2.04805e+08	1.58348e+08	1.19329e+08	1.78288e+08	1.57462e+08	2.02784e+08	1.80831e+08	2.02264e+08	2.13172e+08	1.084e+08	1.7266e+08	1.18871e+08	1.75673e+08	1.66105e+08	2.82242e+08	1.50362e+08	1.65098e+08	1.59345e+08	1.68409e+08	1.73035e+08
M130T52	130.086	52	0.9	4.38724e+07	4.2471e+07	4.36847e+07	4.60221e+07	3.96699e+07	3.59414e+07	4.35385e+07	5.21938e+07	4.9023e+07	5.21177e+07	3.98696e+07	6.07119e+07	4.73289e+07	4.78046e+07	4.67808e+07	5.03905e+07	4.84381e+07	4.85565e+07	5.10534e+07	5.11074e+07	5.16417e+07	4.09345e+07	3.80159e+07	5.34401e+07	4.70098e+07	5.84677e+07	4.57385e+07	4.72099e+07	4.15211e+07	3.89184e+07	4.7261e+07	5.08362e+07	4.83032e+07	4.20932e+07	2.79875e+07	3.38359e+07	4.38928e+07	5.24474e+07	5.56007e+07	4.0288e+07	4.16051e+07	4.48997e+07	4.75353e+07	4.95581e+07	4.23015e+07
M130T59	130.05	59.2	1	8.40825e+07	1.09699e+08	1.08829e+08	1.03274e+08	8.66915e+07	1.16513e+08	8.78556e+07	9.04464e+07	7.94321e+07	5.94605e+07	8.78699e+07	7.6161e+07	2.14243e+07	1.63319e+08	8.34936e+07	7.25785e+07	6.91599e+07	1.91954e+07	2.34243e+07	7.17993e+07	1.16502e+08	2.93445e+07	2.64141e+07	1.08243e+08	9.43219e+07	1.21356e+08	1.01966e+08	9.21954e+07	1.12912e+08	1.14282e+08	1.25702e+08	1.08579e+08	1.20162e+08	1.31754e+08	9.30222e+07	6.9017e+07	1.05134e+08	1.02456e+08	2.23328e+07	3.39944e+07	7.86274e+07	2.19698e+07	1.11207e+08	1.15691e+08	1.14798e+08
M131T173	131.162	172.7	2.9	3.736e+06	2.43308e+06	2.83718e+06	4.8768e+06	5.70798e+06	3.99346e+06	4.86121e+06	1.51311e+06	3.94246e+06	1.70071e+06	8.44381e+06	4.79772e+06	6.05291e+06	4.92593e+06	7.98917e+06	3.18708e+06	1.6971e+06	5.9013e+06	4.62962e+06	1.04242e+06	2.7902e+06	5.20276e+06	5.09858e+06	5.90198e+06	3.05499e+06	4.67531e+06	1.74835e+06	2.51437e+06	3.84128e+06	1.94242e+06	4.45739e+06	2.09469e+06	1.0373e+06	2.90364e+06	3.64059e+06	2.0261e+06	3.59423e+06	2.2993e+06	3.68033e+06	9.61145e+06	5.04849e+06	4.05056e+06	3.78105e+06	1.76753e+06	5.42187e+06
M131T266	131.049	265.5	4.4	1.92311e+06	1.09469e+06	464467	1.20618e+06	332797	166406	1.23822e+06	284939	1.11325e+06	2.77732e+06	612425	1.94411e+06	2.92337e+06	1.9047e+06	380206	3.34823e+06	3.48554e+06	1.863e+06	666153	548149	2.53271e+06	3.11468e+06	3.20815e+06	3.06869e+06	5.87141e+06	2.66107e+06	3.09451e+06	2.70855e+06	4.03695e+06	355196	3.08271e+06	2.65275e+06	2.58009e+06	2.43375e+06	5.04266e+06	541022	1.61263e+06	3.3503e+06	3.36373e+06	2.37254e+06	637905	1.8563e+06	2.56145e+06	2.37146e+06	2.70288e+06
M131T33	130.966	33.1	0.6	6.36822e+06	6.16172e+06	5.87994e+06	5.34717e+06	5.56704e+06	5.61522e+06	4.98125e+06	5.21137e+06	4.99134e+06	5.38083e+06	4.92906e+06	5.21765e+06	6.01e+06	5.94864e+06	5.4761e+06	5.82176e+06	6.14645e+06	5.99192e+06	6.45962e+06	6.48289e+06	6.96224e+06	6.6962e+06	7.3521e+06	7.04029e+06	7.39887e+06	7.38267e+06	7.31096e+06	7.27443e+06	7.6895e+06	7.03542e+06	7.3228e+06	7.20333e+06	6.82638e+06	6.89395e+06	7.40213e+06	8.17805e+06	7.65105e+06	7.39849e+06	7.37512e+06	7.24045e+06	9.60526e+06	8.25474e+06	7.48076e+06	7.75942e+06	7.25896e+06
M131T37	130.602	37	0.6	48706	334971	10017.4	598050	111939	2.17176e+06	1.82672e+06	1.16497e+06	116527	330962	1.06976e+06	165491	101792	7.5663e+06	556882	1.01315e+06	112898	174769	70952	77589.9	107023	409397	79561.2	579857	394944	1.22452e+06	3.33996e+06	745765	613800	813848	725121	153585	342908	193391	10260.1	24177.3	178639	60655.2	157748	2.75698e+06	141474	470446	1.16691e+06	972983	681523
M131T40	131.09	40	0.7	4.96755e+06	6.05568e+06	3.95071e+06	5.52718e+06	4.93403e+06	4.27865e+06	4.80116e+06	7.10834e+06	6.20277e+06	5.61991e+06	5.06058e+06	5.82624e+06	4.94861e+06	3.52926e+06	4.76867e+06	5.38569e+06	6.19151e+06	5.69137e+06	6.0472e+06	6.76163e+06	4.91243e+06	4.07415e+06	3.85852e+06	4.64033e+06	5.17858e+06	6.20005e+06	4.21465e+06	4.95107e+06	5.44527e+06	4.74569e+06	4.924e+06	5.86279e+06	5.65036e+06	4.38039e+06	2.72839e+06	2.72092e+06	5.52658e+06	5.96455e+06	5.76889e+06	3.43034e+06	4.7337e+06	4.5217e+06	5.32461e+06	4.71828e+06	5.79532e+06
M131T49	131.053	49.1	0.8	5.64306e+06	1.13392e+07	8.89715e+06	8.42924e+06	6.04596e+06	7.1273e+06	7.43168e+06	6.09428e+06	7.03237e+06	4.19136e+06	8.79736e+06	2.83612e+06	4.81245e+06	1.12296e+07	5.50622e+06	6.19785e+06	6.55402e+06	6.19501e+06	7.16892e+06	5.96524e+06	8.02871e+06	8.34564e+06	8.42153e+06	1.07175e+07	7.2662e+06	1.01622e+07	8.11228e+06	1.24971e+06	8.80983e+06	7.89864e+06	1.07126e+07	8.44407e+06	1.02883e+07	1.13812e+07	3.63786e+06	8.54144e+06	4.6228e+06	1.239e+07	8.281e+06	1.42699e+07	6.79076e+06	8.30474e+06	1.23181e+07	7.67892e+06	8.93826e+06
M131T61	131.049	61.4	1	1.10585e+07	1.44554e+07	1.02438e+07	1.27304e+07	1.06716e+07	1.15272e+07	1.14579e+07	1.37921e+07	1.30053e+07	1.31104e+07	1.27108e+07	1.42947e+07	1.19682e+07	9.6431e+06	1.23272e+07	1.31443e+07	1.28523e+07	1.32261e+07	1.57266e+07	1.62477e+07	1.16852e+07	8.64637e+06	7.83448e+06	1.1831e+07	1.3909e+07	1.25804e+07	9.53795e+06	1.18362e+07	1.15505e+07	9.73197e+06	1.00532e+07	1.17249e+07	1.2734e+07	9.6164e+06	7.8738e+06	4.8705e+06	1.11674e+07	1.0984e+07	1.29483e+07	7.13201e+06	1.23389e+07	1.12424e+07	2.66631e+06	1.16287e+07	1.14974e+07
M131T78	131.049	78	1.3	2.92488e+06	5.44096e+06	6.08303e+06	7.24458e+06	1.07377e+07	4.02106e+06	2.12742e+06	1.25058e+07	1.01364e+07	1.2586e+07	6.12221e+06	7.83439e+06	1.46831e+07	8.08608e+06	2.48574e+06	6.99356e+06	8.95305e+06	6.32252e+06	2.8955e+06	5.0386e+06	8.44311e+06	5.19348e+06	5.24893e+06	6.0952e+06	2.34311e+06	7.20555e+06	2.03536e+06	4.93472e+06	9.11237e+06	5.68594e+06	1.69327e+06	8.56606e+06	1.09391e+07	9.11579e+06	1.43032e+06	1.83104e+06	2.11422e+06	2.06667e+06	6.53233e+06	1.29761e+06	7.79734e+06	1.39193e+06	7.92785e+06	6.56245e+06	9.9212e+06
M132T127	132.1	127	2.1	1.39476e+08	1.19438e+08	1.04176e+08	4.22497e+07	1.80626e+08	4.41397e+07	1.17016e+08	4.86835e+07	4.9472e+07	4.52522e+07	1.08085e+08	8.2672e+07	7.96696e+07	1.15434e+08	1.3817e+08	5.00467e+07	5.10361e+07	1.0865e+08	5.37807e+07	5.61454e+07	1.01582e+07	9.5848e+07	4.44579e+07	8.77146e+07	2.56343e+08	2.1149e+08	1.99088e+08	1.09498e+08	1.04994e+08	1.89728e+08	4.77719e+07	8.89679e+07	8.47719e+07	1.39786e+08	1.10532e+08	1.19407e+08	2.91796e+08	1.77455e+08	4.65162e+07	5.25184e+07	5.93291e+07	3.77368e+07	4.4547e+07	9.04841e+07	9.25546e+07
M132T166	132.1	166.2	2.8	2.20186e+08	1.86712e+08	8.15551e+07	7.25786e+07	1.42832e+08	1.37794e+08	4.39445e+07	4.77391e+07	6.88831e+07	4.37349e+07	7.38684e+07	8.8607e+07	5.41095e+07	4.172e+07	4.14493e+07	4.93084e+07	4.93592e+07	1.95192e+08	5.00018e+07	5.35808e+07	7.5041e+07	8.48929e+07	1.00924e+08	4.06046e+07	1.13626e+08	9.05105e+07	3.19304e+08	1.07994e+08	9.90638e+07	4.79299e+07	4.62631e+07	1.87296e+08	4.54209e+07	1.05881e+08	6.80674e+07	1.12414e+08	4.39421e+07	9.3744e+07	4.47864e+07	7.23491e+07	5.45083e+07	3.64186e+07	4.42394e+07	4.08559e+07	4.29875e+07
M132T188	132.1	188.5	3.1	1.2667e+08	3.22169e+08	1.98689e+08	1.00741e+07	1.97632e+08	1.07606e+08	4.04202e+08	1.415e+09	7.97223e+07	1.3669e+09	2.25156e+08	8.78872e+07	8.47224e+07	1.85596e+08	1.71096e+08	1.20974e+09	1.05716e+09	5.69481e+07	3.78053e+08	1.0077e+07	1.96173e+08	1.04268e+08	2.12911e+08	8.36006e+07	3.50976e+08	1.98989e+08	1.09639e+08	3.25005e+08	3.11178e+08	3.80784e+08	1.47711e+09	1.66843e+07	1.69231e+08	1.85701e+08	1.79563e+08	1.55015e+08	4.97958e+08	8.28575e+07	1.39929e+09	1.14941e+08	8.26443e+07	2.39994e+07	1.09288e+09	1.88653e+08	6.08571e+06
M132T205	132.1	204.9	3.4	3.55284e+07	3.20648e+07	2.90002e+07	1.80743e+08	3.13412e+07	1.89656e+08	3.37844e+07	3.69747e+07	5.09149e+07	3.3062e+07	8.42661e+07	7.57367e+07	9.4421e+07	3.22506e+07	3.34043e+07	3.85783e+07	1.15117e+08	3.98481e+07	4.02218e+07	1.89467e+08	3.98032e+07	3.31207e+07	3.75973e+07	7.98617e+07	3.86157e+07	1.20468e+08	1.08237e+07	3.59438e+07	3.6859e+07	1.10249e+07	2.89577e+07	1.07005e+08	3.78464e+07	5.84879e+07	3.37101e+07	2.09772e+08	3.37027e+07	9.68163e+07	1.3542e+08	5.31704e+07	4.39345e+07	5.96921e+07	3.37405e+07	3.38139e+07	8.93341e+07
M132T237	132.1	236.8	3.9	5.07284e+07	2.27256e+08	4.81976e+07	8.01049e+07	7.67621e+07	1.16474e+08	1.17558e+08	8.56244e+07	1.66106e+08	1.3477e+08	6.10946e+07	2.81477e+08	2.0974e+08	2.35502e+08	5.60338e+07	1.04988e+08	2.55992e+08	1.54565e+08	6.32862e+07	2.00944e+08	1.07099e+08	1.30467e+08	2.05003e+08	5.64715e+07	1.85829e+08	2.30934e+08	1.63856e+08	2.09958e+08	6.06045e+07	2.21776e+08	1.22533e+07	4.53975e+07	1.62522e+08	2.12291e+08	1.59979e+08	1.21474e+08	5.47772e+07	1.25795e+08	1.08346e+08	1.00862e+07	5.50306e+07	4.36045e+07	8.08884e+07	8.09634e+07	5.72337e+07
M132T262	132.1	262.2	4.4	1.00379e+08	7.79336e+07	8.66402e+07	1.09858e+08	8.00481e+07	8.82691e+07	8.74917e+07	7.35637e+07	5.17732e+07	8.2302e+07	6.12744e+07	5.06338e+07	8.2221e+07	1.62912e+08	4.82358e+07	5.28164e+07	1.01066e+08	1.72654e+08	1.14329e+08	3.2406e+08	6.90239e+07	1.60598e+08	5.98876e+07	1.98479e+07	2.76907e+08	1.12221e+08	2.40416e+08	1.7421e+08	1.36601e+08	1.49359e+08	2.82967e+08	1.59677e+08	7.28457e+07	1.34498e+08	7.84694e+07	6.34998e+07	2.9391e+08	2.48792e+08	1.05635e+08	2.24271e+07	5.97036e+07	7.93934e+07	1.46988e+08	4.87604e+07	7.74427e+07
M132T277	132.1	276.5	4.6	1.57502e+07	8.07365e+07	3.13969e+07	3.24377e+07	3.15061e+07	3.30122e+07	5.02058e+07	9.43704e+07	3.66389e+07	8.13425e+07	9.04451e+06	1.52329e+08	6.66303e+07	1.07283e+08	6.57977e+07	6.9656e+07	4.70933e+07	1.0707e+08	1.06797e+08	4.07636e+07	8.13429e+07	1.42716e+08	1.14805e+07	8.72631e+07	1.8348e+08	7.89443e+07	1.91679e+08	1.28053e+08	3.57783e+07	3.69519e+07	3.61893e+07	3.6739e+07	9.56511e+07	3.50004e+07	5.42849e+07	3.23789e+07	3.31419e+07	1.06837e+08	6.64564e+07	8.38918e+07	1.84643e+07	2.69816e+07	3.22369e+07	5.83549e+07	6.95313e+07
M132T290	132.1	290.2	4.8	8.28882e+07	4.05281e+07	6.68792e+07	6.96684e+07	6.91201e+06	1.69053e+08	1.0791e+08	7.97171e+07	9.33328e+07	9.72953e+07	5.70987e+07	5.50486e+07	3.75229e+07	1.05415e+08	9.44644e+07	1.44747e+08	1.43395e+08	6.90295e+07	1.49807e+08	1.28782e+08	1.06623e+08	7.16563e+07	1.06557e+08	1.37787e+08	1.07611e+07	1.08563e+07	1.57759e+08	8.49076e+07	8.86915e+07	1.69112e+08	1.37287e+08	1.14667e+08	1.72561e+08	8.28688e+07	4.77726e+07	1.25969e+08	1.19292e+08	9.12222e+06	2.44143e+07	8.45034e+07	7.91068e+07	2.01536e+08	9.51364e+07	5.93408e+07	2.68108e+08
M132T301	132.1	300.8	5	6.87556e+07	1.36963e+07	8.38095e+07	7.13236e+07	2.65423e+07	2.67154e+07	7.5578e+07	6.13241e+07	3.24549e+07	3.17358e+07	1.19525e+08	3.26328e+07	1.74936e+08	2.92258e+07	4.79303e+07	3.36979e+07	1.07296e+08	8.16279e+07	3.36244e+07	6.82103e+07	8.12497e+07	7.09268e+07	7.01239e+07	3.01561e+07	3.26496e+07	3.1344e+07	3.15263e+07	1.23482e+08	5.28417e+07	3.09812e+07	3.06355e+07	8.35779e+07	3.08724e+07	2.02329e+07	1.09879e+08	2.75859e+07	2.85726e+07	3.0364e+07	1.07541e+08	2.81439e+07	2.18328e+07	2.32909e+07	8.91535e+07	4.41773e+07	2.84193e+07
M132T310	132.1	309.8	5.2	8.65343e+07	8.51851e+07	1.19076e+08	1.29939e+08	2.5013e+07	4.69723e+07	6.92626e+07	1.06962e+08	1.95857e+08	1.70651e+08	4.99884e+07	1.81086e+08	1.01706e+08	1.27541e+08	7.91801e+07	1.43164e+08	1.19639e+08	1.16326e+08	8.88685e+07	3.70495e+08	3.12278e+07	4.28026e+07	6.8894e+07	8.43555e+07	1.20613e+08	4.79935e+07	2.52419e+08	4.50908e+07	8.90673e+07	1.71236e+08	1.62742e+08	7.97426e+07	6.90113e+07	1.01728e+08	4.23377e+07	2.84017e+08	1.54694e+08	2.01141e+07	1.70388e+08	4.1837e+07	8.74792e+07	1.49557e+08	6.29649e+07	4.2335e+07	4.23491e+07
M132T326	132.1	326.5	5.4	9.73178e+07	6.91424e+07	9.55818e+07	1.22367e+08	3.80908e+07	2.90938e+08	3.72127e+07	1.59206e+08	2.09154e+08	7.81983e+07	1.10134e+08	9.87826e+06	4.11425e+07	7.75954e+07	1.28076e+08	8.13064e+07	3.54957e+07	1.03957e+08	1.70638e+08	4.61667e+07	7.77503e+07	8.25518e+07	1.04512e+08	1.43578e+08	1.06585e+08	6.90929e+07	4.56337e+07	1.70815e+08	1.32127e+08	1.08293e+08	9.4748e+07	8.52472e+07	1.1222e+08	4.15569e+07	5.22569e+07	1.05425e+08	9.0175e+07	7.64649e+06	1.05628e+08	7.53917e+07	3.89478e+07	1.72658e+08	9.35983e+07	1.08672e+08	8.3436e+07
M132T33	131.974	32.7	0.5	1.56129e+07	1.4627e+07	1.39989e+07	1.33122e+07	1.29984e+07	1.41586e+07	1.28889e+07	1.26093e+07	1.22113e+07	1.15845e+07	1.0487e+07	1.0066e+07	1.07158e+07	1.08254e+07	9.97529e+06	1.05201e+07	1.07518e+07	9.96153e+06	1.017e+07	1.04194e+07	1.00138e+07	1.00807e+07	1.09171e+07	9.44819e+06	1.00261e+07	9.55632e+06	1.06463e+07	9.71892e+06	1.00955e+07	9.66762e+06	1.03484e+07	1.0011e+07	8.75351e+06	9.9962e+06	1.05226e+07	1.17714e+07	1.00957e+07	1.06421e+07	9.15359e+06	9.05286e+06	2.03277e+07	1.80541e+07	9.06061e+06	9.79876e+06	9.43229e+06
M132T343	132.1	343.1	5.7	3.56267e+07	9.93774e+07	7.65759e+07	4.80325e+07	6.60468e+07	7.71265e+07	7.05654e+07	7.23322e+06	3.81794e+07	4.10809e+07	2.79221e+07	2.47664e+07	3.67685e+07	8.58083e+07	7.73608e+07	1.02436e+08	7.60901e+07	7.23195e+07	1.03031e+08	4.16636e+07	4.10506e+07	1.04325e+07	3.8081e+07	3.63947e+07	1.73192e+08	1.37375e+08	1.16816e+08	3.81192e+07	1.2222e+08	1.54416e+07	9.35262e+07	1.44905e+08	1.38944e+07	5.59001e+07	1.14011e+08	6.3592e+07	3.5859e+07	3.60705e+07	1.53758e+07	1.42368e+08	5.8886e+07	3.06463e+07	1.04837e+08	1.13542e+08	1.11985e+08
M132T350	132.1	350.1	5.8	9.70359e+07	2.65386e+07	2.64992e+07	1.65951e+07	9.55962e+07	1.21966e+08	9.70714e+07	2.77843e+07	7.53584e+07	2.77205e+07	2.84405e+07	5.72672e+07	4.23726e+07	2.91324e+07	2.86611e+07	2.90677e+07	2.84399e+07	3.06549e+07	3.09082e+07	1.02421e+08	8.09882e+07	4.08131e+07	1.57552e+08	8.1189e+07	2.88564e+07	3.04735e+07	2.85132e+07	1.30314e+08	2.97163e+07	7.02075e+07	7.53002e+07	5.26274e+07	2.93266e+07	2.93255e+07	9.12405e+06	2.72878e+07	2.07712e+08	1.5296e+08	2.78848e+07	4.22765e+07	7.36021e+07	2.94305e+07	2.69347e+07	2.23626e+07	2.807e+07
M132T357	132.1	356.9	5.9	5.29541e+07	7.71485e+07	3.65756e+07	5.15589e+07	2.80263e+07	2.89406e+07	2.99737e+07	1.2143e+08	6.14959e+07	4.05309e+07	6.6047e+07	3.04677e+07	3.91052e+07	3.17899e+07	6.46992e+07	1.05304e+08	1.30327e+08	7.8438e+07	6.55696e+07	3.47216e+07	6.84317e+07	8.94324e+06	3.02377e+07	1.17431e+08	1.13639e+08	1.09614e+08	3.21863e+07	7.95511e+07	6.723e+07	3.20825e+07	5.36921e+07	3.17964e+07	3.15177e+07	8.87043e+07	2.28759e+07	5.99943e+07	2.99653e+07	3.01778e+07	8.64127e+07	2.82269e+07	3.7377e+07	2.09966e+07	6.42717e+07	7.28614e+07	7.78451e+07
M132T364	132.1	364.1	6.1	2.32082e+07	7.30351e+07	8.66324e+06	7.29577e+07	7.241e+07	8.01956e+07	5.85905e+07	2.85025e+07	2.83996e+07	2.97311e+07	1.32426e+08	1.28146e+08	8.72014e+07	3.00424e+07	8.61297e+07	2.98701e+07	2.76735e+07	3.02398e+07	3.13051e+07	1.07538e+08	7.43426e+07	7.88756e+07	2.79808e+07	2.88378e+07	3.09867e+07	2.99148e+07	3.45932e+07	2.95348e+07	8.64685e+07	4.21251e+07	8.20111e+07	1.59193e+07	3.09722e+07	2.83023e+07	3.01059e+07	2.73806e+07	2.74368e+07	2.83553e+07	2.92947e+07	2.71182e+07	2.11049e+07	4.4919e+07	5.35834e+07	2.70392e+07	5.99184e+07
M132T374	132.1	374.1	6.2	1.60804e+07	3.05417e+07	7.2836e+07	1.99152e+07	5.83901e+07	3.68342e+07	4.05146e+07	8.14384e+07	6.84271e+07	8.19552e+06	3.79867e+07	4.00028e+07	6.58818e+07	1.90197e+08	4.58214e+07	1.26786e+08	6.53329e+07	8.02487e+07	1.01959e+08	9.74657e+07	7.60506e+07	1.01319e+08	1.29892e+08	7.66096e+07	7.79817e+07	9.90338e+07	1.21884e+08	1.16109e+08	6.40222e+07	6.63531e+07	7.56827e+07	1.09749e+08	9.64799e+07	1.71013e+08	6.0666e+07	1.7936e+08	2.06645e+08	2.06711e+08	9.63221e+06	2.53444e+08	7.18837e+07	3.08049e+07	4.35145e+07	8.29064e+07	1.00995e+08
M132T392	132.1	391.7	6.5	2.00498e+07	2.21524e+07	5.43959e+07	4.42298e+07	6.81197e+07	6.30625e+07	2.23493e+07	8.31808e+07	7.14426e+07	5.1358e+07	6.49806e+06	7.04434e+07	9.33972e+07	9.41677e+06	9.17036e+06	1.43632e+08	2.5313e+07	7.95898e+07	2.4991e+07	2.55041e+07	2.49409e+07	6.58917e+07	6.98672e+07	1.49905e+08	6.79305e+07	2.5117e+07	8.81675e+07	7.88482e+07	5.39258e+07	7.43486e+07	1.00091e+07	6.64891e+07	7.78787e+07	2.47924e+07	1.80646e+07	9.72205e+07	2.86755e+07	2.3815e+07	9.25441e+07	5.36357e+07	1.85771e+07	6.90044e+06	5.67989e+07	2.59894e+07	5.06172e+07
M132T407	132.1	406.7	6.8	4.27513e+07	6.71497e+07	5.38317e+07	1.11884e+08	8.49969e+07	8.3799e+07	6.17541e+07	1.18632e+08	8.52398e+07	8.60109e+07	4.74947e+07	7.61501e+07	8.21179e+07	1.04839e+08	2.10205e+08	3.09572e+07	8.72289e+07	6.07499e+07	1.10673e+08	1.1961e+08	2.40182e+08	8.37687e+06	9.78334e+07	7.8883e+06	9.13283e+07	8.40811e+07	6.37553e+07	1.42468e+07	6.98254e+07	9.99593e+07	7.48398e+07	1.55588e+07	8.50511e+06	1.65295e+08	1.00495e+07	8.45e+07	1.66059e+07	9.56087e+07	8.70465e+07	8.92387e+07	8.88233e+07	5.78483e+06	6.16751e+07	5.70098e+07	6.27752e+07
M132T419	132.1	419.5	7	5.73182e+07	4.97767e+07	7.10679e+07	3.81575e+07	5.9261e+07	5.15263e+06	4.94841e+07	2.14722e+07	1.89273e+07	2.391e+07	1.09024e+07	1.13556e+08	2.49632e+07	9.99908e+07	2.44168e+07	1.01281e+08	8.76698e+07	5.13682e+07	6.82219e+07	6.07299e+07	2.39919e+07	7.5576e+07	2.40978e+07	5.94925e+07	4.87007e+07	2.40096e+07	1.23215e+08	2.3646e+07	2.27385e+07	2.28197e+07	3.88789e+07	2.14597e+07	1.18398e+08	9.50329e+07	3.54374e+07	6.00907e+07	2.1196e+07	2.19666e+07	5.45731e+07	2.06214e+07	5.73834e+06	1.88938e+07	1.02174e+08	2.77033e+07	6.58677e+07
M132T431	132.1	431	7.2	2.38584e+07	2.48283e+07	8.24805e+07	5.22929e+07	7.10081e+07	1.00201e+08	2.52627e+07	8.63255e+06	7.84202e+07	9.87348e+07	3.80204e+07	3.22048e+07	4.98186e+07	2.73532e+07	5.74298e+07	2.5121e+07	2.57591e+07	5.88189e+07	7.49553e+07	2.81859e+07	2.56111e+07	9.58744e+07	4.33117e+07	2.60802e+07	1.00924e+07	2.62862e+07	4.39438e+07	2.46441e+07	2.50747e+07	4.10985e+07	9.00804e+07	6.56983e+07	2.50478e+07	2.97285e+07	3.66667e+07	4.9933e+07	1.77661e+08	2.541e+07	7.24264e+07	9.82611e+07	9.16103e+07	8.74967e+07	2.35056e+07	2.47212e+07	3.76285e+07
M132T443	132.1	442.9	7.4	3.41433e+07	2.04306e+07	2.61714e+07	2.42517e+07	2.10024e+07	2.00627e+07	8.35045e+07	5.54272e+07	2.29627e+07	2.23572e+07	5.50128e+07	4.19881e+07	5.22819e+07	2.74759e+07	2.22869e+07	8.77347e+07	1.50635e+07	4.73465e+07	3.18983e+07	1.34156e+07	8.13093e+07	4.6938e+07	5.72369e+06	9.66054e+07	3.7483e+07	1.14679e+08	6.7105e+07	4.86517e+06	4.7242e+07	3.64412e+07	4.54356e+07	2.95295e+07	2.05167e+07	3.93341e+07	3.91387e+07	5.10677e+07	2.03059e+07	1.1896e+08	2.00138e+07	1.23832e+07	2.11937e+07	2.20693e+07	7.30365e+07	5.25047e+07	3.48904e+07
M132T49_1	132.066	48.9	0.8	1.84003e+07	9.93126e+07	1.38019e+07	1.82157e+07	7.48225e+07	9.7311e+07	1.08151e+08	1.61812e+08	1.28147e+07	1.57452e+07	1.59946e+07	1.98869e+07	1.09819e+08	2.01219e+07	1.47367e+07	1.08551e+08	1.50618e+07	1.1354e+08	1.78658e+07	1.3572e+07	1.65846e+07	1.17102e+07	9.92499e+06	1.27868e+07	1.68453e+07	1.68492e+07	1.64341e+07	1.63605e+07	1.50405e+07	1.02304e+07	1.49726e+07	1.86053e+07	1.65953e+07	1.6921e+07	7.27977e+07	1.15396e+07	1.38553e+07	8.42111e+07	1.87885e+07	1.44543e+07	1.5129e+07	9.78676e+07	9.37703e+07	1.64911e+07	1.57179e+07
M132T49_2	132.077	48.5	0.8	3.85575e+08	3.57752e+08	3.84716e+08	3.47029e+08	2.7295e+08	3.52719e+08	4.10069e+08	6.00196e+08	3.55141e+08	3.52528e+08	3.4179e+08	4.01937e+08	4.25349e+08	3.3585e+08	4.14126e+08	4.18473e+08	3.09639e+08	4.30712e+08	3.40768e+08	3.71719e+08	2.70656e+08	2.26351e+08	1.97383e+08	2.53252e+08	3.16622e+08	2.46707e+08	3.13053e+08	2.4876e+08	2.54474e+08	2.85034e+08	8.11556e+08	4.2731e+08	3.46398e+08	3.69047e+08	2.73766e+08	3.35665e+08	3.35887e+08	3.19863e+08	3.26493e+08	4.21385e+08	3.44525e+08	3.55926e+08	3.53389e+08	3.7711e+08	3.77575e+08
M132T60	132.103	60.3	1	5.26251e+09	6.31138e+09	4.57437e+09	5.73706e+09	5.02199e+09	4.3469e+09	4.97295e+09	6.4768e+09	5.77583e+09	5.81948e+09	5.01015e+09	6.29308e+09	5.53795e+09	4.61381e+09	5.56273e+09	5.14339e+09	5.6767e+09	5.8719e+09	6.11911e+09	7.3864e+09	5.40272e+09	4.1377e+09	3.47055e+09	5.08114e+09	5.72437e+09	5.78799e+09	4.18162e+09	5.20127e+09	5.11085e+09	4.30514e+09	4.62757e+09	5.72824e+09	5.97781e+09	4.68175e+09	3.61706e+09	2.42755e+09	5.43137e+09	5.36094e+09	5.61877e+09	3.61322e+09	5.43894e+09	5.21987e+09	5.35094e+09	5.43215e+09	4.95085e+09
M132T62	132.066	61.7	1	2.41858e+07	5.51703e+07	3.48966e+06	3.40452e+06	2.02288e+07	2.26942e+07	2.42275e+07	5.19156e+07	1.65046e+07	1.77539e+07	2.19002e+07	2.90841e+06	2.53335e+07	1.60506e+07	2.14161e+07	5.46563e+07	2.20861e+07	5.32381e+07	2.09278e+07	1.85327e+07	1.95794e+07	1.82549e+07	1.56436e+07	1.81399e+07	2.07342e+07	2.304e+07	1.66247e+07	1.97209e+07	2.19904e+07	1.77637e+07	1.71527e+07	1.97212e+07	3.05807e+06	1.84483e+07	5.53825e+07	1.01956e+07	1.84587e+07	5.01833e+07	1.97702e+07	1.98093e+07	1.66273e+07	1.92808e+07	5.2543e+07	1.79502e+07	2.0331e+07
M132T65	132.077	65.3	1.1	9.66388e+07	9.67823e+07	8.7971e+07	9.97353e+07	7.34801e+07	6.79377e+07	1.5073e+09	1.24436e+08	8.46111e+07	7.60024e+07	7.14655e+07	1.18158e+08	1.0658e+08	9.16985e+07	9.20941e+07	1.0875e+08	1.71578e+09	1.76966e+09	8.8579e+07	7.18114e+07	1.62058e+09	1.25425e+09	1.04188e+09	1.49321e+09	7.03418e+07	1.68993e+09	8.08297e+07	1.54771e+09	1.5835e+09	1.26319e+09	2.13936e+08	1.14796e+08	8.39989e+07	8.5694e+07	1.07793e+09	7.60249e+07	6.85743e+07	1.49703e+09	6.89497e+07	1.06614e+08	9.15893e+07	1.01732e+08	1.6086e+09	7.48074e+07	9.36567e+07
M132T76	132.103	75.6	1.3	1.67075e+09	2.18242e+09	1.57367e+09	2.01198e+09	1.70328e+09	1.31774e+09	1.54592e+09	2.06102e+09	2.07688e+09	2.10047e+09	1.67506e+09	2.33317e+09	2.01144e+09	1.48409e+09	1.74528e+09	1.67986e+09	1.90771e+09	1.9758e+09	2.16858e+09	2.3226e+09	1.64742e+09	1.3291e+09	1.14732e+09	1.74045e+09	1.87909e+09	1.982e+09	1.2884e+09	1.6591e+09	1.65024e+09	1.45699e+09	1.39018e+09	1.84668e+09	2.01634e+09	1.50172e+09	1.14342e+09	4.55733e+08	1.64344e+09	1.65443e+09	1.85622e+09	1.1393e+09	1.65846e+09	1.60215e+09	1.67592e+09	1.74435e+09	1.60997e+09
M132T96	132.1	96.4	1.6	3.91833e+08	8.29143e+08	1.8123e+08	4.12399e+08	3.23474e+08	5.16398e+08	2.7385e+07	2.47966e+08	5.36386e+08	2.11306e+08	2.78005e+08	4.98744e+08	4.34436e+08	4.5562e+08	9.71329e+07	2.20487e+08	2.16602e+08	4.71267e+08	6.57117e+08	2.69637e+08	5.11415e+08	2.39869e+08	4.29804e+08	5.28216e+08	5.61454e+08	1.98121e+08	5.74196e+08	4.13571e+08	5.17014e+08	5.73126e+08	1.78876e+08	5.52646e+08	3.93353e+08	2.0072e+08	2.97053e+08	2.6646e+08	2.00157e+08	4.3522e+08	2.14227e+08	3.84709e+08	1.99567e+08	1.70449e+08	1.95133e+08	3.18156e+08	5.06464e+08
M133T317	133.104	316.7	5.3	2.45175e+06	2.5653e+06	2.25054e+06	2.68467e+06	2.58295e+06	2.92868e+06	2.43565e+06	3.11061e+06	3.13736e+06	2.66428e+06	2.9374e+06	2.7838e+06	2.82805e+06	2.69875e+06	2.57146e+06	9.76606e+06	1.23315e+07	1.72619e+07	1.28069e+07	1.37659e+07	8.24512e+06	1.18884e+07	9.70983e+06	2.54201e+06	1.68298e+07	2.70164e+06	9.2402e+06	2.51938e+06	2.68035e+06	9.09236e+06	9.10804e+06	1.17341e+07	1.49749e+07	7.69589e+06	8.33592e+06	9.5235e+06	1.327e+07	8.56635e+06	1.33417e+07	2.58048e+06	1.96078e+06	2.21134e+06	5.50809e+06	1.80009e+07	1.08608e+07
M133T334	133.104	333.5	5.6	2.36502e+06	2.05777e+06	2.33995e+06	2.58857e+06	2.20197e+06	2.50142e+06	2.36065e+06	2.18642e+06	3.01612e+06	2.39153e+06	2.96977e+06	2.33351e+06	2.30314e+06	2.35762e+06	2.25482e+06	1.02038e+07	8.80377e+06	2.19348e+06	3.26755e+06	8.83409e+06	1.23976e+07	764986	9.17448e+06	2.68175e+07	8.18448e+06	2.71506e+06	8.98082e+06	2.44162e+06	1.15365e+07	1.25229e+07	1.06256e+07	5.09162e+06	1.01566e+07	1.36655e+07	9.6172e+06	7.63391e+06	1.36808e+07	1.37088e+07	8.92582e+06	2.33023e+06	1.67837e+06	1.94228e+06	1.59748e+07	9.74203e+06	6.90528e+06
M133T350	133.104	349.7	5.8	1.57749e+06	1.75574e+06	1.64175e+06	1.83786e+06	1.74571e+06	2.03115e+06	1.80528e+06	1.92943e+06	1.89201e+06	1.73757e+06	1.69593e+06	1.76467e+06	1.86922e+06	1.72836e+06	1.98241e+06	1.06501e+07	9.58944e+06	1.33687e+06	1.01364e+07	2.08431e+06	1.16667e+06	2.16193e+07	3.61131e+06	3.41501e+06	5.60331e+06	2.02332e+06	1.02066e+07	1.06903e+07	8.08762e+06	1.04091e+06	4.23009e+06	1.88911e+06	7.99174e+06	1.19715e+07	6.84957e+06	8.10041e+06	2.97774e+06	7.02476e+06	6.82021e+06	1.68155e+06	1.22247e+06	1.34264e+06	844854	1.57811e+07	4.18852e+06
M133T363	133.104	363	6	1.18191e+06	1.35787e+06	1.48833e+06	1.41622e+06	1.3619e+06	1.40542e+06	1.43657e+06	1.57278e+06	1.62023e+06	1.81156e+06	1.64696e+06	1.73687e+06	1.65132e+06	1.79719e+06	1.47072e+06	7.54319e+06	8.52028e+06	1.10809e+06	8.79606e+06	1.17496e+07	1.28752e+07	1.55088e+06	9.97998e+06	4.79565e+06	8.89027e+06	1.53395e+06	7.26437e+06	1.0371e+07	8.50825e+06	983593	4.40373e+06	8.97492e+06	1.4343e+06	9.2092e+06	7.99094e+06	1.09096e+06	4.23033e+06	6.28488e+06	732812	1.38005e+06	1.13267e+06	1.239e+06	2.04905e+07	6.18387e+06	1.00762e+07
M133T375	133.104	375.2	6.3	1.13427e+06	1.47773e+06	1.32557e+06	1.43627e+06	1.74001e+06	1.59979e+06	1.20669e+06	1.37933e+06	1.46617e+06	1.64154e+06	1.53287e+06	1.45845e+06	1.62557e+06	1.60622e+06	1.67211e+06	5.91566e+06	1.49669e+06	5.89295e+06	5.17649e+06	9.49457e+06	4.33738e+06	1.02667e+07	8.88388e+06	3.84706e+06	5.33655e+06	1.62695e+06	1.3139e+06	1.36516e+07	6.55011e+06	3.49288e+06	7.70266e+06	1.51705e+06	7.48496e+06	6.94798e+06	8.89672e+06	949784	1.03226e+07	6.02418e+06	3.13828e+06	1.4851e+06	1.17646e+06	1.02472e+06	3.04914e+06	6.34819e+06	6.44614e+06
M133T40	133.097	40	0.7	9.68366e+07	1.27939e+08	7.84668e+07	1.17775e+08	9.407e+07	7.28319e+07	8.30053e+07	1.47385e+08	1.41474e+08	1.16814e+08	1.07771e+08	1.27598e+08	8.49276e+07	7.20795e+07	9.06333e+07	1.04563e+08	1.12519e+08	1.14554e+08	1.13291e+08	1.33579e+08	1.20915e+08	8.61041e+07	9.44414e+07	9.2422e+07	1.38574e+08	1.27363e+08	7.92617e+07	1.13699e+08	1.21024e+08	1.1571e+08	9.9186e+07	1.22836e+08	1.14787e+08	8.67485e+07	4.76972e+07	5.05834e+07	1.04499e+08	1.15851e+08	1.22444e+08	5.92954e+07	9.38777e+07	9.54868e+07	1.08289e+08	1.06218e+08	1.09967e+08
M133T442	133.104	442	7.4	1.03503e+06	1.06843e+06	1.11346e+06	1.10336e+06	1.18775e+06	1.11853e+06	1.15638e+06	1.25757e+06	1.11246e+06	1.24181e+06	1.07115e+06	1.20533e+06	1.12883e+06	1.21135e+06	1.16358e+06	9.44641e+06	1.09923e+07	4.61404e+06	5.99235e+06	4.41509e+06	6.36174e+06	7.10299e+06	918730	2.68371e+06	661165	1.16005e+06	5.22214e+06	5.2687e+06	3.49603e+06	5.80362e+06	5.97133e+06	5.3695e+06	478838	3.12878e+06	4.46389e+06	3.79516e+06	1.04547e+06	2.45401e+06	1.08191e+06	1.05596e+06	1.0362e+06	995719	5.77279e+06	3.92472e+06	1.77562e+06
M133T49_1	133.061	48.8	0.8	1.80715e+07	5.17644e+07	1.94501e+07	2.4011e+07	3.44915e+07	1.29801e+07	1.98822e+07	2.60864e+07	2.36746e+07	2.69319e+07	2.7788e+07	3.08636e+07	2.74671e+07	1.38085e+07	4.60317e+07	1.57398e+07	2.82146e+07	2.53684e+07	4.02022e+07	3.05918e+07	2.10216e+07	4.47085e+07	4.45599e+07	4.98016e+07	4.37242e+07	6.57066e+07	2.48601e+07	3.26973e+07	4.06935e+07	4.9909e+07	5.14024e+07	3.28436e+07	5.56225e+07	4.77861e+07	2.90903e+07	4.82877e+07	3.72223e+07	4.84508e+07	4.12859e+07	1.25435e+07	3.42116e+07	2.81884e+07	3.78062e+07	3.27694e+07	3.37339e+07
M133T49_2	133.08	48.6	0.8	1.65e+07	1.42145e+07	1.54749e+07	1.49627e+07	1.05985e+07	1.55792e+07	1.71731e+07	2.53322e+07	1.39566e+07	1.40711e+07	1.30002e+07	1.56605e+07	1.78537e+07	1.39473e+07	1.63914e+07	1.66539e+07	1.23286e+07	1.65128e+07	1.34681e+07	1.54341e+07	1.03195e+07	8.61796e+06	6.68856e+06	1.03364e+07	1.27948e+07	8.57259e+06	1.24554e+07	9.21399e+06	1.08056e+07	1.1225e+07	3.51358e+07	1.6339e+07	1.37935e+07	1.4913e+07	1.0452e+07	1.30091e+07	1.19417e+07	1.24956e+07	1.36764e+07	1.81859e+07	1.33117e+07	1.51551e+07	1.49187e+07	1.59167e+07	1.3825e+07
M133T57	133.032	56.9	0.9	1.32535e+08	1.53413e+08	1.20618e+08	1.42526e+08	1.2651e+08	1.07597e+08	1.16901e+08	1.70196e+08	1.52485e+08	1.52851e+08	1.3284e+08	1.56145e+08	1.4041e+08	1.01096e+08	1.26179e+08	1.29941e+08	1.36692e+08	1.38064e+08	1.62244e+08	1.76804e+08	1.27785e+08	8.45214e+07	8.06463e+07	1.37839e+08	1.43615e+08	1.31933e+08	8.67425e+07	1.31338e+08	1.18869e+08	8.45265e+07	1.09335e+08	1.47223e+08	1.41521e+08	1.08384e+08	7.43736e+07	4.54097e+07	1.16404e+08	1.32041e+08	1.41772e+08	7.46877e+07	1.34467e+08	1.34386e+08	1.15843e+08	1.29248e+08	1.27466e+08
M133T60	133.105	60.3	1	3.95061e+08	4.50723e+08	3.5611e+08	4.33499e+08	3.71518e+08	3.23739e+08	3.65734e+08	4.73965e+08	4.25167e+08	4.2557e+08	3.62692e+08	4.62472e+08	3.99525e+08	3.31704e+08	3.92919e+08	4.30903e+08	4.06127e+08	4.19114e+08	4.59906e+08	5.27258e+08	3.91179e+08	2.96002e+08	2.53547e+08	3.74986e+08	4.13097e+08	3.97703e+08	2.97021e+08	3.78489e+08	3.68906e+08	2.93394e+08	3.3546e+08	4.04692e+08	4.08637e+08	3.35267e+08	2.52773e+08	1.67581e+08	3.71661e+08	3.61822e+08	3.90207e+08	2.55037e+08	3.83471e+08	3.88208e+08	3.88405e+08	3.79536e+08	3.67058e+08
M133T70	133.032	70	1.2	1.66655e+07	2.56263e+07	4.52117e+06	2.25982e+07	2.02704e+07	1.86114e+07	1.55068e+07	2.46675e+07	2.48692e+07	5.2251e+06	1.91647e+07	1.9318e+07	2.29222e+07	1.47903e+07	1.72082e+07	4.48846e+06	1.78203e+07	1.55443e+07	2.35011e+07	2.51948e+07	4.47576e+06	5.57022e+06	2.73132e+06	4.33986e+06	1.12352e+07	1.93259e+07	3.00582e+06	1.55434e+07	1.59754e+07	1.1412e+07	9.89697e+06	1.8902e+07	2.13741e+07	1.71733e+07	1.07938e+07	1.21597e+06	1.51075e+07	4.27318e+06	2.17723e+07	9.75985e+06	2.56124e+06	2.03702e+07	1.61223e+07	1.94338e+07	1.53176e+07
M133T76	133.105	75.5	1.3	1.28766e+08	1.51433e+08	1.20982e+08	1.42891e+08	1.25462e+08	9.53763e+07	1.12847e+08	1.54544e+08	1.52436e+08	1.49326e+08	1.10302e+08	1.62757e+08	1.45863e+08	1.04981e+08	1.27831e+08	1.36326e+08	1.29149e+08	1.37667e+08	1.6098e+08	1.65954e+08	1.11208e+08	9.22331e+07	7.90333e+07	1.2538e+08	1.28382e+08	1.32293e+08	8.64973e+07	1.17248e+08	1.15897e+08	1.02415e+08	1.07336e+08	1.25736e+08	1.30785e+08	1.05113e+08	8.07405e+07	4.02869e+07	1.15274e+08	1.15923e+08	1.14351e+08	7.7874e+07	1.14446e+08	1.14569e+08	1.2069e+08	1.24737e+08	1.18853e+08
M133T97	133.107	96.6	1.6	1.29454e+07	1.52213e+07	1.1648e+07	1.54771e+07	1.27245e+07	1.17685e+07	1.26732e+07	1.68003e+07	1.53618e+07	1.42785e+07	1.31007e+07	1.60207e+07	1.16068e+07	1.17888e+07	1.36569e+07	3.94516e+07	4.58472e+07	6.58115e+07	6.80423e+07	7.73473e+07	3.23109e+06	2.65943e+07	4.59997e+07	6.42374e+07	5.83514e+07	1.44067e+07	4.54722e+07	5.76797e+07	4.70758e+07	3.03191e+07	1.14987e+07	5.50863e+07	9.11019e+06	5.08915e+07	3.09711e+07	2.64478e+07	4.97823e+07	5.86912e+07	5.96671e+07	1.03658e+07	1.05429e+07	1.11302e+07	5.59663e+07	4.49281e+07	2.85452e+07
M134T302	134.118	302	5	1.16716e+06	7.40274e+06	6.14484e+06	1.28603e+06	9.27139e+06	904233	1.33907e+06	1.23667e+06	1.50214e+06	692613	447675	7.4502e+06	5.63004e+06	1.92835e+06	7.14618e+06	1.45522e+06	9.01112e+06	5.58079e+06	4.61589e+06	7.52864e+06	3.00438e+06	1.06804e+07	5.83284e+06	1.967e+06	1.74631e+06	5.31749e+06	4.67101e+06	1.87356e+06	4.15e+06	7.60956e+06	3.11492e+06	1.63746e+06	1.96742e+06	8.84886e+06	5.13912e+06	1.56832e+07	6.07373e+06	5.58166e+06	6.40662e+06	6.13457e+06	1.12224e+06	1.09865e+06	6.71168e+06	1.68991e+06	1.65869e+06
M134T33	133.975	32.7	0.5	545565	596231	659501	515133	582429	614199	597901	765453	782539	616513	552155	625558	647886	736031	731058	790142	844643	814287	821314	869132	883347	825138	1.04502e+06	861829	816858	993364	976772	895765	1.00847e+06	939147	925838	930527	739088	968572	1.03547e+06	0	1.02336e+06	0	856470	971278	527933	518059	933550	1.10034e+06	1.0649e+06
M134T38	134.045	38	0.6	2.37419e+06	8.58724e+06	2.6968e+06	3.17175e+06	9.20792e+06	8.33674e+06	2.45192e+06	2.25139e+06	9.47977e+06	2.35825e+06	2.67937e+06	1.09621e+07	1.07361e+07	1.13529e+07	2.88244e+06	2.75657e+06	1.10071e+07	1.17917e+07	3.96204e+06	1.13409e+07	1.13981e+07	1.23e+07	1.00169e+07	1.41671e+07	1.29404e+07	1.17556e+07	1.2105e+07	3.10982e+06	1.21626e+07	1.31235e+07	1.3711e+07	3.92492e+06	1.76303e+07	1.22765e+07	1.24077e+07	2.53721e+06	1.27792e+07	3.20104e+06	3.64336e+06	3.34698e+06	1.76049e+06	6.29448e+06	3.58825e+06	1.32053e+07	1.32222e+07
M134T40	134.101	40.1	0.7	5.08944e+06	6.52166e+06	4.09375e+06	5.86021e+06	4.8717e+06	3.49235e+06	4.50392e+06	7.89377e+06	6.59897e+06	6.0017e+06	5.48531e+06	6.60499e+06	4.2241e+06	3.46823e+06	4.71161e+06	5.33449e+06	5.97884e+06	5.55994e+06	6.17043e+06	7.11074e+06	6.74789e+06	4.57625e+06	4.58921e+06	4.65083e+06	7.44444e+06	6.69569e+06	3.48407e+06	5.96581e+06	6.49792e+06	5.62452e+06	4.59651e+06	6.08214e+06	5.69809e+06	4.38087e+06	1.95626e+06	2.4587e+06	5.40824e+06	5.71711e+06	6.67046e+06	2.85851e+06	4.65113e+06	5.20619e+06	5.58285e+06	5.23588e+06	5.76802e+06
M134T44	134.019	44.4	0.7	841321	1.22937e+06	1.77788e+06	1.75121e+06	1.37938e+06	1.78708e+06	1.45662e+06	1.26275e+06	1.84706e+06	775438	1.61774e+06	620763	654318	625763	923483	1.0401e+06	1.43421e+06	1.08705e+06	1.35609e+06	1.9993e+06	634351	2.58152e+06	4.28184e+06	766834	779680	897281	1.55177e+06	788073	1.43471e+06	968743	973068	729315	710950	1.117e+06	563928	4.68409e+06	636477	1.29043e+06	1.47415e+06	847004	1.3281e+06	1.19251e+06	1.28635e+06	1.36429e+06	1.1785e+06
M134T49_1	134.045	49.4	0.8	1.40396e+08	1.17581e+08	8.82911e+07	1.50457e+08	9.70664e+07	9.00635e+07	1.1404e+08	1.55028e+08	1.4384e+08	1.31831e+08	1.29883e+08	9.44531e+07	7.76044e+07	6.0354e+07	9.05142e+07	1.13009e+08	1.09876e+08	1.13526e+08	1.18311e+08	1.33444e+08	9.59806e+07	6.27122e+07	7.14449e+07	5.6182e+07	8.52364e+07	7.75184e+07	6.24046e+07	9.65952e+07	8.48888e+07	6.24437e+07	6.16751e+07	1.11527e+08	6.26942e+07	6.86374e+07	7.8463e+07	8.55795e+07	7.68047e+07	9.28765e+07	1.03791e+08	7.59125e+07	1.05671e+08	9.4754e+07	1.00278e+08	9.18376e+07	9.3488e+07
M134T49_2	134.081	48.9	0.8	3.92495e+06	5.53681e+06	1.37937e+06	6.19538e+06	4.23393e+06	5.30954e+06	6.37558e+06	6.6676e+06	6.05216e+06	4.84775e+06	5.64866e+06	5.1784e+06	5.83327e+06	7.66706e+06	3.87428e+06	6.57257e+06	5.00755e+06	7.87761e+06	4.4936e+06	6.13476e+06	6.30456e+06	4.41127e+06	4.28561e+06	5.0441e+06	6.47129e+06	7.29306e+06	8.87816e+06	6.17173e+06	5.13562e+06	5.13427e+06	8.88787e+06	7.23207e+06	6.05786e+06	6.15354e+06	4.33528e+06	3.8165e+06	3.48317e+06	4.62834e+06	6.96379e+06	5.73262e+06	5.8675e+06	6.67467e+06	5.38445e+06	6.23232e+06	6.58111e+06
M134T51	134.027	51	0.8	8.67347e+07	1.57964e+08	1.43286e+08	1.06463e+08	8.86501e+07	1.22992e+08	1.01748e+08	1.01349e+08	1.13065e+08	6.12342e+07	1.39612e+08	9.25999e+07	1.26844e+08	9.33773e+07	1.79838e+08	1.21514e+08	1.28195e+08	1.02911e+08	6.77318e+07	4.81421e+07	1.12627e+08	1.17709e+08	1.50061e+08	1.27928e+08	1.2509e+08	1.60082e+08	1.0868e+08	1.40782e+08	1.12133e+08	1.13855e+08	1.94908e+08	1.06599e+08	1.95379e+08	1.67364e+08	7.83732e+07	2.33926e+07	1.78683e+08	1.48158e+08	1.5268e+08	1.63871e+08	1.07979e+08	1.21546e+08	1.25472e+08	1.29768e+08	1.31154e+08
M134T60	134.106	60.3	1	2.21768e+07	2.46494e+07	2.11745e+07	2.30426e+07	2.03684e+07	1.88301e+07	2.11275e+07	2.76385e+07	2.36797e+07	2.40957e+07	1.96592e+07	2.50662e+07	2.34256e+07	1.82905e+07	2.18147e+07	2.42167e+07	2.14572e+07	2.25326e+07	2.67218e+07	3.01858e+07	2.20288e+07	1.73928e+07	1.42479e+07	2.08469e+07	2.28985e+07	2.35662e+07	1.46621e+07	2.03724e+07	2.29524e+07	1.66307e+07	1.85259e+07	2.26675e+07	2.33723e+07	1.94723e+07	1.30355e+07	8.23793e+06	1.96477e+07	2.09108e+07	2.17882e+07	1.37162e+07	2.09588e+07	2.24007e+07	2.04691e+07	2.18272e+07	2.04034e+07
M134T66	134.027	65.6	1.1	2.73514e+07	3.67859e+07	4.85746e+07	1.89674e+07	2.49772e+07	3.35653e+07	2.58832e+07	2.59191e+07	2.60685e+07	1.76755e+07	3.5564e+07	3.70623e+07	5.59021e+07	3.29864e+07	5.39599e+07	3.58337e+07	3.82296e+07	2.77123e+07	2.25524e+07	1.84982e+07	3.9175e+07	8.93312e+06	9.09672e+06	1.04434e+07	4.36158e+07	4.83548e+07	9.19355e+06	4.91244e+07	3.005e+07	8.39959e+06	4.93833e+07	3.25512e+07	6.72604e+07	5.118e+07	1.21958e+07	5.82392e+06	5.11782e+07	1.23437e+07	4.86589e+06	4.51871e+07	3.74762e+07	2.59733e+07	3.40301e+07	3.41869e+07	3.40489e+07
M134T67	134.045	67.2	1.1	1.10335e+08	9.08872e+07	6.61166e+07	1.07551e+08	8.627e+07	7.83428e+07	8.08011e+07	4.52404e+07	1.09793e+08	1.05689e+08	6.92248e+07	1.03088e+08	6.89902e+07	5.11265e+07	5.6876e+07	8.94303e+07	8.61939e+07	4.64661e+07	3.87692e+07	1.08229e+08	4.28174e+07	4.28199e+07	6.18928e+06	4.91285e+07	4.46453e+07	3.1713e+07	4.62135e+07	1.87081e+07	3.66313e+07	4.5498e+07	5.00303e+07	7.83507e+07	5.55591e+07	3.87979e+07	3.3519e+07	1.71429e+07	6.04279e+07	4.73282e+07	7.74899e+07	5.35543e+07	7.09399e+07	7.26709e+07	7.24885e+07	3.22604e+07	6.73842e+07
M134T76	134.107	75.7	1.3	1.80146e+06	5.56611e+06	7.08115e+06	9.75135e+06	5.88793e+06	1.28192e+06	5.47957e+06	7.86138e+06	8.35199e+06	8.02864e+06	5.6264e+06	8.40344e+06	7.37891e+06	1.39958e+06	5.9638e+06	6.83096e+06	7.14225e+06	8.16933e+06	9.24349e+06	9.0306e+06	7.03589e+06	1.27647e+06	1.12897e+06	6.91525e+06	6.37262e+06	6.66384e+06	4.0049e+06	5.1658e+06	5.22571e+06	4.31994e+06	1.30313e+06	6.55781e+06	7.50114e+06	1.41162e+06	954493	611301	6.15272e+06	5.74919e+06	7.41191e+06	1.08708e+06	1.5677e+06	1.53553e+06	6.08311e+06	1.60868e+06	1.60165e+06
M135T326	135.08	325.7	5.4	3.98357e+06	479253	607391	3.54722e+06	3.2975e+06	615774	567371	508405	655874	2.70541e+06	6.56733e+06	5.07176e+06	2.05871e+06	4.80354e+06	2.75319e+06	3.88213e+06	3.19266e+06	732611	598991	710325	2.63872e+06	2.98471e+06	6.48953e+06	3.56036e+06	5.77442e+06	3.97017e+06	6.07366e+06	4.9193e+06	4.56402e+06	5.15629e+06	4.81021e+06	4.8908e+06	5.47267e+06	2.71189e+06	6.92066e+06	303599	6.61812e+06	5.65999e+06	4.93107e+06	1.11017e+06	4.27955e+06	3.23518e+06	5.15549e+06	4.03715e+06	4.1607e+06
M135T38_1	134.546	38.1	0.6	161145	729732	1.37904e+06	1.09274e+06	1.15584e+06	799752	812709	149117	1.18442e+06	914735	705295	1.13603e+06	1.26108e+06	1.23179e+06	1.35411e+06	871653	1.31656e+06	1.56621e+06	1.26323e+06	889391	948840	1.22235e+06	999959	1.6758e+06	1.61945e+06	1.25725e+06	1.27306e+06	1.13545e+06	1.30654e+06	1.52739e+06	1.76184e+06	1.99084e+06	2.0888e+06	1.19955e+06	1.29574e+06	848596	1.56372e+06	1.21245e+06	1.66783e+06	1.56668e+06	436998	71546.6	1.57138e+06	1.49534e+06	1.41877e+06
M135T38_2	135.044	38.2	0.6	1.14844e+06	864133	1.21329e+06	1.18648e+06	709221	718195	351147	341373	1.20764e+06	181753	1.2851e+06	1.14495e+06	1.25963e+06	1.46905e+06	1.3724e+06	1.32195e+06	1.45277e+06	1.46551e+06	1.62467e+06	1.44091e+06	1.15484e+06	1.44604e+06	1.29007e+06	1.73698e+06	1.64175e+06	1.4668e+06	1.47271e+06	1.64472e+06	1.39468e+06	1.76671e+06	2.01196e+06	1.98404e+06	2.54954e+06	1.53526e+06	1.23273e+06	888729	1.59209e+06	1.46397e+06	1.93912e+06	1.90743e+06	362932	192244	1.45781e+06	1.52797e+06	2.08233e+06
M135T43	135.003	42.7	0.7	172317	2.76679e+06	1.77859e+06	2.01942e+06	1.48195e+06	2.35909e+06	2.3207e+06	4.08894e+06	1.71546e+06	930815	89079	86692.9	736669	1.08023e+06	1.09549e+06	1.62068e+06	2.02982e+06	1.31874e+06	1.25637e+06	1.86516e+06	1.13966e+06	3.74904e+06	6.11558e+06	1.16015e+06	1.0529e+06	1.38939e+06	2.15725e+06	1.04324e+06	1.97823e+06	5.94163e+06	1.30857e+06	784644	1.59728e+06	1.71295e+06	267702	960118	724650	1.36975e+06	1.07957e+06	1.65034e+06	1.23391e+06	1.5708e+06	1.34794e+06	1.66448e+06	1.44242e+06
M135T57	135.028	56.8	0.9	4.39812e+06	5.69049e+06	1.35825e+06	5.13604e+06	4.8243e+06	1.13216e+06	3.8535e+06	6.76687e+06	5.89858e+06	5.96402e+06	5.01704e+06	5.76531e+06	4.4661e+06	3.90212e+06	1.91309e+06	4.73552e+06	5.06557e+06	4.88935e+06	4.82241e+06	6.86194e+06	4.50271e+06	990468	1.11158e+06	4.89246e+06	5.75082e+06	1.80543e+06	914337	1.32339e+06	3.72723e+06	1.02715e+06	1.57681e+06	5.57976e+06	1.76924e+06	1.4819e+06	391448	1.26352e+06	1.21658e+06	1.44119e+06	1.58476e+06	1.10715e+06	5.50367e+06	4.98824e+06	4.16395e+06	4.50083e+06	4.71453e+06
M136T46	136.048	46.4	0.8	3.1056e+06	3.69747e+06	4.71589e+06	3.59987e+06	3.15007e+06	3.43051e+06	3.78005e+06	6.81661e+06	2.67804e+06	2.12139e+06	371274	2.0406e+06	2.06283e+06	2.68356e+06	2.83446e+06	2.57725e+06	739975	1.92805e+06	575384	1.72674e+06	634470	3.75497e+06	3.62946e+06	2.04414e+06	1.90457e+06	1.93103e+06	3.23665e+06	224246	2.51913e+06	5.23713e+06	5.30259e+06	1.94034e+06	2.42994e+06	2.86827e+06	2.03621e+06	2.19457e+06	1.90106e+06	2.04899e+06	2.48369e+06	2.91512e+06	866491	3.71127e+06	1.91911e+06	2.3688e+06	694272
M136T50	136.062	49.7	0.8	1.50389e+07	1.41752e+07	1.45342e+07	1.663e+07	1.38036e+07	2.37127e+07	1.60704e+07	1.60585e+07	1.53486e+07	1.66374e+07	1.67312e+07	1.5495e+07	1.5442e+07	1.916e+07	1.56968e+07	1.61508e+07	1.94808e+07	1.68693e+07	1.24642e+07	1.46724e+07	1.69464e+07	1.29436e+07	1.02655e+07	1.52808e+07	1.87024e+07	1.70775e+07	1.4103e+07	1.95163e+07	1.41399e+07	1.35709e+07	1.19309e+07	1.07468e+07	1.34458e+07	2.04731e+07	1.66723e+07	7.99362e+06	1.85486e+07	1.27673e+07	1.25789e+07	1.4069e+07	1.45828e+07	1.71645e+07	1.51127e+07	1.57447e+07	1.50701e+07
M136T51	136.023	51	0.8	498544	5.40133e+06	4.95969e+06	838174	402069	4.23539e+06	2.63177e+06	3.37495e+06	4.72707e+06	307804	5.07203e+06	425362	2.89148e+06	2.74457e+06	6.94547e+06	4.61274e+06	4.87398e+06	3.27517e+06	181092	197132	3.00348e+06	3.62923e+06	5.59827e+06	3.84882e+06	924820	5.48176e+06	2.81903e+06	5.5484e+06	3.24886e+06	3.98488e+06	7.01305e+06	3.86918e+06	6.83305e+06	6.17463e+06	371265	0	5.57343e+06	4.25551e+06	4.72954e+06	5.9978e+06	810791	4.04063e+06	3.93335e+06	4.31609e+06	4.64023e+06
M136T58	136.076	58.5	1	5.80704e+07	5.8568e+07	4.77299e+07	6.16999e+07	5.03482e+07	4.52727e+07	4.52275e+07	6.74429e+07	6.38589e+07	5.40928e+07	5.46765e+07	6.87201e+07	5.52529e+07	4.22336e+07	5.5249e+07	5.91166e+07	5.39642e+07	6.05268e+07	6.99327e+07	6.5085e+07	5.54595e+07	3.80809e+07	3.67318e+07	4.89193e+07	6.12825e+07	6.06025e+07	3.72271e+07	5.20675e+07	4.92168e+07	3.98035e+07	4.64064e+07	5.98138e+07	5.9629e+07	4.74225e+07	3.63368e+07	3.00074e+07	5.34486e+07	5.55513e+07	5.5518e+07	3.6789e+07	5.15339e+07	5.27006e+07	5.38388e+07	5.30677e+07	4.88452e+07
M136T71	136.076	70.9	1.2	1.41361e+07	1.31139e+07	9.96692e+06	1.46072e+07	1.17094e+07	2.57505e+06	9.4484e+06	3.4465e+06	1.15023e+07	1.41321e+07	2.75602e+06	1.54798e+07	1.21158e+07	2.29192e+06	2.89896e+06	1.36684e+07	1.2363e+07	1.23841e+07	1.2665e+07	1.43891e+07	2.86821e+06	2.31281e+06	2.23396e+06	2.77464e+06	3.28496e+06	3.23959e+06	2.24043e+06	2.86588e+06	7.72461e+06	2.57347e+06	2.68826e+06	1.23706e+07	1.14176e+07	9.7114e+06	9.56359e+06	1.60162e+06	3.03658e+06	3.04787e+06	1.25619e+07	2.41979e+06	1.18371e+07	2.7394e+06	3.1114e+06	1.03587e+07	3.07696e+06
M137T37	136.602	37	0.6	632851	1.09349e+06	1.19097e+06	1.50504e+06	1.09062e+06	5.15247e+06	4.71768e+06	1.75368e+06	1.33877e+06	1.23208e+06	2.83411e+06	1.06722e+06	1.319e+06	9.49587e+06	2.35298e+06	2.74852e+06	1.3739e+06	1.44065e+06	205077	1.54642e+06	1.02613e+06	1.38044e+06	913027	1.30337e+06	1.55258e+06	1.3943e+06	7.0138e+06	1.71982e+06	1.29708e+06	1.51601e+06	636490	1.35783e+06	3.41849e+06	1.88562e+06	1.02308e+06	12668.5	1.6003e+06	870107	1.39631e+06	7.26727e+06	1.24634e+06	1.38794e+06	2.24373e+06	2.3047e+06	2.77171e+06
M137T40	137.076	39.9	0.7	8.92076e+06	7.83013e+06	1.07233e+07	9.03503e+06	8.22639e+06	6.11962e+06	7.78436e+06	9.96718e+06	1.27244e+07	1.06874e+07	8.52387e+06	1.17544e+07	9.61678e+06	4.78811e+06	1.10781e+07	1.25266e+07	1.18818e+07	1.1613e+07	1.48528e+07	1.17593e+07	9.5254e+06	7.71343e+06	5.80335e+06	8.22209e+06	9.75633e+06	1.11286e+07	5.95153e+06	7.90474e+06	9.03488e+06	7.75091e+06	6.93003e+06	9.75526e+06	1.01791e+07	9.65872e+06	1.26772e+07	9.3469e+06	1.03694e+07	1.09289e+07	1.05731e+07	9.67983e+06	4.25189e+06	4.67921e+06	1.04779e+07	1.06068e+07	1.12055e+07
M137T44	136.94	44.5	0.7	832071	1.15991e+06	598250	748136	136375	715847	770039	49872.8	985713	171222	691507	1.26043e+06	1.37713e+06	996137	1.26396e+06	1.2025e+06	210609	1.05486e+06	870444	815601	99704.1	65280	38957.1	807789	689492	184323	578676	864704	595153	72496.6	146156	926703	214014	131611	136752	0	193824	611731	767619	119164	173721	207389	888807	137776	691141
M137T55	137.046	55.3	0.9	2.45353e+09	1.86567e+09	1.90724e+09	2.12799e+09	2.37769e+09	2.96718e+09	2.82113e+09	1.85791e+09	2.22606e+09	2.14278e+09	2.62008e+09	2.0928e+09	2.45355e+09	2.8534e+09	2.19601e+09	2.71201e+09	2.40811e+09	2.37381e+09	1.88584e+09	2.26697e+09	2.42381e+09	1.69046e+09	1.8399e+09	1.93362e+09	2.44141e+09	2.19226e+09	2.64751e+09	2.55151e+09	2.18347e+09	1.7082e+09	2.10197e+09	2.10171e+09	2.07119e+09	2.10786e+09	2.33345e+09	1.2715e+09	2.38455e+09	2.11777e+09	2.23143e+09	2.12552e+09	2.26163e+09	2.33508e+09	2.1897e+09	2.30899e+09	2.25652e+09
M137T58	137.079	58.3	1	3.86239e+06	3.72218e+06	3.26267e+06	3.52693e+06	2.73656e+06	608784	2.99392e+06	4.84309e+06	3.79868e+06	820202	3.77657e+06	4.81167e+06	682496	511914	3.02192e+06	649996	3.34255e+06	3.96663e+06	3.80738e+06	3.95702e+06	3.03749e+06	2.65939e+06	389242	2.21822e+06	4.00687e+06	3.42112e+06	586302	624068	2.95495e+06	2.10067e+06	2.49733e+06	3.47726e+06	4.23406e+06	3.19278e+06	304383	1.3769e+06	2.87528e+06	2.77993e+06	3.89136e+06	1.9344e+06	3.66113e+06	3.27652e+06	3.00567e+06	728001	3.15968e+06
M137T69	137.046	69.1	1.2	6.52886e+08	4.35011e+08	4.77883e+08	5.04004e+08	5.8666e+08	7.37018e+08	6.7309e+08	4.3353e+08	5.22154e+08	4.71714e+08	6.09008e+08	6.25446e+08	6.52251e+08	7.19299e+08	5.12259e+08	7.61874e+08	5.16169e+08	5.83044e+08	4.61336e+08	5.32317e+08	5.18465e+08	9.26424e+07	3.3872e+08	4.58892e+08	6.29723e+08	4.91266e+08	5.43657e+08	5.20449e+08	5.41876e+08	4.39851e+08	4.41096e+08	5.11638e+08	5.46946e+08	4.4905e+08	5.56947e+08	1.63188e+08	6.27857e+08	4.4547e+08	4.94353e+08	4.20541e+08	4.93107e+08	5.03269e+08	5.88082e+08	4.73771e+08	4.61129e+08
M138T250	138.055	249.9	4.2	3.33786e+06	4.56389e+06	815306	4.25267e+06	987366	4.44158e+06	4.66136e+06	9.31882e+06	4.35555e+06	6.8225e+06	1.02407e+06	6.7636e+06	3.53183e+06	5.0103e+06	4.45387e+06	8.43922e+06	6.73638e+06	6.45231e+06	4.61242e+06	1.39507e+07	5.20822e+06	885742	960619	994291	1.108e+06	1.14836e+06	1.13647e+06	1.19111e+06	1.16685e+06	1.08828e+06	1.11191e+06	4.20654e+06	1.12304e+06	1.05299e+06	1.273e+06	923789	1.21014e+06	1.15233e+06	7.51438e+06	1.24832e+06	979280	5.2287e+06	6.40921e+06	4.63365e+06	6.05926e+06
M138T33	137.987	33	0.6	2.28803e+06	2.14677e+06	2.27395e+06	0	2.41259e+06	2.60277e+06	2.29628e+06	0	2.26043e+06	2.579e+06	2.57345e+06	2.71017e+06	0	3.03547e+06	2.91873e+06	3.07426e+06	3.2566e+06	3.19121e+06	3.19122e+06	3.45776e+06	3.52016e+06	3.67576e+06	3.85895e+06	3.60722e+06	3.50257e+06	3.64264e+06	3.73851e+06	3.91723e+06	3.93425e+06	3.62059e+06	3.73465e+06	3.74914e+06	3.57384e+06	3.91287e+06	4.11212e+06	4.6464e+06	4.01272e+06	4.09477e+06	3.5422e+06	3.59411e+06	3.11748e+06	2.7057e+06	4.08063e+06	3.98763e+06	3.94861e+06
M138T38	138.028	38.1	0.6	989254	926574	1.23459e+06	1.22932e+06	985255	869997	711470	269588	1.29099e+06	320806	763386	993283	879406	1.15206e+06	1.19541e+06	294692	273123	787382	1.33941e+06	702334	690791	1.24583e+06	839842	958183	1.00524e+06	1.09212e+06	679526	754989	1.14127e+06	1.31029e+06	1.19731e+06	1.28323e+06	1.49482e+06	1.13457e+06	823801	488902	837949	714830	1.07162e+06	1.03949e+06	930402	785451	915926	1.08613e+06	1.28963e+06
M138T55	138.049	55.3	0.9	1.36876e+08	9.96353e+07	1.06006e+08	1.11307e+08	1.2466e+08	1.63905e+08	1.54744e+08	1.02155e+08	1.20832e+08	1.18903e+08	1.43678e+08	1.11346e+08	1.31296e+08	1.57204e+08	1.18917e+08	1.44899e+08	1.28439e+08	1.28186e+08	1.03703e+08	1.2417e+08	1.31284e+08	9.18917e+07	1.00788e+08	1.04369e+08	1.30141e+08	1.2094e+08	1.4199e+08	1.35584e+08	1.22722e+08	9.38888e+07	1.11739e+08	1.14434e+08	1.10389e+08	1.13937e+08	1.2667e+08	6.88444e+07	1.27562e+08	1.13998e+08	1.23048e+08	1.139e+08	1.20354e+08	1.2865e+08	1.19202e+08	1.25039e+08	1.21832e+08
M138T69	138.049	69.1	1.2	2.53458e+06	2.31095e+07	2.06496e+07	2.64557e+07	3.18259e+07	3.71976e+07	3.8138e+07	2.40942e+07	2.35721e+07	2.30032e+07	3.10013e+07	3.27728e+07	3.1122e+07	3.56582e+07	2.68268e+07	3.69612e+07	2.46074e+07	2.7624e+07	2.53202e+07	2.99195e+07	2.87648e+07	5.77497e+06	1.75363e+07	2.61578e+07	3.48288e+07	1.46909e+07	3.08873e+07	2.39565e+07	2.73398e+07	2.23435e+07	2.19607e+07	2.75997e+07	2.04753e+07	1.75004e+07	2.76375e+07	2.35406e+06	3.1985e+07	2.08755e+07	2.61786e+07	5.54096e+06	2.5685e+07	2.54382e+07	2.47381e+07	3.00954e+07	2.53646e+07
M139T317	139.112	317.4	5.3	7.76023e+06	4.39303e+06	3.16688e+06	4.69218e+06	3.10469e+06	5.3195e+06	4.86923e+06	5.23036e+06	4.9184e+06	2.30387e+06	7.03529e+06	4.03381e+06	2.63183e+06	6.16544e+06	4.95045e+06	4.78861e+06	3.9888e+06	5.66704e+06	5.49485e+06	2.59562e+06	6.32745e+06	6.12741e+06	6.39567e+06	6.7341e+06	4.46354e+06	5.80687e+06	6.58886e+06	4.56679e+06	4.2444e+06	6.11149e+06	4.21182e+06	6.769e+06	3.8546e+06	3.17244e+06	5.95476e+06	4.36776e+06	5.12939e+06	5.71909e+06	4.50911e+06	5.73383e+06	4.90305e+06	6.55631e+06	7.1816e+06	6.45159e+06	6.56527e+06
M139T33	138.995	32.9	0.5	0	0	0	1.11977e+06	0	0	928326	941244	0	858313	837270	838564	873346	603087	669223	739719	643876	643619	833493	0	704466	572771	664309	794165	565858	660243	770665	668566	753533	591330	684919	660207	476660	572377	752729	0	612317	742374	649601	0	2.03358e+06	1.75259e+06	596860	693228	643455
M139T432	139.123	432.3	7.2	5.16899e+06	8.17716e+06	1.43914e+06	4.39439e+06	5.5368e+06	1.19868e+07	1.38733e+07	1.67729e+07	4.10185e+06	7.06605e+06	9.92872e+06	6.54515e+06	1.3929e+06	1.10946e+06	1.17253e+06	1.13055e+07	1.08998e+06	5.13901e+06	2.08828e+06	1.16131e+06	5.36158e+06	4.62408e+06	5.27171e+06	7.59222e+06	781535	1.71233e+06	960112	964614	1.00918e+06	1.01979e+06	1.00747e+06	955049	470867	989306	957664	3.53723e+06	882140	632515	5.86487e+06	866484	9.13662e+06	1.99002e+06	3.72685e+06	845032	893620
M139T446	139.123	446.1	7.4	2.94286e+06	7.63589e+06	1.33313e+06	7.61018e+06	1.12423e+06	1.23413e+06	1.10799e+06	3.79292e+06	5.42611e+06	1.50633e+06	1.00244e+06	1.09694e+06	6.02818e+06	9.40185e+06	1.00984e+06	884503	893470	392887	4.20149e+06	943150	2.61425e+06	436164	2.51867e+06	1.59136e+06	3.13915e+06	854782	8.81727e+06	881913	8.75485e+06	785410	795776	7.35954e+06	6.46801e+06	882278	879902	845302	6.54926e+06	2.71039e+06	1.24062e+06	5.37862e+06	3.68691e+06	1.81942e+07	2.34414e+06	829443	788785
M139T61	139.05	60.9	1	3.8202e+07	2.68693e+07	1.25931e+07	1.41373e+07	4.44674e+07	1.94489e+07	1.94174e+07	2.52069e+07	8.7509e+06	3.8148e+07	2.4601e+07	5.76386e+07	5.342e+07	4.41544e+07	2.85681e+07	2.30098e+07	2.13992e+07	2.48388e+07	2.59668e+07	2.44212e+07	2.36651e+07	1.70173e+07	2.30449e+07	3.5785e+07	1.14805e+07	2.72054e+07	1.02362e+07	1.45571e+07	1.85305e+07	1.47605e+07	2.62676e+07	1.72199e+07	2.48926e+07	4.6981e+07	2.75778e+07	1.52352e+07	4.77135e+07	3.11448e+07	2.60757e+07	9.54327e+06	2.56874e+07	2.54086e+07	2.65026e+07	2.5104e+07	2.53275e+07
M139T77	139.05	76.7	1.3	2.09527e+07	1.49173e+07	2.26805e+06	2.62846e+06	2.73148e+07	2.20804e+06	2.39446e+06	2.44535e+06	1.95178e+06	2.40327e+07	1.67977e+07	3.16529e+07	3.25454e+07	2.29663e+07	2.00589e+07	2.98331e+06	1.16624e+07	3.2968e+06	4.803e+06	9.80678e+06	3.58326e+06	2.47606e+06	8.10818e+06	2.41644e+07	2.37803e+06	2.03048e+07	1.93447e+06	3.76591e+06	1.03941e+07	2.09711e+06	3.67431e+06	1.08583e+07	4.51557e+06	2.74877e+07	1.76447e+07	2.17379e+06	2.67467e+07	2.25732e+07	4.48369e+06	1.85173e+06	1.30172e+07	3.34109e+06	1.77465e+07	1.63487e+07	4.28341e+06
M140T33_1	139.963	33.4	0.6	9.47944e+06	9.43624e+06	9.3025e+06	7.66585e+06	8.15946e+06	8.30002e+06	7.22905e+06	7.39704e+06	7.00188e+06	7.29929e+06	6.14919e+06	6.04074e+06	6.46218e+06	6.40741e+06	5.81072e+06	5.83013e+06	6.16155e+06	5.88522e+06	5.16786e+06	5.5286e+06	5.27864e+06	5.6677e+06	5.73026e+06	5.66793e+06	5.04012e+06	5.22897e+06	5.51779e+06	4.97944e+06	5.39533e+06	5.18198e+06	5.37285e+06	5.20764e+06	4.95245e+06	5.2672e+06	5.75875e+06	6.21695e+06	5.04243e+06	5.24821e+06	5.02195e+06	5.25795e+06	1.42884e+07	1.25718e+07	4.78815e+06	5.55331e+06	5.13665e+06
M140T33_2	139.988	32.8	0.5	634855	2.14463e+06	747277	685899	561019	2.35713e+06	796641	793548	723382	2.73183e+06	2.27275e+06	2.41795e+06	773755	731843	682456	2.98498e+06	2.77337e+06	2.5751e+06	2.8323e+06	3.06919e+06	2.91529e+06	3.3359e+06	3.30056e+06	3.22794e+06	3.12823e+06	3.32694e+06	3.2541e+06	3.45139e+06	3.25785e+06	3.07065e+06	3.08287e+06	3.33586e+06	2.92615e+06	3.20186e+06	3.37368e+06	2.06878e+06	3.53907e+06	3.37657e+06	3.16233e+06	3.24432e+06	2.56216e+06	2.42201e+06	3.86816e+06	3.92003e+06	3.29093e+06
M140T39	140.082	39.3	0.7	466946	1.15157e+06	568614	435490	2.07814e+06	618129	990844	460961	1.14662e+06	1.43586e+06	401347	2.59213e+06	1.20086e+06	176196	1.9503e+06	332481	450314	393340	1.77883e+06	633013	961961	2.55393e+06	710853	574341	470995	379815	1.25865e+06	871390	883381	956935	421260	2.17065e+06	419962	889368	518815	381889	742963	559382	410575	388286	989739	890167	473487	342682	356106
M140T47	140.068	47.1	0.8	3.45949e+07	3.344e+07	1.09046e+08	3.91203e+07	6.75486e+07	1.44601e+08	5.54339e+07	5.69865e+07	3.29223e+07	4.76904e+07	2.46185e+07	2.34272e+07	5.46535e+07	4.50663e+07	5.55339e+07	4.67876e+07	7.56427e+07	6.54449e+07	6.32796e+07	5.05819e+07	8.83935e+07	1.76628e+08	2.31191e+08	1.0762e+08	9.04073e+07	5.96761e+07	1.11289e+08	1.57316e+08	1.15073e+08	1.47255e+08	9.75466e+07	7.40277e+07	6.57998e+07	8.18166e+07	6.24938e+07	1.89076e+07	2.0222e+08	1.0926e+08	4.63659e+07	7.16602e+07	8.74945e+07	8.59417e+07	8.01519e+07	7.94592e+07	8.00902e+07
M140T66	140.011	65.5	1.1	3.91149e+06	5.61133e+06	5.80436e+06	6.74403e+06	8.56252e+06	1.10894e+07	1.14462e+07	9.60327e+06	1.05593e+07	5.53533e+06	7.2975e+06	9.19319e+06	5.021e+06	1.09602e+07	6.01377e+06	1.39469e+07	5.5649e+06	5.55301e+06	5.48338e+06	8.56755e+06	9.7481e+06	9.11059e+06	1.15073e+07	4.67028e+06	8.73789e+06	8.0909e+06	5.91708e+06	4.62493e+06	5.99842e+06	2.00228e+07	5.6712e+06	2.0991e+06	7.97486e+06	9.57487e+06	1.07582e+07	4.12388e+06	5.75653e+06	7.91065e+06	7.71747e+06	1.05942e+07	3.594e+06	4.44592e+06	1.10935e+07	1.13103e+07	1.26432e+07
M141T244	141.055	243.6	4.1	3.8106e+06	4.22436e+06	2.26904e+06	3.49914e+06	3.0039e+06	4.53424e+06	4.03989e+06	5.75571e+06	3.44154e+06	3.99494e+06	389508	3.85576e+06	3.21433e+06	1.16594e+06	4.77694e+06	7.09537e+06	5.50374e+06	5.41161e+06	7.69373e+06	6.30763e+06	2.44291e+06	1.62079e+06	1.90356e+06	2.35301e+06	4.02655e+06	3.42026e+06	2.008e+06	3.23789e+06	3.07624e+06	2.87761e+06	2.31304e+06	2.41821e+06	2.43546e+06	3.0366e+06	4.03165e+06	375387	2.76741e+06	2.51151e+06	3.25065e+06	2.16086e+06	2.47777e+06	2.39345e+06	4.21908e+06	3.71588e+06	3.76334e+06
M141T33_1	140.996	33.2	0.6	2.62225e+06	969732	2.79338e+06	928833	2.58676e+06	2.32083e+06	2.18621e+06	931799	991966	2.65587e+06	2.83849e+06	968290	887414	3.13606e+06	2.89528e+06	2.56e+06	2.95404e+06	1.02073e+06	1.0756e+06	1.00133e+06	943868	1.9898e+06	3.48411e+06	3.55362e+06	3.05676e+06	3.34851e+06	3.76582e+06	4.22503e+06	3.01017e+06	2.97328e+06	2.94132e+06	1.22637e+06	1.69218e+06	3.34345e+06	3.2292e+06	2.25504e+06	1.2817e+06	1.49198e+06	1.20358e+06	3.56009e+06	3.41367e+06	2.9919e+06	3.34162e+06	3.94505e+06	4.00036e+06
M141T33_2	141.014	32.9	0.5	2.75837e+06	0	2.59353e+06	0	2.46059e+06	3.126e+06	2.60145e+06	2.84311e+06	2.50587e+06	2.55509e+06	2.40862e+06	2.2436e+06	2.64744e+06	2.55439e+06	2.61205e+06	2.85208e+06	2.62128e+06	2.65791e+06	2.1903e+06	2.72547e+06	2.58304e+06	2.62421e+06	3.09916e+06	0	2.82959e+06	2.74772e+06	3.29263e+06	2.70569e+06	2.92035e+06	2.53614e+06	2.93002e+06	2.89253e+06	2.38633e+06	2.64158e+06	3.48402e+06	2.91418e+06	3.13819e+06	3.14297e+06	2.65253e+06	2.88585e+06	2.74348e+06	2.87269e+06	3.02553e+06	2.98224e+06	2.80476e+06
M141T38	141.051	38.4	0.6	1.1819e+07	1.10732e+07	1.27473e+07	1.38656e+07	1.22755e+07	1.0274e+07	9.03042e+06	8.99111e+06	1.08703e+07	9.9522e+06	1.04748e+07	1.23687e+07	1.05882e+07	1.17185e+07	1.19016e+07	9.99657e+06	1.03671e+07	1.24512e+07	1.51709e+07	1.12086e+07	1.03156e+07	1.24983e+07	9.44034e+06	1.41532e+07	1.20362e+07	1.16506e+07	1.04366e+07	1.08548e+07	1.07731e+07	1.24798e+07	1.3309e+07	1.37131e+07	1.63866e+07	1.07399e+07	1.03811e+07	7.03374e+06	1.13351e+07	1.16599e+07	1.2508e+07	1.26567e+07	9.82777e+06	9.96458e+06	1.21708e+07	1.2512e+07	1.19174e+07
M141T49	141.066	49.1	0.8	4.22207e+06	6.53007e+06	5.79943e+06	8.53248e+06	2.52623e+06	6.59633e+06	4.24295e+06	3.64852e+06	3.96446e+06	5.23874e+06	4.73009e+06	9.21059e+06	8.61235e+06	8.90074e+06	3.87211e+06	8.49637e+06	3.65812e+06	3.76879e+06	2.75481e+06	2.87843e+06	5.17671e+06	8.91067e+06	1.11839e+07	4.96254e+06	5.89963e+06	2.84386e+06	5.75859e+06	7.37008e+06	5.48501e+06	7.41567e+06	4.67711e+06	8.27059e+06	4.80538e+06	7.62223e+06	4.92367e+06	4.35878e+06	9.97016e+06	5.70918e+06	6.92723e+06	2.79959e+06	4.91602e+06	5.22288e+06	5.12522e+06	6.05166e+06	5.29355e+06
M142T33	141.96	33.4	0.6	1.38919e+08	1.30114e+08	1.40941e+08	1.15445e+08	1.24388e+08	1.18639e+08	1.07539e+08	1.10432e+08	1.04574e+08	1.10761e+08	8.29e+07	1.02722e+08	1.10278e+08	7.94273e+07	8.40776e+07	6.89004e+07	9.31865e+07	8.70291e+07	8.02744e+07	7.33405e+07	8.98208e+07	7.82529e+07	8.78986e+07	6.78281e+07	7.58772e+07	6.50564e+07	8.13365e+07	7.07338e+07	7.72865e+07	8.21448e+07	7.8911e+07	8.88317e+07	8.33104e+07	8.27709e+07	6.80224e+07	1.00994e+08	7.23605e+07	9.26956e+07	8.28042e+07	8.44196e+07	2.07233e+08	1.75295e+08	6.73045e+07	8.51207e+07	8.79257e+07
M142T38_1	142.035	38.4	0.6	1.99061e+06	1.6258e+06	2.49098e+06	2.20953e+06	1.83624e+06	1.93827e+06	1.53477e+06	1.59215e+06	1.5784e+06	1.6145e+06	1.79169e+06	2.09756e+06	2.20941e+06	2.13498e+06	2.01178e+06	1.83956e+06	1.40853e+06	2.33903e+06	2.63312e+06	1.51577e+06	1.39837e+06	2.1602e+06	1.9837e+06	2.72197e+06	2.21274e+06	2.19547e+06	2.15652e+06	2.27734e+06	2.03455e+06	2.28139e+06	2.39575e+06	2.75311e+06	2.95749e+06	2.21493e+06	1.97106e+06	2.87242e+06	2.45538e+06	1.96436e+06	2.36928e+06	2.35383e+06	1.44581e+06	1.73116e+06	2.15551e+06	2.37743e+06	2.52041e+06
M142T38_2	142.047	37.9	0.6	927390	1.12953e+06	1.27162e+06	1.23172e+06	1.09362e+06	2.16682e+07	772590	458374	1.87278e+07	1.96834e+07	833055	866487	1.15589e+06	1.65681e+07	1.01643e+06	878663	714131	1.03115e+06	1.39688e+06	875720	507235	1.28589e+06	818815	1.24964e+06	1.00345e+06	967124	1.00137e+06	1.18313e+06	963518	1.15181e+06	1.00752e+06	1.71183e+06	1.35156e+06	1.17991e+06	1.04584e+06	671941	928480	1.13882e+06	991134	1.11257e+06	3.7584e+07	562717	1.05533e+06	1.01949e+06	1.2838e+06
M142T64	142.123	64.2	1.1	1.9209e+06	6.30075e+06	2.8938e+06	4.37223e+06	3.7862e+06	2.27114e+06	2.29158e+06	2.71493e+06	5.09299e+06	3.26492e+06	4.39842e+06	4.49003e+06	2.72091e+06	3.25961e+06	2.38453e+06	3.25273e+06	2.40888e+06	4.50038e+06	5.35406e+06	2.40275e+06	2.35322e+06	2.4974e+06	2.49726e+06	1.98847e+06	2.16483e+06	3.34652e+06	2.6098e+06	2.21052e+06	2.74751e+06	3.41874e+06	2.72039e+06	2.7241e+06	3.92532e+06	2.88618e+06	2.40235e+06	2.97684e+06	2.8941e+06	3.31589e+06	5.1895e+06	2.98598e+06	2.03036e+06	1.97519e+06	2.90194e+06	3.06615e+06	2.64045e+06
M143T33	142.961	33.5	0.6	4.64968e+06	4.5048e+06	4.44109e+06	3.82634e+06	3.96347e+06	4.08433e+06	3.66539e+06	3.42971e+06	4.10785e+06	3.3503e+06	3.11834e+06	2.79878e+06	3.62076e+06	3.11645e+06	1.30368e+06	1.86488e+06	2.67847e+06	3.03821e+06	0	2.27583e+06	3.07538e+06	2.61842e+06	3.02059e+06	2.9866e+06	2.767e+06	2.12198e+06	1.72158e+06	2.02171e+06	3.04981e+06	1.89678e+06	2.18465e+06	1.96189e+06	1.40478e+06	2.53686e+06	0	2.96528e+06	2.20656e+06	2.12599e+06	2.46093e+06	1.98973e+06	6.81617e+06	6.35336e+06	1.66651e+06	0	2.50123e+06
M143T39	143.049	38.6	0.6	2.17389e+06	1.12311e+06	2.62337e+06	3.30123e+06	1.13694e+06	1.07857e+06	1.60942e+06	1.05862e+06	978681	1.45292e+06	1.65868e+06	2.89058e+06	2.24099e+06	2.20659e+06	1.82768e+06	1.30015e+06	1.90507e+06	1.38422e+06	1.46809e+06	1.18312e+06	1.39657e+06	1.23501e+06	1.65333e+06	3.24403e+06	3.18142e+06	2.90742e+06	1.50739e+06	1.96168e+06	2.59278e+06	1.49374e+06	1.61377e+06	3.89584e+06	4.90617e+06	1.40602e+06	1.74169e+06	1.26331e+06	2.19473e+06	2.47885e+06	2.94898e+06	2.86545e+06	1.03533e+06	1.80541e+06	3.27108e+06	1.85144e+06	3.02255e+06
M143T418	143.082	418.1	7	834311	4.04488e+06	7.02242e+06	6.20624e+06	1.47903e+06	510781	6.60374e+06	4.94282e+06	6.30062e+06	1.43333e+06	5.00895e+06	5.40457e+06	4.47887e+06	4.3373e+06	5.89127e+06	1.14199e+07	505402	6.21186e+06	1.32387e+06	512298	5.70628e+06	1.50438e+07	7.04656e+06	5.5741e+06	6.573e+06	3.99395e+06	1.07513e+06	1.16076e+06	4.44738e+06	1.01555e+06	3.89797e+06	1.01699e+06	978440	1.01554e+06	2.74787e+06	4.15025e+06	871061	859865	2.95171e+06	4.40388e+06	741929	6.87323e+06	835156	825769	783639
M143T436	143.082	435.6	7.3	718438	1.13403e+06	8.14262e+06	8.57055e+06	898982	1.21125e+06	660150	5.68636e+06	1.0751e+06	1.26272e+06	2.70302e+06	1.10376e+06	6.34217e+06	3.43259e+06	4.19842e+06	1.30261e+07	442397	2.01908e+06	1.0492e+06	3.66587e+06	1.02421e+06	4.26997e+06	4.2363e+06	4.32081e+06	867628	5.20709e+06	915559	856325	4.14948e+06	831734	2.4209e+06	828748	697288	660417	2.64697e+06	2.12143e+06	751278	801019	738679	1.83823e+06	5.73966e+06	641405	2.97909e+06	696512	684080
M143T445	143.082	445.4	7.4	533216	7.39195e+06	1.26038e+06	2.34668e+06	2.99632e+06	1.12174e+07	3.7761e+06	2.63108e+06	3.41917e+06	1.79558e+07	457403	2.63578e+06	639548	1.26976e+06	4.06996e+06	1.2134e+06	5.90263e+06	619171	1.16266e+06	4.52132e+06	7.29653e+06	3.3692e+06	1.85048e+06	4.3261e+06	483019	1.45269e+06	1.05189e+06	1.02317e+06	4.53364e+06	968475	431728	1.01205e+06	917269	4.54575e+06	908265	3.25093e+06	878634	834895	6.8884e+06	1.87222e+06	5.45835e+06	1.81827e+06	517474	790721	782200
M144T34	143.959	34.5	0.6	2.99471e+06	936542	1.05602e+06	0	1.77735e+06	0	1.36263e+06	1.1706e+06	2.54895e+06	3.29289e+06	0	3.03826e+06	3.59573e+06	0	3.65656e+06	0	3.71854e+06	0	0	3.67355e+06	0	3.95966e+06	3.82831e+06	4.3196e+06	1.83594e+06	3.98175e+06	3.12875e+06	3.81326e+06	3.81461e+06	3.6273e+06	3.97573e+06	3.80418e+06	4.05711e+06	3.76609e+06	2.50546e+06	4.58181e+06	0	4.05817e+06	3.95106e+06	4.15066e+06	3.79233e+06	3.54112e+06	4.13374e+06	3.62787e+06	4.47247e+06
M144T39	143.997	38.6	0.6	4.21336e+06	5.44141e+06	2.91922e+06	3.67841e+06	2.96309e+06	3.97407e+06	3.84606e+06	4.55067e+06	6.03829e+06	5.31826e+06	6.67717e+06	4.80939e+06	5.68394e+06	6.04178e+06	6.21921e+06	7.22354e+06	4.93784e+06	6.46944e+06	3.32465e+06	4.98029e+06	5.56459e+06	5.09768e+06	6.27801e+06	7.09151e+06	5.98346e+06	4.81029e+06	5.13931e+06	5.85372e+06	6.55862e+06	4.98464e+06	6.66798e+06	8.5606e+06	5.89445e+06	7.45999e+06	7.7869e+06	1.87121e+07	5.15855e+06	5.77677e+06	6.57801e+06	1.01003e+07	6.90059e+06	7.15477e+06	5.65942e+06	7.01744e+06	6.29979e+06
M144T40	144.048	40.3	0.7	3.81265e+06	1.45453e+06	1.92439e+06	2.44963e+06	4.05029e+06	3.33793e+06	2.25166e+06	3.12954e+06	2.54045e+06	3.70324e+06	3.9609e+06	3.9251e+06	3.69602e+06	3.2103e+06	3.73843e+06	3.48529e+06	3.81311e+06	3.82122e+06	2.46089e+06	3.4501e+06	3.90434e+06	3.97729e+06	2.99474e+06	2.28126e+06	2.71239e+06	4.14881e+06	3.04545e+06	1.94272e+06	3.94833e+06	3.09615e+06	3.01217e+06	3.59019e+06	3.81552e+06	4.02854e+06	2.28761e+06	3.67851e+06	5.33833e+06	3.80739e+06	2.41227e+06	3.065e+06	3.56207e+06	3.07963e+06	4.14774e+06	3.68973e+06	2.8371e+06
M144T50_1	144.065	49.7	0.8	3.86437e+07	4.19428e+07	3.24421e+07	3.87833e+07	3.58792e+07	3.38998e+07	3.28907e+07	5.80918e+06	3.2525e+07	2.94519e+07	2.86792e+07	4.57652e+07	3.30381e+07	3.58769e+07	2.80703e+07	2.84406e+07	2.78573e+07	3.11844e+07	2.83087e+07	6.85411e+06	3.37797e+07	2.61006e+07	3.04445e+07	2.93531e+07	4.51701e+07	3.05591e+07	3.85274e+07	4.29348e+07	3.09121e+07	3.79444e+07	3.78987e+07	3.32559e+07	4.10043e+07	3.18265e+07	3.69687e+07	2.71554e+07	3.35694e+07	2.58887e+07	3.72453e+07	3.56183e+07	2.69048e+07	3.92987e+07	3.37511e+07	3.6932e+07	3.70807e+07
M144T50_2	144.102	50.4	0.8	2.79267e+07	1.29274e+07	2.76662e+07	1.57108e+07	2.19418e+07	3.34876e+07	2.05095e+07	1.63305e+07	1.31829e+07	2.41547e+07	2.44214e+07	2.31899e+07	2.76041e+07	2.40471e+07	1.54889e+07	1.96922e+07	1.82261e+07	2.68888e+07	1.74482e+07	2.18546e+07	3.47328e+07	3.64277e+07	3.08848e+07	3.01335e+07	2.65803e+07	3.21301e+07	2.93541e+07	3.18075e+07	2.47579e+07	2.17452e+07	2.46242e+07	5.69679e+07	2.19983e+07	2.30195e+07	2.42639e+07	1.82088e+07	4.09241e+07	4.62122e+07	2.8167e+07	2.71996e+07	2.8021e+07	2.69758e+07	2.80541e+07	2.5844e+07	2.86367e+07
M145T100	145.048	100.3	1.7	6.52487e+07	2.29389e+07	5.69861e+07	2.35408e+07	2.19081e+07	8.04926e+07	9.96764e+07	3.91826e+07	2.9258e+07	2.54252e+07	1.92054e+08	2.58459e+07	2.81792e+07	9.41711e+07	2.81908e+07	3.46482e+07	3.30008e+07	1.35482e+08	2.31355e+08	3.49131e+07	3.65096e+07	3.59909e+08	9.30858e+07	9.70843e+07	1.17472e+08	3.57043e+07	1.99131e+07	3.92305e+07	3.59271e+07	1.63952e+07	1.5016e+08	7.55225e+07	3.74545e+07	8.79216e+07	3.85942e+07	3.27453e+08	6.29623e+07	3.93252e+07	3.95572e+07	3.74437e+07	2.05406e+08	1.57329e+08	1.29344e+08	4.05921e+07	3.83486e+07
M145T110	145.048	109.5	1.8	9.26564e+07	4.66475e+07	1.52223e+08	8.35586e+07	2.58111e+07	1.21345e+08	9.63833e+07	9.33607e+07	1.6587e+08	2.9664e+07	1.51897e+08	2.05104e+07	1.23453e+08	3.43982e+07	4.66805e+07	1.36406e+08	1.1031e+08	3.78295e+07	1.446e+07	9.07992e+07	3.91792e+07	3.5696e+07	1.41761e+08	2.03984e+07	1.84874e+08	4.38136e+07	1.01767e+08	4.74616e+08	2.43008e+07	1.89956e+08	4.67969e+07	4.45111e+07	1.02294e+08	9.50683e+07	1.20497e+08	4.44642e+07	1.33166e+08	1.59287e+08	2.25391e+08	1.65338e+08	1.72068e+07	3.55896e+07	1.04653e+08	7.93742e+07	3.57792e+07
M145T118	145.052	117.5	2	2.21891e+07	8.57484e+07	2.15635e+07	1.16979e+08	2.58956e+07	1.21068e+08	8.20528e+07	3.33524e+07	1.37038e+08	3.19855e+07	3.60126e+07	3.32139e+07	1.28962e+08	6.9387e+07	3.60963e+07	4.34997e+07	4.41699e+07	7.77375e+07	1.19128e+08	2.40665e+08	4.56021e+07	3.97026e+07	1.01813e+08	2.02084e+08	4.85945e+07	5.0232e+07	1.20034e+08	4.89158e+07	3.81433e+07	4.9642e+07	1.01863e+08	2.66877e+08	1.12216e+08	4.09688e+07	4.06619e+07	1.45471e+08	4.36489e+07	3.82315e+07	4.48166e+07	1.65967e+08	1.52178e+07	4.63725e+06	4.20717e+07	5.15838e+07	2.73501e+07
M145T129	145.051	129.3	2.2	5.94844e+07	1.57141e+08	3.79786e+07	3.4173e+07	3.53003e+07	1.16927e+08	2.10331e+08	1.39423e+08	1.46378e+08	2.37724e+08	1.51927e+08	1.20656e+08	4.28155e+07	3.98901e+07	2.27891e+08	5.50548e+07	1.66256e+08	1.05841e+08	7.31847e+07	5.37697e+07	5.54011e+07	6.47273e+07	5.98446e+07	1.20166e+08	1.69185e+08	7.63001e+07	1.20151e+08	6.00516e+07	5.78014e+07	1.21842e+08	1.08358e+07	6.1041e+07	1.58298e+08	2.08695e+08	6.21848e+07	1.74455e+08	1.78905e+08	9.39368e+07	1.32963e+08	1.4498e+08	1.73581e+08	2.76607e+07	1.14538e+08	1.31119e+08	1.93591e+07
M145T142	145.047	142	2.4	5.0373e+07	3.32831e+07	3.08445e+07	6.79748e+07	1.14529e+08	1.23297e+08	2.30439e+08	4.18684e+07	4.37404e+07	3.74153e+07	4.58406e+07	4.01572e+07	2.01069e+08	8.66749e+07	4.24775e+07	2.19093e+08	1.33243e+08	5.07458e+07	2.52538e+07	1.44177e+08	1.39134e+08	1.055e+08	2.43454e+08	4.88948e+07	5.51335e+07	2.18337e+08	1.63796e+08	5.79409e+07	1.15897e+08	1.30746e+08	5.69465e+07	2.2161e+08	5.92837e+07	7.56322e+07	2.48043e+07	5.85762e+07	1.07558e+08	5.7952e+07	1.63933e+08	1.05616e+08	2.30768e+07	8.35712e+07	1.94601e+08	1.01491e+08	5.91273e+06
M145T153	145.047	153.2	2.6	7.34225e+07	9.2178e+07	3.82101e+07	4.55463e+07	9.41102e+07	1.03736e+08	1.31981e+08	5.32594e+07	2.56352e+08	4.66651e+07	5.73986e+07	4.90443e+07	2.23374e+08	6.35872e+07	5.29569e+07	2.25632e+07	1.09794e+08	6.331e+07	6.51838e+07	4.09273e+07	6.63691e+07	1.49973e+08	7.0885e+07	6.23396e+07	1.87967e+08	7.17658e+07	1.74071e+08	7.22828e+07	1.00689e+08	1.21804e+08	1.86842e+08	7.15573e+07	3.34637e+08	1.44969e+08	7.52437e+07	2.18761e+08	7.03664e+07	7.48812e+07	3.63911e+07	1.29365e+08	7.79459e+07	9.08959e+07	1.33804e+08	1.52839e+08	1.78997e+08
M145T188	145.047	188.1	3.1	1.481e+08	5.17271e+08	4.92687e+08	4.85497e+08	4.62649e+08	4.69309e+08	3.33125e+08	1.01634e+09	2.95775e+08	5.48219e+08	4.76027e+08	9.37966e+08	6.86741e+07	6.55567e+07	6.73232e+08	5.56855e+08	3.13581e+08	8.20364e+08	5.99688e+08	3.78568e+08	3.35134e+08	2.1997e+08	7.80876e+08	8.63883e+08	2.57892e+08	6.45126e+08	1.56663e+08	1.10498e+09	6.63498e+08	8.01475e+07	3.9389e+08	6.95837e+08	3.08429e+08	4.14914e+07	9.56567e+08	2.65422e+08	8.10165e+08	9.50984e+08	5.67233e+08	1.61748e+08	7.09894e+07	3.10847e+08	3.10673e+08	3.16528e+08	3.2135e+08
M145T236	145.048	235.6	3.9	1.7742e+08	5.70166e+07	1.35112e+08	1.04866e+08	1.8463e+08	1.44399e+07	1.1222e+08	5.97021e+07	2.40512e+08	5.61851e+07	2.38296e+08	1.38683e+08	3.17071e+07	2.17803e+08	7.37533e+07	7.74192e+07	2.19043e+08	3.3442e+07	1.03449e+08	5.48516e+07	2.42329e+08	9.63041e+07	1.08296e+08	1.09047e+08	1.66181e+08	2.47274e+08	5.96937e+07	1.18659e+08	1.7321e+08	1.23675e+08	2.08744e+08	6.38596e+07	1.32038e+08	2.35481e+08	7.23961e+07	9.8359e+07	1.18218e+08	6.08052e+07	1.17258e+08	1.25188e+08	3.59579e+07	1.51122e+08	1.20124e+08	8.75404e+07	2.01919e+08
M145T258	145.047	258.2	4.3	1.97598e+07	4.80422e+07	2.59663e+07	1.09692e+08	8.43003e+07	8.56712e+07	6.54846e+07	8.52913e+07	2.4329e+07	5.03967e+07	1.16216e+08	4.86659e+07	2.43281e+07	7.48035e+07	8.44894e+07	2.51126e+07	4.3811e+07	2.80504e+07	6.08342e+07	2.84117e+07	1.56095e+08	5.6124e+07	1.19708e+08	6.8443e+07	1.07254e+08	1.80529e+08	3.71322e+07	3.05948e+07	6.63537e+07	6.21302e+07	4.10984e+07	6.08193e+07	6.60135e+07	3.17234e+07	6.48794e+07	3.73605e+07	2.93234e+07	3.08148e+07	9.31791e+07	8.73892e+07	3.38511e+07	5.41853e+07	1.46338e+08	4.96619e+07	9.979e+07
M145T270	145.048	269.8	4.5	1.27059e+08	3.32284e+07	5.33282e+07	1.44855e+07	4.25073e+07	4.50558e+07	2.34837e+07	7.19517e+07	1.2994e+08	4.21717e+07	7.46421e+06	9.12382e+07	7.20526e+07	4.10366e+07	7.76512e+07	4.23946e+07	9.80355e+07	6.74353e+07	2.27515e+07	1.50785e+08	2.45264e+07	5.27691e+07	5.37756e+07	7.76989e+07	6.68981e+07	2.45085e+07	7.04221e+06	1.38026e+08	1.18196e+07	6.31006e+07	4.22561e+07	3.12094e+07	3.59517e+07	8.06851e+07	2.59517e+07	4.44924e+07	7.23675e+07	1.52625e+08	1.94903e+07	2.45889e+07	3.44332e+07	4.66617e+07	2.52095e+07	5.19375e+07	8.01338e+07
M145T285	145.047	284.5	4.7	1.49388e+07	2.36302e+07	1.42885e+07	5.09689e+07	4.20752e+07	4.11088e+07	1.73803e+07	4.63329e+07	1.78289e+07	1.72124e+07	5.52908e+07	1.82811e+07	2.5703e+07	7.85219e+07	3.975e+07	7.5682e+07	2.00312e+07	5.58118e+07	6.7903e+07	4.93929e+07	7.59521e+07	1.0702e+07	3.24357e+07	4.21598e+07	8.19071e+07	8.4672e+07	2.2561e+07	9.74198e+07	2.18458e+07	2.21883e+07	5.57469e+07	2.86572e+07	3.79153e+07	4.30696e+07	1.05991e+08	5.06074e+06	3.82262e+07	2.24744e+07	3.36811e+07	4.5763e+07	5.42366e+07	1.29131e+07	6.47956e+07	3.20143e+07	3.48429e+07
M145T296	145.048	295.9	4.9	1.18332e+07	3.3862e+07	6.81372e+07	1.28835e+07	3.98643e+07	5.94305e+07	1.03962e+08	1.44746e+07	7.56453e+07	8.90025e+07	4.96535e+07	3.98942e+06	3.55819e+07	1.37071e+07	3.40228e+07	1.54001e+07	5.37829e+07	4.25541e+07	1.64163e+07	5.7303e+06	1.67477e+07	4.98605e+06	3.5533e+07	3.42369e+07	1.64865e+07	1.71797e+07	1.30172e+08	1.70545e+07	1.67296e+07	1.72958e+07	2.87957e+07	3.3327e+07	1.6338e+07	1.78826e+07	1.66469e+07	6.55541e+07	1.64154e+07	4.10773e+06	6.0718e+07	2.97741e+07	4.16386e+07	6.06444e+07	4.00881e+07	2.75898e+07	6.21909e+07
M145T311	145.048	311	5.2	1.24811e+07	3.25778e+06	1.05909e+07	7.31773e+07	3.40531e+07	3.4519e+07	2.38165e+07	8.42278e+07	1.49111e+07	3.23949e+07	7.26888e+07	3.59066e+07	2.84555e+07	2.6534e+07	6.01747e+07	1.65169e+07	1.55332e+07	2.35319e+06	1.59497e+07	6.66302e+07	9.43084e+07	1.53083e+07	3.12351e+07	3.85175e+07	2.32433e+07	6.54103e+07	3.23667e+07	3.00386e+07	1.04174e+08	3.41418e+07	3.4537e+07	2.64157e+07	2.88661e+07	6.70372e+07	6.93819e+07	1.8906e+07	3.30444e+07	1.70397e+07	3.78865e+07	1.68946e+07	8.87432e+06	4.49637e+07	4.14944e+07	1.70632e+07	1.63171e+07
M145T322	144.982	322	5.4	1.25858e+07	1.07183e+07	1.0744e+07	1.26e+07	2.56926e+07	1.45686e+07	1.38737e+07	1.46656e+07	1.54973e+07	9.46813e+06	1.52002e+07	1.28411e+07	2.86137e+07	1.87564e+07	1.26259e+06	1.73294e+07	1.46016e+07	1.41864e+07	1.48996e+07	1.51606e+07	9.67745e+06	1.30331e+06	1.15736e+07	9.47463e+06	2.95444e+07	1.47546e+07	1.57668e+07	7.39744e+06	1.51816e+06	1.56145e+07	1.50299e+07	5.01307e+06	8.72694e+06	5.07136e+06	1.03076e+07	1.40624e+07	1.56768e+07	1.61932e+07	9.61777e+06	2.4838e+07	4.52602e+07	1.06339e+07	1.1913e+07	1.08473e+07	1.54455e+07
M145T325	145.048	325.1	5.4	1.03193e+08	2.93267e+07	2.68862e+07	5.2481e+07	3.23905e+06	4.09975e+07	4.06932e+07	6.39732e+07	1.38841e+08	2.28771e+07	7.9508e+07	2.93543e+07	5.74647e+07	2.33413e+07	3.61074e+07	9.17249e+07	1.38265e+07	1.93033e+07	5.10708e+07	3.60615e+07	3.52748e+07	1.69874e+07	3.69826e+07	3.0188e+07	4.1809e+07	2.36173e+07	4.74213e+07	1.90616e+07	1.55957e+07	1.31868e+07	1.85627e+07	3.61961e+07	2.28376e+07	2.40982e+07	2.65243e+07	2.33227e+07	2.6739e+06	4.56731e+07	2.98248e+07	1.62862e+07	2.82062e+07	2.30497e+07	1.67359e+07	3.39723e+07	4.19924e+07
M145T33	144.982	32.5	0.5	3.32871e+06	2.78039e+06	3.17245e+06	2.17648e+06	2.43978e+06	2.51315e+06	2.10593e+06	2.34591e+06	2.27707e+06	0	1.89636e+06	0	2.02856e+06	1.84786e+06	0	0	2.00822e+06	0	0	0	1.78995e+06	1.67122e+06	2.06679e+06	1.85527e+06	1.63902e+06	1.69474e+06	1.80257e+06	0	1.73226e+06	1.42166e+06	1.71967e+06	1.50467e+06	0	1.48307e+06	0	1.96376e+06	1.50856e+06	1.74388e+06	0	0	5.24334e+06	4.88325e+06	1.55463e+06	0	1.6567e+06
M145T336	145.048	335.9	5.6	7.05284e+06	1.94047e+07	3.73182e+06	1.97502e+07	6.64805e+06	4.25895e+06	7.28538e+06	8.52163e+06	8.64566e+06	3.6797e+07	8.99451e+06	2.32546e+07	1.09449e+07	8.20168e+06	2.88017e+07	9.40753e+06	8.44627e+06	3.58157e+07	3.39559e+07	2.49571e+07	2.13043e+06	2.04759e+07	9.05059e+06	1.82395e+07	9.60013e+06	1.70522e+07	9.34464e+06	2.94814e+07	3.09926e+07	1.87608e+07	2.44878e+07	9.2066e+06	9.48469e+06	2.31338e+07	9.70118e+06	3.65003e+07	9.06769e+06	2.39244e+07	2.89237e+07	4.74945e+07	3.51958e+07	2.18132e+07	5.46436e+07	2.66668e+07	3.06012e+07
M145T344	145.048	343.9	5.7	7.18227e+06	7.02842e+06	7.18332e+06	2.0727e+07	7.56496e+06	3.4055e+07	4.08868e+07	1.74252e+07	8.76557e+06	8.03073e+06	9.40159e+06	8.56829e+06	3.41716e+07	4.47122e+07	2.08932e+07	2.61309e+07	4.21476e+07	9.8747e+06	3.04592e+07	9.81302e+06	2.30578e+07	1.8656e+07	1.13112e+07	1.795e+07	2.589e+07	2.57884e+07	1.04018e+07	1.11138e+07	1.01287e+07	1.83051e+07	1.00146e+07	1.0473e+07	2.11037e+07	1.07525e+07	3.56191e+07	1.03988e+07	6.35586e+07	1.08358e+07	1.06966e+07	1.10035e+07	1.76386e+07	7.09844e+06	2.05901e+07	1.07514e+07	1.04722e+07
M145T348	144.982	348.3	5.8	6.10821e+06	1.22806e+07	2.45058e+07	1.82631e+07	1.7895e+07	7.26591e+06	1.33799e+07	2.10776e+07	7.82878e+06	1.65495e+07	6.65376e+07	3.57528e+06	2.10645e+06	1.31156e+07	3.1349e+06	8.63644e+06	6.46538e+06	1.42263e+06	2.95419e+07	8.64863e+06	8.40934e+06	2.43811e+06	1.09844e+07	3.20861e+07	1.71448e+07	9.18459e+06	2.11717e+07	1.22113e+06	1.19386e+07	1.29657e+07	8.57825e+06	9.29413e+06	1.21177e+06	1.56671e+07	1.02373e+07	1.12452e+07	1.67275e+06	5.44387e+06	1.02507e+07	9.34299e+06	2.12539e+07	5.86986e+06	9.09082e+06	1.45552e+07	9.90376e+06
M145T350	145.048	349.9	5.8	6.4404e+06	1.81914e+07	3.0403e+07	6.97321e+06	6.17628e+07	7.80187e+06	4.8276e+06	3.75624e+06	2.73179e+07	3.02362e+07	3.12096e+07	3.78547e+07	7.80218e+06	2.11089e+07	2.06465e+07	2.36986e+07	8.95272e+06	2.31862e+07	8.93721e+06	4.02507e+07	2.7939e+07	1.96609e+07	2.23104e+07	3.4438e+07	1.23503e+07	2.73418e+07	9.58133e+06	2.15175e+07	8.99018e+06	2.40058e+07	1.19968e+07	2.58743e+07	3.69728e+06	9.6705e+06	9.68175e+06	3.83493e+07	9.68039e+06	4.22075e+07	2.18587e+07	3.45462e+07	6.27529e+06	1.7808e+07	9.70924e+06	1.46084e+07	3.17463e+06
M145T360	145.048	359.6	6	7.00894e+07	6.72221e+06	2.43902e+07	1.81052e+07	7.48996e+06	3.96748e+07	3.66814e+07	2.99529e+07	2.78998e+07	7.90398e+06	3.32969e+07	8.86563e+06	2.42564e+07	2.38493e+07	2.17744e+06	2.71159e+07	2.22585e+07	2.24571e+07	3.3065e+07	1.02626e+07	9.78685e+06	1.72725e+07	4.14767e+07	1.00906e+07	2.30823e+07	2.98183e+07	1.02571e+07	1.79108e+07	3.88464e+07	9.39801e+06	1.99438e+07	1.69051e+07	1.05779e+07	6.5876e+07	2.37952e+07	1.04567e+07	1.02079e+07	1.26094e+07	1.84051e+06	1.02672e+07	1.58859e+07	7.44229e+06	3.0389e+07	1.53247e+07	4.21372e+06
M145T37	145.01	37	0.6	442292	474994	599535	486018	616419	539023	550689	475140	565611	704850	598285	668738	795266	669085	604134	581505	549714	561612	521629	648851	590383	750422	689990	716751	650901	675340	594688	709424	631354	853342	764710	657464	626178	777191	670421	758172	606866	704985	916186	2.06424e+07	332703	432810	735032	633109	730657
M145T370	145.048	369.9	6.2	5.59742e+06	5.22851e+06	8.23067e+06	5.39112e+06	1.01741e+07	5.616e+06	5.97736e+06	1.05811e+07	6.10621e+06	5.9218e+06	6.68154e+06	1.55947e+07	5.92948e+06	6.16846e+06	2.16164e+07	3.22523e+07	1.13912e+07	1.28972e+07	2.34931e+07	5.69293e+06	6.28169e+07	4.32053e+07	6.97908e+06	3.31638e+07	1.07141e+07	7.30145e+06	5.68332e+07	7.28141e+06	2.28062e+06	1.47325e+07	2.21192e+07	9.6533e+06	2.83458e+07	7.06722e+06	2.11591e+07	2.90226e+06	3.27632e+07	5.65931e+06	2.14999e+07	4.3872e+07	1.48802e+06	2.0191e+07	7.30786e+06	1.83666e+06	3.6876e+07
M145T371	144.982	370.6	6.2	4.28482e+06	1.68968e+07	1.03199e+07	3.47183e+06	2.23588e+07	1.46433e+07	1.87178e+07	2.11102e+07	1.0957e+07	4.76088e+06	2.29519e+07	1.78804e+07	1.56865e+07	2.37374e+07	4.08483e+07	1.89489e+07	5.12435e+06	2.57677e+07	2.86895e+06	5.51204e+06	1.8198e+07	1.6281e+07	8.23785e+06	5.70159e+06	1.25807e+07	8.71711e+06	6.99337e+06	3.78655e+06	5.63239e+06	5.53136e+06	5.65788e+06	1.17415e+07	6.05793e+06	5.59147e+06	1.92928e+07	2.77657e+07	1.97562e+07	6.07808e+06	1.48711e+07	1.61839e+07	2.94273e+07	5.08436e+06	5.56946e+06	1.51775e+06	5.8299e+06
M145T382	144.982	382.1	6.4	3.98963e+07	2.68734e+07	3.01982e+06	1.43711e+07	6.50912e+06	2.69505e+07	2.00021e+07	7.11855e+06	1.25995e+07	5.49309e+07	1.65938e+07	1.77039e+06	1.38702e+07	1.65754e+07	1.9565e+07	2.48586e+07	7.21824e+06	7.63716e+06	2.37863e+07	6.86869e+06	2.29329e+07	1.71327e+07	2.30367e+07	2.1662e+07	1.04493e+07	1.81316e+07	1.67131e+07	1.89837e+07	6.71619e+06	7.59507e+06	9.79086e+06	1.7117e+07	1.87433e+07	1.46042e+07	7.95498e+06	7.6353e+06	1.69869e+07	9.34724e+06	1.20319e+07	2.84066e+07	1.01626e+07	8.35353e+06	1.68637e+07	2.04056e+07	2.53397e+06
M145T398	145.048	398.5	6.6	4.39737e+07	2.00453e+06	1.91899e+07	3.97322e+07	7.03594e+07	6.06943e+07	1.43178e+06	1.40332e+07	8.0026e+07	3.04572e+07	4.14036e+07	7.57039e+07	4.3354e+07	4.95433e+07	3.54908e+07	5.2604e+07	6.4171e+07	3.13515e+07	6.43878e+07	4.78045e+07	2.95412e+06	2.04354e+07	8.77601e+07	2.16124e+06	2.97056e+07	2.20551e+06	2.58948e+07	4.53885e+07	2.77403e+07	4.47658e+07	4.5394e+07	7.20334e+07	2.3438e+07	3.39053e+07	1.23118e+07	5.82379e+07	3.29014e+07	3.30044e+07	5.31973e+07	3.09423e+07	4.09172e+07	4.52999e+07	1.79658e+06	3.59543e+07	5.84569e+07
M145T422	144.982	422.3	7	1.72884e+08	1.0882e+08	5.16816e+07	3.23031e+07	1.45415e+08	5.30492e+07	2.47726e+08	1.94918e+08	1.79728e+08	1.50693e+08	1.2924e+08	4.90157e+06	1.04633e+07	8.91287e+07	1.14864e+08	4.652e+07	2.72868e+08	2.88407e+07	1.16576e+08	1.21176e+08	2.54087e+07	3.84169e+06	2.45721e+07	1.43109e+08	8.10865e+06	2.43816e+07	2.4262e+07	2.39212e+07	1.84491e+08	2.26729e+07	2.16276e+06	1.12507e+08	2.2747e+07	2.61464e+07	2.46629e+07	2.344e+08	2.4346e+07	3.42954e+07	2.10995e+08	9.93945e+07	4.94741e+07	2.26822e+08	9.83236e+07	1.34982e+07	1.02126e+08
M145T434	145.048	433.7	7.2	2.28533e+07	7.06918e+06	6.84109e+06	4.56852e+06	1.90655e+07	457221	3.02067e+06	8.41314e+06	1.88346e+07	3.8069e+06	2.10807e+06	1.89971e+07	2.92757e+06	5.92086e+06	3.12383e+06	3.16897e+06	1.58869e+06	4.7111e+06	2.90755e+06	6.52195e+06	1.57575e+07	3.61e+06	1.5199e+07	1.42701e+07	1.49512e+07	2.92002e+06	2.84125e+06	1.50728e+07	1.6558e+06	4.16097e+06	3.45563e+06	1.44993e+07	1.76458e+06	4.08362e+06	8.9319e+06	3.99109e+06	3.3924e+06	8.25274e+06	4.61573e+06	5.30031e+06	1.70446e+06	2.80453e+07	1.20755e+07	2.23652e+06	1.73812e+06
M145T445	145.048	444.8	7.4	3.61311e+06	1.10728e+06	1.69366e+07	184352	1.54065e+07	2.42551e+06	1.63032e+07	2.06974e+06	2.35511e+06	2.19262e+06	1.45729e+07	1.72642e+06	1.51687e+07	1.45805e+07	700677	1.05423e+06	1.73768e+06	1.35418e+07	1.68543e+06	1.30995e+07	2.13207e+06	759124	1.6637e+06	3.62098e+06	2.31942e+06	1.50818e+06	1.43485e+06	8.23151e+06	2.16931e+06	1.90477e+06	2.32091e+06	1.38719e+06	1.61039e+06	1.34164e+06	1.20984e+07	120541	1.54216e+06	1.11135e+07	1.34454e+06	2.18477e+06	2.58788e+07	2.1783e+07	1.07638e+07	1.09909e+06	2.58381e+06
M145T448	144.982	447.6	7.5	1.83624e+07	3.30585e+06	1.22311e+08	3.12662e+08	1.54065e+07	1.45668e+08	3.76689e+07	5.08264e+07	6.08587e+07	2.41952e+07	1.44863e+07	1.28752e+08	3.69539e+07	4.75103e+06	2.08279e+07	1.35721e+07	2.21458e+06	2.60065e+08	4.80359e+07	2.78758e+07	2.29888e+08	4.51763e+06	2.32366e+08	2.48543e+07	1.96397e+07	2.2983e+08	2.22249e+08	2.1128e+08	3.48606e+06	2.14205e+08	1.12208e+07	1.12909e+07	2.48167e+07	1.11493e+08	2.29549e+08	1.21743e+07	2.13931e+08	8.17807e+07	1.12667e+07	6.19911e+07	4.58753e+08	2.18744e+07	3.34028e+06	7.08878e+07	1.05933e+07
M145T94	145.048	93.9	1.6	3.4403e+07	2.19843e+08	6.06738e+07	6.89666e+07	2.85757e+08	6.6263e+07	4.40174e+07	1.21197e+08	1.49757e+08	4.27445e+07	4.93409e+07	2.11606e+08	1.33627e+08	4.68034e+07	2.76183e+08	5.31364e+07	1.8293e+08	3.79628e+07	5.53092e+07	5.62465e+07	5.70149e+07	5.07629e+07	1.13968e+08	5.4519e+07	5.84556e+07	6.16937e+07	1.75218e+08	6.389e+07	2.18408e+08	6.19353e+07	6.07254e+07	8.53137e+07	2.57206e+08	6.337e+07	2.4284e+07	5.91857e+07	5.15375e+07	6.6222e+07	1.22395e+07	1.7275e+08	2.42578e+07	2.7489e+07	1.03152e+08	2.10857e+08	1.07936e+08
M146T140	146.083	140.2	2.3	7.21665e+06	7.29059e+06	1.85414e+07	7.32939e+06	6.3849e+06	5.34165e+07	7.39563e+06	7.10692e+06	7.67037e+06	2.80799e+07	7.30325e+06	6.62868e+06	6.40558e+06	4.87168e+07	2.07723e+07	7.13646e+07	7.34861e+06	7.2359e+06	7.32187e+06	7.36662e+06	6.06326e+07	1.36954e+07	9.63354e+06	6.22981e+06	3.60049e+07	2.06967e+07	3.58632e+07	9.18928e+06	7.04654e+06	1.85693e+07	2.03575e+07	4.35905e+07	6.33468e+06	2.40399e+07	9.98106e+06	4.52801e+07	6.02535e+06	3.99509e+07	2.29104e+07	1.53806e+07	5.42108e+06	6.12253e+06	3.60876e+07	6.42393e+06	5.86706e+07
M146T193	146.08	192.7	3.2	1.25542e+07	1.23089e+07	3.21803e+06	1.2731e+07	1.19073e+07	1.43671e+07	5.8512e+07	1.32316e+07	1.29956e+07	5.10744e+07	1.31111e+07	1.21357e+07	1.15521e+07	4.49599e+07	1.67239e+06	4.28143e+07	1.34561e+07	1.3747e+07	1.39451e+07	1.35465e+07	9.94529e+07	3.61576e+06	4.96333e+07	4.16758e+07	2.27255e+07	4.2294e+07	9.43247e+07	1.0864e+08	5.15344e+07	9.54087e+07	5.51174e+06	1.51293e+07	5.79371e+07	5.80319e+07	5.69465e+07	5.11053e+07	1.4697e+07	3.43404e+07	1.24219e+08	3.94878e+07	9.52729e+06	1.04854e+07	5.16621e+07	1.14064e+07	6.32674e+07
M146T237	146.08	236.6	3.9	1.01404e+07	1.05072e+07	1.81967e+07	1.06699e+07	1.00289e+07	5.3159e+07	4.56925e+07	1.09534e+07	1.14415e+07	1.87881e+07	1.13576e+07	1.05521e+07	1.04789e+07	3.36076e+07	5.04658e+07	5.19066e+07	1.1371e+07	1.14585e+07	1.12321e+07	1.14836e+07	5.8418e+07	2.75301e+07	5.0737e+07	2.79797e+07	4.34852e+07	6.0821e+07	3.49201e+07	4.41998e+07	3.29759e+07	3.96874e+07	4.13763e+07	1.02884e+07	3.7485e+07	1.98077e+07	4.22745e+07	2.80689e+07	4.21878e+07	4.4129e+07	1.88371e+07	4.17538e+07	8.26713e+06	8.82509e+06	2.63463e+07	9.76561e+06	2.01482e+07
M146T258	146.08	257.9	4.3	5.49076e+06	5.81996e+06	2.1275e+07	5.48182e+06	5.67565e+06	1.85043e+07	1.01707e+07	5.82652e+06	5.86754e+06	3.29393e+07	5.91829e+06	5.46055e+06	5.52268e+06	3.11257e+07	5.45716e+06	5.15437e+07	5.90318e+06	5.82963e+06	5.86755e+06	6.14077e+06	1.74558e+07	2.36616e+06	1.93533e+07	6.58159e+06	3.70719e+07	5.43708e+06	1.75832e+07	1.95432e+07	2.89486e+07	5.43323e+06	4.006e+07	5.75197e+06	2.14474e+07	4.43393e+07	1.91155e+07	1.82243e+07	5.18706e+07	1.99063e+07	2.82284e+06	1.67689e+07	4.4675e+06	5.04327e+06	2.25243e+07	5.06876e+06	5.15745e+06
M146T271	146.06	271.2	4.5	4.67549e+06	4.99159e+06	3.24733e+06	6.09676e+06	5.92773e+06	6.51489e+06	6.68385e+06	3.94633e+06	5.41772e+06	7.31001e+06	7.79722e+06	6.44423e+06	4.32661e+06	7.87694e+06	4.60102e+06	7.40094e+06	5.72861e+06	6.31494e+06	6.85857e+06	6.20239e+06	4.26922e+06	3.47234e+06	4.82819e+06	3.91655e+06	6.38088e+06	5.17973e+06	5.08652e+06	5.96705e+06	7.22565e+06	6.48659e+06	5.83045e+06	5.24741e+06	7.52759e+06	4.60732e+06	7.47071e+06	7.46409e+06	6.98883e+06	5.62842e+06	5.82945e+06	4.28663e+06	5.52937e+06	6.17243e+06	6.80172e+06	4.99362e+06	7.16592e+06
M146T288	146.08	288	4.8	5.84812e+06	5.90752e+06	2.33785e+07	6.08854e+06	6.01755e+06	4.26011e+07	3.00866e+07	6.304e+06	6.75578e+06	1.97394e+07	6.23367e+06	6.21072e+06	5.97472e+06	1.55952e+07	2.15711e+06	7.05346e+06	6.01722e+06	6.06914e+06	5.9352e+06	6.22553e+06	2.4358e+07	2.52006e+07	2.37039e+07	1.22816e+07	5.65287e+06	1.04915e+07	2.59829e+07	1.61383e+07	1.9116e+07	3.12025e+07	1.18166e+07	1.71384e+07	3.81748e+07	1.31951e+07	2.04398e+07	4.03915e+07	2.89704e+07	1.65969e+07	3.05527e+07	3.56804e+06	4.71411e+06	5.2866e+06	1.33159e+07	5.56196e+06	3.75185e+07
M146T322	146.08	321.6	5.4	5.64954e+06	4.59175e+06	5.81751e+06	5.05048e+06	4.61254e+06	5.63767e+06	2.91765e+07	6.15818e+06	6.18061e+06	4.60273e+06	5.5397e+06	4.66592e+06	4.71792e+06	1.50376e+07	4.54086e+06	2.00945e+07	4.6206e+06	4.55656e+06	4.81283e+06	4.76338e+06	2.73292e+07	1.98357e+07	1.34009e+07	1.33666e+07	1.91341e+07	1.52043e+07	1.02624e+07	1.92173e+07	2.67089e+07	2.306e+07	1.01888e+07	1.10919e+07	1.28426e+07	3.33621e+07	2.64553e+07	5.07479e+07	1.36321e+07	2.07274e+07	9.44904e+06	1.0572e+07	3.95919e+06	4.91509e+06	2.15719e+07	4.27537e+06	3.0917e+07
M146T33	145.93	33.1	0.6	606338	553359	589394	556087	551619	446242	91840.1	256935	506548	110807	465417	430466	546542	465734	114496	628854	629830	675776	560178	631299	641385	656703	694133	716222	666396	728215	724788	443955	883148	672978	329055	727042	671500	829554	720926	819944	864046	654728	547178	695999	258252	211219	681077	692248	771125
M146T352	146.08	352.4	5.9	3.54763e+06	3.27047e+06	4.4951e+06	3.75134e+06	3.55261e+06	2.06062e+07	1.71386e+07	3.56656e+06	3.75434e+06	1.34208e+07	3.36251e+06	3.29669e+06	3.26213e+06	1.39879e+07	1.03621e+07	3.49727e+06	3.35123e+06	3.40039e+06	3.58543e+06	3.69108e+06	2.43528e+07	2.21264e+07	9.95759e+06	2.93273e+07	1.43061e+07	3.54334e+06	9.85782e+06	1.46396e+07	3.5205e+06	2.66578e+07	3.63699e+06	3.3679e+06	3.37579e+06	1.1875e+07	1.75544e+07	7.59336e+06	1.95032e+07	3.44267e+06	1.02661e+07	8.47809e+06	2.7719e+06	3.12028e+06	3.17098e+06	3.29313e+06	9.4147e+06
M146T372	146.08	372.3	6.2	2.48703e+06	2.48034e+06	6.04551e+06	2.38563e+06	2.41816e+06	7.78163e+06	7.9077e+06	2.74095e+06	2.62027e+06	1.06179e+07	2.55941e+06	2.4858e+06	2.50325e+06	8.76291e+06	8.17879e+06	1.03619e+07	2.50317e+06	2.39702e+06	2.52271e+06	2.59178e+06	1.38214e+07	1.34659e+07	8.75505e+06	9.13047e+06	1.2209e+07	3.53735e+07	9.77195e+06	3.78601e+06	2.32953e+07	3.47353e+06	8.86844e+06	1.34512e+07	3.23922e+06	2.48188e+07	1.07644e+07	2.18546e+07	5.55241e+06	4.27906e+06	9.15195e+06	7.35338e+06	1.99307e+06	2.2554e+06	1.87959e+06	2.33697e+06	5.89269e+06
M146T37_1	145.608	37.3	0.6	8.0384e+06	1.00566e+07	1.05707e+07	1.34891e+07	1.17073e+07	4.23437e+07	3.34566e+07	1.37261e+07	1.04647e+07	1.22381e+07	2.18695e+07	1.19038e+07	1.1124e+07	6.21043e+07	2.03189e+07	2.45134e+07	1.24464e+07	1.26319e+07	9.06623e+06	1.33554e+07	9.81087e+06	1.09352e+07	8.80862e+06	1.17496e+07	1.35204e+07	1.11405e+07	4.9567e+07	1.24187e+07	1.13301e+07	1.42414e+07	1.89361e+07	1.19743e+07	2.75356e+07	1.43601e+07	9.98244e+06	693429	1.53256e+07	8.73655e+06	1.22394e+07	5.29124e+07	1.08345e+07	1.04263e+07	2.00806e+07	1.97162e+07	1.88412e+07
M146T37_2	146.109	37.1	0.6	888992	1.46694e+06	1.14947e+06	1.43878e+06	1.28859e+06	5.57249e+06	4.57448e+06	1.39207e+06	1.42962e+06	1.35541e+06	2.96181e+06	1.40909e+06	1.35442e+06	8.64797e+06	2.76703e+06	3.15526e+06	1.49265e+06	1.57915e+06	1.08198e+06	1.48753e+06	8.88202e+06	1.30312e+06	1.13611e+06	1.76763e+06	1.58563e+06	1.36659e+06	6.45817e+06	1.57331e+06	1.6154e+06	1.92358e+06	2.83996e+06	1.36219e+06	3.84396e+06	2.06849e+06	898672	9.16427e+06	2.04155e+06	979214	1.51079e+06	6.92123e+06	1.20957e+06	1.57054e+06	2.60878e+06	2.30371e+06	2.46154e+06
M146T38	146.03	38.4	0.6	2.68012e+07	2.80044e+07	3.38321e+07	3.32786e+07	2.82234e+07	2.45647e+07	2.35716e+07	2.15877e+07	2.55677e+07	2.39304e+07	2.60363e+07	2.89908e+07	2.74254e+07	2.95235e+07	2.69331e+07	2.40289e+07	2.42566e+07	3.06293e+07	3.67881e+07	2.45984e+07	2.32636e+07	2.92599e+07	2.30604e+07	3.44291e+07	2.89954e+07	2.71322e+07	2.62419e+07	2.69184e+07	2.52464e+07	2.96319e+07	3.09293e+07	3.33533e+07	3.71973e+07	2.52375e+07	2.54419e+07	1.67408e+07	2.53907e+07	2.77778e+07	3.07728e+07	2.86911e+07	2.41693e+07	2.54875e+07	2.83687e+07	2.9783e+07	3.12329e+07
M146T39_1	146.082	39.5	0.7	3.86748e+07	3.69048e+07	3.33079e+07	4.04432e+07	3.89219e+07	3.67801e+07	4.27491e+07	4.8378e+07	5.75411e+07	4.71836e+07	4.44495e+07	4.80449e+07	3.969e+07	2.81439e+07	4.71711e+07	5.34774e+07	4.93855e+07	4.93623e+07	5.88918e+07	5.4024e+07	4.42069e+07	8.48445e+07	3.4054e+07	3.66898e+07	4.18374e+07	4.66465e+07	3.58452e+07	3.59249e+07	4.11405e+07	3.40275e+07	3.43025e+07	4.1303e+07	4.08551e+07	4.01912e+07	5.05377e+07	4.24207e+07	4.35079e+07	4.44038e+07	4.24797e+07	3.30215e+07	6.70528e+06	2.69879e+07	1.2098e+07	1.22161e+08	4.42815e+07
M146T39_2	146.165	39.2	0.7	1.30242e+07	2.76042e+07	3.22608e+07	3.25464e+07	2.34735e+07	1.37195e+08	9.11237e+07	3.65453e+07	1.37429e+07	1.81701e+07	3.55216e+07	2.67933e+07	2.3121e+07	2.95637e+08	4.06244e+07	4.1732e+07	2.39966e+07	2.08398e+07	9.97821e+06	2.51201e+07	1.98937e+07	1.66695e+07	1.62605e+07	2.39867e+07	3.13021e+07	2.1057e+07	1.63899e+08	3.07491e+07	1.99145e+07	3.68008e+07	5.39581e+07	2.29651e+07	6.9694e+07	2.68157e+07	1.21269e+07	14154.5	3.00419e+07	1.41088e+07	2.25265e+07	1.2137e+08	4.20402e+07	4.07601e+07	3.49116e+07	3.73684e+07	3.67799e+07
M146T404	146.08	404.4	6.7	2.59085e+06	2.63794e+06	5.99788e+06	2.61817e+06	2.66689e+06	8.77224e+06	2.35935e+07	2.79553e+06	2.75974e+06	2.57513e+07	2.85188e+06	2.81297e+06	2.82242e+06	7.82181e+06	2.91551e+06	6.54901e+06	3.10321e+06	3.03595e+06	2.80397e+06	3.11137e+06	2.96744e+06	2.96413e+06	8.47951e+06	1.41378e+07	1.842e+07	2.77218e+06	9.77418e+06	2.44995e+07	3.93645e+06	2.83541e+06	8.00738e+06	1.76544e+07	8.79526e+06	4.24016e+06	2.78485e+06	2.00623e+07	2.73735e+06	8.84676e+06	1.49985e+07	1.42464e+07	2.3015e+06	2.36294e+06	1.1066e+07	2.65314e+06	9.32596e+06
M146T443	146.08	443.3	7.4	1.2284e+06	1.38667e+06	1.31361e+06	1.25442e+06	1.34547e+06	1.21224e+06	3.33874e+06	1.38884e+06	1.36171e+06	6.11771e+06	1.31166e+06	1.47967e+06	1.32693e+06	1.0118e+06	4.39053e+06	8.05381e+06	1.34034e+06	1.41109e+06	1.38205e+06	1.34243e+06	8.96342e+06	5.29417e+06	690171	6.19066e+06	4.84199e+06	5.08473e+06	4.76457e+06	4.64385e+06	1.34333e+06	1.29772e+06	4.44627e+06	2.20333e+06	6.04004e+06	9.74688e+06	1.2419e+06	1.20592e+06	1.29594e+06	1.28716e+06	2.93802e+06	6.23938e+06	1.13395e+06	1.18323e+06	4.9764e+06	1.12848e+06	4.98272e+06
M146T49	146.118	48.5	0.8	1.60308e+07	1.85169e+07	2.43318e+07	1.74061e+07	2.33027e+07	3.02253e+07	2.06495e+07	1.83848e+07	2.39864e+07	1.64131e+07	2.27742e+07	2.1768e+07	2.34462e+07	2.19248e+07	2.24195e+07	2.63952e+07	1.85853e+07	2.09317e+07	1.49113e+07	1.85059e+07	3.29949e+07	1.418e+07	1.94371e+07	2.09499e+07	3.49202e+07	2.70526e+07	2.31876e+07	3.13052e+07	1.94189e+07	1.90547e+07	2.24532e+07	1.90344e+07	1.96086e+07	2.28023e+07	2.53772e+07	1.35436e+07	3.11702e+07	1.5493e+07	2.28661e+07	1.64877e+07	2.14299e+07	2.16633e+07	2.1515e+07	2.23719e+07	2.27645e+07
M146T51	146.092	50.5	0.8	9.51522e+07	1.01589e+08	1.26186e+08	6.4098e+07	7.03283e+07	4.28417e+07	2.8833e+07	1.77207e+07	2.11054e+07	4.27677e+07	9.60546e+07	6.57262e+07	7.75444e+07	7.16173e+07	6.23165e+07	1.08041e+08	8.93281e+07	9.71449e+07	9.22043e+07	1.0257e+08	1.44461e+08	1.00772e+08	1.3397e+08	1.23767e+08	1.5411e+08	9.10764e+07	1.09899e+08	1.3861e+08	8.80969e+07	1.2465e+08	1.49287e+08	7.92603e+07	1.83072e+08	8.45999e+07	9.86146e+07	3.913e+07	7.73502e+07	7.50061e+07	7.74281e+07	6.6645e+07	8.86502e+07	9.57742e+07	9.19809e+07	9.44533e+07	9.00694e+07
M146T52	146.08	51.6	0.9	4.51525e+07	5.59734e+07	4.8699e+07	6.67663e+07	5.20749e+07	6.0077e+07	5.94326e+07	5.31099e+07	7.23304e+07	9.16642e+07	4.69671e+07	5.25008e+07	5.88703e+07	5.28083e+07	6.06865e+07	6.32495e+07	6.71775e+07	6.35069e+07	7.00434e+07	6.03684e+07	5.82403e+07	3.00966e+07	3.68399e+07	4.69139e+07	3.10049e+07	5.65905e+07	5.03164e+07	4.08989e+07	4.41239e+07	3.66378e+07	4.57814e+07	5.23685e+07	5.38749e+07	2.74359e+07	5.41649e+07	1.62594e+07	4.27577e+07	4.93325e+07	4.74228e+07	3.60072e+07	9.65515e+07	4.28963e+07	5.13321e+07	2.89936e+07	5.33416e+07
M146T82	146.083	81.5	1.4	1.91372e+07	1.23087e+08	8.58514e+07	1.11484e+08	1.09431e+08	1.22678e+08	6.90525e+07	9.20316e+07	9.3074e+07	5.27663e+07	7.69487e+07	9.86271e+07	8.26221e+07	1.27918e+08	7.4396e+07	9.75114e+07	1.11905e+08	7.95792e+07	1.23605e+08	1.25953e+08	1.22733e+08	6.48666e+07	8.06307e+07	1.1066e+08	1.30516e+08	1.72232e+08	1.2134e+08	6.15705e+07	1.11916e+08	9.21203e+07	9.77476e+07	9.93712e+07	8.56725e+07	9.96928e+07	8.05648e+07	6.69097e+07	7.00995e+07	9.09678e+07	1.15194e+08	9.57337e+07	5.5317e+07	8.5065e+07	9.75493e+07	8.65257e+07	1.02108e+08
M146T84	146.118	83.7	1.4	1.1676e+07	2.06266e+07	1.5717e+07	9.91513e+06	9.05402e+06	2.947e+07	6.84631e+06	1.49036e+07	8.20998e+06	1.93337e+07	2.11882e+07	2.11099e+07	2.32802e+07	2.15693e+07	1.04569e+07	1.074e+07	1.61482e+07	1.06953e+07	1.5231e+07	3.0653e+07	1.41826e+07	7.29594e+06	8.90345e+06	2.10575e+07	1.53175e+07	1.42111e+07	6.4567e+06	1.66489e+07	1.03995e+07	1.44292e+07	2.14609e+07	2.29654e+07	1.55854e+07	1.25754e+07	8.46953e+06	1.56254e+07	1.54202e+07	1.05256e+07	2.03293e+07	2.72174e+07	1.82451e+07	1.17974e+07	2.08722e+07	8.6981e+06	1.92811e+07
M147T32	146.981	32.3	0.5	1.48531e+06	1.2394e+06	1.41885e+06	918111	0	1.00484e+06	0	0	835830	0	679352	761813	798937	878613	663749	0	0	800124	730685	831653	759441	757275	0	677716	734274	693384	630884	729096	716705	601332	708245	570336	518112	0	604249	0	616417	563115	528554	0	2.4313e+06	2.11376e+06	0	556187	584255
M147T33	146.962	32.8	0.5	2.14716e+06	0	1.76969e+06	1.70858e+06	1.83787e+06	1.98291e+06	1.73017e+06	2.0009e+06	1.82669e+06	2.12268e+06	1.5898e+06	0	2.02245e+06	0	1.99008e+06	2.29187e+06	2.18309e+06	2.17554e+06	2.15706e+06	0	2.54078e+06	2.39414e+06	2.67491e+06	2.53581e+06	2.43319e+06	2.56664e+06	0	2.597e+06	2.59844e+06	2.53525e+06	2.58988e+06	2.45392e+06	2.11915e+06	2.70478e+06	2.63677e+06	2.96425e+06	2.48672e+06	2.45845e+06	2.27554e+06	2.27348e+06	2.86634e+06	2.37572e+06	2.54521e+06	0	2.61356e+06
M147T38_1	147.025	38.4	0.6	4.09212e+06	4.5425e+06	4.72543e+06	5.09764e+06	4.17796e+06	4.28383e+06	3.7055e+06	3.67834e+06	4.12322e+06	4.0253e+06	4.13494e+06	4.68737e+06	4.77388e+06	4.72808e+06	4.58014e+06	3.81093e+06	4.25237e+06	5.00706e+06	6.22114e+06	4.22108e+06	4.10668e+06	5.60717e+06	4.03098e+06	6.15913e+06	5.02343e+06	4.91962e+06	4.8178e+06	4.97215e+06	4.273e+06	5.31655e+06	5.77251e+06	6.77439e+06	7.09685e+06	4.36905e+06	4.51781e+06	3.1151e+06	3.85537e+06	4.62426e+06	5.15269e+06	5.31182e+06	3.13105e+06	3.65376e+06	5.14293e+06	4.89462e+06	5.49957e+06
M147T38_2	147.072	38	0.6	6.53095e+07	8.48263e+07	6.01425e+07	850433	6.53806e+07	5.5748e+07	808542	994774	1.0674e+06	1.14474e+06	1.33196e+06	1.1927e+06	1.1413e+06	4.84386e+07	6.57401e+07	1.19197e+06	1.21528e+06	1.69573e+06	1.37796e+06	796070	1.28588e+06	1.34816e+06	5.00812e+07	1.64688e+06	2.26268e+06	1.86754e+06	1.30029e+06	1.72207e+06	1.42622e+06	1.84433e+06	6.26388e+07	1.5435e+06	1.96244e+06	1.44492e+06	885541	3.50971e+07	2.13411e+06	1.69895e+06	1.71634e+06	4.64841e+07	5.27123e+07	6.33799e+07	6.7921e+07	1.49941e+06	1.29118e+06
M147T39	147.169	39	0.7	94310.8	1.96496e+06	2.2766e+06	2.14911e+06	1.55537e+06	1.0294e+07	6.50613e+06	2.49454e+06	136455	760064	2.43006e+06	1.75691e+06	1.21483e+06	2.25569e+07	783866	2.86607e+06	1.49842e+06	1.47839e+06	114247	1.64504e+06	291421	1.00236e+06	945942	1.50848e+06	1.75797e+06	1.26355e+06	1.23962e+07	2.15337e+06	1.35672e+06	2.42362e+06	3.70046e+06	1.38192e+06	5.06249e+06	1.63096e+06	125963	0	2.11292e+06	116198	1.39989e+06	8.71869e+06	3.02602e+06	2.63989e+06	2.56075e+06	2.53125e+06	2.63153e+06
M147T40_1	146.583	39.7	0.7	3.33885e+06	2.68507e+06	2.0134e+06	3.54601e+06	3.59952e+06	2.18225e+06	2.36819e+06	4.18552e+06	4.53361e+06	3.75568e+06	3.07726e+06	4.22451e+06	3.11459e+06	279939	4.13225e+06	5.31548e+06	4.59465e+06	3.96085e+06	5.6527e+06	5.3337e+06	3.73356e+06	2.77907e+06	2.03069e+06	2.89156e+06	2.96365e+06	3.41769e+06	2.03247e+06	2.52737e+06	3.20986e+06	2.66137e+06	2.89982e+06	3.40076e+06	3.62788e+06	2.7474e+06	4.09753e+06	3.409e+06	3.54553e+06	3.87351e+06	3.47599e+06	2.36952e+06	1.54902e+06	1.44173e+06	4.4276e+06	3.96772e+06	3.91806e+06
M147T40_2	147.113	40	0.7	3.5655e+08	4.48458e+08	3.12512e+08	4.22664e+08	3.54804e+08	2.95261e+08	3.48269e+08	5.37898e+08	4.99133e+08	4.42155e+08	4.42966e+08	4.59919e+08	3.3571e+08	2.56719e+08	3.61687e+08	4.24169e+08	4.39566e+08	4.27464e+08	4.51211e+08	6.21839e+08	3.86408e+08	3.00751e+08	2.97007e+08	3.49725e+08	3.96404e+08	4.57934e+08	3.31735e+08	3.76513e+08	4.19613e+08	3.61165e+08	3.62094e+08	4.24765e+08	4.24001e+08	3.46993e+08	2.0404e+08	1.75888e+08	3.87543e+08	4.21142e+08	4.35886e+08	2.47115e+08	3.50041e+08	3.55313e+08	3.92359e+08	3.84412e+08	4.05184e+08
M147T412	146.98	411.5	6.9	3.63868e+07	3.96945e+07	7.57013e+06	1.38255e+07	1.87536e+07	6.39538e+06	7.35053e+06	7.20291e+06	2.00663e+07	2.25427e+07	4.02334e+07	2.87662e+07	2.79711e+07	6.17104e+06	6.10973e+06	6.26135e+06	6.00222e+06	3.11483e+07	2.80421e+07	1.56635e+07	5.07106e+06	5.26514e+06	3.92244e+06	2.52489e+07	4.77177e+06	1.09392e+07	4.80744e+06	1.43444e+07	4.81378e+06	1.53277e+07	4.76664e+06	3.88344e+07	3.04509e+07	4.46056e+07	6.02755e+06	1.26671e+07	4.77071e+06	1.29125e+07	4.73642e+06	2.11766e+07	1.057e+07	3.08641e+07	4.47172e+06	4.26841e+06	1.05691e+07
M147T426	146.98	425.8	7.1	3.01646e+07	5.76848e+07	8.33771e+07	8.7081e+06	7.16391e+07	2.14672e+06	6.77082e+07	8.21644e+07	4.30728e+07	4.48826e+07	2.42799e+07	4.13138e+07	2.78124e+07	1.24569e+08	9.17932e+07	1.07586e+08	1.68667e+07	2.93796e+07	3.46618e+07	3.45824e+07	5.42242e+07	4.32917e+06	1.65611e+07	1.67313e+07	1.6217e+07	5.98952e+07	1.09299e+07	2.89692e+07	1.03233e+08	2.26084e+06	9.57348e+07	5.54676e+07	3.33079e+07	9.32538e+06	1.8325e+07	4.54044e+07	9.44321e+07	4.27756e+07	2.36347e+06	1.64365e+07	7.53877e+07	2.79057e+06	4.12148e+07	3.13828e+07	1.98725e+07
M147T447	146.98	447.4	7.5	4.64187e+07	2.80643e+07	1.16141e+07	3.19831e+07	9.94114e+06	1.06081e+07	3.29712e+07	3.3292e+07	2.17306e+07	3.61163e+06	4.80306e+07	3.27631e+07	4.26556e+07	1.31511e+06	1.97793e+07	8.88966e+06	1.55109e+07	3.44226e+07	3.22363e+07	2.33648e+07	2.6998e+07	4.52568e+07	7.76502e+06	3.2542e+07	3.72444e+07	7.50048e+06	1.88238e+07	3.16056e+07	7.51019e+06	7.11284e+06	7.25795e+06	7.52078e+06	1.55088e+07	7.05176e+06	7.77146e+06	1.65666e+07	7.4774e+06	7.17292e+06	2.76302e+07	4.29597e+07	3.10404e+07	9.29682e+07	3.08248e+07	1.20114e+07	3.38209e+07
M147T49	147.077	49	0.8	6.01078e+07	5.14935e+08	4.92403e+08	3.58298e+08	1.30056e+08	1.55734e+08	1.89732e+08	1.40767e+08	1.35337e+08	6.53815e+07	1.12536e+08	7.65836e+07	9.9606e+07	5.07042e+08	2.23607e+08	1.5357e+08	8.08405e+07	1.51596e+08	2.49285e+08	5.45179e+07	1.98407e+08	5.10805e+08	3.61289e+08	3.94332e+08	1.98005e+08	3.08374e+08	2.97289e+08	1.29117e+08	3.14007e+08	3.64839e+08	4.04782e+08	2.83787e+08	4.09209e+08	5.05853e+08	6.74655e+07	3.71505e+08	1.91628e+08	2.39975e+08	1.16177e+08	8.1247e+08	2.47036e+08	2.46996e+08	2.51524e+08	2.56025e+08	2.54769e+08
M147T51	147.096	50.5	0.8	3.67617e+06	4.9622e+06	4.50252e+06	5.90981e+07	2.07147e+07	1.88028e+06	2.8279e+07	2.35973e+07	1.93196e+07	9.81965e+06	4.58815e+06	1.23413e+07	3.25004e+06	8.07238e+07	3.82586e+06	4.9341e+06	4.83961e+06	4.64156e+06	3.92963e+06	4.72306e+06	6.81301e+06	4.64854e+06	6.66645e+06	6.5274e+06	6.52913e+06	4.17211e+06	5.62187e+06	6.82448e+06	4.06144e+06	5.25479e+06	6.71889e+06	4.0471e+06	7.97577e+06	3.69718e+06	3.97197e+06	2.77233e+07	2.83612e+06	2.74265e+06	3.12219e+06	2.32551e+06	4.32165e+06	4.00033e+06	3.96014e+06	3.16764e+06	4.14402e+06
M147T59	147.044	58.6	1	1.75456e+07	1.79639e+07	1.33859e+07	1.7817e+07	1.633e+07	1.46415e+07	1.62284e+07	1.88881e+07	1.84421e+07	1.78318e+07	1.60196e+07	2.18041e+07	1.73745e+07	1.4202e+07	1.79921e+07	1.7995e+07	1.67376e+07	1.76641e+07	2.15697e+07	2.00085e+07	1.87255e+07	1.16787e+07	1.18729e+07	1.44644e+07	1.91606e+07	1.90512e+07	1.1577e+07	1.69213e+07	1.53382e+07	1.24255e+07	1.32741e+07	1.83358e+07	1.77032e+07	1.59443e+07	1.02009e+07	8.13802e+06	1.66689e+07	1.61455e+07	1.74976e+07	1.07935e+07	1.61171e+07	1.63196e+07	1.65221e+07	1.78627e+07	1.54112e+07
M147T66	147.077	65.5	1.1	1.54106e+07	1.71609e+08	1.61323e+08	1.23389e+08	6.50196e+07	5.05428e+07	8.31202e+07	5.33463e+07	3.844e+07	2.30191e+07	5.22833e+07	2.29728e+07	3.05234e+07	2.86762e+08	8.52936e+07	7.8885e+07	2.32942e+07	4.38801e+07	9.20264e+07	1.26083e+07	5.80375e+07	7.06128e+07	1.36855e+08	1.34626e+08	7.33769e+07	1.45161e+08	1.35764e+08	3.64041e+07	1.4395e+08	1.52974e+08	1.25721e+08	1.13644e+08	1.34662e+08	1.49275e+08	5.35795e+06	1.01875e+08	8.2796e+07	1.03309e+08	5.57176e+07	5.33778e+07	1.27512e+08	8.59125e+07	1.21849e+08	7.27108e+07	7.51776e+07
M148T38	148.027	38.3	0.6	3.69697e+06	3.47659e+06	4.58447e+06	4.60978e+06	3.44819e+06	3.23486e+06	3.06761e+06	2.8563e+06	3.46753e+06	2.82762e+06	3.30748e+06	4.15464e+06	3.38535e+06	3.77148e+06	3.56013e+06	3.2147e+06	3.18303e+06	4.07883e+06	4.63601e+06	3.38108e+06	2.86057e+06	4.30083e+06	2.95375e+06	4.68846e+06	3.71895e+06	3.5764e+06	3.63716e+06	3.51097e+06	3.64729e+06	3.88526e+06	4.44152e+06	4.37331e+06	4.58542e+06	3.54882e+06	3.15981e+06	2.26155e+06	3.48569e+06	3.31856e+06	4.41382e+06	4.00884e+06	2.97682e+06	3.401e+06	3.71635e+06	3.98847e+06	4.39742e+06
M148T40	148.116	40	0.7	2.32901e+07	2.99811e+07	2.06507e+07	2.83318e+07	2.37205e+07	1.85224e+07	2.30074e+07	3.55682e+07	3.3721e+07	2.97484e+07	2.54466e+07	3.04385e+07	2.21717e+07	1.7672e+07	2.42223e+07	2.79118e+07	2.86898e+07	2.94288e+07	2.94614e+07	3.49262e+07	2.54934e+07	1.97594e+07	2.00551e+07	2.21697e+07	2.63538e+07	3.0145e+07	1.89633e+07	2.41584e+07	2.85084e+07	2.40135e+07	2.39087e+07	2.78521e+07	2.83745e+07	2.25581e+07	1.38735e+07	1.1914e+07	2.59007e+07	2.80585e+07	2.93096e+07	1.70297e+07	2.3802e+07	2.30526e+07	2.6981e+07	2.51839e+07	2.60465e+07
M148T47	148.004	46.7	0.8	7.94028e+06	9.54771e+06	2.96871e+07	2.74521e+07	3.4783e+07	4.6954e+07	5.57478e+07	1.29696e+08	4.55342e+07	4.76662e+07	1.80888e+07	1.44558e+07	1.61821e+07	1.84744e+07	4.19082e+07	4.94538e+07	5.83204e+07	3.73808e+07	2.31906e+07	7.34865e+07	3.57665e+07	5.56147e+07	7.09592e+07	3.29801e+07	3.82355e+07	4.7374e+07	5.02e+07	3.07411e+07	4.59871e+07	7.39119e+07	4.96177e+07	3.63639e+07	5.27837e+07	3.98194e+07	1.79992e+07	7.2948e+06	3.31042e+07	3.4796e+07	3.17218e+07	4.14237e+07	4.14516e+07	4.0633e+07	4.02504e+07	3.97003e+07	4.39897e+07
M148T49_1	148.06	49.1	0.8	8.84551e+08	5.17527e+08	2.47194e+08	6.43461e+08	7.17542e+08	7.91576e+08	6.04642e+08	7.17843e+08	8.39232e+08	6.80981e+08	9.92235e+08	6.05684e+08	6.63831e+08	4.94504e+08	4.88429e+08	5.90684e+08	7.28736e+08	7.20859e+08	4.97836e+08	8.00907e+08	7.24786e+08	3.45316e+08	4.98574e+08	5.01735e+08	7.81391e+08	8.35619e+08	4.99378e+08	6.07856e+08	6.32665e+08	4.26596e+08	5.86277e+08	6.98036e+08	6.30264e+08	4.71396e+08	6.33112e+08	4.00195e+08	4.77948e+08	7.85835e+08	9.86496e+08	3.58885e+08	6.00072e+08	6.42044e+08	6.25237e+08	6.52899e+08	6.89239e+08
M148T49_2	148.08	49.1	0.8	2.22571e+08	3.00396e+07	2.62384e+07	1.86132e+07	5.67246e+06	6.82064e+06	9.63106e+06	1.83604e+08	2.16623e+08	1.69879e+08	2.64036e+08	1.38356e+08	1.65279e+08	2.68004e+07	1.29295e+07	5.70133e+06	1.86813e+08	1.75741e+08	1.30272e+07	2.00115e+08	1.07771e+07	2.51844e+07	2.06175e+07	1.95697e+07	9.32302e+06	1.56288e+07	1.67425e+07	1.50738e+08	1.60029e+07	1.9398e+07	2.13648e+07	1.62845e+07	2.16281e+07	2.85946e+07	1.60022e+08	1.97426e+07	9.75623e+06	1.2961e+07	3.97224e+06	4.38565e+07	1.08855e+07	1.34358e+07	1.31401e+07	1.47441e+07	1.3929e+07
M148T51	148.097	51.4	0.9	7.35467e+06	5.7908e+06	5.06206e+06	6.68598e+06	7.83116e+06	8.21415e+06	6.8899e+06	7.72963e+06	5.41398e+06	6.27723e+06	6.3824e+06	6.24046e+06	6.64863e+06	6.93751e+06	4.69461e+06	6.33511e+06	7.26994e+06	6.41714e+06	5.28212e+06	9.83255e+06	6.81415e+06	6.69691e+06	6.40139e+06	8.11397e+06	6.12727e+06	7.95147e+06	7.42468e+06	8.37106e+06	7.61115e+06	6.71121e+06	6.66804e+06	7.00279e+06	6.23407e+06	7.49979e+06	1.66297e+08	7.95604e+07	5.41781e+06	8.50326e+06	7.12333e+06	5.88099e+06	6.6617e+06	7.53598e+06	7.11823e+06	6.8924e+06	7.03038e+06
M148T52	148.043	52.1	0.9	1.28669e+06	6.5634e+06	3.93989e+06	4.24071e+06	5.76155e+06	2.75057e+07	2.7213e+07	7.93625e+06	7.61484e+06	7.13868e+06	2.67537e+06	7.0164e+06	2.52234e+06	4.9051e+07	1.11828e+07	1.59373e+07	6.73169e+06	3.00827e+06	3.64255e+06	1.2706e+07	4.63207e+06	8.49336e+06	9.64769e+06	4.56237e+06	5.68452e+06	7.18864e+06	2.19514e+07	652812	5.51935e+06	6.26122e+06	5.12743e+06	5.01689e+06	9.44074e+06	2.88454e+06	2.49132e+06	954794	5.03508e+06	3.01911e+06	3.95792e+06	2.92502e+07	5.51882e+06	7.50586e+06	8.87248e+06	7.16963e+06	9.92657e+06
M148T66	148.061	65.7	1.1	3.80383e+08	2.55572e+08	1.02277e+08	3.82276e+08	4.24892e+08	4.39638e+08	3.23902e+08	2.62023e+08	3.14731e+08	3.13314e+08	3.81779e+08	3.13248e+08	2.30953e+08	3.01849e+08	3.30284e+08	2.8392e+08	4.23565e+08	2.97502e+08	2.4174e+08	4.77922e+08	3.32179e+08	6.72878e+07	8.49015e+07	2.28307e+08	5.12693e+08	4.71492e+08	2.56559e+08	2.77473e+08	2.39859e+08	2.14437e+07	3.20752e+08	3.03839e+08	3.63778e+08	2.47195e+08	2.74397e+08	1.1198e+08	2.85173e+08	3.97972e+08	3.78301e+08	6.40662e+07	3.53054e+08	3.61098e+08	3.52205e+08	3.49324e+08	2.55288e+08
M149T112	149.022	112.1	1.9	7.0533e+06	2.56253e+07	6.27073e+06	2.35743e+07	2.12875e+07	2.81936e+07	1.54935e+07	1.2163e+07	2.14134e+07	2.53726e+07	2.06251e+07	2.36955e+07	3.28338e+07	2.72576e+07	3.65555e+07	6.72324e+06	7.68128e+06	3.36885e+06	2.11209e+07	4.93267e+07	2.87099e+07	5.79438e+06	6.57203e+06	3.02388e+07	6.9416e+06	3.53864e+07	3.74919e+07	2.05839e+07	4.53702e+07	1.08966e+07	4.6629e+07	7.31787e+06	7.31297e+06	1.90287e+07	1.37348e+07	3.53661e+07	6.36963e+07	1.86416e+07	6.80556e+06	6.68116e+06	6.31862e+06	1.77855e+07	2.76361e+07	5.35137e+07	7.02115e+06
M149T136	149.022	136.4	2.3	5.11412e+07	7.32109e+06	2.049e+07	3.90475e+07	6.24542e+06	3.765e+07	7.29891e+06	4.74107e+07	7.37743e+06	6.55096e+06	4.93311e+07	2.96443e+07	2.57028e+07	6.12133e+06	2.41688e+06	7.18743e+06	3.00168e+07	3.59441e+07	1.43712e+07	5.64693e+07	2.96441e+07	2.45922e+06	3.29089e+07	6.15428e+06	2.85014e+07	7.53696e+06	7.54923e+06	7.39725e+06	1.38678e+07	7.61282e+06	7.76084e+06	2.65108e+07	6.26788e+07	7.47904e+06	3.90691e+07	7.64904e+06	1.57882e+07	3.15188e+07	3.43918e+06	7.17846e+06	2.17131e+07	7.23548e+06	5.08108e+06	3.5416e+07	1.1353e+07
M149T145	149.022	145.2	2.4	7.57482e+06	2.37615e+07	2.3736e+07	2.07048e+07	3.61339e+07	7.84308e+06	2.17961e+07	3.27497e+07	7.04382e+06	8.21672e+07	7.57601e+06	2.72239e+07	2.11093e+07	4.26385e+07	2.15228e+07	7.29887e+06	1.33013e+07	1.85926e+07	7.47616e+06	7.65362e+06	2.8194e+07	2.73452e+07	2.02323e+07	2.29154e+06	7.7737e+06	5.40448e+07	1.41312e+07	5.50754e+07	1.77469e+07	2.3367e+07	1.93726e+07	3.83596e+07	7.79935e+06	2.74857e+07	2.65765e+07	4.85167e+07	7.90163e+06	7.97908e+06	9.80844e+06	4.20725e+07	3.94694e+07	3.59062e+07	3.78132e+07	2.5837e+07	3.13841e+07
M149T160	149.022	159.9	2.7	2.75745e+07	3.16003e+06	2.85765e+07	1.19851e+07	1.65595e+07	1.95201e+07	5.25532e+07	3.17163e+07	1.76532e+07	6.23004e+06	4.28935e+07	7.00876e+07	6.0923e+06	3.72e+07	3.98363e+07	4.44497e+07	2.09103e+07	1.73239e+07	2.2812e+07	2.64427e+06	3.23107e+07	9.81152e+06	3.57258e+07	6.30306e+06	8.19916e+07	3.09048e+07	2.58139e+07	3.57444e+07	3.58754e+07	3.01221e+07	6.47981e+07	4.97791e+07	8.64639e+07	1.56692e+07	4.39751e+07	1.50493e+06	9.09055e+06	4.23573e+07	7.31791e+06	2.71498e+07	2.20205e+07	1.03078e+07	2.52248e+07	2.67975e+06	2.2409e+07
M149T189	149.022	189.2	3.2	6.80688e+06	5.51457e+07	2.13401e+07	6.74314e+06	1.32341e+07	1.56483e+08	2.7081e+07	8.33092e+07	1.31612e+08	1.50344e+07	2.41805e+07	2.44995e+07	8.0761e+07	3.46655e+07	3.42659e+07	8.11491e+07	1.06856e+07	1.34e+08	4.96662e+06	2.26775e+07	2.39689e+07	2.14703e+06	1.47e+08	2.11716e+06	2.25369e+07	7.94926e+07	5.27679e+07	6.8113e+06	8.82304e+06	6.87187e+07	5.12005e+07	5.55331e+07	7.05352e+06	7.97237e+07	3.20406e+07	2.29375e+07	6.89039e+06	8.05318e+07	3.33302e+06	2.4303e+07	1.21153e+07	5.9549e+07	7.24541e+07	6.56151e+06	3.49232e+07
M149T208	149.025	207.9	3.5	2.88285e+07	7.19721e+06	8.7098e+06	6.3842e+07	6.48406e+06	7.89954e+06	7.63192e+06	7.62146e+06	7.61618e+06	6.62908e+06	3.74176e+06	3.45479e+07	1.59209e+07	2.36144e+07	6.53436e+06	7.57956e+06	7.79965e+06	8.0985e+06	7.62782e+06	7.48925e+06	4.80464e+07	1.31563e+07	7.80372e+06	2.11997e+07	3.07646e+07	1.31848e+07	2.01367e+07	2.62724e+07	4.76851e+07	7.94969e+06	8.14255e+06	8.20051e+06	2.53409e+07	7.80196e+06	2.50211e+07	1.11479e+07	2.71738e+07	8.02835e+06	5.07309e+07	1.93616e+07	2.82619e+07	2.28572e+07	7.48365e+06	3.02747e+06	3.949e+07
M149T237	149.022	236.9	3.9	3.96278e+07	1.70172e+06	5.85404e+07	6.4615e+07	4.28736e+07	2.49877e+07	9.07977e+07	8.39176e+07	7.48235e+07	4.57513e+07	6.34845e+07	2.86469e+07	2.95943e+07	8.30185e+07	6.05442e+07	7.2365e+07	3.51425e+07	7.22436e+07	7.60742e+07	3.29384e+07	2.61578e+07	6.36191e+07	6.77618e+07	6.66249e+07	3.55128e+07	4.3508e+07	7.21437e+07	4.55514e+07	8.79845e+06	2.33545e+06	7.96105e+07	4.17089e+07	6.88433e+07	2.14086e+07	6.96861e+07	8.87816e+07	8.20485e+07	2.13995e+07	3.17029e+07	5.82962e+07	5.45836e+07	2.36277e+07	8.39792e+07	6.14647e+07	1.85729e+06
M149T256	149.022	256.1	4.3	5.41905e+07	2.56373e+07	2.43117e+07	2.57075e+07	6.20288e+06	4.59125e+07	5.29909e+06	6.78406e+06	3.63739e+07	1.89073e+07	2.45782e+07	2.19671e+07	3.23357e+07	1.08525e+07	2.99865e+07	4.18878e+07	3.72958e+07	7.42189e+06	6.37279e+06	6.67729e+06	2.51649e+07	5.12504e+07	6.97987e+06	2.10544e+07	1.87666e+07	6.80143e+06	1.73346e+07	7.01645e+06	1.22556e+07	4.26959e+07	7.80909e+07	7.38193e+06	1.50818e+07	6.93427e+06	2.76169e+07	7.35862e+06	6.72571e+06	4.05701e+07	2.19576e+07	7.11126e+06	3.7227e+07	2.10411e+07	2.41382e+07	6.97802e+06	2.1826e+07
M149T267	149.022	266.8	4.4	5.19969e+06	5.24971e+06	1.67807e+07	2.10058e+07	4.74065e+06	2.96065e+07	2.07342e+07	2.23485e+07	1.62747e+07	2.31892e+07	5.23533e+06	1.71626e+07	1.66277e+07	3.8533e+07	2.62484e+06	5.02808e+06	5.04288e+06	8.60838e+06	2.26455e+07	7.36433e+07	1.69699e+07	4.82643e+06	4.83156e+07	3.09685e+07	1.82328e+07	2.91604e+06	5.38635e+06	3.53654e+07	2.35342e+07	2.42868e+07	5.62709e+06	6.52233e+07	3.20341e+06	2.85891e+06	6.05697e+06	2.45777e+07	2.18826e+07	5.34575e+06	1.25897e+07	1.701e+07	6.48132e+06	4.85657e+06	1.8409e+07	3.16279e+07	2.58345e+07
M149T282	149.022	281.8	4.7	5.9254e+06	6.17962e+06	2.31203e+07	3.17149e+07	9.55755e+07	2.0531e+07	3.70648e+07	2.41167e+07	3.52304e+07	2.01624e+07	1.61858e+07	3.62697e+07	3.45226e+07	2.4647e+06	3.92683e+06	6.04211e+07	3.21092e+07	6.03839e+06	1.92616e+07	3.05406e+06	2.42661e+07	5.6072e+06	3.27659e+07	3.98726e+07	2.47007e+07	2.40265e+07	2.28002e+07	6.13252e+06	2.76374e+07	6.07511e+06	3.81776e+07	2.04577e+07	6.10885e+06	2.38804e+07	1.76849e+07	3.00715e+07	4.36181e+07	7.36805e+06	1.8494e+07	1.65708e+07	2.68419e+07	1.85661e+07	1.24636e+07	1.9159e+06	7.28341e+06
M149T303	149.022	303	5	1.97659e+07	2.1794e+07	2.892e+07	7.05829e+06	2.22293e+07	1.20785e+07	1.62604e+07	2.0915e+07	7.2552e+06	3.55766e+07	7.21434e+06	1.6899e+06	2.10706e+07	3.09547e+07	6.34339e+06	6.79501e+06	2.89918e+07	2.02107e+07	7.31554e+06	2.0421e+07	1.35332e+07	5.89883e+06	3.94509e+07	1.90831e+07	1.11694e+07	2.57391e+07	4.83619e+07	1.22235e+07	4.33126e+07	2.44351e+07	3.06364e+07	1.65489e+07	4.01977e+07	1.95468e+07	2.5119e+07	4.43609e+07	1.36662e+07	4.62941e+07	1.98804e+07	6.44748e+06	3.4644e+07	2.587e+07	2.2114e+07	5.62149e+06	1.57886e+07
M149T323	149.022	323.4	5.4	4.49703e+07	3.64234e+07	3.69927e+07	1.02454e+08	2.97556e+07	9.02362e+07	3.18429e+07	6.0899e+07	8.1985e+07	4.00965e+07	7.6531e+07	4.11147e+07	6.95814e+07	3.58213e+07	4.27365e+07	1.04694e+08	3.22716e+07	3.67795e+07	5.86661e+07	6.60756e+07	3.93326e+07	3.54412e+07	4.83533e+07	5.11871e+07	3.63709e+07	3.78329e+07	4.1424e+07	4.54395e+07	3.90196e+07	6.70552e+07	5.0191e+07	4.34303e+07	2.44735e+07	3.07522e+07	5.669e+07	3.56161e+07	7.83771e+07	4.45675e+07	4.10563e+07	6.67445e+07	1.90567e+07	1.63254e+07	8.57316e+07	5.21494e+07	4.59168e+07
M149T33	148.977	32.8	0.5	4.0945e+06	4.08925e+06	3.83855e+06	3.15694e+06	3.4963e+06	3.78711e+06	3.33704e+06	3.12344e+06	3.03437e+06	3.90568e+06	3.49583e+06	3.47704e+06	4.0208e+06	3.74977e+06	3.49044e+06	3.5503e+06	3.8632e+06	3.60747e+06	4.01162e+06	4.18699e+06	4.33375e+06	4.28823e+06	4.80091e+06	4.54e+06	4.4647e+06	4.64238e+06	4.78515e+06	4.60004e+06	4.74075e+06	4.51636e+06	5.06531e+06	4.8448e+06	3.84987e+06	4.3143e+06	4.72996e+06	5.6589e+06	5.29585e+06	4.80951e+06	4.36742e+06	4.61801e+06	6.31646e+06	5.56485e+06	4.80399e+06	4.79872e+06	4.66894e+06
M149T34	149.025	34.2	0.6	2.01618e+07	2.41361e+07	2.16561e+07	1.43285e+07	0	1.58939e+07	0	0	0	1.41948e+07	1.52468e+07	2.60406e+07	2.72866e+07	2.51012e+07	2.49385e+07	0	2.75225e+07	2.80921e+07	0	0	1.66763e+07	1.48857e+07	2.87835e+07	2.42554e+07	1.74578e+07	1.78936e+07	0	2.12675e+07	0	1.12839e+07	0	0	1.74033e+07	1.74333e+07	1.77357e+07	0	0	0	0	0	2.63852e+07	2.6852e+07	0	0	0
M149T348	149.022	347.6	5.8	2.26622e+07	3.59213e+07	4.6381e+07	2.30201e+06	4.4226e+07	1.43965e+07	1.07443e+07	1.66306e+07	1.84898e+07	2.95253e+07	1.78147e+07	5.23745e+06	2.28318e+07	2.21765e+07	3.14512e+07	5.31889e+06	2.02783e+07	3.04959e+07	8.67247e+06	1.62367e+07	1.35891e+07	3.2007e+07	1.79144e+07	5.89864e+06	1.93439e+07	3.04901e+07	5.32752e+06	1.14333e+07	1.25397e+07	5.95282e+06	1.59082e+07	1.66526e+07	2.95238e+07	1.88551e+07	1.06501e+07	3.23028e+07	1.46749e+07	2.53151e+07	5.52276e+06	5.61978e+06	5.45297e+06	5.45315e+06	1.90734e+07	1.97404e+07	3.6604e+07
M149T364	149.022	364.3	6.1	2.69275e+07	2.4753e+07	3.02487e+07	2.53019e+07	2.44308e+07	2.58403e+07	1.29838e+07	2.26518e+07	3.64905e+07	3.02833e+07	2.71524e+07	8.07438e+07	5.85328e+06	1.62102e+07	7.23125e+06	2.1998e+07	7.62419e+07	1.13065e+07	1.19077e+07	1.59668e+07	2.26121e+07	3.17813e+07	3.44524e+07	3.34486e+07	1.39137e+07	1.80716e+07	4.09102e+07	1.18478e+07	2.461e+07	3.2381e+06	2.84696e+07	1.37934e+06	1.41564e+06	1.89158e+07	3.31513e+07	2.26823e+07	1.16951e+07	1.61665e+07	7.0992e+07	1.87674e+07	6.63052e+07	5.78731e+06	3.19364e+07	2.97014e+07	1.63984e+07
M149T387	149.023	387.1	6.5	2.15088e+07	3.12953e+07	3.50138e+07	1.64616e+07	2.41479e+07	3.29753e+07	6.83451e+06	7.61129e+06	1.71566e+07	8.46498e+06	7.43064e+06	3.65071e+07	7.60914e+06	2.13291e+07	3.37765e+07	2.1833e+07	2.19692e+07	1.39651e+07	8.78631e+06	3.55969e+07	7.20578e+06	5.46781e+06	7.20333e+06	8.76516e+06	7.11736e+06	2.87374e+07	1.57208e+07	7.22472e+06	3.22157e+07	2.69161e+07	1.01751e+07	2.428e+07	3.6785e+07	7.14587e+06	1.12953e+07	2.99742e+07	1.90232e+07	1.15009e+07	3.67681e+07	6.80543e+06	6.14325e+06	2.57614e+07	2.54805e+07	3.15177e+07	7.33561e+06
M149T40	149.117	40.1	0.7	248687	1.2604e+06	801343	1.30096e+06	963928	198146	248524	1.33208e+06	1.27419e+06	1.43746e+06	206462	1.42028e+06	1.10137e+06	153408	1.02966e+06	1.3189e+06	270590	1.34643e+06	1.31123e+06	1.73892e+06	1.11007e+06	827188	746244	229802	264801	604971	121826	265120	1.17611e+06	950630	222493	326346	305114	646540	139658	80291.9	247296	814176	304261	196873	341842	892100	185201	956036	962453
M149T408	149.023	408.1	6.8	5.29161e+07	5.46551e+07	5.70052e+07	5.72738e+07	6.40729e+07	5.96884e+07	5.12088e+07	5.81671e+07	5.76434e+07	8.78342e+07	5.14401e+07	6.38189e+07	5.71365e+07	6.72467e+07	6.41936e+07	6.08754e+07	5.506e+07	5.53585e+07	6.76751e+07	5.04473e+07	1.00283e+08	7.45591e+07	5.82785e+07	7.2569e+07	5.67168e+07	5.76312e+07	8.33351e+07	5.43493e+07	6.85594e+07	5.80246e+07	6.37771e+07	5.56572e+07	5.88603e+07	5.13862e+07	5.65603e+07	6.05336e+07	5.84004e+07	5.80062e+07	5.46263e+07	6.90591e+07	6.40114e+07	5.27166e+07	5.47718e+07	5.44467e+07	5.51892e+07
M149T437	149.022	437.2	7.3	1.05119e+07	5.69883e+06	6.26714e+06	2.21215e+07	1.88597e+07	2.21178e+07	5.1635e+06	6.93903e+06	7.45275e+06	5.73453e+06	8.18045e+06	8.06374e+06	7.96528e+06	1.65695e+07	777991	1.51927e+07	5.69442e+06	2.49818e+07	3.9098e+06	5.34181e+06	2.08445e+06	6.97961e+06	2.64476e+07	7.57211e+06	8.9133e+06	1.14371e+07	2.63443e+06	2.22187e+07	4.94696e+06	2.58224e+07	4.81518e+06	9.03062e+06	5.08927e+06	3.9578e+06	4.44797e+06	8.38801e+06	3.64995e+06	1.63112e+07	2.04001e+07	5.97884e+06	5.82118e+06	1.72477e+07	5.64243e+06	7.42214e+06	495596
M149T49	149.064	49.2	0.8	5.28352e+07	2.70452e+07	1.28691e+07	3.80284e+07	3.9482e+07	4.40238e+07	3.75593e+07	3.93978e+07	4.71387e+07	3.64185e+07	5.75145e+07	3.10312e+07	3.62614e+07	2.85682e+07	2.8488e+07	3.25873e+07	4.24661e+07	3.95332e+07	2.9875e+07	4.43752e+07	4.16428e+07	1.92807e+07	2.61095e+07	2.81171e+07	4.31079e+07	4.56102e+07	2.68126e+07	3.43521e+07	3.44796e+07	2.2134e+07	3.23228e+07	3.80633e+07	3.47086e+07	2.5785e+07	3.25339e+07	2.18962e+07	2.81012e+07	4.34027e+07	5.37189e+07	1.9355e+07	3.33078e+07	3.419e+07	3.31521e+07	3.52635e+07	3.52091e+07
M149T61	149.06	61.4	1	2.25171e+07	2.39799e+07	1.75504e+07	2.377e+07	5.43004e+06	4.69803e+06	1.85412e+07	2.18643e+07	2.35254e+07	2.38223e+07	2.04036e+07	2.83452e+07	1.90998e+07	1.75973e+07	1.98494e+07	2.17403e+07	2.05509e+07	2.31594e+07	2.44448e+07	2.64778e+07	2.20049e+07	1.42672e+07	1.22339e+07	1.99664e+07	2.20459e+07	2.15278e+07	1.48844e+07	1.86172e+07	2.02576e+07	1.68777e+07	1.6924e+07	2.1168e+07	2.13453e+07	1.64504e+07	3.89204e+06	7.58364e+06	2.07908e+07	2.13522e+07	5.63509e+06	1.29728e+07	1.98445e+07	2.14331e+07	2.01834e+07	2.04256e+07	2.01691e+07
M149T78	149.06	77.6	1.3	1.13416e+07	2.17726e+07	1.85218e+07	1.18459e+07	4.78675e+06	3.57254e+06	1.57105e+07	1.98619e+07	1.97756e+07	1.88461e+07	1.62224e+07	2.30999e+07	2.68205e+07	1.45727e+07	1.93244e+07	1.3893e+07	1.82192e+07	1.72623e+07	2.3282e+07	1.96711e+07	4.38458e+06	1.10754e+07	5.86695e+06	1.03996e+07	1.56878e+07	1.86081e+07	1.20895e+07	1.73621e+07	1.67121e+07	3.40732e+06	3.39249e+06	1.58237e+07	1.80056e+07	1.47523e+07	2.91179e+06	1.52843e+06	1.09485e+07	4.08323e+06	4.6179e+06	2.60875e+06	8.87177e+06	1.41941e+07	1.78961e+07	8.87767e+06	3.89759e+06
M149T93	149.022	92.7	1.5	4.26208e+07	8.26021e+06	2.47519e+07	7.85162e+06	7.17045e+06	2.04083e+07	1.73525e+07	7.30301e+06	3.85739e+07	6.64648e+06	2.85645e+07	1.62714e+07	3.30328e+07	6.96658e+06	6.72346e+06	2.33241e+07	2.0977e+07	2.64551e+07	4.5286e+07	7.686e+06	7.67942e+06	6.84506e+06	2.7799e+07	2.95669e+07	4.68497e+07	1.53524e+07	3.73175e+07	3.1659e+07	3.66917e+07	3.26943e+07	3.30367e+07	2.67308e+07	3.23621e+07	1.02847e+07	4.32101e+06	3.77822e+07	2.31411e+07	8.03013e+06	8.1431e+06	1.8513e+07	2.07415e+07	3.62762e+07	7.46393e+06	2.20589e+07	8.63062e+06
M150T38	149.597	38.2	0.6	1.04735e+06	176745	194089	902135	1.20687e+06	0	0	1.54474e+06	1.59262e+06	1.21874e+06	1.67614e+06	1.06844e+06	1.46595e+06	12912.5	1.42284e+06	997949	1.41131e+06	359267	1.31661e+06	1.60626e+06	1.38617e+06	896485	1.18269e+06	1.26195e+06	1.97835e+06	1.8805e+06	16909.4	1.56973e+06	1.63333e+06	1.2686e+06	1.23306e+06	1.79935e+06	1.41023e+06	1.36158e+06	124691	490943	1.20117e+06	1.76255e+06	1.84305e+06	10522.6	421973	131355	1.37201e+06	1.85587e+06	1.03193e+06
M150T408	150.027	408	6.8	2.48982e+06	4.95513e+06	5.36394e+06	4.00675e+06	4.31685e+06	4.71387e+06	4.46255e+06	4.94959e+06	4.21354e+06	5.12253e+06	4.51012e+06	5.19896e+06	5.16502e+06	5.13127e+06	4.81033e+06	4.85095e+06	5.00525e+06	4.72692e+06	4.83195e+06	4.42404e+06	3.20412e+06	6.32234e+06	4.86286e+06	5.56437e+06	6.0602e+06	5.23813e+06	4.36904e+06	4.88323e+06	4.60406e+06	6.59486e+06	4.84905e+06	5.37205e+06	4.88245e+06	5.01767e+06	4.91104e+06	5.28212e+06	5.15756e+06	4.99564e+06	5.96617e+06	6.53192e+06	4.82236e+06	4.23094e+06	5.21193e+06	3.91451e+06	4.36241e+06
M150T44_1	149.993	44.3	0.7	2.53313e+06	5.64968e+06	3.82149e+06	4.6783e+06	3.28248e+06	5.08806e+06	3.92235e+06	9.7848e+06	5.61505e+06	2.68582e+06	2.22446e+06	3.04025e+06	3.00779e+06	3.45891e+06	4.4805e+06	4.71524e+06	5.17714e+06	3.60285e+06	5.38359e+06	7.22109e+06	2.45738e+06	3.32685e+06	4.12325e+06	2.68187e+06	2.49022e+06	2.7496e+06	2.75421e+06	1.97297e+06	3.09707e+06	4.21918e+06	2.90753e+06	2.40797e+06	2.90871e+06	3.06013e+06	2.33451e+06	931487	2.60344e+06	2.73506e+06	2.86212e+06	2.50791e+06	2.93265e+06	3.24063e+06	2.77322e+06	3.64158e+06	3.46181e+06
M150T44_2	150.014	44.4	0.7	641756	2.21937e+06	916617	1.12257e+06	863068	1.1725e+06	1.37487e+06	4.11236e+06	1.85e+06	551181	501586	693922	682664	764720	630164	1.05157e+06	1.25851e+06	884207	978217	1.47823e+06	628957	2.12825e+06	3.04162e+06	645364	603705	656052	1.1495e+06	486610	1.01329e+06	2.64603e+06	694985	593071	741998	667151	549974	232014	648174	679742	746999	610235	1.03149e+06	1.02848e+06	817070	721660	400041
M150T47	150.076	46.8	0.8	5.77397e+06	5.3941e+06	791081	6.25497e+06	1.48152e+06	4.08094e+06	6.42745e+06	3.29162e+06	5.89965e+06	5.77846e+06	2.26263e+06	4.43481e+06	4.43006e+06	3.72189e+06	3.69669e+06	6.40225e+06	4.80974e+06	5.78396e+06	1.96255e+06	4.29478e+06	4.6816e+06	2.1375e+06	649431	2.64472e+06	4.80836e+06	4.04035e+06	3.16275e+06	4.08102e+06	4.26358e+06	877929	1.85895e+06	1.50909e+06	1.42782e+06	3.42527e+06	3.52752e+06	1.80959e+06	1.17389e+06	1.43194e+06	1.86536e+06	2.99798e+06	1.54857e+06	4.30859e+06	1.5248e+06	1.43901e+06	4.48055e+06
M150T57	150.059	56.9	0.9	9.27936e+08	1.07747e+09	8.78998e+08	1.02086e+09	8.89192e+08	7.49922e+08	8.46019e+08	1.16199e+09	1.10122e+09	1.07931e+09	9.64811e+08	1.08936e+09	1.00461e+09	7.16118e+08	9.11973e+08	9.31103e+08	9.5658e+08	1.00943e+09	1.13465e+09	1.248e+09	9.33127e+08	6.06014e+08	5.8939e+08	9.09097e+08	9.8724e+08	9.51411e+08	6.06868e+08	9.19203e+08	8.24013e+08	6.11977e+08	7.88888e+08	1.04979e+09	1.02113e+09	7.83677e+08	5.41402e+08	3.20858e+08	8.67401e+08	8.87541e+08	9.88333e+08	5.45658e+08	9.74533e+08	9.47701e+08	8.59939e+08	8.95947e+08	8.94747e+08
M150T70	150.059	70.2	1.2	1.02704e+08	1.70514e+08	3.59441e+07	1.68929e+08	1.55872e+08	1.25583e+08	5.70697e+07	2.02137e+08	1.79011e+08	1.58793e+08	1.59952e+08	2.03036e+08	1.7225e+08	1.0725e+08	1.6493e+08	3.1147e+07	1.21659e+08	1.51933e+08	2.04186e+08	2.08178e+08	1.55669e+08	1.07934e+08	1.58143e+07	1.44959e+08	1.50981e+08	1.46653e+08	8.73226e+07	1.40919e+08	1.1492e+08	1.11812e+08	1.05608e+08	1.49644e+08	1.68528e+08	4.70403e+07	7.88791e+07	3.42077e+07	1.06294e+08	1.26826e+08	1.63119e+08	6.96851e+07	1.6644e+07	1.55783e+08	1.47836e+08	1.38309e+08	1.48081e+08
M151T38	151.035	38.4	0.6	3.90123e+08	3.77985e+08	4.68993e+08	4.83311e+08	3.99659e+08	3.53471e+08	3.21822e+08	3.11652e+08	3.76304e+08	3.37761e+08	3.54253e+08	4.15676e+08	3.96821e+08	4.23083e+08	3.99417e+08	3.36231e+08	3.5464e+08	4.06537e+08	5.10267e+08	3.56004e+08	3.35012e+08	4.4034e+08	3.13434e+08	5.07374e+08	4.21867e+08	3.83954e+08	3.63979e+08	3.80518e+08	3.5721e+08	4.01659e+08	4.32469e+08	4.90436e+08	5.58487e+08	3.7416e+08	3.48912e+08	2.25018e+08	3.79543e+08	3.76942e+08	4.35872e+08	4.14671e+08	3.46385e+08	3.49376e+08	3.99761e+08	4.15183e+08	4.22909e+08
M151T43	150.977	43.2	0.7	4.56445e+06	8.12046e+06	5.77418e+06	6.2682e+06	4.86238e+06	7.65132e+06	6.29352e+06	8.60714e+06	6.77454e+06	4.54075e+06	4.00682e+06	3.65534e+06	4.12545e+06	5.56457e+06	5.71575e+06	6.86803e+06	8.14029e+06	6.37284e+06	6.5593e+06	7.51219e+06	4.68501e+06	6.12583e+06	8.18699e+06	4.12718e+06	4.359e+06	4.97331e+06	5.64413e+06	4.46744e+06	5.63024e+06	8.17886e+06	5.50058e+06	4.38222e+06	5.14217e+06	5.87126e+06	4.32219e+06	3.49478e+06	4.26584e+06	4.86562e+06	4.77219e+06	5.30713e+06	4.85835e+06	5.97954e+06	5.39429e+06	5.48557e+06	5.58514e+06
M151T57	151.061	56.9	0.9	5.04667e+07	5.87574e+07	4.38921e+07	5.65061e+07	4.70657e+07	4.39093e+07	4.44787e+07	6.1643e+07	5.78831e+07	6.01539e+07	5.01402e+07	5.71327e+07	5.56971e+07	3.63475e+07	4.73496e+07	5.23851e+07	5.15492e+07	5.2835e+07	6.00171e+07	6.60842e+07	5.05154e+07	3.32913e+07	2.8952e+07	5.30404e+07	5.40559e+07	4.89166e+07	3.3286e+07	5.0262e+07	4.45891e+07	3.63879e+07	4.00188e+07	5.6748e+07	5.65994e+07	4.2371e+07	2.8819e+07	1.70286e+07	4.84924e+07	4.7187e+07	5.31388e+07	2.91254e+07	5.16716e+07	5.27768e+07	4.57807e+07	4.73752e+07	4.91253e+07
M152T38	152.036	38.4	0.6	4.35004e+07	4.15001e+07	5.23391e+07	5.35223e+07	4.61978e+07	3.83539e+07	3.73405e+07	3.62774e+07	4.37054e+07	3.66574e+07	3.93126e+07	4.72374e+07	4.34163e+07	4.53006e+07	4.5672e+07	3.62654e+07	3.8786e+07	4.53326e+07	5.75418e+07	3.94781e+07	3.91568e+07	4.86105e+07	3.56593e+07	5.86566e+07	4.67438e+07	4.3431e+07	4.07787e+07	4.14998e+07	3.99509e+07	4.6202e+07	4.8303e+07	5.66413e+07	6.65174e+07	4.25442e+07	4.03111e+07	2.62225e+07	4.35928e+07	4.15481e+07	4.94327e+07	4.55985e+07	3.88477e+07	3.98895e+07	4.61378e+07	4.56604e+07	4.6134e+07
M152T44	151.951	44.2	0.7	2.08206e+06	1.36217e+06	512807	728892	1.95287e+06	940310	625564	1.78574e+06	1.32881e+06	1.37916e+06	932921	725694	646139	1.43264e+06	1.2893e+06	1.28067e+06	1.72685e+06	1.21663e+06	1.61132e+06	2.27316e+06	1.39077e+06	1.64652e+06	1.43188e+06	670707	1.89357e+06	1.66766e+06	1.43947e+06	1.48806e+06	1.14261e+06	1.41004e+06	2.13223e+06	2.02799e+06	1.87134e+06	1.42588e+06	1.21474e+06	1.68805e+06	1.72512e+06	1.60014e+06	716171	1.41588e+06	599457	546679	1.88691e+06	597338	530783
M152T46	152.022	46.3	0.8	1.08536e+07	1.17171e+07	1.02351e+07	1.09657e+07	8.63247e+06	9.63816e+06	1.00392e+07	1.31011e+07	8.63378e+06	8.23784e+06	7.30627e+06	1.02642e+07	1.12443e+07	9.11207e+06	9.32383e+06	9.39006e+06	8.2791e+06	8.64312e+06	8.14388e+06	7.92044e+06	5.57757e+06	5.09466e+06	4.38405e+06	5.49401e+06	6.72201e+06	5.6963e+06	6.31046e+06	5.62234e+06	5.73023e+06	5.51534e+06	1.26791e+07	8.36963e+06	7.58466e+06	7.24645e+06	9.06107e+06	8.79215e+06	6.69729e+06	5.43888e+06	6.27216e+06	7.03433e+06	1.05602e+07	1.08963e+07	6.80123e+06	7.57998e+06	7.27126e+06
M152T57	152.054	56.9	0.9	4.3173e+07	4.66326e+07	3.44838e+07	4.55289e+07	3.87345e+07	3.07678e+07	3.50996e+07	5.00569e+07	4.76293e+07	4.71219e+07	4.20707e+07	4.6237e+07	4.20521e+07	3.29314e+07	3.8738e+07	4.13769e+07	4.13401e+07	4.38434e+07	5.05278e+07	5.7091e+07	3.85972e+07	2.42603e+07	2.37249e+07	3.77717e+07	4.66215e+07	4.1837e+07	2.51009e+07	3.90136e+07	3.62746e+07	2.58555e+07	3.42075e+07	4.60465e+07	4.56761e+07	3.19852e+07	2.1179e+07	1.2613e+07	3.77747e+07	3.87923e+07	4.40077e+07	2.28208e+07	4.01884e+07	4.21476e+07	3.67173e+07	3.89756e+07	3.93722e+07
M153T304	153.127	304.2	5.1	4.64924e+06	1.95448e+06	2.42074e+06	3.11778e+06	3.45531e+06	574151	3.32689e+06	531559	622721	1.80923e+06	2.74703e+06	3.72401e+06	4.80268e+06	891850	2.95609e+06	2.56996e+06	3.17352e+06	4.60027e+06	2.40774e+06	3.78733e+06	4.0991e+06	2.58782e+06	2.41341e+06	3.63264e+06	5.47846e+06	2.51343e+06	765714	3.07379e+06	3.60933e+06	4.45648e+06	2.50014e+06	4.97704e+06	4.15914e+06	3.28817e+06	2.91111e+06	520879	6.12717e+06	2.98181e+06	1.23422e+06	1.01818e+06	3.29058e+06	2.92474e+06	2.99677e+06	3.21967e+06	3.0408e+06
M153T33	152.995	32.8	0.5	3.28573e+06	3.02208e+06	2.98981e+06	2.55026e+06	2.85762e+06	2.84575e+06	2.40805e+06	2.73809e+06	2.51149e+06	2.39928e+06	2.12919e+06	2.13323e+06	2.14752e+06	2.0537e+06	2.0645e+06	2.19581e+06	0	1.94376e+06	1.84268e+06	2.13072e+06	1.89119e+06	1.97783e+06	2.22151e+06	2.04228e+06	1.95165e+06	0	2.18331e+06	1.93817e+06	2.21493e+06	1.91392e+06	2.18975e+06	0	1.76877e+06	1.96787e+06	2.06546e+06	2.39138e+06	0	0	1.99464e+06	0	4.49052e+06	3.90428e+06	0	2.09618e+06	0
M153T38	153.033	38.4	0.6	5.89719e+07	5.63443e+07	7.12551e+07	7.23782e+07	5.97905e+07	5.28382e+07	4.95072e+07	4.57798e+07	5.55323e+07	5.17149e+07	5.42195e+07	6.25327e+07	6.01619e+07	6.29372e+07	6.04116e+07	5.01798e+07	5.2591e+07	6.27785e+07	7.6519e+07	5.41562e+07	5.04434e+07	6.64459e+07	4.65365e+07	7.65451e+07	6.40203e+07	5.95746e+07	5.45962e+07	5.66258e+07	5.4408e+07	6.23148e+07	6.59068e+07	7.38604e+07	8.36985e+07	5.67002e+07	5.27271e+07	3.41965e+07	5.83945e+07	5.71433e+07	6.55248e+07	6.26796e+07	5.21255e+07	5.2623e+07	6.1221e+07	6.16124e+07	6.35898e+07
M153T57	153.04	56.9	0.9	2.4382e+08	3.39077e+08	2.62409e+08	2.58826e+08	3.07369e+08	3.09215e+08	3.39024e+08	3.54926e+08	3.22262e+08	3.10324e+08	2.70601e+08	2.81833e+08	2.92946e+08	2.5436e+08	3.01103e+08	2.93341e+08	3.26073e+08	3.31337e+08	3.05983e+08	3.66986e+08	2.5666e+08	2.74585e+08	3.10146e+08	3.12523e+08	2.34712e+08	3.39407e+08	2.94646e+08	2.93531e+08	3.06073e+08	3.28519e+08	3.38162e+08	3.382e+08	3.22066e+08	3.08383e+08	3.22115e+08	2.84238e+08	3.24957e+08	3.69569e+08	3.2525e+08	3.13843e+08	2.08411e+08	2.39749e+08	3.23458e+08	3.61362e+08	3.50731e+08
M153T60	153.066	60.3	1	2.84164e+07	2.34087e+07	2.18243e+07	1.58815e+07	2.6877e+07	2.64426e+07	2.22576e+07	2.53834e+07	1.32823e+07	3.08601e+07	2.67594e+07	2.06903e+07	3.66717e+07	3.25463e+07	1.99805e+07	1.78751e+07	1.69318e+07	1.38435e+07	1.85962e+07	2.18812e+07	1.54573e+07	1.4222e+07	1.57182e+07	1.60615e+07	1.59817e+07	1.65471e+07	1.22725e+07	1.95259e+07	1.24895e+07	1.36078e+07	2.42936e+07	1.73342e+07	1.73205e+07	2.62912e+07	2.05299e+07	1.07791e+07	2.68623e+07	2.63062e+07	1.83631e+07	1.79839e+07	2.22935e+07	2.01958e+07	2.07674e+07	2.00206e+07	2.10868e+07
M153T71	153.04	70.7	1.2	1.21435e+08	1.30736e+08	1.28544e+08	1.21143e+08	1.39099e+08	1.34161e+08	3.49357e+07	1.39904e+08	1.36926e+08	1.69548e+08	1.34378e+08	1.31177e+08	1.81663e+08	1.22267e+08	1.58284e+08	1.72757e+08	1.38743e+08	1.67722e+08	1.77892e+08	1.53895e+08	1.58658e+08	1.12985e+08	8.8636e+07	1.53254e+08	1.23885e+08	1.62842e+08	1.23135e+08	1.28736e+08	1.49649e+08	1.18779e+08	1.43017e+08	1.62536e+08	1.73731e+08	1.47879e+08	1.78598e+08	6.34368e+07	1.94139e+08	1.67147e+08	1.49798e+08	1.19384e+08	7.34141e+07	9.35134e+07	7.96224e+07	1.72738e+08	1.64301e+08
M153T75	153.066	75.5	1.3	1.57251e+07	1.44328e+07	1.25954e+07	2.90289e+06	1.4624e+07	1.43045e+07	1.26818e+07	1.22099e+07	2.42168e+06	1.7405e+07	1.4113e+07	1.34427e+07	1.75941e+07	1.643e+07	2.97614e+06	2.76914e+06	2.53091e+06	8.22302e+06	2.84859e+06	2.84377e+06	2.26919e+06	2.14696e+06	2.30973e+06	6.66478e+06	2.46723e+06	9.25001e+06	2.24004e+06	2.60933e+06	2.03587e+06	2.23829e+06	1.05384e+07	8.61597e+06	1.03408e+07	1.45804e+07	2.78919e+06	1.71272e+06	3.20559e+06	3.36672e+06	1.20096e+07	6.91674e+06	1.21312e+07	1.06137e+07	1.16362e+07	3.00819e+06	1.0944e+07
M154T172	154.04	171.7	2.9	5.62603e+06	1.59656e+07	8.72909e+06	7.40905e+06	4.32192e+06	1.83478e+07	6.28106e+06	4.02232e+07	7.76818e+06	1.12188e+07	7.99991e+06	2.2067e+06	2.41328e+06	1.00165e+07	7.12563e+06	579336	5.34019e+06	3.2503e+06	2.14667e+06	5.41395e+06	2.38564e+06	4.59342e+06	3.97566e+06	6.96244e+06	2.16975e+06	2.43641e+06	2.73141e+06	5.57416e+06	3.00527e+07	9.69499e+06	1.40669e+07	7.73665e+06	3.95324e+06	2.63939e+06	6.97042e+06	1.35916e+07	5.99099e+06	5.61728e+06	1.01747e+07	2.51554e+06	7.50509e+06	1.45469e+07	2.33446e+06	5.01473e+06	2.70746e+06
M154T37	154.014	37.3	0.6	440777	493395	700920	356224	471137	476630	403086	341045	430974	614246	575812	467394	652226	732962	364560	338412	590849	590617	680503	601275	456776	922612	662143	872535	471529	601686	724584	526214	588609	506466	635799	858153	706945	880692	619736	518405	761142	700751	625776	685064	334923	453388	543375	763718	503144
M154T38	154.036	38.4	0.6	3.45288e+06	2.88813e+06	4.39069e+06	4.31974e+06	3.66463e+06	2.91883e+06	2.95338e+06	2.43384e+06	2.90019e+06	2.95942e+06	3.33954e+06	3.56117e+06	3.44563e+06	3.99293e+06	2.93618e+06	2.69227e+06	3.79595e+06	3.62268e+06	4.64575e+06	3.28388e+06	3.14705e+06	3.98723e+06	3.04475e+06	4.95148e+06	3.75477e+06	3.43967e+06	3.60789e+06	3.34933e+06	3.52918e+06	3.96139e+06	4.01936e+06	5.04867e+06	5.08612e+06	3.46247e+06	2.97335e+06	1.84653e+06	3.23514e+06	3.88425e+06	3.96255e+06	3.98887e+06	2.73183e+06	3.04577e+06	3.63217e+06	3.66234e+06	4.07711e+06
M154T47	154.059	46.8	0.8	2.11362e+06	3.42777e+06	3.86595e+06	2.70338e+06	1.62209e+06	2.14783e+06	2.58977e+06	5.8984e+06	446419	300451	193222	1.82137e+06	2.48797e+06	2.38417e+06	2.27595e+06	2.15082e+06	1.71478e+06	1.73006e+06	1.84694e+06	325409	366890	2.56323e+06	3.01636e+06	1.44217e+06	276767	342611	2.49902e+06	138937	1.22657e+06	5.00198e+06	5.65626e+06	2.00317e+06	1.99518e+06	2.6153e+06	251755	401016	427042	1.53491e+06	1.09471e+06	2.89963e+06	2.82519e+06	1.90756e+06	2.68843e+06	2.16754e+06	466249
M154T57_1	154.025	56.9	0.9	2.77459e+06	4.16362e+06	2.71792e+06	2.75014e+06	3.60095e+06	3.69516e+06	4.52201e+06	4.29114e+06	4.10359e+06	3.95222e+06	3.36769e+06	2.82723e+06	3.70463e+06	2.73581e+06	3.51276e+06	3.46462e+06	3.79565e+06	4.00819e+06	3.57097e+06	5.11907e+06	2.94857e+06	3.0778e+06	3.88535e+06	3.28952e+06	2.29043e+06	4.83752e+06	3.20509e+06	3.29799e+06	4.1409e+06	4.34331e+06	4.2801e+06	3.9098e+06	3.4054e+06	4.15939e+06	3.06887e+06	3.79786e+06	3.97083e+06	4.30546e+06	3.95164e+06	3.6071e+06	2.16633e+06	3.18452e+06	3.59174e+06	4.25674e+06	4.02968e+06
M154T57_2	154.044	56.9	0.9	1.49046e+07	1.63557e+07	1.19106e+07	3.54252e+06	3.21045e+06	1.4833e+07	1.60991e+07	1.7169e+07	4.39452e+06	1.58553e+07	3.68775e+06	2.07174e+06	1.58773e+07	1.2326e+07	1.47284e+07	1.55269e+07	1.47825e+07	1.77307e+07	2.78222e+06	1.81085e+07	3.79867e+06	1.38595e+07	1.54865e+07	1.38391e+07	2.85314e+06	3.17477e+06	1.47675e+07	1.46747e+07	1.46551e+07	2.21274e+07	1.79027e+07	1.78175e+07	1.56927e+07	1.71852e+07	1.73774e+07	1.3537e+07	1.5587e+07	1.80546e+07	1.56615e+07	3.60377e+06	9.83246e+06	1.18106e+07	4.64845e+06	1.71266e+07	1.80452e+07
M154T57_3	154.086	57.2	1	8.67328e+06	3.99414e+06	4.46406e+06	7.67314e+06	6.10176e+06	4.44573e+06	6.86094e+06	5.34741e+06	8.95629e+06	6.12624e+06	2.29274e+06	4.33667e+06	3.72333e+06	4.07015e+06	1.01539e+07	2.14065e+06	6.15539e+06	5.34207e+06	7.19419e+06	1.25728e+07	1.15885e+07	5.5098e+06	1.18288e+07	6.95804e+06	8.8677e+06	7.12023e+06	6.86456e+06	8.55e+06	6.27368e+06	1.13892e+07	7.93881e+06	9.0898e+06	5.61162e+06	8.49896e+06	1.23709e+07	1.47662e+07	5.03358e+06	3.19169e+06	6.08477e+06	1.70575e+07	6.19035e+06	4.36942e+06	6.55388e+06	2.17645e+07	1.28466e+07
M154T95	154.042	94.7	1.6	4.33544e+08	4.55536e+08	4.4109e+08	4.46221e+08	4.6286e+08	4.58255e+08	4.501e+08	4.20239e+08	4.34322e+08	3.80426e+08	4.20772e+08	4.81416e+08	4.69224e+08	4.8732e+08	3.52261e+08	4.70001e+08	4.69117e+08	4.71058e+08	4.70369e+08	4.76553e+08	4.88767e+08	4.92156e+08	4.65616e+08	4.72097e+08	4.85934e+08	4.87776e+08	4.61243e+08	4.98977e+08	4.87711e+08	4.72359e+08	5.00811e+08	4.90439e+08	4.92322e+08	2.68114e+08	4.8371e+08	5.2611e+08	5.04653e+08	5.02143e+08	5.13799e+08	4.69006e+08	4.02009e+08	4.03724e+08	5.06902e+08	3.82791e+08	4.76903e+08
M155T147	155.154	146.6	2.4	8.09234e+07	4.51347e+07	6.10573e+07	6.50965e+07	8.00077e+07	5.17426e+07	5.99869e+07	6.10373e+07	4.78409e+07	6.83181e+07	9.81781e+07	5.89477e+07	6.03953e+07	3.30436e+07	6.4073e+07	5.16798e+07	5.21779e+07	4.87443e+07	5.48434e+07	4.79434e+07	6.08507e+07	6.33846e+07	3.81283e+07	4.79515e+07	3.88411e+07	4.52459e+07	4.27356e+07	3.77832e+07	3.95358e+07	5.17226e+07	4.08961e+07	4.2082e+07	4.64243e+07	4.10246e+07	9.45211e+06	5.31835e+06	4.55646e+07	3.81152e+07	4.24251e+07	4.33167e+07	5.59838e+07	5.13175e+07	4.88383e+07	5.12584e+07	4.89981e+07
M155T205	155.154	205.4	3.4	3.10258e+06	574596	774150	2.6246e+06	1.9628e+06	1.30748e+07	829685	688626	3.00832e+06	312021	5.59569e+06	634243	807708	481582	2.36809e+06	2.49384e+06	2.23744e+06	1.12768e+06	2.50066e+06	2.31427e+06	1.16308e+07	3.11528e+06	1.89145e+06	1.72863e+06	475681	1.36329e+06	658961	247313	518316	1.27859e+06	1.26013e+06	514190	516919	530438	165994	29901.8	544488	2.73375e+06	2.73893e+06	556402	2.76784e+06	1.11944e+07	7.1011e+06	3.34414e+06	1.80559e+06
M155T247	155.107	247	4.1	7.60161e+06	1.19657e+07	6.26226e+06	5.62569e+06	8.37373e+06	7.34276e+06	5.27949e+06	4.55716e+06	5.42944e+06	5.72659e+06	5.85533e+06	7.14122e+06	1.17353e+07	5.19345e+06	5.13193e+06	5.53026e+06	7.18795e+06	6.89055e+06	7.14081e+06	3.773e+06	8.30252e+06	6.33303e+06	5.74216e+06	5.46944e+06	5.62319e+06	5.91871e+06	5.47869e+06	6.46689e+06	7.27456e+06	5.41044e+06	5.7753e+06	6.68554e+06	6.17618e+06	5.73688e+06	5.60593e+06	6.01123e+06	6.35305e+06	5.48016e+06	3.31353e+06	5.6707e+06	7.3965e+06	6.90853e+06	3.7397e+06	4.97653e+06	5.60902e+06
M155T33_1	154.967	33.1	0.6	3.91717e+06	3.56424e+06	3.39736e+06	3.3341e+06	3.51902e+06	3.62301e+06	3.62255e+06	3.56191e+06	3.3551e+06	3.28226e+06	2.88245e+06	2.93472e+06	2.77128e+06	2.71609e+06	2.58487e+06	2.78316e+06	2.80119e+06	2.48389e+06	2.36748e+06	2.65378e+06	2.6637e+06	2.50452e+06	2.65243e+06	2.36393e+06	2.43807e+06	2.46516e+06	2.84407e+06	2.31663e+06	2.49856e+06	2.30234e+06	2.38479e+06	2.36658e+06	2.01047e+06	2.32159e+06	2.57849e+06	2.7655e+06	2.35295e+06	2.40005e+06	2.13265e+06	2.06621e+06	5.10251e+06	4.57037e+06	2.39029e+06	2.4778e+06	2.24991e+06
M155T33_2	154.992	32.8	0.5	5.06657e+07	4.39293e+07	4.30305e+07	4.18107e+07	4.71053e+07	4.54902e+07	4.05144e+07	4.30736e+07	4.05133e+07	4.34345e+07	3.05614e+07	4.19705e+07	2.95885e+07	3.39645e+07	3.35734e+07	3.06299e+07	3.6625e+07	3.43315e+07	3.4083e+07	3.67761e+07	3.4402e+07	2.74399e+07	4.05609e+07	2.86545e+07	2.77134e+07	2.78389e+07	3.51877e+07	3.4822e+07	2.7887e+07	3.91209e+07	3.53665e+07	3.39116e+07	3.6749e+07	3.45298e+07	3.61084e+07	3.96334e+07	3.44569e+07	4.36349e+07	3.29924e+07	4.00592e+07	6.55831e+07	5.84362e+07	3.3275e+07	3.36639e+07	3.57985e+07
M155T95	155.045	94.6	1.6	2.38931e+07	4.05527e+07	4.00596e+07	2.80417e+07	4.03001e+07	4.04507e+07	3.91778e+07	2.5157e+07	4.01628e+07	1.20588e+07	1.32588e+07	4.15948e+07	3.98969e+07	2.94873e+07	4.10528e+07	4.15279e+07	4.04357e+07	4.06436e+07	3.99415e+07	2.82397e+07	4.23243e+07	2.19777e+07	1.5209e+07	1.29491e+07	4.22888e+07	4.30482e+07	2.95728e+07	4.40938e+07	4.30984e+07	4.08805e+07	4.28793e+07	4.24304e+07	2.56823e+07	2.4796e+07	2.8108e+07	4.60122e+07	4.11079e+07	4.33594e+07	4.37159e+07	4.4798e+07	3.4983e+07	1.26252e+07	4.42728e+07	1.77205e+07	4.60293e+07
M156T147	156.158	147.4	2.5	8.48287e+06	1.68719e+06	5.84313e+06	6.35582e+06	7.21666e+06	5.68607e+06	6.13391e+06	5.76179e+06	4.77764e+06	6.51607e+06	9.69028e+06	5.11423e+06	5.90595e+06	1.83291e+06	2.1718e+06	4.54592e+06	4.36721e+06	3.00142e+06	2.83175e+06	4.57286e+06	5.56765e+06	6.76621e+06	3.38455e+06	4.48756e+06	3.19669e+06	3.9331e+06	4.22525e+06	3.50459e+06	1.3715e+06	4.56854e+06	3.76712e+06	3.79225e+06	1.9137e+06	3.62415e+06	284803	10650.9	1.89563e+06	3.46656e+06	2.6984e+06	3.96269e+06	3.36565e+06	1.62366e+06	3.09237e+06	3.79002e+06	4.58541e+06
M156T239	156.102	239	4	1.20888e+06	5.59471e+06	5.34809e+06	1.13134e+07	4.0218e+06	1.07921e+06	1.24605e+06	6.11118e+06	1.34695e+06	1.11615e+06	1.298e+06	1.34658e+06	1.24918e+06	1.17239e+06	5.16663e+06	6.88309e+06	7.46784e+06	5.87384e+06	5.21134e+06	6.38678e+06	8.45187e+06	5.39693e+06	1.31131e+06	8.83946e+06	6.34214e+06	5.00478e+06	1.42138e+06	1.6147e+06	4.72546e+06	4.73219e+06	1.53611e+06	6.30791e+06	7.04349e+06	6.2724e+06	1.48372e+06	1.30065e+06	1.41216e+06	1.52429e+06	8.00871e+06	1.54093e+06	5.50183e+06	1.19242e+06	8.24191e+06	1.68675e+06	1.14392e+07
M156T33_1	155.974	33.3	0.6	3.08503e+06	2.81735e+06	2.99468e+06	2.45747e+06	2.61348e+06	2.74508e+06	2.4734e+06	2.51194e+06	2.16713e+06	2.55106e+06	2.05189e+06	1.97616e+06	2.30918e+06	1.97886e+06	0	2.15042e+06	2.1211e+06	2.13644e+06	0	0	0	2.25941e+06	2.43192e+06	2.07238e+06	1.89571e+06	0	2.2081e+06	2.25716e+06	2.06931e+06	2.07923e+06	2.00571e+06	1.97088e+06	1.9787e+06	2.03271e+06	0	0	2.00224e+06	2.11276e+06	2.09606e+06	2.10891e+06	4.12001e+06	3.91626e+06	2.32308e+06	2.0505e+06	2.16137e+06
M156T33_2	155.994	32.8	0.5	2.24337e+06	2.14651e+06	1.55866e+06	1.94056e+06	1.95761e+06	1.50076e+06	1.51655e+06	1.79068e+06	1.70814e+06	674301	850033	1.0317e+06	1.0208e+06	1.27637e+06	267753	772484	1.20216e+06	1.45688e+06	1.30886e+06	852108	1.28934e+06	406864	408241	416135	0	1.24752e+06	1.1307e+06	449954	821728	499620	1.38947e+06	1.36209e+06	1.13877e+06	1.43991e+06	1.49498e+06	1.54043e+06	1.36735e+06	1.27428e+06	1.29158e+06	1.18386e+06	3.10677e+06	2.67226e+06	490464	0	1.28617e+06
M156T38	156.051	37.8	0.6	5.27018e+06	8.1575e+06	6.95282e+06	1.1168e+06	603480	630370	577905	7.81773e+06	589194	521778	785100	566495	5.08646e+06	5.70842e+06	569784	8.17807e+06	9.82379e+06	839489	939235	6.5849e+06	618386	4.45377e+06	514754	833233	921065	6.62137e+06	341218	742349	1.49949e+07	763819	8.60288e+06	659189	588875	755716	3.81319e+06	419400	5.46977e+06	500914	750685	5.15815e+06	3.67214e+06	5.44031e+06	723783	941033	1.01323e+06
M156T40	156.077	40.4	0.7	1.52385e+08	1.77351e+08	1.25391e+08	1.61836e+08	1.44858e+08	1.15402e+08	1.20236e+08	2.11473e+08	1.9474e+08	1.64682e+08	1.77778e+08	1.6403e+08	1.28858e+08	8.79145e+07	1.30701e+08	1.65405e+08	1.63475e+08	1.91221e+08	1.82879e+08	2.09696e+08	1.68226e+08	1.26061e+08	1.40957e+08	1.43593e+08	1.85191e+08	1.78733e+08	1.18096e+08	1.54483e+08	1.76505e+08	1.47836e+08	1.71188e+08	1.82887e+08	1.75109e+08	1.48076e+08	9.4797e+07	8.54251e+07	1.66987e+08	1.85196e+08	1.86385e+08	1.13875e+08	1.41319e+08	1.44012e+08	1.58908e+08	1.57579e+08	1.63482e+08
M156T41	156.15	40.6	0.7	1.2579e+06	3.97378e+07	3.29418e+06	1.8363e+06	2.42805e+06	1.28919e+07	9.84067e+06	2.53942e+06	1.70388e+06	1.35196e+06	4.8008e+06	4.00563e+07	3.19779e+07	1.39183e+07	2.96042e+06	3.04196e+06	1.68996e+06	4.26597e+07	1.93317e+06	2.30984e+06	1.94267e+06	1.92288e+06	1.36495e+06	785946	4.57774e+07	1.08653e+06	8.23758e+06	3.73705e+07	1.21569e+06	1.06707e+06	1.96412e+06	1.20563e+06	2.77308e+06	2.21667e+06	2.33741e+07	2.17801e+07	1.89087e+06	4.37059e+07	1.02842e+06	7.43979e+06	3.07392e+06	2.95634e+06	2.79316e+06	3.10188e+06	2.85766e+06
M156T47	156.042	46.8	0.8	2.44168e+08	1.66279e+08	4.72467e+08	2.04243e+08	3.45468e+08	8.27642e+08	2.82088e+08	2.61561e+08	2.06833e+08	3.18981e+08	1.93731e+08	1.95591e+08	4.20812e+08	3.01629e+08	3.58948e+08	3.38165e+08	4.47075e+08	4.85031e+08	4.70442e+08	3.67455e+08	5.02555e+08	4.69839e+08	5.1817e+08	5.93327e+08	5.8731e+08	3.20113e+08	4.49333e+08	1.08069e+09	5.07888e+08	3.3684e+08	4.77488e+08	4.59092e+08	3.56385e+08	3.94162e+08	4.13917e+08	1.03392e+08	1.28427e+09	5.61646e+08	3.03966e+08	2.86835e+08	4.68762e+08	4.47815e+08	4.31589e+08	4.25182e+08	4.20145e+08
M156T49	156.077	48.5	0.8	2.31464e+07	2.65956e+07	8.43775e+07	1.03838e+08	2.38758e+07	7.19501e+07	8.42201e+07	1.39638e+08	1.16139e+08	2.79972e+07	1.18906e+08	2.47157e+07	8.53599e+07	6.08824e+07	8.56502e+07	2.41564e+07	1.11353e+08	2.77189e+07	2.5059e+07	1.32437e+08	1.00644e+08	2.14608e+07	9.68534e+07	9.46732e+07	1.15566e+08	1.11645e+08	7.54929e+07	8.70668e+07	1.05692e+08	9.42595e+07	1.09693e+08	1.12614e+08	1.10269e+08	9.26181e+07	5.67963e+07	4.22573e+07	8.91677e+07	2.86465e+07	1.23586e+08	7.55591e+07	1.05561e+08	1.03563e+08	1.01551e+08	9.70103e+07	9.76705e+07
M156T60	156.138	59.8	1	4.28727e+06	3.26674e+06	4.35941e+06	4.21376e+06	3.77478e+06	4.42494e+06	3.21211e+06	4.82166e+06	3.45079e+06	3.80594e+06	6.28647e+06	4.15159e+06	3.49167e+06	3.55797e+06	3.25013e+06	3.65704e+06	3.48478e+06	3.6348e+06	3.89076e+06	5.42808e+06	5.2249e+06	3.56939e+06	6.24474e+06	3.26575e+06	4.43767e+06	6.02175e+06	5.23397e+06	3.51751e+06	5.73514e+06	4.40275e+06	5.22746e+06	4.8481e+06	5.90631e+06	5.00556e+06	1.28315e+07	1.42229e+07	6.11277e+06	3.61967e+06	3.72044e+06	3.94585e+06	3.45832e+06	3.4754e+06	3.29219e+06	3.88496e+06	5.1077e+06
M156T95	156.039	94.7	1.6	1.44517e+08	1.48717e+08	9.97668e+07	1.48264e+08	1.35454e+08	1.50169e+08	1.49206e+08	1.51518e+08	1.49373e+08	9.5825e+07	1.588e+08	1.5925e+08	1.48377e+08	1.60676e+08	1.037e+08	9.50292e+07	5.4067e+07	8.48294e+07	1.41526e+08	1.57611e+08	1.63171e+08	1.605e+08	1.52199e+08	1.64012e+08	1.14453e+08	1.08071e+08	6.06695e+07	1.65944e+08	1.13559e+08	1.19401e+08	1.34299e+08	1.63059e+08	1.04747e+08	1.42546e+08	1.59755e+08	1.74222e+08	1.66395e+08	1.65564e+08	1.31705e+08	1.68377e+08	1.3158e+08	1.31679e+08	1.67367e+08	1.71835e+08	1.69457e+08
M157T33_1	156.966	33.1	0.6	4.56384e+06	4.01337e+06	4.20877e+06	3.94107e+06	4.03443e+06	4.12614e+06	3.62248e+06	3.58372e+06	3.31359e+06	4.04839e+06	3.65723e+06	3.63658e+06	4.39733e+06	4.30917e+06	4.12763e+06	4.22234e+06	4.42777e+06	4.71922e+06	4.40626e+06	4.59663e+06	4.89953e+06	4.94473e+06	5.41776e+06	5.36907e+06	5.46538e+06	5.23865e+06	5.56793e+06	5.53402e+06	5.56929e+06	5.18212e+06	5.4014e+06	5.46387e+06	4.77173e+06	5.4042e+06	5.29531e+06	6.11244e+06	5.85759e+06	5.24401e+06	4.9544e+06	5.2614e+06	7.38623e+06	6.52813e+06	6.03478e+06	5.78239e+06	5.48043e+06
M157T33_2	156.99	32.6	0.5	3.66885e+06	3.45764e+06	3.14673e+06	3.41399e+06	3.55667e+06	3.88001e+06	3.39901e+06	3.85458e+06	3.56789e+06	3.77457e+06	3.78561e+06	3.78443e+06	4.17619e+06	4.59806e+06	4.14326e+06	4.61359e+06	4.9736e+06	5.03993e+06	4.97798e+06	5.47615e+06	4.92203e+06	5.3168e+06	5.37583e+06	5.40804e+06	5.37814e+06	5.48967e+06	5.58345e+06	5.40197e+06	5.72234e+06	5.26131e+06	5.6403e+06	5.57175e+06	4.81239e+06	5.89374e+06	5.91221e+06	6.66228e+06	6.06215e+06	5.95182e+06	5.84811e+06	5.69092e+06	3.70478e+06	3.62501e+06	6.33002e+06	6.34701e+06	6.12342e+06
M157T39	157.17	39	0.7	1.24444e+07	9.27021e+06	8.05775e+06	6.90558e+06	8.05049e+06	8.13109e+06	1.32469e+07	7.21381e+06	7.74978e+06	8.10459e+06	1.69601e+07	8.86433e+06	7.75157e+06	1.13756e+07	6.79353e+06	7.02649e+06	6.94384e+06	6.43324e+06	5.64183e+06	7.32194e+06	8.76977e+06	9.49259e+06	1.29273e+07	1.32003e+07	8.68603e+06	1.78896e+07	8.35409e+06	1.34722e+07	9.37266e+06	1.18554e+07	1.23406e+07	9.47349e+06	1.16569e+07	9.97871e+06	4.25274e+06	6.42708e+06	1.47017e+07	1.11384e+07	8.877e+06	1.31534e+07	1.03384e+07	1.03258e+07	1.00595e+07	9.92695e+06	1.01577e+07
M157T41	157.08	40.5	0.7	9.96425e+06	1.14672e+07	8.7729e+06	1.11432e+07	9.04921e+06	7.5509e+06	8.41534e+06	1.51672e+07	1.26395e+07	1.0475e+07	1.18469e+07	1.06971e+07	8.56445e+06	5.62568e+06	8.06166e+06	1.00848e+07	1.04839e+07	1.23127e+07	1.10638e+07	1.31369e+07	1.03195e+07	8.4412e+06	9.37637e+06	8.54851e+06	1.38661e+07	1.20113e+07	7.63039e+06	9.94205e+06	1.13123e+07	9.31347e+06	1.18136e+07	1.13295e+07	1.11991e+07	9.08515e+06	7.92235e+06	6.77029e+06	1.11671e+07	1.18388e+07	1.1408e+07	8.19635e+06	9.14015e+06	9.13515e+06	1.52607e+07	1.04371e+07	1.17788e+07
M157T47	157.046	46.7	0.8	1.20158e+07	9.39805e+06	2.50739e+07	9.67236e+06	1.7667e+07	4.48231e+07	1.43611e+07	1.41817e+07	1.01348e+07	1.70993e+07	1.03417e+07	1.01134e+07	2.14352e+07	1.58376e+07	1.96524e+07	1.63063e+07	2.36784e+07	2.54218e+07	2.3771e+07	1.9508e+07	2.7244e+07	2.62593e+07	2.73383e+07	3.18816e+07	3.08231e+07	1.71265e+07	2.37834e+07	5.94177e+07	2.76528e+07	1.72408e+07	2.47247e+07	2.40396e+07	1.94853e+07	2.11696e+07	2.04451e+07	4.29184e+06	6.92278e+07	2.92686e+07	1.51365e+07	1.41716e+07	2.4573e+07	2.3764e+07	2.23259e+07	2.23653e+07	2.25848e+07
M157T48_1	157.061	48.3	0.8	9.86754e+06	6.00674e+06	1.03814e+07	6.55525e+06	5.21697e+06	3.43731e+06	6.0328e+06	5.78468e+06	3.80903e+06	1.37735e+07	1.00279e+07	1.34847e+07	1.22286e+07	1.05242e+07	8.86165e+06	7.53924e+06	8.39019e+06	7.30197e+06	7.50786e+06	7.97628e+06	5.91063e+06	5.10082e+06	5.22012e+06	5.40604e+06	6.01578e+06	4.64942e+06	8.02045e+06	7.88059e+06	7.02457e+06	3.2811e+06	1.04911e+07	1.25899e+07	7.44309e+06	8.36921e+06	9.05006e+06	3.5403e+06	2.01982e+06	8.15355e+06	9.3675e+06	6.83152e+06	7.31538e+06	7.91528e+06	7.30078e+06	7.90478e+06	7.61724e+06
M157T48_2	157.08	48.4	0.8	5.19554e+06	1.9428e+06	2.61097e+06	5.94132e+06	3.86002e+06	1.11592e+06	1.68383e+06	2.20105e+06	6.36132e+06	5.50637e+06	2.58532e+06	2.96849e+06	3.02621e+06	3.93691e+06	2.14537e+06	4.31884e+06	5.53618e+06	2.07084e+06	5.17017e+06	7.89648e+06	5.09138e+06	4.17604e+06	1.68181e+06	4.89642e+06	1.96061e+06	1.83905e+06	3.34142e+06	4.24465e+06	5.58178e+06	5.51661e+06	5.64784e+06	6.0493e+06	5.65384e+06	5.37371e+06	2.27677e+06	758311	1.93356e+06	6.27523e+06	6.62745e+06	1.85429e+06	2.20769e+06	5.71197e+06	2.06514e+06	5.24147e+06	2.06477e+06
M157T94	157.042	93.6	1.6	7.98545e+06	7.56087e+06	308701	7.72893e+06	3.71634e+06	287438	1.15545e+07	1.1907e+07	8.69426e+06	2.66899e+06	5.4535e+06	3.48708e+06	1.80103e+06	7.06852e+06	2.21574e+06	1.22117e+07	3.27035e+06	4.92675e+06	4.67409e+06	1.24004e+07	5.01172e+06	5.79624e+06	4.06287e+06	8.93515e+06	4.32689e+06	1.30384e+07	1.83694e+06	9.31406e+06	3.79372e+06	8.07409e+06	1.32901e+07	1.24015e+07	1.28125e+07	3.87706e+06	4.7955e+06	5.37664e+06	8.01906e+06	9.22148e+06	8.53526e+06	8.03519e+06	3.36967e+06	1.01005e+07	1.3058e+07	3.4936e+06	4.16774e+06
M158T244	158.117	244.3	4.1	1.90901e+07	3.1836e+07	1.79223e+07	1.89382e+07	4.02825e+07	3.02447e+07	1.45482e+07	1.55259e+07	1.64588e+07	1.63371e+07	1.59964e+07	4.01226e+07	1.9889e+07	1.39048e+07	1.79679e+07	1.98553e+07	2.26274e+07	2.4708e+07	2.72642e+07	3.82317e+07	1.77029e+07	3.51374e+07	2.18699e+07	2.7651e+07	1.83284e+07	2.6187e+07	2.28487e+07	1.81475e+07	1.64556e+07	1.57782e+07	2.7745e+07	4.27794e+07	1.77605e+07	2.47743e+07	3.94956e+07	3.62184e+06	1.78091e+07	1.82062e+07	1.9359e+07	1.83158e+07	1.2219e+07	1.81288e+07	1.76675e+07	1.99089e+07	2.35845e+07
M158T337	158.154	336.7	5.6	2.04278e+07	1.71682e+07	1.75123e+07	1.81305e+07	1.75935e+07	1.40035e+07	1.80541e+07	1.55071e+07	1.66795e+07	1.69227e+07	2.22693e+07	1.81242e+07	1.84521e+07	2.02652e+07	1.82438e+07	1.74241e+07	1.63218e+07	2.09478e+07	1.7838e+07	1.89853e+07	1.89898e+07	2.04714e+07	2.13122e+07	2.28874e+07	1.66123e+07	1.61093e+07	1.90511e+07	2.03755e+07	1.76217e+07	1.90916e+07	2.24862e+07	2.10853e+07	2.01647e+07	2.15332e+07	2.63025e+07	1.92456e+07	1.87693e+07	1.98841e+07	1.71055e+07	1.57136e+07	2.06205e+07	2.47042e+07	2.30167e+07	2.27838e+07	2.63679e+07
M158T33_1	157.974	32.8	0.5	3.45805e+06	3.28539e+06	3.32457e+06	2.90378e+06	3.04484e+06	3.30983e+06	2.52954e+06	0	2.3988e+06	2.88825e+06	2.16378e+06	2.11586e+06	0	0	1.98998e+06	2.0761e+06	0	0	0	0	1.69995e+06	1.85654e+06	2.21865e+06	1.94011e+06	0	2.06887e+06	2.07768e+06	0	0	0	1.84779e+06	1.87283e+06	1.54268e+06	0	0	2.09643e+06	1.78327e+06	1.89971e+06	1.75406e+06	1.71552e+06	5.10357e+06	4.66646e+06	1.5172e+06	1.55029e+06	0
M158T33_2	158.002	32.5	0.5	6.25469e+06	5.86415e+06	5.73407e+06	5.25708e+06	5.69327e+06	5.8214e+06	4.94632e+06	5.2992e+06	4.95123e+06	5.36146e+06	4.64074e+06	4.43441e+06	4.81596e+06	4.61878e+06	4.24374e+06	4.49359e+06	4.62562e+06	4.09532e+06	4.12681e+06	4.47251e+06	4.02578e+06	4.40716e+06	4.43668e+06	4.03642e+06	4.03292e+06	4.21245e+06	4.205e+06	4.04356e+06	4.04923e+06	3.99675e+06	4.18502e+06	3.91461e+06	3.36301e+06	3.84418e+06	4.16411e+06	5.28609e+06	3.87136e+06	3.85964e+06	3.35752e+06	3.65536e+06	8.185e+06	7.28293e+06	3.73367e+06	3.61894e+06	3.62367e+06
M158T367	158.118	366.8	6.1	3.12106e+06	1.46869e+07	3.54496e+06	2.91515e+06	1.8801e+07	1.27471e+07	2.98734e+06	2.4649e+06	3.32005e+06	3.31493e+06	2.38916e+07	4.00231e+07	2.63278e+06	3.80721e+06	2.82969e+07	1.07295e+07	3.29283e+06	3.82777e+06	4.24907e+07	3.63838e+06	1.2305e+07	1.48761e+07	2.88285e+07	4.06174e+06	1.30313e+07	4.50359e+07	1.84391e+07	3.80323e+06	4.07734e+06	3.82306e+06	1.52051e+07	1.19708e+07	2.40113e+06	3.62167e+06	3.81241e+06	3.85977e+06	3.9168e+06	3.80845e+06	3.99484e+06	3.81967e+06	1.33682e+07	1.13181e+07	3.60086e+06	3.87101e+06	3.07342e+06
M158T38	158.03	38.2	0.6	970613	374069	1.26309e+06	1.50948e+06	973718	1.1307e+06	1.07284e+06	361509	812087	835334	957607	388747	1.22098e+06	1.17725e+06	364823	389193	1.01699e+06	1.10017e+06	1.36127e+06	1.02976e+06	858312	1.40653e+06	863863	1.59829e+06	1.34047e+06	1.24663e+06	1.24353e+06	1.09909e+06	1.21468e+06	1.18577e+06	1.54161e+06	1.30073e+06	1.59535e+06	950383	1.13521e+06	375266	925310	859650	1.12188e+06	1.11459e+06	532465	1.02384e+06	945002	1.1497e+06	1.08976e+06
M158T389	158.118	389.1	6.5	1.77726e+06	1.24324e+07	1.89363e+07	1.9646e+07	2.53193e+07	9.13277e+06	3.69205e+07	1.44142e+06	1.1905e+07	4.91354e+07	2.31978e+07	1.63188e+07	2.06528e+07	2.2904e+07	3.55007e+06	1.76273e+07	9.69654e+06	4.39657e+06	2.25578e+07	1.47573e+07	2.18452e+07	1.45377e+07	2.76694e+07	5.23825e+06	2.1638e+07	1.02255e+06	1.27881e+07	2.04286e+07	1.63302e+07	4.80769e+06	2.25125e+06	1.57767e+07	4.58568e+06	2.41795e+06	1.89952e+07	2.45208e+07	4.86061e+06	4.84969e+06	4.84122e+06	6.86426e+06	3.64099e+06	5.80748e+06	2.90434e+07	4.68068e+06	4.82516e+06
M158T406	158.117	405.8	6.8	1.34066e+07	1.41924e+07	1.68966e+07	6.53908e+07	4.97297e+07	3.72594e+07	1.11616e+07	2.3941e+07	2.80683e+07	1.29094e+07	4.61823e+07	2.22375e+07	8.43881e+07	3.17221e+07	7.81838e+07	2.70239e+07	2.58913e+07	2.57152e+07	3.07248e+07	4.17249e+07	2.58931e+07	6.18902e+07	2.0677e+07	7.38223e+07	2.41272e+06	1.13593e+08	2.31892e+07	7.07866e+06	4.14736e+07	2.11763e+07	2.7792e+07	6.28557e+07	6.81159e+07	3.91303e+07	4.4477e+07	1.90743e+07	3.06277e+07	3.8942e+06	1.9913e+07	4.06318e+07	1.43075e+07	2.38097e+07	2.37993e+07	4.93347e+07	1.09655e+08
M158T429	158.117	428.8	7.1	1.50053e+07	3.59141e+07	6.11673e+06	5.23572e+06	2.27439e+07	6.0408e+06	1.25762e+07	1.52277e+07	4.69185e+07	6.30465e+06	1.44495e+07	2.39354e+07	6.53973e+06	1.77569e+07	6.25325e+06	2.77512e+07	1.95224e+07	7.26754e+06	1.88664e+07	7.43798e+06	5.95446e+06	4.3299e+07	1.50507e+07	5.10675e+07	6.07018e+06	6.05079e+06	6.08074e+06	2.30748e+07	2.37908e+07	3.03452e+07	1.5773e+06	1.25651e+07	4.43378e+07	5.36456e+07	3.41499e+06	6.23423e+06	2.98522e+07	2.07463e+07	3.26946e+06	1.84836e+07	1.24394e+07	8.39879e+06	4.0696e+07	2.01645e+07	1.71068e+07
M158T442	158.117	441.8	7.4	4.85158e+06	1.05701e+07	5.09819e+07	4.55156e+06	1.8264e+07	2.87732e+07	1.53627e+07	1.14398e+07	1.01647e+07	3.59848e+07	1.80033e+07	1.84375e+07	2.21946e+07	1.60621e+07	2.13282e+07	1.87098e+07	5.88873e+06	3.08346e+07	1.24836e+07	1.33809e+07	4.16818e+07	6.49831e+06	3.68369e+07	6.47484e+06	1.51747e+07	5.693e+06	1.58133e+07	9.88826e+06	2.32089e+07	1.98908e+07	3.31061e+07	1.87015e+07	5.83932e+06	6.07576e+06	1.48806e+07	5.79555e+06	1.84776e+07	1.74958e+06	1.99609e+07	1.21711e+07	1.9427e+07	1.35531e+07	5.69765e+06	1.93384e+07	1.91787e+07
M158T47	158.04	46.7	0.8	1.67733e+07	1.14432e+07	3.45171e+07	1.50098e+07	2.52041e+07	5.94614e+07	2.0689e+07	1.94053e+07	1.45622e+07	2.29369e+07	1.24956e+07	1.39736e+07	3.05053e+07	2.36902e+07	2.69906e+07	2.43438e+07	3.4186e+07	3.61301e+07	3.33138e+07	2.65466e+07	3.67455e+07	3.56611e+07	3.85978e+07	4.51019e+07	4.4364e+07	2.32854e+07	3.34327e+07	7.9858e+07	3.6896e+07	2.41967e+07	3.64635e+07	3.40902e+07	2.62575e+07	3.00215e+07	2.93696e+07	7.12941e+06	9.89701e+07	4.10589e+07	2.18927e+07	2.05517e+07	3.45398e+07	3.14706e+07	3.07181e+07	3.17871e+07	3.16511e+07
M158T51	158.081	51.4	0.9	1.42888e+07	2.82993e+06	1.12425e+07	1.24718e+07	8.18629e+06	1.22255e+07	1.58288e+07	2.46725e+06	3.07113e+06	1.0953e+07	1.28123e+07	1.38132e+07	6.868e+06	1.39777e+07	1.03071e+07	1.14138e+07	3.05481e+06	1.25699e+07	1.41444e+07	9.99966e+06	3.12819e+06	1.03551e+07	2.84977e+06	1.42766e+07	3.17463e+06	3.10671e+06	1.01355e+07	2.8863e+06	1.12237e+07	7.91164e+06	2.90958e+06	1.32898e+07	3.15118e+06	3.22498e+06	2.95281e+06	3.08518e+06	2.70539e+06	3.14951e+06	3.45443e+06	1.51915e+07	9.53766e+06	6.55295e+06	1.35389e+07	1.2365e+07	1.22048e+07
M159T119	158.962	118.5	2	3.72486e+07	5.06532e+07	1.12186e+07	1.06856e+07	4.16047e+07	1.03005e+07	1.00556e+07	9.9294e+06	1.05912e+07	1.25855e+08	4.92729e+07	2.94783e+07	7.80576e+07	1.52804e+08	5.9029e+07	1.30768e+07	2.56822e+07	1.5361e+07	6.16032e+07	5.05757e+07	6.27028e+07	1.38533e+07	7.74225e+07	6.48496e+07	3.27328e+08	4.74789e+07	3.34963e+08	1.40222e+08	7.74864e+07	1.28341e+07	7.47751e+07	2.10597e+07	5.26113e+07	1.53569e+07	2.37558e+07	1.65067e+08	1.45325e+08	8.9355e+07	1.34728e+07	4.68876e+08	1.76554e+07	1.58499e+07	2.53524e+07	1.91799e+08	3.68332e+07
M159T160	158.962	160	2.7	6.0721e+07	1.41946e+07	1.31278e+07	1.25908e+07	1.25442e+07	1.25075e+07	1.14611e+07	1.22001e+07	1.23672e+07	1.18109e+07	1.40406e+07	1.42008e+07	1.60249e+07	4.50334e+07	9.02542e+07	1.92925e+07	7.75342e+07	7.10245e+07	4.16913e+07	1.9418e+07	6.9814e+07	1.01241e+07	2.14103e+08	2.56136e+07	8.43538e+07	1.03198e+08	2.15764e+07	7.37089e+07	7.93826e+07	5.70075e+07	8.73759e+07	1.91102e+07	1.14885e+08	1.62283e+07	2.0498e+07	2.35646e+07	3.07831e+07	7.00056e+07	7.29675e+07	7.76945e+07	1.29558e+08	1.85574e+07	2.19115e+07	8.37268e+07	4.21558e+08
M159T196	158.962	195.9	3.3	2.09658e+08	3.85653e+06	4.54829e+07	2.46495e+07	4.01772e+08	2.17821e+08	4.05444e+06	2.14241e+08	2.49428e+08	2.74278e+08	4.35667e+08	7.93798e+06	2.66253e+08	2.94197e+08	1.3243e+07	5.47719e+08	7.07622e+06	1.58266e+08	2.92924e+08	9.57493e+07	4.44797e+08	2.68267e+08	6.49932e+07	8.2101e+08	3.49915e+08	1.48943e+08	8.45434e+08	3.41718e+08	3.58728e+08	3.22003e+08	3.36829e+08	2.21139e+08	1.40892e+08	2.14412e+08	2.30673e+06	5.7396e+08	6.27807e+08	8.89446e+08	1.04738e+07	4.79027e+08	1.07294e+08	6.52818e+08	9.0323e+07	2.04456e+08	1.12515e+08
M159T234	158.962	234.2	3.9	8.85778e+06	3.03342e+07	3.46365e+07	7.22499e+06	2.79362e+07	1.86731e+06	6.91384e+06	2.45481e+07	6.06657e+06	3.80934e+07	1.72519e+07	2.15597e+07	2.05347e+07	7.82339e+07	4.40132e+07	9.29058e+06	2.66939e+07	1.05568e+08	3.81323e+07	2.67272e+07	1.24881e+07	3.27592e+07	1.14408e+08	1.294e+07	4.95161e+07	6.85192e+07	4.83072e+07	4.24251e+07	1.21873e+08	2.43377e+08	4.04976e+06	4.02956e+07	5.70654e+07	1.66478e+07	5.29262e+06	6.4395e+07	6.23584e+07	7.65372e+07	6.87778e+07	1.50984e+08	8.25045e+07	2.27183e+07	9.66527e+07	1.92e+08	1.7934e+07
M159T255	158.962	254.7	4.2	6.58085e+06	1.2735e+07	6.04588e+06	5.84617e+06	1.28343e+07	5.90788e+06	4.9794e+07	5.34863e+06	4.98994e+06	1.6117e+07	5.53747e+06	7.2988e+06	7.64134e+06	2.64692e+07	2.34329e+07	1.94193e+07	2.14037e+07	2.10735e+07	1.7446e+07	2.02589e+07	3.66869e+07	2.57674e+07	2.13341e+07	6.8253e+07	3.54733e+07	5.32183e+07	3.83022e+07	4.48212e+07	3.61503e+07	4.1275e+07	8.05345e+07	7.2513e+07	5.28025e+07	3.48685e+07	5.79382e+07	9.75056e+07	9.34122e+07	8.29536e+07	7.9587e+07	6.20495e+07	1.08485e+07	9.36615e+06	1.70176e+07	2.30622e+07	1.21278e+07
M159T33_1	158.949	32.6	0.5	1.4404e+06	1.43106e+06	1.6706e+06	1.32484e+06	1.57659e+06	1.31147e+06	954856	1.14364e+06	1.18915e+06	1.2797e+06	950246	1.13039e+06	1.18342e+06	1.1104e+06	1.00175e+06	1.05282e+06	821693	682340	736071	822658	706986	1.18919e+06	859905	0	0	0	0	0	0	977089	0	678471	0	647065	0	0	0	943519	0	0	1.79641e+06	1.69428e+06	0	0	0
M159T33_2	158.963	33.1	0.6	7.08032e+07	7.38483e+07	7.35602e+07	6.01914e+07	5.92533e+07	6.41605e+07	6.47211e+07	5.9123e+07	6.46409e+07	4.79777e+07	5.74649e+07	6.79228e+07	6.85253e+07	7.59385e+07	5.5034e+07	6.96339e+07	5.95424e+07	5.69491e+07	7.40812e+07	6.2915e+07	8.80823e+07	7.87798e+07	8.04536e+07	8.15728e+07	8.7222e+07	9.87755e+07	8.74157e+07	8.81121e+07	7.98367e+07	8.48067e+07	8.67514e+07	9.8023e+07	8.88882e+07	8.40885e+07	8.8273e+07	6.92529e+07	1.04373e+08	9.66526e+07	9.02505e+07	8.27282e+07	1.38275e+08	9.25631e+07	1.00168e+08	9.636e+07	8.53346e+07
M159T33_3	158.986	32.6	0.5	0	0	0	0	0	0	0	1.66923e+06	1.48801e+06	1.64772e+06	1.36153e+06	0	1.7243e+06	0	0	1.89955e+06	1.99229e+06	2.12631e+06	2.14024e+06	2.19458e+06	2.49547e+06	2.13137e+06	2.4005e+06	0	2.27966e+06	2.3421e+06	2.50097e+06	2.35635e+06	2.42341e+06	2.16407e+06	2.14985e+06	0	2.23437e+06	2.43393e+06	2.66348e+06	2.9802e+06	0	0	2.33702e+06	2.41918e+06	1.71774e+06	1.71956e+06	2.68522e+06	2.88573e+06	0
M159T38	159.014	38.1	0.6	7.05237e+06	752962	964833	925516	823475	687115	5.24822e+06	428195	545493	5.73963e+06	569499	5.08261e+06	6.26991e+06	837461	5.95026e+06	5.7913e+06	940548	880194	834059	762595	7.20815e+06	997541	548577	919726	7.49969e+06	623100	7.38064e+06	697611	761070	713948	572887	1.0287e+06	1.26119e+06	6.57784e+06	7.51028e+06	6.74827e+06	8.69137e+06	529350	693837	842012	490201	590272	503985	7.22195e+06	777700
M159T40	159.113	39.6	0.7	2.15444e+06	2.04283e+06	1.56876e+06	2.44102e+06	2.287e+06	1.91244e+06	2.2571e+06	2.42902e+06	3.16838e+06	3.04122e+06	2.45517e+06	744837	2.34558e+06	933084	2.9615e+06	3.52253e+06	3.18275e+06	2.67131e+06	3.96652e+06	3.28714e+06	2.52419e+06	2.238e+06	1.60292e+06	2.21755e+06	2.82623e+06	3.11626e+06	1.80205e+06	2.07717e+06	2.64473e+06	1.89498e+06	1.96528e+06	2.63581e+06	830738	2.46219e+06	2.97478e+06	2.44241e+06	2.62318e+06	2.68249e+06	2.50698e+06	2.08804e+06	1.24018e+06	1.20634e+06	3.07191e+06	3.10875e+06	2.89996e+06
M159T49	159.077	48.7	0.8	4.98176e+06	5.00084e+06	3.57774e+06	4.39003e+06	3.68193e+06	891997	3.5281e+06	7.21913e+06	5.84902e+06	6.06516e+06	6.02212e+06	7.37698e+06	5.2849e+06	3.28042e+06	3.75593e+06	6.77643e+06	7.4544e+06	7.22946e+06	5.18387e+06	5.9234e+06	6.89761e+06	899866	5.84304e+06	3.91827e+06	5.44838e+06	4.92748e+06	4.82987e+06	823191	6.5365e+06	7.7693e+06	6.77991e+06	5.60459e+06	3.69586e+06	5.5888e+06	893642	3.89677e+06	659761	5.03255e+06	7.01187e+06	912936	4.3897e+06	6.15509e+06	4.8781e+06	5.38963e+06	6.23292e+06
M159T55	159.028	54.7	0.9	3.24336e+07	3.65077e+07	2.88529e+07	3.73409e+07	3.78223e+07	4.71611e+07	4.42494e+07	6.35243e+07	3.78894e+07	2.50446e+07	2.4355e+07	2.56998e+07	2.25355e+07	2.79621e+07	2.84045e+07	3.55788e+07	3.65588e+07	3.01387e+07	2.337e+07	4.00818e+07	3.10734e+07	4.68489e+07	6.64038e+07	2.09105e+07	2.53822e+07	2.76401e+07	3.55392e+07	2.42423e+07	3.55339e+07	6.73357e+07	2.64154e+07	2.45016e+07	2.54156e+07	2.65924e+07	1.94043e+07	8.8184e+06	2.63495e+07	3.04353e+07	2.46859e+07	2.83316e+07	4.0955e+07	3.4724e+07	3.26775e+07	3.3816e+07	3.27327e+07
M159T64	158.922	64.4	1.1	827799	1.01218e+07	680252	1.15213e+06	757009	8.51954e+06	3.77019e+06	8.81716e+06	1.04887e+06	498591	1.31133e+06	3.10664e+06	376459	779405	1.04634e+06	1.00579e+06	968335	833006	4.48221e+06	1.42563e+06	1.94645e+06	8.30192e+06	1.12367e+07	1.47381e+06	372193	1.67774e+06	2.16578e+06	1.00023e+06	956860	6.31455e+06	2.76743e+06	1.39372e+06	2.47243e+06	2.37317e+06	253417	0	1.60547e+06	1.90124e+06	429947	2.4904e+06	4.48707e+06	3.46906e+06	778518	566861	575714
M159T92	159.092	92.4	1.5	5.96574e+06	7.59526e+06	3.56078e+06	1.5082e+07	1.93774e+07	1.39364e+07	6.18492e+06	1.6267e+07	1.33925e+07	2.2289e+07	1.98769e+07	2.62471e+07	1.1318e+07	1.31468e+07	2.27288e+07	1.56439e+07	8.55072e+06	2.48401e+07	1.73681e+07	2.57809e+07	2.59024e+07	2.12917e+07	1.77199e+07	2.58103e+07	2.74824e+07	2.76554e+07	1.78906e+07	1.63818e+07	2.53841e+07	1.20448e+07	2.362e+07	3.06694e+07	2.70765e+07	6.08841e+06	1.67025e+07	2.26847e+06	2.5813e+07	2.58942e+07	1.71972e+07	1.64597e+07	3.32198e+06	9.2729e+06	1.48107e+07	7.87614e+06	2.57296e+07
M160T220	160.134	219.9	3.7	4.00833e+06	377192	1.83957e+06	3.79997e+06	3.53012e+06	4.52969e+06	5.54091e+06	6.06769e+06	1.06088e+07	4.94598e+06	3.71897e+06	4.05497e+06	3.8681e+06	4.49644e+06	5.46094e+06	1.10983e+07	5.09787e+06	4.76454e+06	4.57529e+06	7.27904e+06	485728	3.64913e+06	3.54131e+06	3.64361e+06	3.96782e+06	5.20038e+06	9.72643e+06	4.41167e+06	4.46967e+06	4.19824e+06	4.22673e+06	1.25679e+07	4.38044e+06	3.51361e+06	2.77829e+06	2.26782e+06	4.56472e+06	4.30777e+06	3.65394e+06	6.33449e+06	4.85308e+06	3.77885e+06	9.92309e+06	4.83317e+06	9.10375e+06
M160T33	159.97	32.8	0.5	6.21778e+07	5.91543e+07	5.56685e+07	4.6797e+07	5.15781e+07	5.60818e+07	4.9372e+07	4.53011e+07	4.29373e+07	4.81211e+07	4.03552e+07	3.68848e+07	3.47006e+07	4.2959e+07	3.58939e+07	3.5112e+07	3.72609e+07	3.62462e+07	3.31846e+07	3.65061e+07	3.3109e+07	2.99727e+07	3.6205e+07	3.00042e+07	3.44719e+07	3.24815e+07	3.47933e+07	2.93952e+07	2.45399e+07	2.78021e+07	3.66427e+07	2.98014e+07	1.99386e+07	2.82401e+07	3.1034e+07	4.01853e+07	3.25745e+07	2.8806e+07	3.10993e+07	2.83627e+07	9.16131e+07	8.04578e+07	2.6167e+07	3.22931e+07	2.72404e+07
M160T49	160.097	49.2	0.8	9.01603e+06	1.01763e+07	9.88844e+06	8.40782e+06	8.26952e+06	1.35668e+07	1.1838e+07	9.01786e+06	1.30272e+07	1.29784e+07	9.06235e+06	1.16245e+07	1.14595e+07	1.40609e+07	1.11238e+07	1.27235e+07	8.8293e+06	1.14537e+07	1.10501e+07	1.43502e+07	9.15492e+06	1.18531e+07	1.09649e+07	9.77006e+06	1.36105e+07	9.08747e+06	1.38946e+07	6.52775e+07	8.72926e+06	1.06777e+07	1.00041e+07	6.02586e+06	1.08238e+07	8.0821e+07	1.2571e+07	9.66111e+06	1.41455e+07	1.24034e+07	1.26552e+07	1.30644e+07	1.0024e+07	1.18616e+07	7.7223e+06	1.03213e+07	1.30465e+07
M160T51	160.133	50.5	0.8	1.78434e+08	1.50468e+08	2.25406e+08	1.76609e+08	2.98353e+08	2.2321e+08	2.26463e+08	1.37383e+08	1.4832e+08	2.01231e+08	3.6298e+08	2.36011e+08	4.32585e+08	2.26763e+08	2.80498e+08	2.383e+08	2.01431e+08	2.21752e+08	1.95345e+08	2.2278e+08	2.08146e+08	1.63309e+08	3.22023e+08	3.29419e+08	1.16302e+08	2.02215e+08	1.64133e+08	2.52728e+08	1.45273e+08	1.21564e+08	2.33301e+08	2.53659e+08	1.05842e+08	3.06922e+08	2.99032e+08	9.31781e+07	1.78626e+08	2.67026e+08	2.96087e+08	2.36293e+08	2.2515e+08	2.39113e+08	2.16662e+08	2.27361e+08	2.31138e+08
M160T65	160.133	65.3	1.1	2.67244e+07	2.2843e+07	3.46447e+07	3.1372e+07	5.71711e+07	3.39847e+07	3.56412e+07	2.11991e+07	2.27497e+07	2.98006e+07	5.87105e+07	4.5074e+07	7.56801e+07	8.93159e+06	5.45647e+07	4.16587e+07	3.1161e+07	3.69515e+07	3.64313e+07	3.81604e+07	3.95898e+07	2.56013e+07	5.13746e+07	5.30318e+07	2.03369e+07	3.70635e+07	2.9337e+07	4.14244e+07	2.6424e+07	2.22533e+07	3.94084e+07	4.34983e+07	2.10175e+07	4.96494e+07	4.42751e+07	1.05737e+07	3.12099e+07	4.53928e+07	5.24734e+07	3.84444e+07	4.05202e+07	3.87144e+07	3.84716e+07	3.66192e+07	3.77814e+07
M161T33	160.965	33.4	0.6	4.81085e+06	4.58809e+06	4.76942e+06	3.9755e+06	4.05313e+06	4.42641e+06	3.87122e+06	3.73877e+06	3.61861e+06	3.57338e+06	3.32771e+06	2.90414e+06	3.53983e+06	3.42393e+06	3.1741e+06	3.02495e+06	3.48389e+06	3.01005e+06	2.93555e+06	3.25991e+06	2.97202e+06	3.20966e+06	3.63303e+06	3.38182e+06	2.97405e+06	3.19864e+06	3.31493e+06	2.95693e+06	3.04787e+06	0	3.10786e+06	3.47273e+06	601532	3.19821e+06	3.05715e+06	3.56047e+06	730762	463728	2.7851e+06	2.58552e+06	6.28418e+06	5.91451e+06	993564	2.952e+06	552433
M161T38	161.03	38.3	0.6	7.69787e+06	8.1378e+06	1.04282e+07	1.39823e+07	1.1088e+07	1.16453e+07	1.01776e+07	8.9388e+06	1.00023e+07	9.79412e+06	9.4873e+06	9.5387e+06	9.79971e+06	9.93217e+06	8.8e+06	8.22551e+06	8.71421e+06	1.04806e+07	1.35139e+07	1.17853e+07	1.01762e+07	1.1013e+07	8.31755e+06	1.11697e+07	1.09336e+07	9.55328e+06	1.0123e+07	9.64768e+06	8.74907e+06	9.31072e+06	9.486e+06	1.07522e+07	1.25868e+07	9.03218e+06	8.15437e+06	5.59063e+06	6.49352e+06	7.62622e+06	9.66166e+06	1.09171e+07	3.48407e+06	5.48411e+06	1.03283e+07	1.08718e+07	1.15383e+07
M161T40	161.129	40.2	0.7	6.68398e+06	9.48279e+06	6.23729e+06	7.73797e+06	7.05142e+06	6.89714e+06	7.01417e+06	1.09144e+07	1.02096e+07	8.82081e+06	7.18909e+06	7.64935e+06	7.24701e+06	4.83954e+06	7.64569e+06	8.3571e+06	9.25194e+06	9.17987e+06	9.23142e+06	1.03217e+07	8.73842e+06	6.54694e+06	6.37007e+06	7.71665e+06	1.01571e+07	1.06324e+07	6.33587e+06	1.0911e+07	8.63185e+06	7.63961e+06	9.32331e+06	9.62635e+06	8.98482e+06	9.02329e+06	6.15852e+06	3.50774e+06	9.05142e+06	8.13637e+06	7.83775e+06	4.87857e+06	7.85686e+06	8.00269e+06	8.02568e+06	7.84825e+06	7.78114e+06
M161T49	161.092	49.2	0.8	5.56424e+06	9.40985e+06	4.72812e+06	5.39963e+06	5.31868e+06	4.89787e+06	5.30372e+06	6.16676e+06	5.79968e+06	4.97454e+06	6.47011e+06	5.76339e+06	6.64932e+06	7.20998e+06	6.23946e+06	5.83248e+06	8.14329e+06	6.80509e+06	4.40582e+06	4.79517e+06	6.04549e+06	8.62208e+06	5.68483e+06	1.04936e+07	9.40557e+06	1.07468e+07	7.32558e+06	5.43378e+06	7.15034e+06	8.4671e+06	7.79937e+06	6.78207e+06	1.08654e+07	7.72058e+06	6.22036e+06	3.51911e+06	8.002e+06	7.52577e+06	7.24731e+06	6.06001e+06	6.12087e+06	8.89149e+06	6.43835e+06	6.8702e+06	7.35256e+06
M161T51	161.137	50.5	0.8	1.40076e+07	1.10469e+07	1.76321e+07	1.41725e+07	2.46288e+07	1.87298e+07	1.66717e+07	1.11418e+07	1.15474e+07	1.59425e+07	2.81657e+07	1.81375e+07	3.66979e+07	1.8153e+07	2.31427e+07	1.96911e+07	1.64281e+07	1.78039e+07	1.53225e+07	1.80907e+07	1.59529e+07	1.27948e+07	2.59765e+07	2.73734e+07	8.11149e+06	1.60553e+07	1.27106e+07	1.90706e+07	1.10404e+07	7.97341e+06	1.90461e+07	1.90499e+07	7.50852e+06	2.49449e+07	2.51032e+07	7.3143e+06	1.32731e+07	2.07231e+07	2.50518e+07	1.8571e+07	1.68982e+07	1.96129e+07	1.6135e+07	1.93525e+07	1.83376e+07
M162T230	162.055	229.6	3.8	7.41632e+06	1.42663e+06	4.67475e+06	4.78896e+06	5.35628e+06	3.54078e+06	5.08931e+06	4.74145e+06	4.89122e+06	5.8965e+06	2.04265e+06	4.60407e+06	6.5125e+06	5.14415e+06	7.48572e+06	1.27672e+06	6.26289e+06	6.02879e+06	7.04857e+06	2.5009e+06	1.99096e+06	1.05965e+07	2.81149e+06	5.73687e+06	2.40801e+06	7.94019e+06	4.64164e+06	2.34686e+06	5.65366e+06	2.44246e+06	3.10973e+06	9.62373e+06	7.40103e+06	3.39657e+06	2.92253e+06	3.87987e+06	5.28987e+06	9.35436e+06	5.49657e+06	6.52808e+06	6.61604e+06	6.1001e+06	4.62152e+06	5.30861e+06	4.67055e+06
M162T36	161.98	36.5	0.6	489414	556138	586375	1.76851e+06	518091	413100	509198	555968	1.4246e+06	1.81857e+06	482426	642420	491270	2.42967e+06	647356	553021	2.26615e+06	528606	559581	451384	448464	574136	447615	434553	278233	403343	592897	2.53896e+06	616763	538035	676714	2.25432e+06	426312	583445	248436	680142	2.57988e+06	298539	477677	455604	2.11208e+06	231404	388541	551826	2.58616e+06
M162T38	162.03	37.9	0.6	357320	605243	767978	1.00728e+06	869872	813081	618822	236024	823187	227542	805060	555980	703564	285335	551678	204607	520951	272547	1.22632e+06	746585	644815	894001	742487	348285	835769	684556	786429	551375	634860	907776	777455	671621	737917	658655	294399	390869	367816	659962	558828	344833	178000	180023	306574	1.04978e+06	871156
M162T48	162.113	47.5	0.8	1.05232e+09	9.85557e+08	1.14205e+09	9.69518e+08	9.60022e+08	1.54958e+09	1.15359e+09	8.7516e+08	8.86891e+08	1.0253e+09	1.07766e+09	1.25642e+09	1.24307e+09	1.06607e+09	1.11443e+09	1.15148e+09	1.17737e+09	1.21704e+09	1.04238e+09	1.04981e+09	1.04588e+09	8.15859e+08	9.31853e+08	1.03127e+09	1.14622e+09	9.4931e+08	1.01615e+09	1.46197e+09	8.70977e+08	8.04335e+08	1.02503e+09	9.69049e+08	1.01068e+09	9.93324e+08	1.049e+09	7.22637e+08	1.70526e+09	9.84808e+08	9.6771e+08	7.51798e+08	1.0499e+09	1.06293e+09	1.07177e+09	1.07353e+09	1.08334e+09
M162T49	162.076	49.1	0.8	2.41843e+08	1.70167e+08	1.56205e+08	2.23051e+08	1.39232e+08	1.65456e+08	1.54536e+08	1.01868e+08	1.32981e+08	1.68729e+08	2.03073e+08	2.07542e+08	1.93123e+08	1.70191e+08	1.53246e+08	1.77938e+08	1.6792e+08	1.73193e+08	1.378e+08	1.24401e+08	1.89543e+08	1.0858e+08	1.42588e+08	1.27983e+08	2.40198e+08	2.13902e+08	1.91416e+08	2.29862e+08	1.2849e+08	1.29608e+08	1.50689e+08	2.11064e+08	1.46137e+08	1.40608e+08	2.90231e+08	1.29702e+08	1.47404e+08	1.51832e+08	1.57119e+08	1.55258e+08	1.26231e+08	1.35662e+08	1.868e+08	2.01217e+08	1.39113e+08
M162T65	162.113	65.2	1.1	2.37476e+08	1.82865e+08	2.15505e+08	1.92298e+08	1.89901e+08	2.45413e+08	1.96517e+08	1.49758e+08	1.45958e+08	1.72551e+08	1.94396e+08	2.75221e+08	2.49972e+08	2.14407e+08	2.12923e+08	1.95345e+08	1.85564e+08	1.98455e+08	1.76358e+08	1.56209e+08	1.8483e+08	1.41851e+08	1.58661e+08	1.86437e+08	2.07887e+08	2.49564e+08	1.82871e+08	2.19701e+08	1.46184e+08	1.5239e+08	1.62103e+08	1.60717e+08	1.91444e+08	1.58949e+08	1.6785e+08	5.57691e+07	2.41112e+08	1.4643e+08	1.645e+08	1.25675e+08	2.16726e+08	1.9918e+08	1.74537e+08	1.60319e+08	1.62852e+08
M163T315	163.039	315.2	5.3	7.94611e+06	3.74232e+06	8.35673e+06	8.88055e+06	4.08894e+06	5.92244e+06	7.73128e+06	8.89522e+06	5.90254e+06	8.32487e+06	6.55538e+06	6.21809e+06	7.90918e+06	8.34844e+06	6.91303e+06	1.04369e+07	6.49111e+06	9.01937e+06	8.69949e+06	7.03017e+06	5.22728e+06	8.11393e+06	7.21784e+06	7.89298e+06	8.84485e+06	8.63371e+06	7.62581e+06	7.80734e+06	7.8992e+06	1.01508e+07	7.33217e+06	9.17193e+06	7.04704e+06	8.68652e+06	5.38702e+06	9.16789e+06	7.68239e+06	7.54088e+06	6.37988e+06	4.78441e+06	645719	8.2056e+06	1.11186e+07	4.32069e+06	9.85383e+06
M163T326	163.112	325.8	5.4	1.26805e+08	1.12381e+08	1.16853e+08	1.17356e+08	1.45663e+08	1.14065e+08	9.06532e+07	7.79788e+07	1.0475e+08	1.25958e+08	2.23404e+08	1.77316e+08	1.62673e+08	1.68499e+08	8.76071e+07	1.32042e+08	1.26609e+08	1.35424e+08	1.26977e+08	1.28858e+08	1.7927e+08	1.17432e+08	1.90591e+08	1.03752e+08	1.98752e+08	1.48572e+08	1.8312e+08	1.50088e+08	1.46798e+08	1.49499e+08	1.415e+08	1.83577e+08	1.54685e+08	1.09905e+08	2.34629e+08	6.83801e+07	1.81226e+08	1.60678e+08	1.70495e+08	8.88177e+07	1.34738e+08	1.33235e+08	1.45924e+08	1.41427e+08	1.41975e+08
M163T33	162.998	32.8	0.5	870947	795274	777701	696745	877173	854087	734952	0	855844	823308	758689	843824	867160	814093	711387	788418	700675	777066	646707	897182	837516	864611	873871	863959	804918	780080	872033	880194	865526	922429	849943	888814	831214	903826	907157	1.01589e+06	896161	895559	835932	809927	934753	835542	959664	789267	834774
M163T38	163.027	38.1	0.6	872399	889782	1.0332e+06	1.48212e+06	1.301e+06	1.32163e+06	1.0474e+06	970633	1.25308e+06	987004	1.16437e+06	1.16885e+06	1.04246e+06	1.13845e+06	836915	878118	1.06372e+06	1.05589e+06	1.70791e+06	1.47496e+06	983606	1.01021e+06	837813	1.33848e+06	1.17233e+06	1.20814e+06	1.285e+06	1.02131e+06	1.0279e+06	987287	1.30676e+06	1.07472e+06	1.35081e+06	1.04297e+06	1.08537e+06	605988	564762	869485	1.02235e+06	1.35749e+06	181860	229580	319030	1.41551e+06	1.02317e+06
M163T407	163.112	407.1	6.8	4.72268e+06	937527	1.02397e+06	1.04626e+06	1.04308e+06	4.38113e+06	1.7592e+06	710663	895243	1.3732e+06	1.07493e+06	7.17738e+06	1.21921e+06	6.08035e+06	4.27877e+06	8.77133e+06	5.95579e+06	5.45234e+06	924928	5.09243e+06	4.79763e+06	856798	1.10731e+06	835082	6.41288e+06	3.00631e+06	7.81782e+06	6.88217e+06	7.0041e+06	5.96072e+06	4.7634e+06	5.23781e+06	6.15061e+06	4.61987e+06	6.8123e+06	476556	7.50296e+06	1.06896e+06	1.02387e+06	5.197e+06	4.73279e+06	4.64956e+06	6.01366e+06	4.5473e+06	6.3836e+06
M163T44	163.098	43.7	0.7	1.2669e+06	2.63143e+06	741291	1.75031e+06	1.05607e+06	4.02899e+06	2.36667e+06	1.53135e+06	2.17054e+06	1.96418e+06	3.74864e+06	2.1899e+06	946978	810122	1.02421e+06	2.47402e+06	3.67983e+06	2.88328e+06	1.4212e+06	2.15638e+06	886022	1.92594e+06	796656	1.8674e+06	1.23725e+06	1.11292e+06	672602	3.53558e+06	447862	1.57655e+06	694108	852285	1.13914e+06	2.54892e+06	429882	7.53559e+06	2.02798e+06	801521	912984	765187	759156	545720	1.31473e+06	2.30282e+06	2.28248e+06
M163T47	163.116	47.5	0.8	7.97281e+07	7.27348e+07	8.22852e+07	7.05669e+07	7.00092e+07	1.1309e+08	8.34549e+07	6.77539e+07	6.51356e+07	7.69281e+07	8.21972e+07	9.30578e+07	9.13054e+07	7.89007e+07	8.6681e+07	8.60953e+07	8.68693e+07	9.1654e+07	7.75894e+07	7.58908e+07	7.62081e+07	6.00791e+07	6.84212e+07	7.43206e+07	8.45197e+07	7.15637e+07	7.21552e+07	1.07532e+08	6.41893e+07	5.99459e+07	7.55108e+07	7.24886e+07	7.30943e+07	7.40268e+07	8.11215e+07	5.45153e+07	1.23907e+08	7.08956e+07	7.06518e+07	5.77811e+07	7.81882e+07	8.154e+07	8.44402e+07	8.07146e+07	7.95397e+07
M163T49	163.08	48.9	0.8	1.08999e+07	1.09366e+07	6.71256e+06	1.04196e+07	6.8882e+06	1.02867e+07	8.57289e+06	5.23097e+06	7.80824e+06	4.13875e+06	1.04734e+07	1.08301e+07	9.53856e+06	1.10014e+07	4.38455e+06	7.15619e+06	8.69785e+06	8.24166e+06	7.61035e+06	2.03588e+07	1.20764e+07	6.19183e+06	7.39555e+06	8.63933e+06	1.52944e+07	9.75883e+06	9.62569e+06	1.3436e+07	9.66838e+06	7.65536e+06	8.38165e+06	1.02074e+07	8.8385e+06	9.32247e+06	1.41088e+07	6.02593e+06	3.69761e+06	4.95758e+06	9.74378e+06	8.41582e+06	7.73218e+06	1.18859e+07	8.8031e+06	8.23657e+06	1.05218e+07
M163T52	163.06	52	0.9	1.1634e+07	8.28815e+06	1.53502e+07	9.0849e+06	1.1348e+07	6.64786e+06	8.06435e+06	1.92023e+07	1.83612e+07	2.12322e+07	1.67887e+07	1.34457e+07	7.30013e+06	1.12892e+07	2.26023e+07	2.38062e+07	2.42594e+07	2.59686e+07	2.14886e+07	2.14469e+07	1.12482e+07	1.41716e+07	1.60214e+07	1.40635e+07	1.1166e+07	1.30776e+07	1.80415e+07	1.46004e+07	1.19981e+07	1.95665e+07	1.46068e+07	2.01003e+07	1.27412e+07	1.33023e+07	5.77181e+06	8.74317e+06	8.0017e+06	1.24272e+07	1.25759e+07	1.53641e+07	8.33599e+06	8.30784e+06	9.0625e+06	1.11771e+07	1.05984e+07
M164T326	164.115	326	5.4	1.64187e+07	1.12086e+07	1.21927e+07	1.37009e+07	1.3612e+07	1.16972e+07	9.71498e+06	7.61728e+06	1.09683e+07	1.33123e+07	2.43707e+07	2.1045e+07	1.82972e+07	1.88167e+07	1.04258e+07	1.5742e+07	1.33453e+07	1.44249e+07	1.51374e+07	1.25932e+07	2.16188e+07	1.28488e+07	2.31515e+07	1.28209e+07	2.28481e+07	1.77224e+07	2.10789e+07	1.9231e+07	1.75673e+07	1.88144e+07	1.64133e+07	1.97067e+07	1.83159e+07	1.2241e+07	2.56857e+07	6.98944e+06	2.09583e+07	1.91088e+07	1.93726e+07	1.03586e+07	7.65525e+06	1.55926e+07	1.69407e+07	1.70476e+07	1.73739e+07
M164T33_1	163.94	33.1	0.6	469262	522214	267573	100860	394514	381994	86003.1	82418.5	380793	415263	448156	424952	540044	387133	470475	430384	518565	135391	514968	473485	548025	538489	657598	667263	615536	664830	593570	138003	590964	503651	561957	788991	638765	577690	752950	142640	738674	614707	686517	587126	923800	716856	654382	293114	567419
M164T33_2	163.965	33	0.6	640537	601067	578128	621486	652387	669800	669060	576318	702713	740242	537819	695573	784010	692425	898953	719972	823921	716709	732494	0	889633	871731	0	0	865029	781197	878049	814202	826275	666274	764496	708507	683817	0	818063	0	735705	848743	865316	788698	0	646076	937871	0	856404
M164T38_1	164.041	38.1	0.6	1.10688e+06	1.22146e+06	1.63592e+06	1.32816e+06	1.00631e+06	906332	964936	801731	920183	905532	912428	1.11395e+06	1.23145e+06	1.38306e+06	1.05524e+06	912881	838499	1.06144e+06	1.5158e+06	1.19428e+06	936654	1.09277e+06	968140	1.29046e+06	1.02593e+06	891206	1.14138e+06	218632	974209	1.43229e+06	1.21338e+06	1.471e+06	1.74743e+06	1.00409e+06	889581	636761	831320	824538	1.09286e+06	1.3677e+06	775418	1.14057e+06	1.23912e+06	1.0711e+06	1.37591e+06
M164T38_2	164.067	38.3	0.6	4.97587e+06	5.35536e+06	5.85744e+06	6.35657e+06	5.44256e+06	4.5889e+06	4.66646e+06	4.50225e+06	5.01859e+06	4.34615e+06	4.99536e+06	5.99953e+06	5.26333e+06	5.7603e+06	4.92197e+06	5.0235e+06	4.86821e+06	5.55416e+06	7.05358e+06	4.78836e+06	4.88312e+06	5.68494e+06	4.58379e+06	6.65626e+06	5.99071e+06	5.16577e+06	4.69264e+06	5.25832e+06	4.86663e+06	5.87401e+06	6.14462e+06	6.36845e+06	7.92431e+06	5.46184e+06	4.74055e+06	3.29754e+06	5.01808e+06	6.09959e+06	5.53999e+06	6.5606e+06	4.56649e+06	4.68767e+06	5.69113e+06	5.62734e+06	6.11441e+06
M164T47_1	163.978	46.6	0.8	2.04712e+07	1.58022e+07	4.67658e+07	4.29182e+07	6.39068e+07	8.18546e+07	9.8335e+07	1.47939e+08	8.36772e+07	1.05603e+08	5.09576e+07	3.94242e+07	4.8425e+07	4.54979e+07	8.73564e+07	1.04991e+08	1.07751e+08	9.08004e+07	5.45512e+07	1.4731e+08	7.03194e+07	4.85964e+07	5.55926e+07	6.27143e+07	8.58312e+07	8.69722e+07	7.30197e+07	7.60764e+07	6.8196e+07	5.5121e+07	8.90314e+07	8.2057e+07	9.03862e+07	6.55923e+07	3.82566e+07	1.63049e+07	6.95377e+07	6.19344e+07	6.84837e+07	6.35945e+07	7.11482e+07	7.12348e+07	7.27866e+07	7.1353e+07	6.96769e+07
M164T47_2	164.117	47.4	0.8	3.89142e+06	2.8309e+06	4.04615e+06	3.7705e+06	2.99041e+06	6.93942e+06	4.21582e+06	3.20471e+06	2.95189e+06	3.44832e+06	3.37635e+06	5.52483e+06	4.07532e+06	3.97172e+06	3.34649e+06	3.7374e+06	4.07893e+06	4.3398e+06	3.05993e+06	4.11715e+06	3.74607e+06	2.3795e+06	3.02707e+06	2.93792e+06	3.18921e+06	2.9816e+06	3.8081e+06	5.70032e+06	2.58581e+06	2.46532e+06	4.34135e+06	3.31703e+06	847615	3.77906e+06	2.99188e+06	716633	6.14476e+06	3.41158e+06	3.89697e+06	526134	3.48705e+06	3.95794e+06	3.33519e+06	3.52501e+06	3.82027e+06
M164T58	164.057	57.8	1	1.55461e+07	1.91631e+07	1.99019e+07	1.45455e+07	1.58683e+07	1.3801e+07	1.15442e+07	1.40381e+07	1.74479e+07	1.09138e+07	2.38375e+07	1.50127e+07	1.94265e+07	1.30983e+07	2.10083e+07	1.59082e+07	1.93713e+07	1.57434e+07	1.54767e+07	1.41291e+07	2.1514e+07	8.59273e+06	1.02424e+07	1.68236e+07	2.2355e+07	2.28161e+07	1.70639e+07	2.05731e+07	1.92906e+07	1.32545e+07	1.89194e+07	1.44268e+07	2.06128e+07	1.50625e+07	2.49421e+07	9.56356e+06	1.72006e+07	1.4232e+07	1.76859e+07	1.63607e+07	1.69196e+07	1.74741e+07	1.71976e+07	1.6944e+07	1.77712e+07
M165T317	165.127	316.6	5.3	1.26474e+07	4.9616e+06	1.34455e+06	5.00668e+06	5.06045e+06	1.26511e+06	3.15625e+06	4.69281e+06	1.06793e+06	6.23974e+06	7.26121e+06	9.63572e+06	6.92666e+06	1.00515e+07	1.19147e+07	9.98326e+06	8.66648e+06	1.24127e+07	3.52073e+06	6.30835e+06	1.02585e+07	1.33178e+06	1.47529e+06	5.03548e+06	1.59704e+07	1.40817e+06	9.38652e+06	1.00546e+07	8.93689e+06	7.53464e+06	7.9627e+06	7.66515e+06	9.42535e+06	8.00906e+06	4.71832e+06	414981	8.70386e+06	5.64491e+06	6.83003e+06	1.34802e+06	6.01673e+06	6.39966e+06	1.0406e+07	6.03568e+06	4.14682e+06
M165T38_1	165.051	38.4	0.6	4.10022e+06	3.75404e+06	5.22559e+06	5.09984e+06	4.20221e+06	3.72247e+06	3.25673e+06	2.70816e+06	3.35944e+06	3.16428e+06	3.20502e+06	4.03443e+06	3.60446e+06	3.98503e+06	3.56381e+06	3.47892e+06	3.63239e+06	4.21257e+06	5.09232e+06	3.52223e+06	3.09449e+06	4.29249e+06	3.2836e+06	4.7004e+06	4.22369e+06	3.83281e+06	3.7318e+06	4.04421e+06	3.40897e+06	4.42619e+06	4.47656e+06	5.12922e+06	5.57081e+06	3.67318e+06	3.31857e+06	1.90259e+06	3.88012e+06	3.52456e+06	4.39909e+06	4.07275e+06	3.5158e+06	3.69835e+06	3.98585e+06	3.96e+06	4.55809e+06
M165T38_2	165.062	38	0.6	947971	905436	1.00526e+06	1.30377e+06	917848	722718	799285	696024	746643	823670	831971	1.27296e+06	803617	1.23335e+06	937078	843976	927715	810639	1.28881e+06	845633	735378	1.1578e+06	834906	1.3137e+06	1.22941e+06	1.16222e+06	863234	1.02868e+06	911822	1.18275e+06	1.19401e+06	1.20601e+06	1.60217e+06	1.21082e+06	1.03322e+06	739765	1.11013e+06	1.12946e+06	1.07586e+06	1.03208e+06	598416	862958	1.03897e+06	1.12939e+06	1.20528e+06
M165T407	165.128	406.9	6.8	7.65302e+06	5.57161e+06	5.11619e+06	4.03966e+06	3.7072e+06	8.32931e+06	8.70043e+06	2.6957e+06	3.29683e+06	6.871e+06	2.15854e+06	1.04209e+07	6.54049e+06	1.2276e+07	9.21108e+06	1.02291e+07	7.60436e+06	8.8744e+06	1.89486e+06	8.12105e+06	9.16095e+06	2.11913e+06	4.9309e+06	4.14358e+06	1.20704e+07	2.08098e+06	1.40472e+07	8.53204e+06	1.27446e+07	1.03712e+07	6.52523e+06	6.18959e+06	9.2778e+06	6.95791e+06	7.02372e+06	2.12844e+06	8.16626e+06	3.89207e+06	4.00481e+06	7.94679e+06	7.09667e+06	7.25871e+06	6.34394e+06	5.64782e+06	6.8856e+06
M165T447	165.113	446.8	7.4	9.12869e+06	8.23628e+06	1.22932e+07	2.17302e+06	2.15349e+06	5.57133e+06	1.57806e+06	7.43903e+06	5.16523e+06	2.3538e+06	1.78364e+06	1.02645e+07	777025	3.22116e+06	1.22563e+07	1.49957e+07	9.64426e+06	1.15963e+07	1.9989e+06	8.73972e+06	6.18066e+06	5.87363e+06	1.96681e+06	8.06169e+06	2.45834e+06	7.86367e+06	1.15998e+07	3.11642e+06	2.04491e+06	1.8991e+06	1.93343e+06	909779	3.81127e+06	5.34907e+06	9.47098e+06	1.93882e+06	1.98095e+06	1.93286e+06	8.38569e+06	1.83001e+06	1.54098e+07	2.23993e+06	1.81774e+06	1.00502e+07	4.58986e+06
M165T58	165.054	58.5	1	2.06624e+08	2.1525e+08	1.67881e+08	2.12699e+08	1.81304e+08	1.55524e+08	1.69e+08	2.21207e+08	2.25547e+08	1.89184e+08	1.92446e+08	2.43816e+08	1.83363e+08	1.42156e+08	2.04551e+08	2.10876e+08	2.01415e+08	2.12864e+08	2.50561e+08	2.38546e+08	1.98495e+08	1.33709e+08	1.21337e+08	1.6198e+08	2.1552e+08	2.00196e+08	1.22508e+08	1.78968e+08	1.71758e+08	1.40691e+08	1.64634e+08	2.08722e+08	2.12793e+08	1.65698e+08	1.33876e+08	1.03538e+08	1.91838e+08	1.81101e+08	1.90241e+08	1.27272e+08	1.87991e+08	1.91467e+08	1.91988e+08	1.7899e+08	1.77738e+08
M165T71	165.055	70.8	1.2	3.67684e+07	4.11262e+07	3.66687e+07	4.58172e+07	3.3965e+07	2.56126e+07	3.06489e+07	3.84938e+07	4.17304e+07	4.06378e+07	3.13308e+07	4.48679e+07	4.09256e+07	2.79714e+07	3.38899e+07	3.65754e+07	9.35819e+06	4.4236e+07	3.32244e+07	3.99397e+07	2.66713e+07	2.86835e+07	1.89627e+07	3.76585e+07	3.95153e+07	3.66424e+07	1.3737e+07	3.06601e+07	3.39789e+07	2.90554e+07	3.01235e+07	3.71622e+07	4.17566e+07	3.26981e+07	2.55299e+07	1.22484e+07	3.51221e+07	3.31865e+07	3.92859e+07	2.32494e+07	2.83779e+07	3.24707e+07	3.8264e+07	3.86653e+07	3.57701e+07
M166T115	166.086	114.7	1.9	4.48326e+08	1.00811e+09	8.77284e+08	1.2609e+08	7.47598e+08	6.78595e+08	7.89799e+08	2.40781e+08	9.78891e+08	1.03357e+09	1.80399e+08	9.89615e+08	1.7743e+08	6.86105e+08	1.94262e+08	1.97163e+08	9.00895e+08	3.53327e+08	9.79918e+08	1.02869e+09	7.80453e+08	7.07288e+07	6.42606e+08	9.1149e+08	1.45261e+08	3.47489e+08	6.63606e+08	8.16082e+08	7.60923e+08	7.59452e+08	5.77866e+08	8.44461e+08	8.32796e+08	7.4924e+08	3.20681e+08	5.70045e+07	7.84478e+08	4.25458e+08	5.16302e+08	1.45622e+08	6.21406e+08	7.11046e+08	7.7668e+08	4.65935e+08	5.03402e+08
M166T33_1	165.983	32.7	0.5	1.56388e+06	1.5692e+06	1.50769e+06	1.35426e+06	1.40709e+06	1.49352e+06	1.27919e+06	1.7164e+06	1.50143e+06	1.52467e+06	1.35887e+06	1.3763e+06	1.23604e+06	1.23893e+06	1.14087e+06	1.37278e+06	1.39129e+06	1.33992e+06	1.20226e+06	1.25149e+06	1.27401e+06	1.34615e+06	1.43859e+06	1.21108e+06	1.24309e+06	0	0	1.41564e+06	1.36431e+06	1.31202e+06	1.25948e+06	1.18956e+06	904752	1.2739e+06	0	1.37334e+06	0	1.48159e+06	1.22426e+06	1.09653e+06	1.8626e+06	1.7894e+06	1.21222e+06	1.28887e+06	0
M166T33_2	166.098	32.8	0.5	818425	668029	0	761563	0	594557	622301	0	0	560801	688264	633839	472664	0	554629	465095	611459	600398	529899	507510	585003	0	724170	598656	628744	0	507693	0	618797	650577	603807	532364	460291	616331	528861	0	583994	597471	583469	269863	841129	799262	0	709480	432355
M166T37	165.513	37.5	0.6	997640	713361	1.11863e+06	1.05955e+06	1.02976e+06	708978	156922	803061	621159	730283	746249	637469	973089	1.25037e+06	855521	573532	897850	160421	206211	158069	871954	1.11351e+06	127964	1.12725e+06	802998	688984	935233	702571	626761	850606	766687	1.06936e+06	868554	176086	157120	585436	514444	526519	781195	688493	87869.6	553482	730508	780707	844648
M166T38	166.035	38.1	0.6	1.44215e+06	1.2341e+06	1.77795e+06	2.24615e+06	1.50404e+06	1.37721e+06	1.16335e+06	1.12794e+06	1.29095e+06	1.28603e+06	1.80324e+06	1.97109e+06	1.72877e+06	1.56995e+06	2.11428e+06	1.95791e+06	1.71989e+06	1.94961e+06	2.68501e+06	1.48088e+06	1.98013e+06	2.49259e+06	1.83863e+06	2.57855e+06	2.25742e+06	2.13793e+06	2.24362e+06	2.32226e+06	1.93245e+06	2.16853e+06	2.48501e+06	3.11053e+06	3.03093e+06	2.29296e+06	2.28028e+06	1.55525e+06	2.39416e+06	2.27293e+06	2.80931e+06	2.4793e+06	300370	882630	2.43482e+06	2.40045e+06	2.51422e+06
M166T39	166.071	39.1	0.7	4.74854e+06	4.01288e+06	3.51853e+06	5.14523e+06	4.59613e+06	3.27293e+06	3.27953e+06	5.29746e+06	5.45106e+06	4.33584e+06	3.38571e+06	4.9e+06	3.59456e+06	1.92547e+06	4.61799e+06	5.27203e+06	4.82334e+06	4.18292e+06	6.65252e+06	5.60009e+06	3.05361e+06	3.57157e+06	2.19467e+06	3.66537e+06	2.92574e+06	3.79461e+06	2.06814e+06	2.44407e+06	2.98533e+06	2.71918e+06	2.73266e+06	659789	4.11947e+06	3.54402e+06	3.96199e+06	1.91268e+06	3.45202e+06	3.62797e+06	4.2034e+06	2.16419e+06	2.97025e+06	3.66311e+06	3.88114e+06	3.75635e+06	4.14743e+06
M166T418	166.097	418.2	7	1.87785e+07	5.51672e+07	1.32881e+07	3.98584e+07	8.14088e+06	3.19926e+07	3.26193e+06	1.45826e+06	2.51514e+07	1.45879e+06	4.48684e+07	1.73356e+06	1.30711e+06	2.16271e+07	1.30118e+07	8.89788e+06	4.35451e+07	5.11807e+06	2.71088e+07	2.05476e+07	1.70468e+07	3.02786e+07	1.44279e+07	1.34327e+06	1.26365e+06	5.35149e+07	1.48232e+07	2.0736e+07	2.24205e+07	1.15124e+07	1.10821e+07	2.36714e+07	3.23105e+07	9.13035e+06	2.76637e+06	4.30813e+07	1.0466e+07	1.36429e+07	1.85356e+07	3.23892e+07	2.33267e+07	1.31891e+07	2.44909e+07	1.43081e+07	2.6731e+07
M166T432	166.097	432.2	7.2	9.304e+06	2.56576e+06	1.42753e+06	2.49016e+06	6.34195e+06	6.57147e+06	2.43844e+06	2.37995e+06	3.4347e+06	1.19966e+06	2.34022e+06	1.61999e+07	2.8715e+06	2.61738e+06	2.56455e+06	2.00869e+07	2.60517e+06	1.29115e+07	1.00212e+07	2.53853e+06	8.52295e+06	8.0715e+06	9.59403e+06	5.6241e+06	1.10168e+06	2.43346e+06	1.48088e+07	1.25107e+07	1.91995e+07	9.12009e+06	2.28279e+06	5.15605e+06	2.26373e+06	2.24855e+06	1.32562e+07	2.07013e+06	7.57037e+06	1.86959e+07	1.45081e+07	2.17206e+06	2.57997e+06	1.04049e+07	1.06865e+07	5.24621e+06	1.04608e+07
M166T447	166.097	447.2	7.5	1.4578e+07	5.86816e+06	5.36077e+06	3.36125e+06	1.70058e+07	5.5351e+06	3.26806e+06	1.14016e+07	9.93922e+06	1.9369e+07	1.0501e+07	1.1932e+07	3.32163e+06	2.19586e+07	2.3331e+07	3.13782e+06	3.28178e+06	2.04784e+07	9.41881e+06	1.87357e+07	1.61611e+07	7.32026e+06	5.44355e+06	4.17804e+06	1.19499e+07	3.18623e+06	9.33029e+06	4.60044e+06	3.05042e+06	2.88406e+06	1.47454e+07	7.19271e+06	2.29333e+07	2.96274e+07	1.93287e+06	8.96684e+06	1.65149e+07	6.19313e+06	8.78202e+06	1.94967e+07	1.28299e+07	1.12292e+07	7.30559e+06	1.80542e+07	6.22719e+06
M166T44_1	165.967	44.3	0.7	3.76187e+06	5.45989e+06	3.92574e+06	4.48134e+06	3.73661e+06	5.86108e+06	4.78199e+06	8.04747e+06	6.45073e+06	4.1232e+06	3.84246e+06	5.1489e+06	5.25764e+06	4.88086e+06	6.06499e+06	6.55399e+06	6.30358e+06	5.56687e+06	7.45125e+06	1.04058e+07	2.64271e+06	1.49782e+06	1.94357e+06	3.09642e+06	3.30701e+06	3.35043e+06	2.70978e+06	3.64874e+06	2.60211e+06	1.79528e+06	3.14753e+06	3.6368e+06	3.49654e+06	3.25815e+06	3.23724e+06	1.24875e+06	3.12551e+06	2.93083e+06	3.48727e+06	2.57779e+06	3.59842e+06	3.56035e+06	3.29553e+06	4.03201e+06	3.5385e+06
M166T44_2	165.988	44.3	0.7	4.60285e+06	1.03859e+07	5.42757e+06	7.45653e+06	5.43644e+06	7.28702e+06	8.36e+06	1.52521e+07	1.15621e+07	5.60394e+06	3.78093e+06	4.7333e+06	3.96962e+06	5.08045e+06	6.57656e+06	8.47627e+06	8.92939e+06	6.94467e+06	8.27273e+06	1.22069e+07	4.2989e+06	4.98028e+06	6.2079e+06	3.9218e+06	3.75707e+06	4.59115e+06	5.29265e+06	3.55485e+06	5.28106e+06	5.85722e+06	3.46326e+06	3.86392e+06	4.62749e+06	4.30006e+06	2.48382e+06	2.02968e+06	4.5144e+06	4.86032e+06	4.49303e+06	3.65748e+06	5.42948e+06	5.39574e+06	5.26004e+06	5.63127e+06	6.19439e+06
M166T49	166.053	49.1	0.8	2.94566e+07	3.90184e+07	1.52265e+07	2.33395e+07	1.95212e+07	2.25819e+07	2.35819e+07	2.8098e+07	3.28824e+07	2.98699e+07	2.0659e+07	3.45176e+07	1.6559e+07	2.31233e+07	2.07741e+07	2.71562e+07	3.51076e+07	3.37114e+07	2.90339e+07	3.56675e+07	2.62977e+07	2.41948e+07	2.80675e+07	2.04105e+07	2.22426e+07	3.52856e+07	1.90291e+07	1.90687e+07	2.77859e+07	2.001e+07	1.73158e+07	1.93457e+07	2.16793e+07	2.0297e+07	1.96114e+07	4.40094e+07	1.4785e+07	2.31603e+07	2.37164e+07	1.78458e+07	2.30402e+07	2.61647e+07	2.52158e+07	2.58893e+07	2.92811e+07
M166T58	166.059	58.4	1	1.58993e+07	2.24046e+08	1.46335e+07	7.88332e+07	1.31784e+07	1.29907e+08	1.37051e+07	1.35068e+08	1.50006e+07	1.51711e+07	1.53306e+07	1.3099e+08	1.65613e+07	1.19638e+07	1.78318e+07	1.57591e+08	1.554e+07	1.04039e+08	1.8012e+07	2.07828e+07	1.29154e+07	7.50423e+07	1.05998e+08	1.35524e+07	1.68821e+07	1.05883e+08	9.85208e+06	1.51319e+07	1.37235e+07	1.19656e+07	1.10955e+07	1.63671e+07	9.73507e+07	1.3426e+07	1.14381e+07	7.64174e+06	2.0884e+07	1.35692e+07	1.64982e+07	1.00741e+08	7.95245e+07	1.51538e+07	1.63177e+07	1.46332e+07	1.74109e+08
M166T61	166.086	61.4	1	2.89125e+09	3.39711e+09	2.52598e+09	3.1143e+09	2.64135e+09	2.36873e+09	2.58577e+09	3.17582e+09	3.20141e+09	3.14242e+09	2.77499e+09	3.44914e+09	2.8343e+09	2.31378e+09	2.85877e+09	2.93651e+09	2.97431e+09	3.15716e+09	3.64256e+09	3.61017e+09	2.79482e+09	1.9935e+09	1.85036e+09	2.70561e+09	3.02353e+09	2.87478e+09	2.13028e+09	2.72872e+09	2.70249e+09	2.21137e+09	2.35715e+09	2.95409e+09	2.85401e+09	2.28239e+09	1.83545e+09	1.03104e+09	2.75511e+09	2.56281e+09	2.87671e+09	1.73591e+09	2.74128e+09	2.75871e+09	2.72686e+09	2.72714e+09	2.7737e+09
M166T68	166.053	68.1	1.1	8.13574e+08	9.56384e+08	7.27633e+08	8.34285e+08	7.39427e+08	5.783e+08	6.9688e+08	1.45066e+07	6.26393e+06	8.91639e+08	6.96757e+08	1.73487e+07	9.1821e+08	5.99642e+08	7.60896e+08	7.33978e+06	5.47424e+06	1.31995e+07	1.39717e+07	6.11258e+06	7.88009e+06	1.36571e+07	1.51072e+07	1.17644e+07	1.07262e+07	1.28029e+07	9.89248e+06	1.37553e+07	1.45867e+07	1.88929e+07	5.64219e+08	8.04242e+08	1.3204e+07	5.92499e+08	4.40671e+08	1.97621e+08	1.11116e+07	1.2334e+07	1.2118e+07	8.38221e+06	7.15854e+08	7.1577e+08	1.4431e+07	7.04359e+08	1.43182e+07
M166T78	166.086	78.1	1.3	2.31905e+09	2.67196e+09	2.53085e+09	2.55976e+09	1.15224e+09	1.80038e+09	2.24939e+09	2.62204e+09	2.74245e+09	2.95653e+09	2.08858e+09	1.51427e+09	3.56343e+09	2.01325e+09	2.49112e+09	2.19425e+09	2.38977e+09	2.49845e+09	2.94664e+09	2.61515e+09	2.10426e+09	1.68006e+09	1.3899e+09	2.40437e+09	2.45042e+09	2.27912e+09	1.58119e+09	2.20477e+09	2.12498e+09	1.78776e+09	1.71898e+09	2.09098e+09	2.27104e+09	1.9446e+09	1.33267e+09	5.22487e+08	2.21218e+09	2.0943e+09	2.24529e+09	1.21741e+09	1.95224e+09	1.90292e+09	2.1388e+09	2.17099e+09	2.15268e+09
M167T115	167.091	114.7	1.9	1.35833e+07	9.91738e+07	7.22514e+07	2.3483e+06	7.61886e+07	3.27298e+07	3.23916e+07	8.47973e+07	8.96839e+07	7.79049e+07	5.35614e+07	7.49733e+07	1.46853e+07	2.04079e+06	1.93711e+07	7.45957e+07	1.15906e+07	8.35791e+07	9.34304e+07	9.7724e+07	7.2282e+07	5.88628e+07	4.8073e+07	1.6302e+07	1.88299e+07	4.45668e+07	3.05142e+07	7.4528e+07	6.55333e+07	6.58766e+07	4.65077e+07	1.21941e+07	8.01658e+07	6.52437e+07	4.69089e+07	4.86878e+06	1.61085e+07	7.61742e+07	8.53015e+07	3.45038e+07	1.10425e+06	5.7165e+07	3.9021e+07	6.27375e+07	7.97091e+07
M167T37_1	166.618	37.3	0.6	5.53451e+06	6.00862e+06	3.31553e+06	5.53167e+06	8.08986e+06	4.41886e+06	4.38552e+06	5.47079e+06	4.38713e+06	6.32287e+06	7.44717e+06	6.73966e+06	7.5263e+06	6.11211e+06	8.72425e+06	6.77459e+06	7.25654e+06	5.99797e+06	6.01988e+06	7.0468e+06	7.04804e+06	7.4402e+06	7.25303e+06	7.69491e+06	8.18666e+06	9.11845e+06	5.97646e+06	8.092e+06	9.12671e+06	8.92498e+06	9.25066e+06	8.81142e+06	8.34355e+06	8.00144e+06	4.35227e+06	1.35341e+06	8.07324e+06	9.13506e+06	8.66029e+06	3.31021e+06	5.01015e+06	5.50763e+06	7.15013e+06	7.40957e+06	7.20224e+06
M167T37_2	167.12	36.7	0.6	652517	653348	488500	515823	537006	634799	627942	627348	618787	533735	828501	446208	824726	507541	771387	746103	660348	671779	808606	540220	546209	914609	558626	834738	656508	1.05668e+06	545185	517087	493795	869589	927189	826234	863420	945208	491960	473114	791375	531154	1.09918e+06	453394	691230	689289	553860	785771	787325
M167T39	167.013	38.7	0.6	7.75594e+06	1.09504e+07	5.67588e+06	8.53722e+06	7.20936e+06	7.8323e+06	8.80775e+06	1.11906e+07	1.12143e+07	1.08114e+07	1.16167e+07	9.47646e+06	1.16121e+07	1.1516e+07	1.26677e+07	1.35878e+07	1.13494e+07	1.24166e+07	8.38465e+06	1.18982e+07	9.79579e+06	9.36325e+06	1.12547e+07	1.24797e+07	1.02313e+07	1.15876e+07	9.84159e+06	1.132e+07	1.24152e+07	1.041e+07	1.32218e+07	1.88309e+07	1.08891e+07	1.40315e+07	1.46824e+07	3.51198e+07	1.19188e+07	1.08811e+07	1.16207e+07	2.11411e+07	1.32443e+07	1.3528e+07	1.27327e+07	1.26335e+07	1.36164e+07
M167T412	167.154	411.9	6.9	3.32633e+06	1.09739e+07	3.96775e+07	1.86209e+07	877916	3.39732e+06	3.37712e+06	2.19022e+07	3.40754e+06	3.61953e+06	3.30543e+06	2.02365e+07	3.32684e+06	3.23787e+06	8.33609e+06	4.743e+06	1.00194e+07	1.96294e+07	1.66263e+07	3.37624e+06	1.16919e+07	1.2354e+07	7.3172e+06	3.54578e+06	3.86263e+07	7.74533e+06	3.29355e+06	3.25431e+06	3.38497e+06	3.50207e+06	3.10898e+06	1.45172e+07	3.56497e+06	3.80626e+06	8.28758e+06	2.06746e+07	4.47717e+07	7.02809e+06	3.62668e+06	1.2079e+07	1.50563e+07	4.19256e+06	3.51813e+06	1.25449e+07	1.42935e+07
M167T422	167.154	421.8	7	7.3176e+06	1.24373e+07	1.97642e+06	1.96484e+06	1.69787e+06	2.07684e+06	2.09865e+06	1.95009e+06	2.09807e+06	5.04576e+06	1.97202e+06	2.00543e+06	2.09414e+06	9.26899e+06	7.30208e+06	8.78769e+06	1.82723e+06	1.80953e+06	3.31634e+06	1.67422e+07	8.27721e+06	9.32734e+06	9.37217e+06	7.87464e+06	1.90788e+06	4.9639e+06	7.31507e+06	8.43388e+06	1.00418e+07	1.5462e+06	8.36271e+06	1.28241e+06	4.45099e+06	7.33306e+06	8.75085e+06	2.12526e+06	1.96698e+06	7.17567e+06	1.14493e+06	2.20381e+06	1.1544e+07	2.29198e+07	1.23748e+07	4.67078e+06	4.83261e+06
M167T43	166.951	43.3	0.7	9.80582e+06	1.24379e+07	9.09925e+06	9.96575e+06	8.80915e+06	1.4159e+07	1.15615e+07	1.15068e+07	1.21896e+07	1.03053e+07	1.04381e+07	9.76653e+06	1.20554e+07	1.39128e+07	1.26474e+07	1.73508e+07	1.59965e+07	1.53075e+07	1.5785e+07	1.76278e+07	9.92887e+06	5.59615e+06	5.93841e+06	7.9529e+06	9.03665e+06	9.10827e+06	8.84378e+06	1.03776e+07	8.43961e+06	5.41263e+06	8.78056e+06	9.90831e+06	9.10209e+06	9.98617e+06	1.02413e+07	7.80528e+06	8.51225e+06	9.23353e+06	1.02846e+07	8.24488e+06	8.27536e+06	9.86211e+06	8.61336e+06	1.00009e+07	9.99626e+06
M167T433	167.154	433.2	7.2	7.31148e+06	1.30794e+06	1.38959e+06	2.28833e+06	1.01667e+07	1.45201e+06	1.40668e+06	3.95144e+06	2.30236e+06	7.03965e+06	1.46416e+06	1.09384e+07	1.46972e+06	6.67792e+06	9.94292e+06	1.05288e+07	9.90048e+06	1.27666e+07	2.15458e+06	1.28675e+06	8.38837e+06	1.04022e+07	3.75299e+06	5.77234e+06	1.32177e+06	2.75449e+06	3.73938e+06	7.9646e+06	7.138e+06	5.48671e+06	7.36989e+06	7.08155e+06	9.94501e+06	1.25405e+06	1.04549e+07	1.41197e+06	1.36096e+06	6.19891e+06	1.45103e+06	4.42798e+06	3.50104e+06	1.42785e+06	6.57183e+06	831327	9.20828e+06
M167T61	167.089	61.4	1	2.84251e+08	3.29521e+08	2.44872e+08	2.96821e+08	2.46626e+08	2.34e+08	2.5095e+08	2.90004e+08	3.18055e+08	3.06645e+08	2.68018e+08	3.37267e+08	2.76659e+08	2.23169e+08	2.78586e+08	2.79969e+08	2.8648e+08	3.06433e+08	3.4916e+08	3.54152e+08	2.70698e+08	1.93076e+08	1.76279e+08	2.60607e+08	2.93641e+08	2.76686e+08	2.10129e+08	2.64004e+08	2.60903e+08	2.09995e+08	2.27651e+08	2.82329e+08	2.83812e+08	2.22249e+08	1.73562e+08	1.02705e+08	2.66171e+08	2.4828e+08	2.86094e+08	1.69544e+08	2.60711e+08	2.61908e+08	2.60193e+08	2.64039e+08	2.69831e+08
M167T78	167.089	77.9	1.3	2.05775e+08	2.60319e+08	2.55159e+08	2.35907e+08	2.36234e+08	1.6894e+08	2.18098e+08	2.39391e+08	2.7047e+08	2.8454e+08	1.92803e+08	2.40688e+08	3.31985e+08	1.91295e+08	2.39935e+08	2.12793e+08	2.28208e+08	2.45269e+08	2.86237e+08	2.72188e+08	1.23892e+08	1.53237e+08	1.31515e+08	2.26739e+08	2.22254e+08	2.21894e+08	1.52368e+08	1.28361e+08	2.03124e+08	1.61354e+08	1.66859e+08	2.20368e+08	2.28405e+08	1.89351e+08	1.27041e+08	5.25791e+07	2.15898e+08	1.86319e+08	2.36959e+08	1.15861e+08	1.95834e+08	1.87915e+08	2.05154e+08	2.09189e+08	2.21828e+08
M168T252	168.102	252.4	4.2	8.42156e+06	1.16541e+07	8.23888e+06	1.22142e+07	1.09373e+07	7.09576e+06	1.02864e+07	6.25666e+06	1.16112e+07	9.06652e+06	6.23364e+06	7.73484e+06	8.14532e+06	3.79373e+06	8.29219e+06	1.1122e+07	7.52218e+06	8.61716e+06	1.18998e+07	8.28072e+06	6.93371e+06	5.86092e+06	3.22367e+06	6.63675e+06	9.4106e+06	7.89185e+06	4.39493e+06	8.41073e+06	6.47047e+06	4.39915e+06	4.09286e+06	8.25914e+06	9.93925e+06	5.12753e+06	8.33297e+06	4.21589e+06	6.04039e+06	5.73822e+06	9.84855e+06	5.53118e+06	7.36953e+06	5.60859e+06	6.56254e+06	7.10201e+06	8.91209e+06
M168T33_1	167.982	32.8	0.5	663652	599962	645791	533990	586182	618202	618147	544429	526325	595353	725226	583411	585480	562755	725795	684790	756448	703565	675709	401654	739871	735058	745595	437127	844074	514232	819993	768315	835820	412826	804999	752443	735664	901995	789943	615219	840033	906943	733245	667578	1.0038e+06	0	919144	855171	830833
M168T33_2	167.999	32.7	0.5	1.03737e+06	1.16581e+06	1.10653e+06	1.08866e+06	1.04785e+06	1.16957e+06	1.00531e+06	1.24166e+06	1.20672e+06	0	966499	888861	1.0759e+06	972254	947599	1.04259e+06	971928	789064	984651	0	849502	885575	1.02213e+06	824226	942494	991579	939385	949404	909136	870107	939216	782993	677429	896594	889861	0	843351	937545	839032	974738	1.23723e+06	0	910272	928324	787773
M168T37_1	168.026	37.3	0.6	6.16278e+06	5.5661e+06	7.43238e+06	6.35062e+06	7.36149e+06	6.21821e+06	5.95322e+06	6.25466e+06	6.01312e+06	6.41736e+06	6.27281e+06	7.33466e+06	7.31957e+06	8.32107e+06	6.63266e+06	5.992e+06	6.71679e+06	6.21394e+06	6.63472e+06	6.54152e+06	6.74988e+06	9.04586e+06	7.73761e+06	9.11303e+06	7.48436e+06	6.82592e+06	7.18552e+06	7.05039e+06	7.17037e+06	7.52866e+06	8.40011e+06	8.22893e+06	8.21605e+06	8.16279e+06	6.86753e+06	6.7616e+06	7.48196e+06	7.59182e+06	7.86987e+06	7.49012e+06	5.2813e+06	5.60384e+06	6.73445e+06	7.76738e+06	7.38377e+06
M168T37_2	168.445	37.3	0.6	987231	4.856e+06	3.33657e+06	1.2995e+06	4.17469e+06	3.85137e+06	4.39745e+06	6.57267e+06	6.14395e+06	6.03513e+06	4.35516e+06	5.03011e+06	4.59059e+06	4.22572e+06	4.94746e+06	5.73719e+06	5.49257e+06	4.72103e+06	5.37697e+06	6.43225e+06	5.15898e+06	4.92173e+06	4.21834e+06	5.22579e+06	5.72616e+06	6.18283e+06	4.97741e+06	6.3824e+06	6.67418e+06	6.02269e+06	5.09358e+06	5.96384e+06	5.79225e+06	5.15214e+06	3.34878e+06	999566	5.87998e+06	5.41299e+06	5.77226e+06	3.57645e+06	2.15709e+06	2.26147e+06	6.10952e+06	5.91221e+06	5.56044e+06
M168T38	168.051	38.3	0.6	2.31899e+06	2.51146e+06	2.91414e+06	2.94124e+06	2.49399e+06	2.08829e+06	1.75588e+06	1.6709e+06	2.28177e+06	1.84453e+06	2.15289e+06	2.27672e+06	2.38649e+06	2.31637e+06	2.25977e+06	1.81621e+06	2.02426e+06	2.56989e+06	3.23844e+06	2.09868e+06	2.08562e+06	2.71772e+06	2.01066e+06	3.268e+06	2.92763e+06	2.27917e+06	2.44352e+06	2.25756e+06	1.9474e+06	2.34337e+06	2.99383e+06	3.13648e+06	3.1275e+06	2.3674e+06	2.27988e+06	1.44385e+06	2.48013e+06	2.16359e+06	2.46942e+06	2.60032e+06	1.78208e+06	1.95278e+06	2.09011e+06	2.67978e+06	2.44175e+06
M168T40	168.077	40.3	0.7	2.49451e+06	3.10135e+06	4.54394e+06	2.93258e+06	3.88536e+06	4.10322e+07	3.34231e+07	6.77247e+06	4.2753e+06	3.35292e+06	760459	3.24334e+06	3.23806e+06	8.26314e+07	8.72922e+06	1.30977e+07	3.71942e+06	4.78067e+06	3.48098e+06	6.3234e+06	3.59569e+06	2.9136e+06	3.87292e+06	2.63688e+06	3.8552e+06	3.97179e+06	3.4679e+07	3.82356e+06	3.56699e+06	929292	1.0501e+07	2.56346e+06	6.74155e+06	5.54462e+06	778170	615908	7.2616e+06	3.76556e+06	4.12263e+06	3.62385e+07	8.38391e+06	8.81636e+06	1.00387e+07	9.4615e+06	1.02331e+07
M168T62	168.091	61.7	1	6.46991e+06	7.39116e+06	5.82363e+06	7.73455e+06	7.46945e+06	5.38062e+06	5.93031e+06	8.58406e+06	8.3853e+06	9.36985e+06	6.77216e+06	8.18975e+06	5.77298e+06	5.48517e+06	7.08947e+06	7.41762e+06	7.70878e+06	9.22006e+06	8.52603e+06	7.87615e+06	8.19953e+06	4.80099e+06	4.29568e+06	5.38256e+06	7.0694e+06	7.27054e+06	4.43351e+06	8.24228e+06	6.43547e+06	5.54052e+06	5.17787e+06	6.82839e+06	6.51175e+06	5.90408e+06	4.43651e+06	2.30827e+06	5.80302e+06	6.55706e+06	7.96873e+06	4.36657e+06	6.52016e+06	5.62268e+06	7.52618e+06	7.55573e+06	6.65666e+06
M168T64	168.138	64.2	1.1	2.7646e+06	3.10946e+06	1.70423e+06	2.29943e+06	2.82921e+06	3.11261e+06	5.72965e+06	5.14859e+06	2.00931e+06	4.72933e+06	1.73368e+06	2.29236e+06	1.60845e+06	2.28183e+06	6.48305e+06	7.2256e+06	5.64986e+06	5.19405e+06	2.36303e+06	8.09073e+06	2.27553e+06	1.67707e+06	1.70972e+06	1.67338e+06	1.92055e+06	1.88692e+06	1.53031e+06	1.63356e+06	1.86719e+06	1.59988e+06	2.17856e+06	1.98789e+06	1.93445e+06	1.53242e+06	1.39818e+06	1.16483e+06	1.90709e+06	2.43934e+06	1.89619e+06	1.71695e+06	2.07843e+06	3.21518e+06	3.88827e+06	3.52989e+06	3.12297e+06
M168T78	168.092	77.7	1.3	2.15776e+06	5.71965e+06	5.11565e+06	4.89256e+06	7.87275e+06	4.24179e+06	4.46463e+06	6.18902e+06	5.1365e+06	5.36821e+06	4.36759e+06	6.67801e+06	7.81528e+06	2.24664e+06	3.12369e+06	6.0218e+06	1.49161e+06	5.45093e+06	4.49329e+06	827021	3.80926e+06	3.42863e+06	1.93042e+06	865677	5.1651e+06	5.00655e+06	2.82035e+06	2.02521e+06	2.63197e+06	3.2926e+06	1.09557e+06	5.58068e+06	1.91667e+06	2.14157e+06	303823	1.85419e+06	2.20409e+06	3.01881e+06	3.42148e+06	2.37007e+06	1.82342e+06	2.66274e+06	2.30896e+06	1.99527e+06	3.31951e+06
M169T221	169.077	221.2	3.7	806371	1.05057e+06	1.31424e+06	1.10239e+06	1.23805e+06	1.71288e+07	1.96607e+07	1.71916e+06	783828	1.01139e+06	731361	435801	569060	5.14957e+07	3.77183e+06	5.41801e+06	1.3356e+06	2.5411e+06	948032	1.85369e+06	747046	871220	785571	627664	745344	688316	9.04083e+06	728091	759155	855019	1.938e+06	731706	2.05894e+06	1.81229e+06	727540	791758	1.93927e+06	680900	660534	9.49792e+06	4.63721e+06	4.37656e+06	3.98071e+06	3.8627e+06	3.58954e+06
M169T37_1	168.779	37	0.6	436017	165732	99076.4	207045	803425	585860	498004	1.39289e+06	926799	931714	798282	261129	730345	184023	1.11193e+06	909627	1.2377e+06	862859	770476	1.07669e+06	835050	905968	168782	854030	1.11923e+06	1.14721e+06	632199	989545	1.24763e+06	975343	931237	912957	715706	928138	120794	8812.63	1.33479e+06	1.05901e+06	947547	113373	59404.9	70248.8	1.18339e+06	1.20632e+06	1.05614e+06
M169T37_2	169.026	36.8	0.6	352217	1.07499e+07	1.04584e+07	411770	296888	8.93148e+06	8.39075e+06	495386	8.29323e+06	418963	8.70138e+06	390947	7.63314e+06	1.04883e+07	392464	6.41128e+06	395578	9.0554e+06	402199	6.21277e+06	453569	678075	587999	480600	8.13421e+06	467707	484629	7.8474e+06	1.09292e+07	612204	8.80124e+06	329046	452284	510086	5.98047e+06	573734	533327	7.31472e+06	573519	9.61871e+06	6.12073e+06	8.00759e+06	7.29861e+06	7.48536e+06	418724
M169T38	169.046	38.4	0.6	7.82517e+07	8.16154e+07	9.78332e+07	9.40764e+07	8.13338e+07	7.146e+07	6.64272e+07	6.40527e+07	7.6104e+07	6.74705e+07	7.18545e+07	8.48375e+07	7.58024e+07	8.44893e+07	7.93921e+07	6.82615e+07	7.11566e+07	8.5286e+07	1.06363e+08	7.37333e+07	6.66064e+07	8.51878e+07	6.48244e+07	9.76846e+07	8.38398e+07	7.95516e+07	7.60171e+07	7.59644e+07	7.34706e+07	8.2129e+07	8.80218e+07	9.52382e+07	1.0786e+08	7.39421e+07	7.47758e+07	4.71568e+07	7.85157e+07	7.82965e+07	8.95908e+07	8.44067e+07	7.11633e+07	7.59747e+07	8.2216e+07	8.29838e+07	8.94368e+07
M169T42	169.095	41.9	0.7	5.62298e+06	8.37646e+06	5.72681e+06	6.25627e+06	5.69195e+06	4.77783e+06	5.38738e+06	1.38413e+07	7.5232e+06	6.6112e+06	6.62869e+06	6.62506e+06	4.47448e+06	6.82647e+06	6.86988e+06	4.43877e+06	8.43789e+06	5.5519e+06	5.84828e+06	8.19994e+06	5.8824e+06	6.20862e+06	8.23703e+06	4.26023e+06	5.71661e+06	4.95596e+06	4.20767e+06	4.5438e+06	6.10215e+06	7.07395e+06	5.59681e+06	5.45774e+06	5.11339e+06	4.46546e+06	1.64734e+06	2.22199e+06	4.54831e+06	5.08694e+06	5.54708e+06	4.04816e+06	5.77251e+06	5.53842e+06	3.74488e+06	5.63476e+06	5.53846e+06
M169T43	168.949	43.1	0.7	1.10497e+06	1.72807e+06	1.05906e+06	1.00974e+06	1.17515e+06	1.54332e+06	1.56355e+06	1.45711e+06	1.76101e+06	1.35042e+06	1.33699e+06	1.37941e+06	1.41754e+06	1.89328e+06	1.64223e+06	2.06196e+06	2.18727e+06	1.77943e+06	2.25519e+06	2.54593e+06	1.12547e+06	599629	667993	722509	1.11941e+06	1.29795e+06	956461	1.27065e+06	842603	116120	1.12611e+06	1.19917e+06	847976	1.21924e+06	1.08101e+06	1.00535e+06	869834	1.1939e+06	1.20136e+06	1.1104e+06	1.15154e+06	1.2342e+06	1.04e+06	1.34702e+06	1.13805e+06
M169T46	169.058	46.3	0.8	665422	3.21131e+07	2.67388e+07	1.73337e+07	4.98569e+06	6.83955e+06	8.17174e+06	1.04405e+07	5.64983e+06	1.4839e+06	1.88852e+06	966243	2.63407e+06	1.91994e+07	8.54102e+06	5.60112e+06	3.45937e+06	4.21237e+06	1.02976e+07	1.49171e+06	7.27963e+06	3.27128e+07	2.89964e+07	1.51648e+07	5.7391e+06	1.16636e+07	1.35606e+07	3.31653e+06	1.48182e+07	2.91913e+07	1.57115e+07	8.26972e+06	1.56667e+07	1.98925e+07	567112	5.82251e+06	5.97206e+06	9.03344e+06	3.163e+06	3.23345e+07	1.03978e+07	1.07521e+07	1.03293e+07	1.08237e+07	1.12202e+07
M170T194	169.976	194.2	3.2	1.38046e+07	1.31171e+07	1.26769e+07	1.25244e+07	1.25316e+07	1.23134e+07	1.23273e+07	1.27181e+07	1.25107e+07	1.31911e+07	3.30987e+07	1.57562e+07	1.53318e+07	7.77919e+07	3.89739e+07	8.54979e+07	6.35732e+07	5.41256e+07	5.18973e+07	2.82913e+07	5.61474e+07	7.82365e+07	7.28187e+07	1.17678e+08	7.8093e+07	8.77408e+07	1.41526e+08	4.72115e+07	1.05217e+08	1.1183e+08	2.88093e+06	5.07138e+06	8.54634e+07	2.24786e+07	5.14187e+07	6.60912e+07	1.07066e+08	5.8065e+07	4.20874e+07	8.03349e+07	1.89155e+07	1.64609e+07	1.00863e+08	3.03128e+07	2.382e+07
M170T235	170.118	234.6	3.9	1.27132e+07	1.89797e+07	9.09217e+06	1.11053e+07	1.44727e+07	9.17297e+06	1.14389e+07	1.21862e+07	1.05114e+07	8.37749e+06	1.07166e+07	9.73051e+06	1.74998e+07	7.77766e+06	9.1216e+06	8.2544e+06	8.30765e+06	1.36585e+07	1.14165e+07	1.20478e+07	1.61033e+07	1.18998e+07	1.09498e+07	8.90591e+06	1.28716e+07	7.59866e+06	1.21061e+07	8.95599e+06	1.32681e+07	9.74501e+06	8.91754e+06	1.05089e+07	9.0445e+06	8.53402e+06	8.73958e+06	7.04392e+06	1.06842e+07	1.00502e+07	7.2263e+06	9.608e+06	1.05715e+07	9.57211e+06	6.72488e+06	1.08198e+07	9.73758e+06
M170T253	169.976	252.6	4.2	1.87152e+06	1.74933e+06	1.72511e+06	1.54708e+06	1.68106e+06	1.69048e+06	1.67399e+06	1.63722e+06	1.59108e+06	1.66001e+06	1.826e+06	1.79637e+06	1.83733e+06	2.02548e+06	7.69732e+06	4.94529e+06	1.35547e+07	4.77517e+06	5.73437e+06	7.16047e+06	9.12747e+06	4.95519e+06	9.12546e+06	1.35983e+07	1.15637e+07	1.02798e+07	9.10633e+06	1.06461e+07	1.09511e+07	3.00293e+06	1.14599e+07	8.71142e+06	5.16473e+07	9.2483e+06	3.13754e+06	1.97703e+07	1.74658e+07	3.52414e+07	1.84552e+07	1.38431e+07	2.62363e+06	2.27613e+06	3.95209e+07	3.31274e+06	3.06959e+06
M170T33_1	169.978	32.8	0.5	1.21684e+07	1.06828e+07	1.13824e+07	1.01856e+07	1.11926e+07	1.13741e+07	1.04335e+07	1.11478e+07	1.0293e+07	9.35307e+06	1.13174e+07	1.20848e+07	1.03086e+07	1.20498e+07	1.21014e+07	1.07221e+07	1.31181e+07	1.34902e+07	1.31885e+07	1.26028e+07	1.40421e+07	1.42446e+07	1.57864e+07	1.19364e+07	1.50169e+07	1.38571e+07	1.29835e+07	1.33897e+07	1.61631e+07	1.43477e+07	1.45448e+07	1.59303e+07	1.32733e+07	1.54664e+07	1.56875e+07	1.58916e+07	1.44663e+07	1.6643e+07	1.24407e+07	1.54955e+07	1.70816e+07	1.43857e+07	1.35234e+07	1.30939e+07	1.45925e+07
M170T33_2	169.998	32.6	0.5	528103	430450	0	0	663586	701917	0	0	0	637328	451441	378268	0	415731	402742	0	466669	409166	304818	0	0	456439	0	494140	479521	429578	0	435338	0	0	0	420656	525799	558480	578431	0	490375	403429	427264	404918	732746	0	0	0	421683
M170T37	170.023	37	0.6	785731	783904	819757	719308	796422	564594	674030	661986	774649	703958	690425	804710	712048	648821	819024	549213	610830	672665	727496	790507	658978	987030	927133	1.04931e+06	689228	770647	736701	793499	760714	962740	861688	1.00326e+06	856314	844682	739174	733379	795215	829168	988972	697571	505354	622088	805224	843124	888230
M170T38	170.041	38.4	0.6	7.81818e+06	7.39367e+06	1.67083e+07	1.76555e+07	1.40465e+07	1.33789e+07	6.42651e+06	6.31439e+06	1.40402e+07	1.23621e+07	1.358e+07	9.26244e+06	7.59456e+06	1.57878e+07	1.5739e+07	1.30007e+07	1.36356e+07	1.65996e+07	2.09407e+07	1.42695e+07	1.33491e+07	1.753e+07	1.29466e+07	1.99405e+07	1.73641e+07	1.65533e+07	1.52122e+07	1.56217e+07	1.48363e+07	1.7228e+07	9.268e+06	2.04795e+07	2.293e+07	1.52585e+07	1.44163e+07	9.53296e+06	1.43242e+07	1.49089e+07	1.71813e+07	1.71322e+07	7.20952e+06	1.17604e+07	1.62821e+07	1.67994e+07	1.77491e+07
M170T40	170.093	40.1	0.7	3.17837e+06	2.40151e+06	2.8788e+06	3.27315e+06	2.66655e+06	2.03209e+06	2.55221e+06	3.93447e+06	3.39457e+06	2.65982e+06	3.25126e+06	4.06963e+06	2.86758e+06	1.82218e+06	2.70392e+06	2.57803e+06	2.98622e+06	3.50154e+06	3.36024e+06	3.45186e+06	3.18585e+06	3.22152e+06	2.21714e+06	3.25178e+06	4.42626e+06	3.63086e+06	1.99427e+06	2.81922e+06	3.07328e+06	2.57706e+06	3.10028e+06	3.79977e+06	4.1268e+06	3.25516e+06	1.71038e+06	1.83255e+06	3.35619e+06	3.44953e+06	3.44189e+06	2.23736e+06	2.61176e+06	2.59145e+06	3.53715e+06	3.99957e+06	3.00539e+06
M170T45	169.986	45	0.8	2.42698e+06	1.39003e+06	3.29807e+06	2.77696e+06	3.70938e+06	5.73028e+06	5.93423e+06	2.61905e+07	5.4239e+06	4.14225e+06	851676	2.32653e+06	2.21159e+06	1.08271e+06	3.31359e+06	5.04015e+06	7.35441e+06	3.34471e+06	2.3417e+06	9.84196e+06	2.54835e+06	7.01195e+06	1.17579e+07	2.62531e+06	2.97751e+06	4.10988e+06	4.61444e+06	2.31941e+06	4.62003e+06	1.20772e+07	3.7695e+06	2.15692e+06	4.47833e+06	3.04844e+06	876808	1.38746e+06	2.42627e+06	3.17682e+06	2.39152e+06	3.1866e+06	3.88199e+06	4.31678e+06	3.73014e+06	4.03273e+06	3.98127e+06
M170T47	170.033	46.6	0.8	1.46264e+07	1.41331e+07	3.60207e+06	3.30727e+06	2.66055e+06	3.40291e+06	1.25703e+07	2.34435e+07	3.69376e+06	1.01472e+07	8.99091e+06	1.7266e+07	1.57792e+07	3.77843e+06	3.90934e+06	1.61744e+07	1.05202e+07	4.07344e+06	1.42877e+07	1.35839e+07	6.31453e+06	6.97775e+06	3.28147e+06	7.813e+06	1.00532e+07	6.15002e+06	9.83818e+06	6.61325e+06	2.59803e+06	4.12771e+06	2.24312e+07	3.41316e+06	3.12806e+06	3.15172e+06	6.66602e+06	5.62519e+06	1.14013e+07	2.35569e+06	2.79123e+06	3.25787e+06	1.1087e+07	1.14972e+07	3.0481e+06	3.25833e+06	3.16558e+06
M170T82	170.081	82.5	1.4	3.30555e+07	3.41495e+07	3.88576e+07	2.63602e+07	2.62348e+07	4.30315e+06	4.57885e+06	4.09472e+07	2.85884e+07	2.48402e+07	4.68835e+07	3.0549e+07	3.54001e+07	1.45506e+07	9.38513e+06	1.86243e+07	2.63794e+07	4.44923e+07	3.53987e+07	1.9921e+07	2.56607e+07	3.94268e+07	3.35117e+07	4.29204e+07	5.02489e+07	3.34995e+07	4.3926e+06	1.87177e+07	2.4991e+07	4.98618e+07	5.61784e+06	3.28276e+07	6.5399e+06	2.42304e+07	2.20236e+07	4.22282e+06	2.12889e+07	3.26025e+07	5.41197e+07	4.65704e+06	2.1531e+07	3.64499e+07	3.88731e+07	3.84799e+07	5.27611e+07
M171T245	170.552	244.8	4.1	4.44764e+06	4.75247e+06	4.74999e+06	4.76428e+06	3.26942e+06	1.76168e+06	2.53418e+06	3.0397e+06	2.93971e+06	2.81808e+06	2.32001e+06	4.11104e+06	3.27124e+06	442692	2.59769e+06	2.90334e+06	727693	733285	2.89462e+06	2.17584e+06	365722	1.17042e+06	766510	407087	488507	1.37283e+06	337521	399550	412644	1.23272e+06	1.45484e+06	1.93897e+06	395113	299980	426363	99848.7	1.31037e+06	410610	461364	1.06786e+06	6.66283e+06	5.6839e+06	1.54937e+06	1.6586e+06	1.61805e+06
M171T283	171.149	283.5	4.7	1.50999e+08	1.18495e+08	1.45408e+08	1.23075e+08	1.2626e+08	1.06055e+08	1.30932e+08	1.05334e+08	1.02234e+08	1.14814e+08	1.90956e+08	1.0759e+08	1.25939e+08	9.27078e+07	1.10233e+08	1.08689e+08	1.05778e+08	1.09065e+08	1.14991e+08	1.00092e+08	1.37554e+08	9.90397e+07	9.92929e+07	1.10827e+08	1.12168e+08	1.13205e+08	9.95918e+07	9.76063e+07	9.45228e+07	1.10205e+08	1.07602e+08	1.03339e+08	1.06983e+08	9.22827e+07	2.58661e+08	8.87264e+07	9.64898e+07	1.00583e+08	9.67089e+07	9.04965e+07	1.24176e+08	1.38401e+08	1.11962e+08	1.22808e+08	1.13e+08
M171T33	170.981	33.1	0.6	484051	449758	535343	432828	591932	517488	455046	485494	472198	467712	411278	443471	657672	571933	612697	732248	555749	586336	531935	712826	713498	649009	845394	652890	722915	712592	598097	680322	830853	778968	702569	719074	750703	730133	735546	0	0	0	672943	617084	0	745283	678945	705246	756850
M171T37	171.101	36.7	0.6	1.74823e+06	1.72917e+06	615805	1.65748e+06	1.60153e+06	785870	1.87839e+06	1.09233e+06	944519	1.5864e+06	107170	1.20926e+06	1.08227e+06	1.80334e+06	892342	1.6996e+06	1.16566e+06	882400	1.59666e+06	1.71502e+06	1.28992e+06	1.5451e+06	1.72135e+06	1.5873e+06	1.63735e+06	1.75075e+06	1.74667e+06	1.28738e+06	1.52698e+06	1.4413e+06	1.19244e+06	1.7475e+06	1.59304e+06	1.23862e+06	1.66816e+06	1.75435e+06	822048	1.74311e+06	1.19957e+06	1.64662e+06	617811	1.79199e+06	1.25854e+06	1.0976e+06	191177
M171T38	171.043	38.4	0.6	1.20202e+07	1.21505e+07	1.47394e+07	1.4384e+07	1.26989e+07	1.09621e+07	1.02312e+07	9.78885e+06	1.20043e+07	1.02935e+07	1.12992e+07	1.30557e+07	1.22328e+07	1.32308e+07	1.2176e+07	1.06247e+07	1.10536e+07	1.37569e+07	1.61595e+07	1.20893e+07	1.01728e+07	1.3431e+07	9.98391e+06	1.51232e+07	1.29938e+07	1.26847e+07	1.22163e+07	1.19681e+07	1.1244e+07	1.29874e+07	1.32841e+07	1.51184e+07	1.69597e+07	1.17543e+07	1.13808e+07	7.18876e+06	1.18386e+07	1.1994e+07	1.36222e+07	1.34018e+07	1.03655e+07	1.1551e+07	1.28089e+07	1.27843e+07	1.38841e+07
M171T39	170.553	39.5	0.7	2.09211e+06	1.19263e+06	1.60147e+06	2.3616e+06	1.792e+06	230162	1.26743e+06	1.26267e+06	2.29619e+06	1.70075e+06	1.46201e+06	1.96985e+06	1.67296e+06	126647	1.46498e+06	1.89954e+06	1.7322e+06	2.05109e+06	2.46071e+06	1.92843e+06	1.70918e+06	1.64702e+06	1.13927e+06	1.91898e+06	1.90179e+06	1.20049e+06	223556	1.16333e+06	1.6608e+06	1.49395e+06	1.70928e+06	1.81728e+06	2.3117e+06	1.84556e+06	2.29637e+06	835444	1.87435e+06	1.63675e+06	1.90082e+06	1.25739e+06	1.4754e+06	368707	1.85896e+06	1.96416e+06	1.93383e+06
M171T47	171.017	46.6	0.8	153348	4.24763e+06	68359.2	113177	1.92863e+06	191815	179061	1.76555e+06	1.6999e+06	1.64401e+06	291105	2.43254e+06	2.79205e+06	234770	3.0749e+06	241196	2.42908e+06	2.15698e+06	3.27398e+06	2.40385e+06	269061	2.54367e+06	2.20025e+06	3.70005e+06	2.17105e+06	3.87351e+06	140079	511236	2.1363e+06	1.9061e+06	2.613e+06	2.37178e+06	3.48938e+06	3.0676e+06	1.39388e+06	244811	1.86625e+06	2.68626e+06	2.89396e+06	58097.3	386514	1.89973e+06	493502	2.19252e+06	2.11241e+06
M171T57	171.149	57.4	1	1.0524e+07	7.22298e+06	8.70306e+06	1.3519e+07	1.00208e+07	1.06637e+07	8.45099e+06	8.22774e+06	8.7317e+06	8.64789e+06	1.84094e+07	1.07389e+07	9.08401e+06	9.52383e+06	5.59835e+06	1.47565e+07	1.05431e+07	8.33855e+06	8.45847e+06	1.3257e+07	9.86685e+06	1.01448e+07	1.27769e+07	9.0703e+06	1.2892e+07	1.61623e+07	1.68247e+07	6.89459e+06	9.65508e+06	1.5243e+07	1.51357e+07	1.43365e+07	1.42738e+07	1.05548e+07	1.0447e+07	1.97796e+07	1.29722e+07	1.4194e+07	1.40938e+07	7.82367e+06	1.30597e+07	1.04909e+07	1.3213e+07	8.25273e+06	1.45539e+07
M172T195	171.993	195.3	3.3	5.01561e+06	4.63497e+06	4.44894e+06	4.3374e+06	4.17148e+06	4.09123e+06	4.00727e+06	4.10958e+06	4.20541e+06	3.97968e+06	4.7585e+06	928605	4.76987e+06	6.00061e+06	3.01497e+07	6.27978e+06	1.85748e+07	3.1618e+07	7.228e+07	1.86087e+07	3.55582e+07	4.13232e+07	3.92086e+07	2.68923e+06	5.43531e+07	1.47093e+07	3.69198e+07	1.20583e+07	7.34887e+07	4.46881e+07	4.84699e+07	2.70041e+07	5.63153e+07	6.82804e+07	4.32104e+07	3.3863e+07	5.60911e+07	8.87684e+07	5.21652e+07	2.80115e+07	1.16882e+07	6.2543e+06	7.21005e+06	3.62494e+06	3.4031e+07
M172T247	172.133	247.5	4.1	4.05614e+07	9.12425e+07	3.40397e+07	4.0633e+07	5.26352e+07	3.79196e+07	4.60378e+07	3.7507e+07	2.98324e+07	3.46195e+07	3.03507e+07	3.76335e+07	8.61461e+07	3.15472e+07	3.5998e+07	2.86139e+07	3.57393e+07	5.97311e+07	5.17586e+07	3.02108e+07	6.74834e+07	4.93197e+07	3.69192e+07	3.17479e+07	3.5364e+07	3.62712e+07	4.5886e+07	3.72662e+07	5.04074e+07	3.15754e+07	3.21478e+07	3.44412e+07	3.49779e+07	2.74516e+07	3.41606e+07	4.4271e+07	3.2068e+07	2.89683e+07	3.02711e+07	2.80529e+07	4.70432e+07	4.15303e+07	3.6031e+07	3.7215e+07	3.74769e+07
M172T284	172.152	283.6	4.7	1.28203e+07	1.23247e+07	1.26818e+07	1.2854e+07	1.12336e+07	1.04816e+07	1.27684e+07	9.88414e+06	1.08148e+07	1.08891e+07	1.78473e+07	1.04024e+07	1.11304e+07	7.86197e+06	1.00172e+07	1.01518e+07	1.08906e+07	1.0212e+07	1.25884e+07	9.38522e+06	1.25409e+07	9.68611e+06	9.44177e+06	1.10323e+07	1.10481e+07	1.03275e+07	9.15927e+06	1.02813e+07	9.37585e+06	9.2907e+06	9.97506e+06	9.90038e+06	1.07855e+07	8.98026e+06	2.68136e+07	8.45862e+06	9.74074e+06	9.32898e+06	1.09375e+07	7.99996e+06	1.167e+07	1.29773e+07	1.21167e+07	1.03915e+07	1.15093e+07
M172T33_1	171.994	32.8	0.5	9.19814e+06	8.18024e+06	8.0052e+06	7.34709e+06	7.80603e+06	7.64084e+06	7.32496e+06	7.70241e+06	7.18743e+06	7.4817e+06	7.15418e+06	6.9582e+06	8.40432e+06	8.47827e+06	8.51139e+06	9.02936e+06	8.63753e+06	8.82906e+06	8.89304e+06	9.72284e+06	9.64532e+06	9.19847e+06	1.09064e+07	9.474e+06	1.04985e+07	1.0993e+07	1.09558e+07	1.07375e+07	1.03163e+07	1.07e+07	1.09691e+07	1.08511e+07	8.98359e+06	1.04989e+07	1.03461e+07	1.10996e+07	1.08771e+07	1.11502e+07	9.26035e+06	9.62969e+06	1.48819e+07	1.21096e+07	9.97337e+06	1.05616e+07	1.10268e+07
M172T33_2	172.006	32.6	0.5	721404	590852	571275	673721	615846	554636	543687	661550	613523	483966	465132	523441	485282	399771	382289	0	468260	414075	372258	449048	0	398424	470897	349931	332087	395692	0	356474	371019	415331	411182	412118	337539	449910	431728	0	0	0	416643	0	804812	866305	372217	440753	467229
M172T345	172.169	344.7	5.7	1.7248e+07	1.4643e+07	1.73163e+07	1.48637e+07	1.46045e+07	1.34855e+07	1.39768e+07	1.29083e+07	1.40592e+07	1.61309e+07	1.77092e+07	1.45824e+07	1.66287e+07	1.51151e+07	1.49566e+07	1.4426e+07	1.50239e+07	1.41562e+07	1.40931e+07	1.45972e+07	1.46846e+07	1.68833e+07	1.81319e+07	2.03833e+07	1.83862e+07	1.69622e+07	1.63952e+07	1.63102e+07	1.39657e+07	1.52683e+07	1.47946e+07	1.73425e+07	1.65582e+07	1.63764e+07	1.72149e+07	1.62855e+07	1.63163e+07	1.66025e+07	1.46017e+07	1.86018e+07	1.5815e+07	1.57711e+07	1.67387e+07	1.58904e+07	1.79225e+07
M172T38	172.039	38.3	0.6	2.01511e+06	1.82644e+06	2.06004e+06	2.15921e+06	1.99346e+06	1.81425e+06	1.49304e+06	1.18434e+06	1.67483e+06	1.38474e+06	1.69268e+06	1.74235e+06	1.92432e+06	2.01926e+06	1.78455e+06	1.83835e+06	1.65166e+06	2.00246e+06	2.75104e+06	1.73564e+06	1.53174e+06	2.34014e+06	1.57672e+06	2.84492e+06	2.25896e+06	2.07033e+06	2.0741e+06	1.79625e+06	1.93197e+06	2.22104e+06	2.147e+06	2.52044e+06	2.96598e+06	1.81798e+06	1.74708e+06	1.24902e+06	1.97774e+06	1.79054e+06	2.03796e+06	2.23343e+06	1.41157e+06	1.36198e+06	1.99588e+06	2.19991e+06	2.08469e+06
M172T54_1	172.06	54.1	0.9	8.90251e+06	9.75153e+06	9.16772e+06	1.20637e+07	1.01758e+07	4.19268e+06	9.74731e+06	8.95729e+06	8.09686e+06	9.41267e+06	1.05473e+07	8.00414e+06	9.35754e+06	8.3829e+06	6.53545e+06	8.07279e+06	7.86135e+06	9.44255e+06	8.89387e+06	6.43234e+06	6.70085e+06	7.97863e+06	9.4284e+06	6.31366e+06	1.02452e+07	9.92474e+06	6.46774e+06	2.91981e+06	1.08642e+07	1.01262e+07	1.05807e+07	8.75003e+06	8.48749e+06	1.01492e+07	9.27232e+06	8.93904e+06	2.66158e+06	8.44097e+06	9.08451e+06	8.49583e+06	1.11652e+07	8.19179e+06	8.08826e+06	8.31879e+06	1.14624e+07
M172T54_2	172.097	53.6	0.9	3.57963e+07	1.28483e+07	9.44113e+06	1.83128e+07	1.6834e+07	1.47132e+07	1.96754e+07	1.10557e+07	1.4719e+07	3.39958e+07	2.42467e+07	2.29662e+07	1.53034e+07	1.26252e+07	1.31722e+07	2.27627e+07	1.9676e+07	1.67061e+07	2.29494e+07	4.1737e+07	1.58962e+07	7.27786e+06	9.39511e+06	8.81049e+06	1.28127e+07	1.0268e+07	1.41864e+07	1.10743e+07	1.36196e+07	1.50959e+07	9.89026e+06	1.9832e+07	1.04335e+07	7.57789e+06	1.33469e+07	1.24314e+07	8.58873e+06	1.37004e+07	1.63188e+07	9.06625e+06	1.17457e+07	1.37107e+07	1.74183e+07	1.54418e+07	1.60446e+07
M173T247	173.137	247.4	4.1	3.70389e+06	8.27547e+06	3.13295e+06	3.72781e+06	4.71495e+06	3.31091e+06	3.733e+06	3.40576e+06	2.37963e+06	2.78005e+06	2.91218e+06	3.15539e+06	8.05368e+06	2.13027e+06	1.757e+06	2.43476e+06	2.99931e+06	5.11951e+06	4.3521e+06	2.07081e+06	5.48039e+06	4.86228e+06	3.15044e+06	2.72168e+06	2.8435e+06	2.75359e+06	4.11639e+06	3.1566e+06	4.23976e+06	2.69697e+06	2.34384e+06	1.87154e+06	3.21598e+06	1.96703e+06	2.03159e+06	4.79919e+06	3.14977e+06	2.39905e+06	2.29433e+06	2.30842e+06	3.39926e+06	3.53905e+06	2.8869e+06	3.45652e+06	2.96268e+06
M173T248	173.117	247.6	4.1	3.29618e+06	6.53399e+06	2.52416e+06	2.91531e+06	3.75988e+06	2.523e+06	1.94996e+06	2.48311e+06	1.10171e+06	2.06737e+06	1.97593e+06	2.45396e+06	5.91809e+06	2.38869e+06	1.4194e+06	1.65906e+06	2.20979e+06	3.79469e+06	3.64773e+06	898568	3.9863e+06	3.59791e+06	2.7995e+06	2.15302e+06	2.26682e+06	2.33154e+06	3.40914e+06	2.75204e+06	3.72324e+06	2.4179e+06	2.38458e+06	157568	2.72915e+06	706603	2.70873e+06	4.1271e+06	1.99605e+06	1.58501e+06	2.19684e+06	2.1884e+06	3.8837e+06	3.079e+06	958392	2.68387e+06	2.74667e+06
M173T261	173.085	260.9	4.3	4.09842e+06	4.21917e+06	4.52557e+06	4.19214e+06	3.508e+06	3.57128e+06	4.02098e+06	2.28979e+06	3.88954e+06	3.68798e+06	5.31586e+06	3.8931e+06	3.89569e+06	5.52407e+06	3.55266e+06	3.57333e+06	4.7066e+06	3.97445e+06	4.0035e+06	4.68499e+06	4.16338e+06	4.68732e+06	4.80599e+06	4.4087e+06	3.3977e+06	3.20438e+06	4.67695e+06	2.64636e+06	3.67682e+06	4.35059e+06	3.26806e+06	3.41819e+06	4.49684e+06	3.89791e+06	1.68874e+06	1.25589e+06	3.69147e+06	4.04329e+06	3.39836e+06	2.66393e+06	3.59827e+06	3.69196e+06	3.6647e+06	3.03598e+06	3.21204e+06
M173T33_1	172.976	32.9	0.5	1.00129e+07	9.4716e+06	8.99216e+06	8.51789e+06	8.75532e+06	1.00654e+07	8.53556e+06	9.11034e+06	8.91673e+06	8.93756e+06	8.28766e+06	8.10016e+06	9.43859e+06	9.32425e+06	8.93847e+06	8.91262e+06	9.83065e+06	8.9322e+06	9.64124e+06	9.42187e+06	1.04757e+07	1.03193e+07	1.06968e+07	1.0368e+07	9.85878e+06	1.08774e+07	1.04518e+07	1.01146e+07	1.05897e+07	1.04776e+07	1.11826e+07	1.06967e+07	1.00462e+07	1.0608e+07	1.13784e+07	1.25156e+07	1.14923e+07	1.09235e+07	9.53218e+06	1.05234e+07	1.54231e+07	1.323e+07	1.1539e+07	1.17851e+07	1.10947e+07
M173T33_2	173.001	32.9	0.5	1.6251e+06	0	2.10027e+06	1.66554e+06	1.77207e+06	1.8739e+06	1.80278e+06	0	1.53112e+06	0	1.29701e+06	1.29235e+06	1.42938e+06	1.41549e+06	1.18512e+06	0	1.37275e+06	0	1.20674e+06	1.30661e+06	1.22624e+06	1.21209e+06	1.2479e+06	0	1.18057e+06	1.16466e+06	1.21267e+06	1.19038e+06	0	1.16117e+06	1.37057e+06	1.1085e+06	1.14997e+06	1.21412e+06	0	1.44617e+06	1.08137e+06	0	1.20252e+06	1.08609e+06	3.27082e+06	2.83775e+06	0	1.15226e+06	1.215e+06
M173T50	173.092	50.5	0.8	3.20486e+07	5.38932e+07	4.69204e+07	5.66565e+07	3.49064e+07	3.70851e+07	4.4742e+07	4.51623e+07	5.17939e+07	4.23802e+07	4.07891e+07	5.37048e+07	3.83515e+07	4.39606e+07	5.57991e+07	5.1813e+07	4.93854e+07	6.90175e+07	6.51074e+07	4.43756e+07	3.64661e+07	4.19574e+07	3.42139e+07	5.06433e+07	5.65616e+07	4.56338e+07	4.95671e+07	4.73379e+07	4.79462e+07	5.12528e+07	6.12493e+07	6.02078e+07	7.4943e+07	4.87254e+07	2.45677e+07	3.08586e+07	4.71655e+07	4.4317e+07	5.09313e+07	3.93821e+07	4.76132e+07	4.92819e+07	4.62632e+07	5.09613e+07	4.95321e+07
M173T66	173.021	65.5	1.1	6.61454e+06	1.26997e+07	1.70495e+07	4.10849e+06	8.12878e+06	1.33095e+07	4.41915e+06	1.38302e+07	9.88896e+06	4.19447e+06	1.02374e+07	6.59474e+06	8.71757e+06	3.94558e+06	1.06356e+07	6.5507e+06	1.7665e+07	7.91481e+06	6.02996e+06	8.19602e+06	5.66981e+06	8.94492e+06	5.84541e+06	1.16643e+07	6.28253e+06	2.11946e+07	5.93781e+06	1.75454e+07	9.79739e+06	1.14303e+07	4.65512e+06	3.33073e+06	4.34132e+06	5.4038e+06	1.50946e+07	1.38422e+06	1.16997e+07	1.16909e+07	7.42286e+06	7.55745e+06	6.99199e+06	7.56466e+06	8.68413e+06	2.5403e+07	5.67896e+06
M173T86	172.956	85.8	1.4	2.93444e+07	2.15826e+08	8.7996e+07	2.45574e+08	1.29968e+08	3.46435e+07	9.25808e+07	1.30487e+08	6.12872e+07	5.21878e+07	1.01212e+08	1.74332e+08	1.55911e+08	1.72479e+08	1.26898e+08	4.29339e+07	2.5512e+07	4.91662e+07	1.12848e+08	3.92345e+07	1.70188e+08	2.37211e+08	2.5657e+08	1.08456e+08	1.45762e+08	1.85531e+08	8.78708e+07	1.1372e+08	1.92667e+08	2.61554e+08	4.44462e+07	1.45417e+08	1.45966e+07	1.62761e+08	1.42172e+08	3.45512e+07	6.99463e+07	1.92336e+08	9.41252e+07	1.41369e+08	3.43217e+08	1.37017e+08	1.73388e+08	1.7098e+08	2.91e+06
M174T146	174.059	146.5	2.4	1.83724e+06	2.48121e+06	881801	2.43897e+06	1.84102e+06	2.07512e+06	2.14149e+06	573987	1.17667e+06	1.9215e+06	2.23746e+06	2.0676e+06	1.20968e+06	1.99307e+06	2.07289e+06	750450	1.49376e+06	1.94726e+06	2.12352e+06	790794	237596	732626	2.54142e+06	1.86923e+06	3.01431e+06	2.70819e+06	2.74361e+06	986791	687287	2.79862e+06	942156	2.78186e+06	1.99351e+06	1.64131e+06	2.81633e+06	2.73314e+06	1.84454e+06	1.48517e+06	2.37758e+06	2.87599e+06	1.55587e+06	910666	625440	869738	2.98815e+06
M174T239	174.113	239.1	4	1.03403e+07	2.50202e+07	2.22452e+07	2.49412e+07	3.22756e+06	2.37675e+06	8.74952e+06	4.01941e+06	1.22202e+07	1.01249e+07	2.90097e+06	3.94505e+06	3.62504e+06	2.5838e+06	4.21289e+06	2.68907e+07	4.50415e+06	2.11755e+07	4.73405e+06	1.77883e+07	4.42806e+06	2.09421e+07	1.29883e+07	4.91879e+06	2.81596e+07	4.56449e+06	3.20895e+06	1.49425e+07	4.07254e+06	1.35573e+07	1.90505e+07	2.24599e+07	1.58275e+07	1.8631e+07	3.67218e+06	1.17956e+07	1.41783e+07	4.41295e+06	5.07209e+06	4.07118e+06	1.35182e+07	1.39311e+07	4.56796e+06	4.82813e+06	4.74262e+06
M174T252	174.113	251.7	4.2	1.15444e+07	9.91385e+06	9.55212e+06	1.08515e+07	1.58482e+07	3.25277e+07	1.82154e+07	1.78199e+07	1.89134e+07	1.23224e+07	2.86846e+07	3.80541e+07	1.87903e+07	2.84207e+07	1.9488e+07	1.2943e+07	4.74979e+07	9.32585e+06	4.32294e+07	2.28131e+07	4.87527e+07	8.66092e+06	6.58049e+06	4.40434e+07	9.96132e+06	4.7836e+07	3.57082e+07	8.37576e+06	3.75858e+07	1.23482e+07	8.59405e+06	1.08243e+07	7.6276e+06	1.00463e+07	3.06445e+07	4.60757e+06	7.03585e+06	3.83232e+07	4.79903e+07	3.82817e+07	1.40414e+07	6.83774e+06	4.0027e+07	2.26109e+07	2.33226e+07
M174T263	174.185	262.5	4.4	441742	1.05036e+06	1.51963e+06	1.32885e+06	1.201e+06	636851	1.24951e+06	1.57096e+06	1.69642e+06	169318	7.04104e+06	1.04268e+06	1.07763e+06	533401	4.10341e+06	3.92536e+06	2.13504e+06	358662	344043	268562	717228	879120	1.29318e+06	1.12067e+06	1.11559e+06	1.25339e+06	343552	441967	301962	2.73538e+06	949896	1.21848e+06	511549	986523	3.90992e+06	346171	2.43771e+06	3.25024e+06	734876	3.09076e+06	6.07802e+06	5.70309e+06	5.61141e+06	5.72049e+06	5.5626e+06
M174T33	173.991	32.8	0.5	631246	694226	677224	619316	671780	536044	509176	540726	576364	608841	505345	440977	572442	487229	0	416668	391990	0	353595	352905	367268	380769	433881	511542	382199	526761	430661	193189	412693	0	478225	494614	326160	0	454851	444047	0	0	0	251102	648612	691622	0	0	462809
M174T372	174.128	372.1	6.2	4.58461e+07	2.5278e+07	8.99951e+06	2.77231e+07	5.13158e+06	1.34502e+07	2.13477e+07	3.8997e+06	5.8542e+06	2.46649e+07	3.63147e+07	9.76658e+06	9.02585e+06	5.73696e+06	7.54314e+06	7.39405e+06	2.41959e+07	1.99429e+07	4.86601e+06	4.05572e+06	2.08068e+07	2.31161e+07	1.85385e+07	3.45453e+07	8.00993e+06	1.96846e+07	1.97931e+07	3.69563e+06	5.58512e+06	1.79365e+07	3.65146e+06	3.48071e+07	3.50394e+06	1.49561e+07	4.32273e+07	1.84516e+07	8.95322e+06	1.82054e+07	5.12162e+06	2.13139e+07	1.99418e+07	1.68819e+07	1.64748e+07	1.54498e+07	1.55898e+07
M174T37_1	173.626	37	0.6	656720	811166	1.34625e+06	1.23101e+06	1.07643e+06	147548	735137	1.0583e+06	1.22908e+06	959423	759116	1.49896e+06	556466	888202	1.06831e+06	674983	993083	978238	1.7581e+06	1.13539e+06	906263	1.03834e+06	551472	1.3703e+06	1.359e+06	1.36062e+06	699509	1.30675e+06	954688	972728	1.10198e+06	1.5939e+06	1.8485e+06	1.02946e+06	79186	81417.7	965487	1.0233e+06	896555	621302	901665	699631	1.08493e+06	942988	905789
M174T37_2	174.137	36.5	0.6	493726	456060	676417	523658	480023	1.15711e+07	5.33569e+06	864380	497016	538028	7.24436e+06	481778	606223	5.01162e+07	1.33781e+06	1.46928e+06	736883	697014	587884	737722	769474	580416	809174	674519	935859	433104	1.64949e+07	939515	407586	1.31595e+06	1.82967e+06	498329	2.40108e+06	682970	798945	816372	911044	831965	709773	1.65265e+07	2.90683e+06	2.30651e+06	2.86698e+06	3.04283e+06	3.27358e+06
M174T40	174.16	39.9	0.7	1.16187e+06	1.74984e+06	4.39074e+06	1.74367e+06	7.78988e+06	7.84151e+07	3.8037e+07	6.47285e+06	2.03199e+06	2.60374e+06	2.9953e+06	1.45812e+06	2.04133e+06	1.10409e+08	1.22634e+07	1.31561e+07	2.82139e+06	2.00777e+06	298821	3.21005e+06	4.39873e+06	4.21362e+06	5.66351e+06	1.4054e+06	299111	2.71896e+06	2.89505e+07	2.85129e+06	1.69277e+06	1.31042e+06	1.00315e+07	1.51148e+06	1.21235e+07	8.10551e+06	98749.7	47161.3	1.23007e+07	1.19187e+06	1.60633e+06	2.51316e+07	1.46858e+07	1.41136e+07	1.41105e+07	1.43748e+07	1.36935e+07
M174T415	174.128	414.5	6.9	1.74648e+07	9.71844e+06	4.1118e+06	1.31543e+07	804959	1.42484e+06	7.80531e+06	781295	883249	8.51749e+06	1.43799e+07	4.16771e+06	4.81014e+06	735552	948811	788886	9.31125e+06	1.69209e+06	777198	695578	7.20936e+06	7.80032e+06	5.13036e+06	1.10324e+07	823915	5.62841e+06	6.86992e+06	742617	826972	1.44415e+06	740058	8.8715e+06	720034	5.34988e+06	8.15479e+06	6.92872e+06	938805	5.42191e+06	748730	6.69327e+06	5.83703e+06	5.79843e+06	1.39689e+06	1.47664e+06	1.4453e+06
M174T51	174.076	51.3	0.9	9.46023e+06	3.5999e+06	8.08938e+06	7.89999e+06	7.58489e+06	9.39316e+06	9.31303e+06	2.75302e+06	3.78992e+06	8.32417e+06	7.93313e+06	8.16457e+06	6.79969e+06	2.03425e+07	6.43196e+06	5.70084e+06	7.07537e+06	6.44814e+06	3.15472e+06	6.98854e+06	7.49671e+06	2.94413e+06	1.7175e+06	2.56747e+06	7.48899e+06	5.76206e+06	1.3761e+07	6.08716e+06	6.82371e+06	7.41915e+06	6.96288e+06	2.57521e+06	6.54529e+06	8.82739e+06	5.91886e+06	4.12484e+06	5.47602e+06	2.20209e+06	6.10108e+06	9.84759e+06	4.20133e+06	6.63874e+06	5.23607e+06	9.03666e+06	7.53342e+06
M174T57	174.113	57	0.9	9.11735e+06	1.23519e+07	8.48674e+06	1.05201e+07	1.03563e+07	9.58025e+06	9.92152e+06	8.5752e+06	1.1626e+07	1.0796e+07	6.99512e+06	5.4359e+06	5.22217e+06	1.30724e+07	6.54006e+06	1.18611e+07	1.08841e+07	1.5561e+07	1.15287e+07	1.80169e+07	5.49565e+06	6.84897e+06	4.64429e+06	4.88331e+06	6.42388e+06	4.21712e+06	1.21893e+07	6.19008e+06	8.03831e+06	7.12558e+06	4.2256e+06	3.69572e+06	7.8216e+06	7.94471e+06	6.43555e+06	6.79604e+06	8.18579e+06	5.17014e+06	5.22501e+06	1.11858e+07	6.04773e+06	5.66604e+06	7.6304e+06	1.24419e+07	7.85937e+06
M175T325	175.148	324.5	5.4	5.31831e+06	1.44704e+06	5.86368e+06	6.06411e+06	4.29088e+06	4.65048e+06	5.32038e+06	1.20919e+06	1.31906e+06	5.99345e+06	5.46313e+06	6.54948e+06	5.2711e+06	6.57803e+06	5.92328e+06	5.5683e+06	5.62988e+06	6.38418e+06	4.64623e+06	5.6554e+06	5.83492e+06	6.73643e+06	6.47694e+06	7.3471e+06	7.13014e+06	6.07462e+06	6.52865e+06	7.27773e+06	6.7045e+06	7.52296e+06	7.5561e+06	6.73015e+06	7.43353e+06	6.43092e+06	8.17529e+06	6.27092e+06	7.94238e+06	6.65975e+06	6.4733e+06	7.30204e+06	7.25313e+06	5.16812e+06	7.54606e+06	6.64734e+06	6.19888e+06
M175T33	174.976	33	0.6	1.02486e+06	998954	924830	874910	789425	916492	869027	899147	725746	924545	825418	805815	990180	955630	1.03008e+06	987914	989907	972912	916406	0	0	1.10122e+06	0	1.15911e+06	0	1.276e+06	0	1.22763e+06	1.1922e+06	1.27518e+06	1.24612e+06	1.10268e+06	1.08648e+06	0	0	1.3899e+06	1.19229e+06	1.14363e+06	1.18453e+06	996211	0	0	1.15547e+06	1.31821e+06	1.20869e+06
M175T39	174.592	38.9	0.6	1.52449e+06	1.61808e+06	1.11368e+06	978651	764177	365393	257389	1.64928e+06	2.18113e+06	1.56918e+06	322176	2.18171e+06	2.02697e+06	1.46706e+06	2.38e+06	1.43546e+06	1.8364e+06	2.05973e+06	3.48559e+06	1.42065e+06	168929	1.67049e+06	151677	2.32452e+06	2.38727e+06	2.59937e+06	492326	2.08628e+06	1.81196e+06	1.7305e+06	1.6073e+06	1.72241e+06	3.29874e+06	1.88674e+06	1.80368e+06	2.05037e+06	2.89908e+06	2.10403e+06	1.90243e+06	529471	231667	268494	1.7388e+06	1.86804e+06	1.5281e+06
M175T40	175.119	40.4	0.7	5.31024e+06	8.88731e+06	5.58876e+06	1.38038e+07	4.85308e+06	588999	2.7601e+06	4.89327e+06	1.08513e+07	6.58325e+06	7.05722e+06	1.08099e+07	5.02871e+06	3.99167e+06	4.77911e+06	6.38707e+06	5.78501e+06	6.52083e+06	1.21361e+07	5.15683e+06	8.77692e+06	8.18185e+06	4.18368e+06	8.11435e+06	7.35293e+06	8.91405e+06	3.61091e+06	6.1058e+06	8.88128e+06	1.08117e+07	5.86295e+06	7.78639e+06	9.31156e+06	7.91523e+06	4.38501e+06	6.77654e+06	5.91069e+06	9.05486e+06	8.84347e+06	3.62566e+06	8.56111e+06	5.51055e+06	9.55066e+06	6.93133e+06	7.28777e+06
M175T41	175.144	41.1	0.7	2.29977e+06	2.76568e+06	1.21327e+06	2.04214e+06	1.46749e+06	1.32462e+06	1.40027e+06	2.95298e+06	3.11515e+06	2.5193e+06	1.86652e+06	2.86146e+06	1.79526e+06	1.00475e+06	1.48901e+06	1.8167e+06	2.18159e+06	2.24154e+06	2.62154e+06	2.71957e+06	1.62016e+06	1.47595e+06	2.18849e+06	1.50329e+06	1.57122e+06	2.06466e+06	759605	1.79433e+06	1.86137e+06	1.51596e+06	1.52748e+06	1.97488e+06	1.87459e+06	1.70292e+06	1.42348e+06	995013	1.57797e+06	2.22962e+06	1.70036e+06	927160	1.85142e+06	1.98828e+06	1.86064e+06	1.50151e+06	1.5262e+06
M175T43	174.938	42.9	0.7	2.4779e+06	7.18794e+06	5.40101e+06	4.58571e+06	4.34736e+06	8.29584e+06	6.99987e+06	1.50207e+07	7.24812e+06	3.73613e+06	1.88235e+06	2.56628e+06	2.41444e+06	4.28824e+06	4.72975e+06	5.52577e+06	7.24541e+06	4.66388e+06	4.29367e+06	7.88705e+06	3.42336e+06	9.15429e+06	1.37989e+07	3.49623e+06	2.63791e+06	4.19895e+06	6.11678e+06	2.66688e+06	5.21106e+06	1.09231e+07	4.43882e+06	2.92534e+06	3.50562e+06	4.83759e+06	2.93689e+06	2.92534e+06	3.29148e+06	4.83449e+06	3.66874e+06	5.48251e+06	4.85021e+06	5.00085e+06	5.01238e+06	5.29266e+06	5.62788e+06
M175T51_1	175.071	50.5	0.8	2.70241e+07	1.27316e+07	4.77616e+06	9.17748e+06	1.27665e+07	1.02822e+07	2.09182e+07	2.78606e+07	2.31764e+07	3.75001e+07	1.32846e+07	1.75298e+07	9.04025e+06	7.06982e+06	8.01617e+06	1.44171e+07	1.46045e+07	1.63479e+07	1.8208e+07	3.73821e+07	1.35744e+07	3.7116e+06	2.97765e+06	5.75713e+06	9.86165e+06	6.38251e+06	6.14961e+06	4.72689e+06	9.42678e+06	7.25477e+06	6.50289e+06	1.15254e+07	6.93261e+06	4.81243e+06	1.21528e+07	8.43092e+06	7.49878e+06	1.11247e+07	1.30374e+07	3.61395e+06	1.18647e+07	1.41679e+07	1.22748e+07	1.36187e+07	1.37283e+07
M175T51_2	175.108	51.4	0.9	1.22854e+07	2.77365e+07	1.38966e+07	1.61453e+07	1.17554e+07	1.10542e+07	1.21502e+07	1.71621e+07	1.85657e+07	1.62057e+07	1.0747e+07	1.94446e+07	1.15305e+07	2.51043e+07	1.7079e+07	1.33402e+07	1.31645e+07	2.09916e+07	2.91263e+07	1.09035e+07	1.34431e+07	2.16389e+07	1.05417e+07	3.05022e+07	1.70163e+07	2.97276e+07	1.55769e+07	1.40731e+07	1.8932e+07	2.30052e+07	1.57778e+07	1.54806e+07	3.52062e+07	2.28993e+07	7.78367e+06	1.08672e+07	2.46199e+07	2.04133e+07	1.98811e+07	1.2444e+07	1.88947e+07	1.98421e+07	1.83212e+07	1.88957e+07	1.98278e+07
M175T55	175.002	54.7	0.9	1.08557e+08	8.69946e+07	7.23059e+07	8.7448e+07	9.99779e+07	1.26019e+08	1.16809e+08	1.16148e+08	9.45841e+07	9.01332e+07	8.98554e+07	9.85259e+07	9.7231e+07	9.992e+07	9.10822e+07	1.10336e+08	1.05828e+08	9.80601e+07	7.90903e+07	1.17163e+08	8.05409e+07	6.55393e+07	8.81989e+07	6.34848e+07	8.16126e+07	6.49835e+07	8.54968e+07	8.05737e+07	7.79995e+07	8.87055e+07	6.39191e+07	7.99988e+07	6.67644e+07	6.15757e+07	6.25616e+07	2.14136e+07	7.93249e+07	7.87181e+07	7.53883e+07	5.71936e+07	1.02268e+08	9.78039e+07	8.03046e+07	8.81269e+07	8.28034e+07
M175T64	174.896	64.3	1.1	1.14116e+07	1.02774e+07	1.36243e+07	1.03098e+07	1.63015e+07	1.20617e+07	1.03882e+07	1.39171e+07	1.10201e+07	6.69387e+06	1.02036e+07	1.17336e+07	8.2864e+06	9.80372e+06	1.18099e+07	1.13645e+07	1.00006e+07	1.01531e+07	1.29395e+07	1.39682e+07	5.42207e+06	9.78453e+06	5.21181e+06	5.83017e+06	1.42289e+06	5.68348e+06	6.2374e+06	1.00916e+07	7.19152e+06	5.63073e+06	8.56031e+06	1.34105e+06	9.97653e+06	5.49385e+06	1.09032e+06	431551	1.2787e+07	5.75722e+06	1.55676e+06	5.28023e+06	1.48297e+07	8.03238e+06	6.50038e+06	1.55793e+06	6.10131e+06
M175T70	174.953	70	1.2	5.75649e+06	1.49963e+07	1.08188e+07	1.06744e+07	1.2727e+07	5.34695e+06	1.16519e+07	4.84488e+06	8.78357e+06	3.56616e+06	3.78093e+06	4.25311e+06	4.88445e+06	4.3807e+06	5.50632e+06	4.47855e+06	4.09145e+06	5.60364e+06	3.63516e+06	4.68666e+06	3.57396e+06	1.27475e+07	3.5397e+06	2.79848e+06	3.59336e+06	2.99549e+06	2.46557e+06	3.44004e+06	3.52629e+06	7.71126e+06	2.69179e+06	3.28708e+06	3.27817e+06	4.80335e+06	3.17158e+06	3.17754e+07	3.58998e+06	6.58182e+06	5.39488e+06	7.7251e+06	2.06823e+07	1.70075e+07	3.45646e+06	5.61149e+06	3.18916e+06
M175T86	174.953	85.7	1.4	4.3032e+07	1.27693e+07	1.1137e+07	3.41111e+07	3.81284e+07	1.60472e+07	1.89767e+07	1.69962e+07	4.89428e+07	5.851e+07	5.15476e+07	1.33585e+07	1.7045e+07	1.85378e+07	7.5231e+06	560184	5.28494e+07	1.62169e+07	4.20133e+06	2.97705e+07	4.51068e+06	3.26052e+07	1.51489e+07	1.74415e+07	5.36747e+06	1.85947e+07	1.14381e+06	3.1113e+06	3.80443e+07	4.98928e+07	4.5517e+07	8.73078e+06	3.37477e+07	1.19731e+07	1.26143e+07	4.12649e+06	6.64775e+06	1.24131e+07	9.73896e+06	1.29804e+07	8.34107e+07	6.67514e+07	1.61241e+07	3.47627e+07	4.8459e+07
M176T47	176.011	46.9	0.8	3.56312e+06	3.04313e+06	3.23379e+06	2.42681e+06	1.63031e+06	253065	1.95294e+06	1.92802e+06	312773	538212	1.85397e+06	3.02973e+06	3.39592e+06	4.074e+06	2.28658e+06	3.61397e+06	2.3712e+06	2.58053e+06	2.48742e+06	2.49276e+06	5.88472e+06	4.01027e+06	3.76279e+06	3.87107e+06	5.12512e+06	3.47665e+06	3.86168e+06	3.12027e+06	3.05148e+06	2.99928e+06	4.41126e+06	5.48254e+06	5.21792e+06	3.93076e+06	2.9733e+06	191200	1.8251e+06	2.90405e+06	2.87245e+06	3.02414e+06	3.31266e+06	3.03706e+06	3.43643e+06	2.97202e+06	3.26671e+06
M176T49_1	176.067	49.1	0.8	1.72305e+07	1.06618e+07	1.50138e+07	1.2402e+07	3.23311e+06	8.68076e+06	1.31903e+07	1.10563e+07	8.0152e+06	1.13947e+07	1.04956e+07	1.10802e+07	5.68593e+06	1.29286e+07	6.44871e+06	1.2893e+07	1.0612e+07	1.93755e+07	9.72493e+06	7.89231e+06	1.67656e+07	7.06202e+06	8.69867e+06	9.6478e+06	2.61955e+07	8.99485e+06	2.41062e+07	5.83701e+06	1.09122e+07	1.68367e+07	6.40168e+06	1.23492e+07	8.61689e+06	7.42506e+06	9.6679e+06	7.61658e+06	4.93739e+06	5.28148e+06	1.29312e+07	1.45599e+07	1.01274e+07	1.13865e+07	1.06487e+07	1.1589e+07	1.18149e+07
M176T49_2	176.092	49.3	0.8	1.1086e+07	5.36123e+06	6.4817e+06	5.11238e+06	5.91189e+06	9.48074e+06	1.07817e+07	5.19456e+06	5.44763e+06	5.38553e+06	6.12776e+06	6.14479e+06	4.79861e+06	1.46275e+07	3.93681e+06	7.97775e+06	7.33997e+06	5.56111e+06	5.9132e+06	4.65944e+06	5.43334e+06	4.62065e+06	6.04561e+06	5.55262e+06	5.2823e+06	5.49748e+06	8.52218e+06	5.8835e+06	3.78063e+06	3.1107e+06	7.31375e+06	5.05293e+06	4.33815e+06	5.19949e+06	4.73904e+06	3.71591e+06	4.97315e+06	5.42604e+06	6.88143e+06	4.80364e+06	4.81793e+06	6.01832e+06	4.74168e+06	5.2324e+06	5.56431e+06
M176T49_3	176.103	48.8	0.8	1.26676e+07	1.48372e+07	1.19706e+07	1.21306e+07	1.09734e+07	8.04287e+06	1.09132e+07	1.30129e+07	1.3943e+07	1.71826e+07	1.53646e+07	1.81381e+07	1.43154e+07	1.02472e+07	1.0655e+07	1.9116e+07	1.73616e+07	1.68822e+07	1.2722e+07	1.95201e+07	2.3361e+07	1.25836e+07	1.77697e+07	1.41286e+07	2.13318e+07	1.60221e+07	1.70141e+07	1.5529e+07	2.03051e+07	2.09701e+07	2.22842e+07	1.68559e+07	1.23902e+07	1.40709e+07	1.21165e+07	9.55001e+06	1.13716e+07	1.69981e+07	2.11472e+07	1.27964e+07	1.3707e+07	1.53606e+07	1.52752e+07	1.64978e+07	1.67454e+07
[truncated: 5,300 more rows]

## Sheet: normalized
ID	mz	rt	rtmin	A7_7_52	A7_7_47	A7_7_49	A7_7_53	A7_7_50	A7_7_20	A7_7_16	A7_7_27	A7_7_25	A7_7_23	A7_14_30	A7_14_32	A7_14_31	A7_14_34	A7_14_21	A7_14_6	A7_14_2	A7_14_14	A7_14_13	A7_14_33	A7_22_46	A7_22_38	A7_22_37	A7_22_36	A7_22_22	A7_22_48	A7_22_12	A7_22_100	A7_22_5	A7_22_17	A7_27_3	A7_27_24	A7_27_18	A7_27_2	A7_27_9	A7_27_40	A7_27_44	A7_27_42	A7_27_43	A7_27_28	QC1	QC2	QC3	QC4	QC5
[truncated: 4,542 more rows]

[truncated: 1 more sheets: README]
