# Supplementary material for: From probiotic depletion to inflammatory cascade: multi-omics reveals the temporal progression of sleep deprivation-induced gut-liver axis disruption in mice
Source: Front Microbiol. 2026 Jun 5;17:1846136. doi: 10.3389/fmicb.2026.1846136 (PMC13279414; doi:10.3389/fmicb.2026.1846136)
Supplement: Supplementary Table 3 — Number of metabolites identified in positive and negative ion modes. [file Table_3.xlsx]

## Sheet: Annotation
ID	name	name_ch	mz	rt	exact_mass	ppm	formula	precursor_type	super_class	super_class_ch	class	class_ch	sub_class	sub_class_ch	KEGG	KEGG_Pathway	CAS	hmdb	library	MSI_levels	posneg	A7_7_52	A7_7_47	A7_7_49	A7_7_53	A7_7_50	A7_7_20	A7_7_16	A7_7_27	A7_7_25	A7_7_23	A7_14_30	A7_14_32	A7_14_31	A7_14_34	A7_14_21	A7_14_6	A7_14_2	A7_14_14	A7_14_13	A7_14_33	A7_22_46	A7_22_38	A7_22_37	A7_22_36	A7_22_22	A7_22_48	A7_22_12	A7_22_100
M188T92	(2R)-2-hydroxy-3-(1H-indol-3-yl)propanoic acid	_	188.071	91.8	205.074	0.005	C11H11NO3	[M-H2O+H]+	_	_	_	_	_	_	C22006	Amino acid metabolism; Global and overview maps	101312-07-6	_	BioDeepDB	MSI_level1	pos	6.29033e+08	1.18667e+09	9.09875e+08	1.13912e+09	9.18427e+08	7.05125e+08	8.17242e+08	1.067e+09	6.6948e+08	1.09858e+09	8.80758e+08	1.24443e+09	1.0359e+09	5.78244e+08	8.88738e+08	8.47354e+08	9.78371e+08	2.98628e+08	1.10518e+09	1.06036e+09	9.26925e+08	7.91739e+08	6.88148e+08	6.13102e+08	9.53142e+08	7.66344e+08	6.31822e+08	8.75221e+08
M297T356	10S-HpOME	_	297.242	356.2	314.246	0.026	C18H34O4	[M-H2O+H]+	_	_	_	_	_	_	C20702	_	_	_	BioDeepDB	MSI_level1	pos	9.2895e+06	1.34838e+06	1.65736e+06	8.33529e+06	7.14906e+06	4.56881e+06	1.4232e+06	1.70721e+06	1.80426e+06	1.39959e+06	2.239e+06	1.12235e+06	1.6836e+06	6.33598e+06	1.6284e+06	3.38791e+06	4.4944e+06	1.78544e+06	4.17616e+06	6.10636e+06	1.74246e+06	5.58669e+06	1.62921e+06	5.32294e+06	1.92352e+06	4.80669e+06	1.61433e+06	4.63691e+06
M124T56	Isonicotinic acid	异烟酸	124.039	56	123.032	0.028	C6H5NO2	[M+H]+	Organoheterocyclic compounds	有机杂环化合物	Pyridines and derivatives	吡啶及其衍生物	Pyridinecarboxylic acids and derivatives	吡啶羧酸及其衍生物	C07446	Xenobiotics biodegradation and metabolism	55-22-1	HMDB0060665	BioDeepDB	MSI_level1	pos	1.64355e+07	2.04679e+07	1.14199e+07	9.1849e+06	1.14106e+07	1.22772e+07	1.16265e+07	1.09028e+07	9.67865e+06	1.43689e+07	1.10321e+07	1.44728e+07	1.41284e+07	1.4413e+07	9.63612e+06	1.55757e+07	1.18646e+07	1.34333e+07	1.14276e+07	1.13656e+07	1.00104e+07	1.22002e+07	1.17467e+07	1.1254e+07	1.05187e+07	1.36545e+07	1.46553e+07	1.5415e+07
M234T66	cis-Trihomoaconitic acid	_	234.097	65.5	216.063	0.045	C9H12O6	[M+NH4]+	_	_	_	_	_	_	C20582	Energy metabolism; Global and overview maps	1186647-63-1	_	BioDeepDB	MSI_level1	pos	1.10027e+08	8.92048e+07	9.28418e+07	1.03267e+08	1.06463e+08	9.35603e+07	9.12245e+07	5.54685e+07	8.6859e+07	9.68918e+07	1.24398e+08	9.55858e+07	7.49547e+07	5.47599e+07	1.21877e+08	1.13731e+08	9.63227e+07	6.32452e+07	9.38698e+07	4.94498e+07	8.21066e+07	4.84518e+07	4.60336e+07	5.88798e+07	1.15459e+08	8.647e+07	7.03243e+07	7.04259e+07
M300T70	D-4'-Phosphopantothenate	_	300.084	70.4	299.077	0.079	C9H18NO8P	[M+H]+	Organic acids and derivatives	有机酸及其衍生物	Carboxylic acids and derivatives	羧酸及其衍生物	Amino acids, peptides, and analogues	氨基酸、肽和类似物	C03492	Metabolism of cofactors and vitamins; Metabolism of other amino acids; Global and overview maps	5875-50-3	HMDB0001016	BioDeepDB	MSI_level1	pos	1.57659e+08	1.14399e+08	7.52888e+07	1.27545e+08	1.67846e+08	1.84066e+08	1.60311e+08	1.88832e+08	1.56505e+08	1.78301e+08	1.28621e+08	1.50704e+08	1.21485e+08	8.85096e+07	1.48279e+08	1.62518e+08	1.55469e+08	1.60646e+08	9.07388e+07	1.64021e+08	1.16203e+08	7.5178e+07	8.51671e+07	8.26563e+07	1.35087e+08	1.25349e+08	1.35439e+08	1.17538e+08
M176T49_1	Guanidinosuccinic acid	2-胍基琥珀酸	176.067	49.1	175.059	0.115	C5H9N3O4	[M+H]+	Organic acids and derivatives	有机酸及其衍生物	Carboxylic acids and derivatives	羧酸及其衍生物	Amino acids, peptides, and analogues	氨基酸、肽和类似物	C03139	_	6133-30-8	HMDB0003157	BioDeepDB	MSI_level1	pos	1.7499e+07	1.08257e+07	1.52445e+07	1.25925e+07	3.28278e+06	8.81437e+06	1.33928e+07	1.12262e+07	8.13834e+06	1.15377e+07	1.06568e+07	1.12504e+07	5.7733e+06	1.31272e+07	6.55343e+06	1.3091e+07	1.0775e+07	1.96733e+07	9.87433e+06	8.03002e+06	1.70232e+07	7.17052e+06	8.83231e+06	9.79602e+06	2.6598e+07	9.13304e+06	2.44766e+07	5.92677e+06
M441T233	Deaminohydroxyblasticidin S	_	441.221	232.9	423.187	0.117	C17H25N7O6	[M+NH4]+	_	_	_	_	_	_	C03860	_	_	_	BioDeepDB	MSI_level1	pos	4.88609e+06	5.81782e+06	4.05031e+06	6.41755e+06	4.70283e+06	1.57361e+06	3.17361e+06	3.09778e+06	4.9088e+06	4.47314e+06	1.70014e+06	6.87013e+06	4.38901e+06	2.42954e+06	7.05486e+06	4.19068e+06	4.13372e+06	7.73642e+06	9.79772e+06	2.30656e+06	2.22174e+06	5.6254e+06	1.13433e+06	4.35929e+06	2.64389e+06	3.02358e+06	2.33485e+06	2.2576e+06
M338T420	5-HETE	5(S)-羟化二十烷四烯酸	338.269	420.4	320.235	0.125	C20H32O3	[M+NH4]+	Lipids and lipid-like molecules	脂质及类脂质分子	Fatty Acyls	脂肪酰基	Eicosanoids	二十烷类	C04805	Lipid metabolism; Sensory system	70608-72-9	HMDB0011134	BioDeepDB	MSI_level1	pos	6.18665e+06	3.94236e+06	1.13684e+08	1.10651e+07	1.61302e+07	3.409e+06	5.97583e+06	3.90166e+06	4.80793e+06	4.41758e+06	4.34587e+06	5.24761e+06	2.64643e+06	2.38902e+07	5.64971e+06	3.1659e+06	3.4755e+06	6.56647e+06	3.80255e+06	4.82191e+06	3.27407e+07	7.79919e+07	3.70444e+07	2.81959e+06	1.52344e+06	9.44638e+07	3.79484e+07	1.45885e+06
M216T51	7-deoxyloganetate	_	216.123	51.1	198.089	0.138	C10H14O4	[M+NH4]+	_	_	_	_	_	_	C20789	Global and overview maps; Metabolism of terpenoids and polyketides	120574-63-2	_	BioDeepDB	MSI_level1	pos	2.92394e+07	2.30578e+07	1.5904e+07	2.92541e+07	2.42115e+07	2.0403e+07	3.4749e+07	2.20777e+07	3.27223e+07	3.04119e+07	1.75732e+07	2.34998e+07	2.16524e+07	1.19078e+07	2.15103e+07	3.11402e+07	2.52197e+07	2.91007e+07	3.21111e+07	3.13984e+07	1.89493e+07	1.29481e+07	1.30855e+07	1.88764e+07	1.78849e+07	2.17685e+07	1.4018e+07	1.50138e+07
M573T348	Butirosin B	_	573.309	348	555.275	0.147	C21H41N5O12	[M+NH4]+	_	_	_	_	_	_	C17586	Biosynthesis of other secondary metabolites; Global and overview maps	34291-03-7	_	BioDeepDB	MSI_level1	pos	26740.6	66728.3	1.00607e+06	2.23019e+06	2.55618e+06	2.9682e+06	2.61431e+06	3.76648e+06	5.06425e+06	4.28857e+06	4.55781e+06	4.69708e+06	4.85094e+06	1.56766e+07	1.83986e+07	5.31257e+06	4.30626e+06	8.57764e+06	6.92921e+06	4.58017e+06	4.46729e+06	6.83619e+06	7.47449e+06	1.24259e+07	1.44997e+07	4.03546e+06	1.42288e+07	1.05633e+07
M184T61	Pyridoxate_1	_	184.06	60.6	183.053	0.173	C8H9NO4	[M+H]+	_	_	_	_	_	_	C04773	Metabolism of cofactors and vitamins	524-07-2	_	BioDeepDB	MSI_level1	pos	1.32729e+07	1.34178e+07	1.55959e+07	1.24259e+07	1.32609e+07	1.25523e+07	1.56768e+07	1.17878e+07	1.51927e+07	1.35658e+07	1.56086e+07	1.81788e+07	1.29477e+07	1.86964e+07	9.87754e+06	1.48067e+07	1.21964e+07	1.18248e+07	1.31237e+07	1.6e+07	1.11803e+07	9.01131e+06	7.80046e+06	1.35056e+07	1.15487e+07	8.20387e+06	1.22685e+07	1.07984e+07
M172T54_1	Tetrahydrodipicolinate	_	172.06	54.1	171.053	0.185	C7H9NO4	[M+H]+	Organic acids and derivatives	有机酸及其衍生物	Carboxylic acids and derivatives	羧酸及其衍生物	Amino acids, peptides, and analogues	氨基酸、肽和类似物	C03972	Amino acid metabolism; Biosynthesis of other secondary metabolites; Global and overview maps	4226-22-6	HMDB0012289	BioDeepDB	MSI_level1	pos	8.61208e+06	9.4334e+06	8.86821e+06	1.16701e+07	9.84386e+06	4.0559e+06	9.42931e+06	8.66507e+06	7.83271e+06	9.10559e+06	1.02033e+07	7.74301e+06	9.05226e+06	8.10942e+06	6.32223e+06	7.80943e+06	7.62511e+06	9.1345e+06	8.60339e+06	6.22249e+06	6.48224e+06	7.71834e+06	9.12081e+06	6.10768e+06	9.91096e+06	9.60096e+06	6.26817e+06	2.82456e+06
M158T51	4-Hydroxymethylcatechol	3,4-二羟基苄醇	158.081	51.4	140.047	0.207	C7H8O3	[M+NH4]+	_	_	_	_	_	_	C14110	Xenobiotics biodegradation and metabolism; Global and overview maps	3897-89-0	_	BioDeepDB	MSI_level1	pos	1.3066e+07	2.32297e+06	1.11102e+07	1.2141e+07	6.58779e+06	1.00988e+07	1.56532e+07	2.44131e+06	3.04091e+06	1.0091e+07	1.11537e+07	1.33617e+07	6.885e+06	1.38227e+07	1.03694e+07	8.92591e+06	3.17744e+06	1.1404e+07	1.38182e+07	1.01032e+07	3.39747e+06	1.02422e+07	2.85314e+06	1.49623e+07	3.32778e+06	3.11844e+06	9.73791e+06	2.85506e+06
M127T65	2-Hydroxyethylphosphonate	2-羟基乙基磷酸	127.016	64.7	126.008	0.223	C2H7O4P	[M+H]+	_	_	_	_	_	_	C06451	Metabolism of other amino acids; Biosynthesis of other secondary metabolites; Global and overview maps	22987-21-9	_	BioDeepDB	MSI_level1	pos	3.08402e+07	3.10983e+07	3.19267e+07	1.11307e+07	2.95e+07	9.32771e+06	6.1435e+06	3.72557e+07	8.35628e+06	3.36967e+07	4.22735e+07	3.40028e+07	3.66821e+07	3.75703e+07	3.79785e+07	7.43046e+06	4.68043e+07	3.90729e+06	1.371e+06	4.46981e+07	7.3777e+06	1.0216e+07	1.6674e+06	4.22075e+07	5.05612e+06	5.08161e+07	1.32905e+07	7.3579e+06
M218T262	Dodecanoic acid	十二烷酸; 月桂酸	218.212	262	200.178	0.248	C12H24O2	[M+NH4]+	Lipids and lipid-like molecules	脂质及类脂质分子	Fatty Acyls	脂肪酰基	Fatty acids and conjugates	脂肪酸及其共轭物	C02679	Lipid metabolism; Biosynthesis of other secondary metabolites; Global and overview maps	143-07-7	HMDB0000638	BioDeepDB	MSI_level1	pos	1.91362e+07	1.08481e+07	1.5385e+07	1.36256e+07	1.59043e+07	2.19014e+07	1.91738e+07	1.41362e+07	1.38562e+07	1.45218e+07	6.76008e+07	1.42422e+07	9.62815e+06	1.31601e+07	3.34837e+07	3.45171e+07	1.79515e+07	1.26114e+07	1.45744e+07	1.18399e+07	1.26716e+07	1.26413e+07	1.05643e+07	1.16925e+07	1.11618e+07	1.467e+07	2.42024e+07	1.53462e+07
M115T76	Tulipalin B	_	115.039	75.6	114.032	0.269	C5H6O3	[M+H]+	_	_	_	_	_	_	C21187	_	38965-80-9	_	BioDeepDB	MSI_level1	pos	5.87341e+07	5.99166e+07	6.77939e+07	6.93501e+07	7.10383e+07	7.22453e+07	4.93571e+07	5.56066e+07	6.89493e+07	7.38268e+07	8.56133e+07	5.68335e+07	9.6246e+07	5.16937e+07	7.64618e+07	8.83316e+07	2.49655e+07	1.03055e+08	6.63938e+07	5.84555e+07	1.03774e+08	8.26108e+07	9.7395e+07	5.87083e+07	6.51452e+07	3.99598e+07	2.89663e+07	1.1983e+08
M173T66	Glycerophosphoric acid	甘油磷酸	173.021	65.5	172.014	0.294	C3H9O6P	[M+H]+	Lipids and lipid-like molecules	脂质及类脂质分子	Glycerophospholipids	甘油磷脂	Glycerophosphates	_	C03189	_	57-03-4	HMDB0252849	BioDeepDB	MSI_level1	pos	5.59244e+06	1.08509e+07	1.3382e+07	3.815e+06	8.24798e+06	1.05841e+07	4.8744e+06	1.23236e+07	9.40257e+06	4.18756e+06	9.23757e+06	5.5322e+06	9.58491e+06	3.1296e+06	1.00659e+07	5.91119e+06	1.45374e+07	8.99159e+06	5.72826e+06	8.24133e+06	4.60905e+06	8.35602e+06	4.73691e+06	9.84832e+06	5.38495e+06	1.62622e+07	4.63265e+06	1.38227e+07
M514T294	G-418	G-418 硫酸盐	514.308	294.5	496.274	0.302	C20H40N4O10	[M+NH4]+	_	_	_	_	_	_	C17703	Biosynthesis of other secondary metabolites; Global and overview maps	49863-47-0	_	BioDeepDB	MSI_level1	pos	4.14001e+06	8.5457e+06	2.78298e+06	3.52715e+06	2.42354e+06	5.95719e+06	9.65689e+06	1.89543e+06	1.39799e+06	6.3547e+06	3.0468e+06	2.17883e+06	3.66533e+06	4.56256e+06	5.07849e+06	6.94215e+06	4.23898e+06	7.23237e+06	1.01334e+06	4.39894e+06	1.95396e+06	657114	833480	2.0679e+06	3.87537e+06	784604	4.4111e+06	5.21433e+06
M141T49	1-methyl-4-imidazoleacetate	(1-甲基-1H-咪唑-4-基)-乙酸; 1-甲基咪唑-4-乙酸	141.066	49.1	140.059	0.346	C6H8N2O2	[M+H]+	Organoheterocyclic compounds	有机杂环化合物	Azoles	唑类	Imidazoles	_	C05828	Amino acid metabolism; Global and overview maps	2625-49-2	HMDB0002820	BioDeepDB	MSI_level1	pos	4.2457e+06	6.49212e+06	5.78474e+06	8.50767e+06	2.5267e+06	6.5795e+06	4.25826e+06	3.63928e+06	3.95441e+06	5.22546e+06	4.71811e+06	9.18726e+06	8.59053e+06	8.87819e+06	3.86246e+06	8.47505e+06	3.65217e+06	3.75942e+06	2.74783e+06	2.87113e+06	5.28927e+06	8.88809e+06	1.11556e+07	4.92146e+06	5.98301e+06	2.84311e+06	5.744e+06	7.35048e+06
M199T247	N,N,N-Trimethyl-Histidine	_	199.132	247.3	198.124	0.392	C9H16N3O2+	[M+H]+	_	_	_	_	_	_	C05575	Amino acid metabolism; Global and overview maps	534-30-5	_	BioDeepDB	MSI_level1	pos	8.13291e+07	2.84086e+07	1.49975e+07	4.51628e+07	7.42769e+06	1.88744e+07	2.81467e+07	6.71789e+06	8.21778e+06	2.28284e+07	5.80283e+07	1.0631e+07	1.78633e+07	6.2987e+06	1.12415e+07	7.27178e+06	3.11509e+07	2.19266e+07	7.2721e+06	4.24825e+06	2.25388e+07	3.22421e+07	1.90471e+07	3.91919e+07	7.47171e+06	2.15691e+07	3.17481e+07	5.3494e+06
M175T51_1	Formylisoglutamine	_	175.071	50.5	174.064	0.397	C6H10N2O4	[M+H]+	_	_	_	_	_	_	C16674	Amino acid metabolism	_	_	BioDeepDB	MSI_level1	pos	2.78205e+07	1.31069e+07	4.91693e+06	9.44796e+06	1.31428e+07	1.05783e+07	2.15347e+07	2.86818e+07	2.38594e+07	3.86054e+07	1.36762e+07	1.80464e+07	9.30661e+06	7.27819e+06	8.25367e+06	1.4842e+07	1.50349e+07	1.68297e+07	1.87446e+07	3.84839e+07	1.39745e+07	3.82099e+06	3.06541e+06	5.92681e+06	1.01523e+07	6.57062e+06	6.33086e+06	4.8662e+06
M129T48	(5R)-Dihydrothymine	_	129.066	48.5	128.059	0.397	C5H8N2O2	[M+H]+	_	_	_	_	_	_	C21028	Global and overview maps; Nucleotide metabolism	86387-01-1	_	BioDeepDB	MSI_level1	pos	6.78016e+06	8.59611e+06	8.65052e+06	7.21303e+06	7.6669e+06	1.14243e+07	9.29834e+06	8.66922e+06	7.18394e+06	8.87382e+06	8.01828e+06	7.27059e+06	6.39977e+06	6.81266e+06	7.96107e+06	8.36604e+06	8.94515e+06	9.19821e+06	6.49507e+06	7.57533e+06	8.91262e+06	6.16085e+06	5.83605e+06	5.74265e+06	8.53037e+06	8.94509e+06	8.02232e+06	6.66589e+06
M153T33	Dihydroxyacetone phosphate	磷酸二氢丙酮; 磷酸二羟丙酮; 二羟丙酮磷酸	152.995	32.8	169.998	0.414	C3H7O6P	[M-H2O+H]+	Organic oxygen compounds	有机氧化合物	Organooxygen compounds	有机氧化合物	Carbohydrates and carbohydrate conjugates	碳水化合物和碳水化合物结合物	C00111	Metabolism of cofactors and vitamins; Carbohydrate metabolism; Lipid metabolism; Energy metabolism; Global and overview maps	57-04-5	HMDB0001473	BioDeepDB	MSI_level1	pos	3.27387e+06	3.12382e+06	3.17501e+06	3.04398e+06	3.33574e+06	3.11568e+06	3.02054e+06	3.39238e+06	3.29419e+06	3.0586e+06	3.03659e+06	3.08407e+06	3.01323e+06	2.88632e+06	3.01753e+06	3.17944e+06	2.93137e+06	2.85392e+06	2.73029e+06	3.10048e+06	2.80222e+06	2.90467e+06	3.16676e+06	3.01185e+06	2.90201e+06	3.36091e+06	3.15749e+06	2.88675e+06
M114T64	N-acetylalanine	N-乙酰-DL-丙氨酸; N-乙酰-L-丙氨酸; N-乙酰-丙氨酸	114.055	64.5	131.058	0.422	C5H9NO3	[M-H2O+H]+	Organic acids and derivatives	有机酸及其衍生物	Carboxylic acids and derivatives	羧酸及其衍生物	Amino acids, peptides, and analogues	氨基酸、肽和类似物	_	_	97-69-8	HMDB0000766	BioDeepDB	MSI_level1	pos	8.40125e+06	2.13934e+07	6.21664e+06	1.00127e+07	8.63487e+06	8.23223e+06	759254	2.17054e+07	1.20555e+07	8.17726e+06	2.32871e+07	1.07862e+07	7.96513e+06	1.20784e+07	6.31298e+06	8.71569e+06	9.93314e+06	1.02093e+07	1.37422e+07	8.40268e+06	1.05e+07	9.10199e+06	1.05816e+07	2.67288e+07	1.65889e+07	9.43139e+06	1.0072e+07	1.31208e+07
M142T64	(R)-Pelletierine	石榴根皮碱	142.123	64.2	141.115	0.461	C8H15NO	[M+H]+	Organoheterocyclic compounds	有机杂环化合物	Piperidines	哌啶	_	_	C06182	Chemical structure transformation maps; Biosynthesis of other secondary metabolites; Global and overview maps	4396-01-4	HMDB0030325	BioDeepDB	MSI_level1	pos	1.95745e+06	6.4328e+06	2.95445e+06	4.46386e+06	3.8523e+06	2.30314e+06	2.33582e+06	2.77184e+06	5.19144e+06	3.33335e+06	4.4828e+06	4.58413e+06	2.77792e+06	3.32793e+06	2.6027e+06	3.19664e+06	2.45742e+06	4.59251e+06	5.46627e+06	2.45287e+06	2.40247e+06	2.5421e+06	2.54959e+06	2.09642e+06	2.21063e+06	3.3091e+06	2.66358e+06	2.29159e+06
M102T49	2,3-didehydrobutyrine	_	102.055	49.1	101.048	0.464	C4H7NO2	[M+H]+	_	_	_	_	_	_	C17234	_	71018-10-5	_	BioDeepDB	MSI_level1	pos	6.32798e+07	4.26687e+07	2.21522e+07	4.26795e+07	3.47191e+07	5.65228e+07	3.93612e+07	4.26207e+07	4.54973e+07	4.00131e+07	5.33384e+07	3.27004e+07	3.30803e+07	4.00925e+07	3.51903e+07	4.20769e+07	4.00865e+07	4.2531e+07	4.32498e+07	4.73625e+07	4.00345e+07	3.98986e+07	3.78679e+07	3.38491e+07	3.95927e+07	4.50984e+07	3.83273e+07	3.54615e+07
M140T39	Histidinal	_	140.082	39.3	139.075	0.465	C6H9N3O	[M+H]+	Organic nitrogen compounds	有机氮化合物	Organonitrogen compounds	有机氮化合物	Amines	胺类	C01929	Amino acid metabolism; Global and overview maps	23784-15-8	HMDB0012234	BioDeepDB	MSI_level1	pos	524379	1.14735e+06	561730	427245	2.07053e+06	731602	1.30211e+06	487588	1.13173e+06	2.37388e+06	339015	2.58263e+06	1.22458e+06	309604	1.78021e+06	410821	575223	412456	1.77231e+06	697062	855523	2.54353e+06	660789	583481	491656	377327	1.14741e+06	1.15629e+06
M129T40	3-Amino-2-azepanone	3-氨基氮杂环庚烷-2-酮; DL-氨基己内酰胺; (S)-3-氨基-2-氮杂环庚烷酮; 3-氨基氮杂-2-酮	129.102	40	128.095	0.506	C6H12N2O	[M+H]+	_	_	_	_	_	_	C02837	_	671-42-1	_	BioDeepDB	MSI_level1	pos	5.23001e+06	5.62963e+06	5.31742e+06	5.42014e+06	5.09104e+06	4.38631e+06	5.0683e+06	7.177e+06	6.83256e+06	5.91178e+06	4.53893e+06	6.31294e+06	4.8681e+06	3.5505e+06	5.19513e+06	4.98828e+06	5.9385e+06	5.96399e+06	6.47539e+06	6.89795e+06	4.52342e+06	4.47055e+06	4.18147e+06	5.36489e+06	5.4854e+06	6.43974e+06	4.26579e+06	4.39421e+06
M218T39	beta-Alanyl-L-lysine	_	218.15	39.2	217.143	0.508	C9H19N3O3	[M+H]+	Organic acids and derivatives	有机酸及其衍生物	Peptidomimetics	肽拟态化合物	Hybrid peptides	_	C05341	Metabolism of other amino acids; Global and overview maps	22467-93-2	HMDB0060442	BioDeepDB	MSI_level1	pos	2.34644e+06	4.42983e+06	3.14439e+06	2.52593e+06	2.08202e+06	1.44491e+06	2.10451e+06	3.58881e+06	3.22551e+06	3.2056e+06	2.00464e+06	4.21808e+06	3.50828e+06	1.57297e+06	3.67841e+06	2.31902e+06	3.40535e+06	3.35991e+06	4.97726e+06	2.65324e+06	2.2686e+06	3.18837e+06	2.14126e+06	4.75582e+06	4.73938e+06	5.01059e+06	2.21005e+06	4.25849e+06
M119T58	3-Vinylcatechol	_	119.049	58.4	136.052	0.519	C8H8O2	[M-H2O+H]+	_	_	_	_	_	_	C07085	Xenobiotics biodegradation and metabolism; Global and overview maps	113678-91-4	_	BioDeepDB	MSI_level1	pos	8.90509e+06	8.70086e+06	6.67396e+06	8.30629e+06	6.39141e+06	6.43916e+06	7.08984e+06	8.85602e+06	8.94971e+06	6.69407e+06	8.65556e+06	9.25906e+06	7.51695e+06	5.10352e+06	8.76618e+06	8.79985e+06	7.91688e+06	8.0675e+06	1.10723e+07	9.53422e+06	7.94709e+06	5.5698e+06	4.18563e+06	6.2479e+06	8.50895e+06	8.86859e+06	5.13314e+06	7.32868e+06
M352T429	Tetrahydrodeoxycorticosterone	3alpha,21-二羟基-5alpha-孕甾-20-酮; 四氢11-脱氧皮质酮	352.285	429	334.251	0.548	C21H34O3	[M+NH4]+	Lipids and lipid-like molecules	脂质及类脂质分子	Steroids and steroid derivatives	类固醇及其衍生物	Hydroxysteroids	_	C13713	Lipid metabolism	567-02-2	HMDB0000879	BioDeepDB	MSI_level1	pos	2.44389e+06	1.20609e+06	1.56166e+06	2.09287e+06	2.67198e+06	3.28512e+06	1.79017e+06	3.09489e+06	3.25882e+06	1.60951e+06	1.75471e+06	1.65969e+06	1.27507e+06	1.38023e+06	1.53886e+06	1.5766e+06	746259	654638	1.21737e+06	2.51163e+06	1.24958e+06	736690	608731	523635	641034	899681	828463	661983
M102T45	2-methylbutanal oxime	_	102.091	45.4	101.084	0.627	C5H11NO	[M+H]+	_	_	_	_	_	_	C19491	Metabolism of other amino acids; Biosynthesis of other secondary metabolites; Global and overview maps	_	_	BioDeepDB	MSI_level1	pos	1.82199e+07	7.34465e+06	5.95069e+06	1.02374e+07	1.1833e+07	1.04044e+07	2.13273e+07	1.40432e+07	1.33587e+07	1.304e+07	1.20274e+07	1.34108e+07	8.78403e+06	7.45708e+06	9.66638e+06	1.82101e+07	9.77468e+06	1.32094e+07	9.76845e+06	1.54502e+07	9.71092e+06	4.74965e+06	7.93013e+06	4.10028e+06	7.44373e+06	6.2386e+06	8.65349e+06	5.99996e+06
M280T439	Linoleamide	亚油酰胺; 亚油酸酰胺	280.263	438.8	279.256	0.632	C18H33NO	[M+H]+	Lipids and lipid-like molecules	脂质及类脂质分子	Fatty Acyls	脂肪酰基	Fatty amides	脂肪酸酰胺	_	_	3072-13-7	HMDB0062656	BioDeepDB	MSI_level1	pos	7.03191e+06	4.82379e+06	4.57027e+06	4.44143e+06	5.25993e+06	7.17043e+06	4.51046e+06	3.81917e+06	4.95997e+06	6.08625e+06	4.75873e+06	1.51356e+07	6.56765e+06	4.04214e+06	4.13153e+06	3.6831e+06	3.70037e+06	4.09931e+06	4.58667e+06	4.75871e+06	3.41031e+06	2.57197e+06	1.96825e+06	3.33726e+06	2.72359e+06	4.50458e+06	4.25856e+06	2.60475e+06
M359T81	Pantetheine 4'-phosphate	_	359.103	81.3	358.096	0.641	C11H23N2O7PS	[M+H]+	Organic acids and derivatives	有机酸及其衍生物	Carboxylic acids and derivatives	羧酸及其衍生物	Amino acids, peptides, and analogues	氨基酸、肽和类似物	C01134	Metabolism of cofactors and vitamins; Biosynthesis of other secondary metabolites; Global and overview maps	2226-71-3	HMDB0001416	BioDeepDB	MSI_level1	pos	1.16481e+07	2.31108e+06	4.57675e+06	1.88391e+06	25171.3	2.15384e+07	5.4062e+06	26987.3	119650	10241.9	2.2551e+07	469808	1.94486e+07	3.14441e+07	1.05441e+07	2.36032e+06	5.14634e+06	251455	10906.7	29696.4	1.97971e+07	1.15824e+07	3.85903e+07	1.52452e+07	2.66484e+07	1.32492e+07	4.79401e+07	2.93508e+07
M214T308	Bornyl_acetate	(1,7,7-三甲基降冰片烷-2-YL)乙酸; (-)-冰片醇乙酸酯; 乙酸异龙脑酯; 乙酸龙脑酯; 乙酸冰片酯; (-)-乙酸龙脑酯; (+)-乙酸龙脑酯; （1S，2R，4S）-（-）-乙酸硼酸酯; （-）-乙酸硼酸酯; 异冰片，醋酸盐; （1R，2S，4R）-（+）-乙酸硼酸酯	214.18	307.6	196.146	0.688	C12H20O2	[M+NH4]+	Lipids and lipid-like molecules	脂质及类脂质分子	Prenol lipids	醌醇脂	Monoterpenoids	单萜类	C11338	_	20347-65-3	_	BioDeepDB	MSI_level1	pos	1.11588e+07	1.21137e+07	1.25081e+07	1.20371e+07	1.28478e+07	1.08332e+07	1.14268e+07	9.4297e+06	9.36836e+06	1.15588e+07	1.09552e+07	1.19936e+07	1.29447e+07	1.22721e+07	1.2158e+07	1.10848e+07	1.04698e+07	1.05011e+07	1.18989e+07	1.06347e+07	1.21895e+07	1.10896e+07	1.16443e+07	1.74405e+07	1.11872e+07	1.34314e+07	1.08367e+07	1.28557e+07
M276T39	epsilon-(gamma-Glutamyl)lysine	_	276.155	39	275.148	0.688	C11H21N3O5	[M+H]+	Organic acids and derivatives	有机酸及其衍生物	Carboxylic acids and derivatives	羧酸及其衍生物	Amino acids, peptides, and analogues	氨基酸、肽和类似物	C21730	_	17105-15-6	HMDB0003869	BioDeepDB	MSI_level1	pos	2.94777e+06	5.72865e+06	3.76649e+06	5.14088e+06	2.90144e+06	2.0812e+06	2.46872e+06	4.24671e+06	5.06556e+06	3.07232e+06	4.27154e+06	5.07272e+06	2.84903e+06	2.42158e+06	3.48766e+06	2.65252e+06	3.0434e+06	3.87786e+06	6.34846e+06	4.09198e+06	2.76921e+06	4.03827e+06	2.03441e+06	5.89548e+06	3.32793e+06	4.67251e+06	2.23859e+06	3.82034e+06
M125T55	4-Methylcatechol	4-甲基儿茶酚; 3,4-二羟基甲苯	125.06	55.3	124.052	0.774	C7H8O2	[M+H]+	Benzenoids	苯衍生物	Phenols	酚	Benzenediols	苯二酚	C06730	Xenobiotics biodegradation and metabolism; Global and overview maps	452-86-8	HMDB00873	BioDeepDB	MSI_level1	pos	4.85094e+06	4.00622e+06	3.82993e+06	5.66035e+06	5.3874e+06	5.11608e+06	5.20324e+06	4.66529e+06	4.4394e+06	5.17883e+06	3.47542e+06	4.38801e+06	5.29218e+06	6.89392e+06	4.93126e+06	6.28075e+06	4.7583e+06	5.44756e+06	4.96031e+06	5.6338e+06	4.66527e+06	3.28609e+06	3.50549e+06	4.86659e+06	6.42204e+06	4.75057e+06	5.2755e+06	4.21214e+06
M612T58_1	dTDP-2,3,6-trideoxy-3-C-methyl-4-O-methyl-3-nitroso-beta-L-arabino-hexopyranose	_	612.211	57.8	573.112	0.779	C18H29N3O14P2	[M+K]+	_	_	_	_	_	_	C20767	_	_	_	BioDeepDB	MSI_level1	pos	7.21335e+06	1.10328e+07	1.07961e+07	8.33671e+06	8.39979e+06	7.87272e+06	1.06078e+07	3.75725e+06	1.5697e+07	5.23488e+06	6.89696e+06	6.42339e+06	1.34929e+07	8.57127e+06	7.34063e+06	9.10903e+06	1.52006e+07	1.38038e+07	1.13232e+07	1.09338e+07	5.62752e+06	7.33634e+06	5.58819e+06	1.35253e+07	8.8164e+06	3.80001e+06	5.40097e+06	8.5396e+06
M148T52	3-Thiomorpholinecarboxylic acid	(s)-3-硫代吗啉甲酸; (3R)-硫代吗啉甲酸; 硫吗啉-3-羧酸	148.043	52.1	147.035	0.852	C5H9NO2S	[M+H]+	Organic acids and derivatives	有机酸及其衍生物	Carboxylic acids and derivatives	羧酸及其衍生物	Amino acids, peptides, and analogues	氨基酸、肽和类似物	C03901	_	20960-92-3	HMDB0059611	BioDeepDB	MSI_level1	pos	1.2586e+06	6.42009e+06	3.85504e+06	4.14811e+06	5.63574e+06	2.69051e+07	2.66188e+07	7.76296e+06	7.44857e+06	6.98281e+06	2.61695e+06	6.8632e+06	2.46727e+06	4.798e+07	1.09386e+07	1.55893e+07	6.58472e+06	2.94339e+06	3.56301e+06	1.24287e+07	4.53093e+06	8.30791e+06	9.43704e+06	4.46275e+06	5.5604e+06	7.03167e+06	2.14721e+07	638558
M113T202	6-Hydroxyhexan-6-olide	_	113.06	201.9	130.063	0.863	C6H10O3	[M-H2O+H]+	_	_	_	_	_	_	C03241	Xenobiotics biodegradation and metabolism	_	_	BioDeepDB	MSI_level1	pos	3.98493e+06	4.29208e+06	4.23099e+06	5.09376e+06	3.99178e+06	4.06191e+06	5.68371e+06	8.40872e+06	4.6984e+06	4.62694e+06	3.002e+06	4.12681e+06	4.1805e+06	928454	5.85133e+06	5.51823e+06	8.79469e+06	4.9529e+06	3.74051e+06	6.72065e+06	4.19483e+06	3.04352e+06	948055	3.3889e+06	4.21177e+06	3.89263e+06	1.19987e+06	1.05072e+06
M355T309	11,12,15-THETA	_	355.248	309.3	354.241	0.879	C20H34O5	[M+H]+	Lipids and lipid-like molecules	脂质及类脂质分子	Fatty Acyls	脂肪酰基	Eicosanoids	二十烷类	C14782	Lipid metabolism; Global and overview maps	_	HMDB0004684	BioDeepDB	MSI_level1	pos	2.48457e+06	8.77923e+06	2.55198e+06	2.21458e+06	4.18276e+06	3.63115e+06	6.26644e+06	2.05339e+06	6.85904e+06	9.26999e+06	2.45953e+06	1.51346e+07	1.37544e+07	1.35386e+07	8.47334e+06	1.09588e+07	1.05632e+07	8.62462e+06	9.26143e+06	5.56944e+06	1.03781e+07	8.5982e+06	1.13941e+07	1.60359e+07	1.23159e+07	1.56784e+07	6.6182e+06	1.10575e+07
M269T58	Arabinosylhypoxanthine	阿糖肌苷; 阿拉赫	269.088	57.8	268.081	0.902	C10H12N4O5	[M+H]+	Nucleosides, nucleotides, and analogues	核苷、核苷酸及其类似物	Purine nucleosides	嘌呤核苷	_	_	_	_	7013-16-3	HMDB0003040	BioDeepDB	MSI_level1	pos	4.13385e+08	4.06665e+08	6.9645e+08	4.9774e+08	5.10211e+08	5.32289e+08	5.12257e+08	2.68103e+08	4.53518e+08	3.56266e+08	4.64796e+08	4.24186e+08	5.73539e+08	8.50858e+08	5.07539e+08	5.68068e+08	4.94499e+08	4.68385e+08	5.07961e+08	3.85236e+08	5.56629e+08	5.57593e+08	4.99994e+08	6.56182e+08	6.47238e+08	6.83817e+08	7.35881e+08	6.88524e+08
M176T49_2	(5R,6R)-2,6-dihydroxy-5-(hydroxymethyl)cyclohex-2-en-1-one	_	176.092	49.3	158.058	0.957	C7H10O4	[M+NH4]+	_	_	_	_	_	_	C04815	_	_	_	BioDeepDB	MSI_level1	pos	1.11915e+07	5.41225e+06	6.54338e+06	5.16103e+06	5.96815e+06	9.57096e+06	1.08843e+07	5.24399e+06	5.49947e+06	5.43667e+06	6.18608e+06	6.20327e+06	4.84427e+06	1.47667e+07	3.97428e+06	8.05367e+06	7.40397e+06	5.61404e+06	5.96948e+06	4.70378e+06	5.48505e+06	4.66462e+06	6.10315e+06	5.60546e+06	5.33257e+06	5.5498e+06	8.60328e+06	5.93949e+06
M187T50	Norepinephrine	L-去甲肾上腺素; 去甲肾上腺素; DL-去甲肾上腺素	187.108	50.2	169.074	0.989	C8H11NO3	[M+NH4]+	Benzenoids	苯衍生物	Phenols	酚	Benzenediols	苯二酚	C00547	Circulatory system; Nervous system; Signal transduction; Sensory system; Endocrine system; Digestive system; Environmental adaptation; Signaling molecules and interaction; Amino acid metabolism; Cellular community - eukaryotes; Cellular community - prokaryotes; Global and overview maps	51-41-2	HMDB0000216	BioDeepDB	MSI_level1	pos	1.83413e+07	2.71922e+07	2.53341e+07	2.9777e+07	1.64554e+07	1.63018e+07	1.64636e+07	2.15972e+07	2.82188e+07	1.90395e+07	1.90392e+07	2.91831e+07	1.91473e+07	1.60172e+07	2.01514e+07	2.171e+07	2.15765e+07	2.85039e+07	3.14723e+07	1.87224e+07	1.74936e+07	1.93701e+07	1.24308e+07	2.34962e+07	2.92932e+07	2.21694e+07	1.63542e+07	2.52411e+07
M246T288	Myristic acid	正十四碳酸; 十四酸; 肉豆蔻酸; 十四烷酸	246.243	288.1	228.209	0.992	C14H28O2	[M+NH4]+	Lipids and lipid-like molecules	脂质及类脂质分子	Fatty Acyls	脂肪酰基	Fatty acids and conjugates	脂肪酸及其共轭物	C06424	Lipid metabolism; Global and overview maps	544-63-8	HMDB0000806	BioDeepDB	MSI_level1	pos	3.47174e+07	1.73295e+07	2.34982e+07	2.44103e+07	2.60604e+07	2.96198e+07	2.59186e+07	2.26218e+07	1.78947e+07	2.61524e+07	1.2253e+08	2.22883e+07	1.80192e+07	2.35131e+07	3.68158e+07	2.80886e+07	2.22648e+07	2.14118e+07	2.36834e+07	2.58089e+07	2.4416e+07	1.97317e+07	1.79681e+07	2.2901e+07	2.00052e+07	2.81411e+07	3.37645e+07	2.2689e+07
M547T399	ANTIBIOTIC A-31438	_	547.348	399	546.34	0.993	C28H50O10	[M+H]+	_	_	_	_	_	_	C06630	Global and overview maps; Metabolism of terpenoids and polyketides	34698-88-9	_	BioDeepDB	MSI_level1	pos	3.82717e+07	2.48245e+06	6.14562e+07	5.82158e+07	7.81291e+07	5.43369e+07	6.34645e+07	4.6121e+07	5.30999e+07	1.29672e+08	1.08354e+08	5.72903e+07	7.3796e+07	4.05315e+07	1.20059e+08	1.44554e+07	2.79158e+07	4.83886e+07	7.14366e+07	5.66214e+07	2.28946e+07	4.60736e+07	3.89305e+07	8.28805e+07	1.74459e+07	8.73891e+06	3.38055e+07	2.94052e+07
M320T53	S-Hydroxymethylglutathione	_	320.091	53.5	337.094	1.007	C11H19N3O7S	[M-H2O+H]+	Organic acids and derivatives	有机酸及其衍生物	Carboxylic acids and derivatives	羧酸及其衍生物	Amino acids, peptides, and analogues	氨基酸、肽和类似物	C14180	Energy metabolism; Global and overview maps	32260-87-0	HMDB0004662	BioDeepDB	MSI_level1	pos	3.48058e+06	2.86494e+06	5.05175e+06	1.61446e+06	2.72886e+06	5.66975e+07	2.73666e+07	3.46019e+06	1.82829e+06	1.39392e+06	980286	3.80069e+06	3.29505e+06	2.29675e+08	1.00595e+07	1.06728e+07	3.59117e+06	2.02789e+06	2.12453e+06	2.1624e+06	5.49258e+06	2.52803e+06	7.13819e+06	3.39025e+06	6.55462e+06	5.95816e+06	9.10952e+07	7.10211e+06
M762T415	Decaprenyl phosphate	_	761.6	414.8	778.603	1.082	C50H83O4P	[M-H2O+H]+	_	_	_	_	_	_	C02970	Glycan biosynthesis and metabolism; Global and overview maps	_	_	BioDeepDB	MSI_level1	pos	4.18117e+06	5.02773e+06	6.1253e+06	2.14911e+07	1.13963e+07	5.71566e+06	4.97345e+06	8.89022e+06	1.1848e+06	3.52499e+07	1.32146e+07	3.44563e+06	6.41516e+06	3.06887e+06	3.88648e+06	887725	7.28533e+06	1.81949e+07	9.55273e+06	1.73019e+07	3.91874e+06	7.34811e+06	5.97601e+06	1.88411e+07	1.10846e+07	2.15313e+07	5.66495e+07	5.05118e+06
M171T283	7,8-diaminopelargonate	7,8-氨基壬酸	171.149	283.5	188.153	1.277	C9H20N2O2	[M-H2O+H]+	Lipids and lipid-like molecules	脂质及类脂质分子	Fatty Acyls	脂肪酰基	Fatty acids and conjugates	脂肪酸及其共轭物	C01037	Metabolism of cofactors and vitamins; Global and overview maps	21738-21-6	HMDB0304236	BioDeepDB	MSI_level1	pos	1.52392e+08	1.21028e+08	1.47314e+08	1.24385e+08	1.28477e+08	1.07088e+08	1.27229e+08	1.05885e+08	1.02736e+08	1.19024e+08	1.92556e+08	1.07537e+08	1.28809e+08	9.34476e+07	1.1182e+08	1.08241e+08	1.11657e+08	1.0866e+08	1.15804e+08	1.00925e+08	1.40868e+08	1.00095e+08	1.00188e+08	1.1308e+08	1.15348e+08	1.13914e+08	1.00401e+08	1.00061e+08
M130T49	1-Pyrroline-4-hydroxy-2-carboxylate	_	130.05	49.1	129.043	1.289	C5H7NO3	[M+H]+	Organoheterocyclic compounds	有机杂环化合物	Pyrrolines	吡咯啉	_	_	C04282	Amino acid metabolism; Global and overview maps	9054-77-7	HMDB0002234	BioDeepDB	MSI_level1	pos	1.36137e+08	2.24925e+08	1.80491e+08	1.90676e+08	1.32724e+08	1.60161e+08	1.41411e+08	1.37839e+08	1.5129e+08	1.11349e+08	1.74124e+08	9.66522e+07	1.25556e+08	2.24422e+08	1.34159e+08	1.24793e+08	1.24745e+08	1.42033e+08	1.52843e+08	1.25283e+08	1.61293e+08	1.90593e+08	1.84872e+08	1.8825e+08	1.66058e+08	2.09637e+08	1.62078e+08	1.22145e+08
M309T318	FA 20_4;O3	13,14-二氢-15-酮前列腺素e2	309.242	318.1	352.225	1.321	C20H32O5	[M-CO2+H]+	Lipids and lipid-like molecules	脂质及类脂质分子	Fatty Acyls	脂肪酰基	Eicosanoids	二十烷类	C04671	_	363-23-5	HMDB0012481	BioDeepDB	MSI_level1	pos	1.21404e+07	1.46057e+07	1.42984e+07	1.12019e+07	1.0265e+07	1.08947e+06	1.6075e+06	1.92882e+06	5.95475e+06	1.01517e+07	3.03948e+06	2.0866e+07	1.37659e+07	1.81062e+07	6.02575e+06	1.04417e+07	2.09935e+07	8.69679e+06	1.41161e+07	1.17272e+07	1.87891e+07	1.21684e+07	1.0878e+07	2.52318e+07	8.63837e+06	2.52185e+07	9.01832e+06	8.66435e+06
M480T299	ST 27_2;O8	_	480.285	298.9	496.304	1.395	C27H44O8	[M-NH3+H]+	_	_	_	_	_	_	C16500	Metabolism of terpenoids and polyketides	19458-46-9	_	BioDeepDB	MSI_level1	pos	2.25942e+07	2.26337e+08	1.32277e+08	3.90807e+06	3.04011e+07	2.12981e+08	2.86297e+06	1.64786e+08	1.2852e+08	3.09918e+07	1.36769e+08	8.19705e+07	1.11709e+07	1.19537e+08	2.97765e+07	6.65186e+06	1.47852e+08	1.65552e+08	3.05352e+07	4.73311e+07	1.29949e+08	6.21752e+07	7.22448e+07	1.99968e+06	1.17416e+08	1.32081e+08	7.33002e+07	1.32214e+07
M504T398	Terpendole J	_	504.31	398.5	521.314	1.424	C32H43NO5	[M-H2O+H]+	_	_	_	_	_	_	C20545	Biosynthesis of other secondary metabolites; Global and overview maps	_	_	BioDeepDB	MSI_level1	pos	7.48985e+07	8.11418e+07	7.84052e+07	7.168e+07	7.53206e+07	5.27877e+07	7.35816e+07	1.02229e+08	7.38455e+07	1.37133e+08	3.81448e+07	3.87015e+07	1.28188e+08	1.87121e+07	5.40343e+07	5.06773e+07	1.04973e+08	6.24698e+07	8.51247e+07	6.79932e+07	4.59203e+07	6.52238e+07	5.63962e+07	5.26994e+07	7.20084e+07	8.73941e+07	1.10943e+08	1.26239e+08
M567T384_2	Avermectin A1b aglycone	_	567.332	383.7	584.335	1.565	C34H48O8	[M-H2O+H]+	_	_	_	_	_	_	C11964	Global and overview maps; Metabolism of terpenoids and polyketides	_	_	BioDeepDB	MSI_level1	pos	9.87773e+06	7.46739e+06	5.6857e+06	1.42589e+07	8.34348e+06	8.66399e+06	6.64428e+06	4.20128e+06	5.10897e+06	1.72805e+07	1.21815e+07	6.68536e+06	8.2247e+06	1.19936e+07	5.97793e+06	1.08276e+07	3.25213e+06	1.05519e+07	5.04732e+06	3.70694e+06	5.85136e+06	3.57411e+06	5.35245e+06	1.42215e+07	1.06423e+07	7.60458e+06	7.16113e+06	1.90167e+07
M570T450_2	3,4-Dehydrorhodopin	_	570.466	449.7	552.433	1.609	C40H56O	[M+NH4]+	_	_	_	_	_	_	C15874	Global and overview maps; Metabolism of terpenoids and polyketides	6806-83-3	_	BioDeepDB	MSI_level1	pos	1.08118e+07	9.65296e+06	9.07517e+06	4.9221e+06	7.0935e+06	1.09861e+07	8.01149e+06	3.93154e+06	7.35668e+06	5.86627e+06	4.39178e+06	4.35076e+06	7.73295e+06	5.56507e+06	5.02308e+06	1.09769e+07	1.18791e+07	9.33612e+06	6.10689e+06	6.58091e+06	3.19804e+06	1.18763e+07	7.75283e+06	5.49784e+06	5.25418e+06	5.0465e+06	1.04233e+07	7.76652e+06
M111T229	(R)-Sulcatol	6-甲基-5-庚烯-2-醇; 6-甲基-5-庚基-2-醇; 6-甲基庚-5-烯-2-醇	111.117	229.2	128.12	1.62	C8H16O	[M-H2O+H]+	Lipids and lipid-like molecules	脂质及类脂质分子	Fatty Acyls	脂肪酰基	Fatty alcohols	脂肪酸醇	C07288	_	1569-60-4	HMDB0030030	BioDeepDB	MSI_level1	pos	2.40685e+06	2.65726e+06	3.39841e+06	1.92695e+06	3.76847e+06	2.36891e+06	3.22043e+06	2.24535e+06	2.00027e+06	2.37142e+06	2.60081e+06	3.10139e+06	4.24789e+06	2.83348e+06	1.82436e+06	3.38634e+06	2.99078e+06	2.18421e+06	4.27295e+06	2.23993e+06	5.11232e+06	3.61183e+06	3.67389e+06	2.23688e+06	3.68484e+06	3.69246e+06	4.37906e+06	3.18731e+06
M205T168	Indoleacrylate	反式-3-吲哚丙烯酸; 3-吲哚丙烯酸; 吲哚丙烯酸	205.097	167.6	187.063	1.703	C11H9NO2	[M+NH4]+	Organoheterocyclic compounds	有机杂环化合物	Indoles and derivatives	吲哚及其衍生物	Indoles	吲哚	C21283	_	29953-71-7	HMDB0000734	BioDeepDB	MSI_level1	pos	3.33362e+06	8.51347e+07	2.65726e+07	1.71115e+07	1.81583e+07	1.57498e+07	366833	5.13548e+06	1.88008e+07	3.41455e+07	1.34009e+07	3.37691e+07	1.45395e+06	1.23199e+07	3.43259e+07	2.43867e+06	5.75413e+06	4.71334e+07	3.97588e+07	4.7025e+07	4.56217e+06	5.15674e+07	1.91953e+07	1.90691e+07	2.47806e+07	1.36571e+07	1.8097e+07	1.03213e+08
M358T378	Behenic acid	山嵛酸; 二十二酸; 二十二烷酸; 山嵛酸（二十二烷酸）	358.367	377.6	340.334	1.78	C22H44O2	[M+NH4]+	Lipids and lipid-like molecules	脂质及类脂质分子	Fatty Acyls	脂肪酰基	Fatty acids and conjugates	脂肪酸及其共轭物	C08281	Lipid metabolism	112-85-6	HMDB0000944	BioDeepDB	MSI_level1	pos	9.73499e+06	1.18411e+07	1.78721e+06	6.93054e+06	6.9337e+06	8.89876e+06	8.06089e+06	1.78834e+06	7.71862e+06	6.7577e+06	8.24547e+06	1.39184e+07	1.31654e+07	9.01842e+06	6.55312e+06	5.22916e+06	4.22671e+06	8.21221e+06	9.3208e+06	2.14619e+06	1.08293e+07	1.05793e+07	1.24781e+07	9.50708e+06	1.10691e+07	7.3223e+06	6.87369e+06	8.53868e+06
M148T66	Citraconate	柠康酸; 柠檬酸	148.061	65.7	130.027	1.803	C5H6O4	[M+NH4]+	Lipids and lipid-like molecules	脂质及类脂质分子	Fatty Acyls	脂肪酰基	Fatty acids and conjugates	脂肪酸及其共轭物	C02226	Carbohydrate metabolism; Amino acid metabolism; Global and overview maps	498-23-7	HMDB0000634	BioDeepDB	MSI_level1	pos	4.01162e+08	2.69533e+08	1.07863e+08	4.03158e+08	4.48101e+08	4.63653e+08	3.40716e+08	2.76096e+08	3.31923e+08	3.30429e+08	4.02633e+08	3.30359e+08	2.43569e+08	3.18337e+08	3.4798e+08	2.99429e+08	4.46702e+08	3.13753e+08	2.54946e+08	5.04028e+08	3.50324e+08	7.09634e+07	8.95392e+07	2.40778e+08	5.40699e+08	4.9726e+08	2.70737e+08	2.9263e+08
M600T434_3	Hydroxyspirilloxanthin	_	600.476	434.2	582.444	2.302	C41H58O2	[M+NH4]+	_	_	_	_	_	_	C15879	Global and overview maps; Metabolism of terpenoids and polyketides	16176-79-7	_	BioDeepDB	MSI_level1	pos	4.45549e+07	4.83618e+07	2.92576e+07	3.79284e+07	5.04705e+07	5.43651e+07	2.89822e+07	3.68734e+07	4.20412e+07	6.19837e+07	1.06838e+07	5.66986e+07	3.80545e+07	4.63725e+07	4.06027e+07	3.91419e+07	3.53366e+07	4.25259e+07	3.74068e+07	3.72138e+07	4.08639e+07	6.23064e+07	4.15905e+07	4.86037e+07	4.12297e+07	4.074e+07	4.01142e+07	4.6292e+07
M705T237_9	methanofuran	_	705.296	236.8	748.28	2.339	C34H44N4O15	[M-CO2+H]+	_	_	_	_	_	_	C00862	Energy metabolism; Global and overview maps	89873-36-9	_	BioDeepDB	MSI_level1	pos	1.57415e+06	1.23896e+06	1.60448e+06	7.57566e+06	2.92547e+06	7.21811e+06	1.22908e+06	7.44839e+06	3.75419e+06	5.39178e+06	2.52555e+06	5.29237e+06	1.70004e+06	4.2424e+06	1.65679e+06	2.00426e+06	3.99996e+06	3.76895e+06	4.41351e+06	2.835e+06	2.83465e+06	3.00672e+06	2.74217e+06	4.32129e+06	4.63742e+06	6.672e+06	7.34506e+06	4.64044e+06
M622T52_2	Demethyl-desacetyl-rifamycin S	_	622.266	51.9	639.268	2.476	C34H41NO11	[M-H2O+H]+	_	_	_	_	_	_	C14724	Global and overview maps; Metabolism of terpenoids and polyketides	_	_	BioDeepDB	MSI_level1	pos	2.3596e+07	7.50126e+06	2.50357e+07	2.0413e+07	5.89596e+06	8.47015e+06	6.90578e+06	3.38839e+06	1.78015e+06	3.61345e+06	2.77561e+07	2.28262e+07	1.43528e+07	2.12252e+07	3.95565e+06	2.58019e+06	1.60337e+06	4.08564e+06	2.26585e+06	5.9777e+06	2.3703e+07	7.19139e+06	1.38875e+07	1.54826e+07	7.05467e+06	1.50064e+07	1.5987e+07	7.17095e+06
M294T54	N-Acetylmuramate	2-乙酰氨基-2-脱氧-3-o-[d-1-羧基乙基]-d-吡喃葡萄糖; N-乙酰胞壁酸	294.118	53.9	293.111	2.509	C11H19NO8	[M+H]+	Organic oxygen compounds	有机氧化合物	Organooxygen compounds	有机氧化合物	Carbohydrates and carbohydrate conjugates	碳水化合物和碳水化合物结合物	C02713	Carbohydrate metabolism; Membrane transport; Global and overview maps	10597-89-4	HMDB0060493	BioDeepDB	MSI_level1	pos	1.28935e+07	1.33631e+07	2.61613e+07	3.42425e+07	1.31489e+07	1.79089e+07	1.57913e+07	3.96822e+06	1.4472e+07	8.26468e+06	3.21779e+07	3.85726e+07	8.5665e+06	3.45655e+07	3.30822e+07	1.0232e+07	1.33879e+07	9.93454e+06	1.16949e+07	1.37276e+07	1.82156e+07	6.32265e+06	1.16103e+07	2.76443e+07	2.70666e+07	2.86981e+07	1.88025e+07	2.33516e+07
M168T38	D-Tartaric acid	DL-酒石酸; 內消旋酒石酸; 酒石酸; 内消旋酒石酸; 内消旋酒石酸 一水合物	168.051	38.3	150.016	2.6	C4H6O6	[M+NH4]+	Organic oxygen compounds	有机氧化合物	Organooxygen compounds	有机氧化合物	Carbohydrates and carbohydrate conjugates	碳水化合物和碳水化合物结合物	C00552	Carbohydrate metabolism; Global and overview maps	147-73-9	HMDB0029878	BioDeepDB	MSI_level1	pos	2.29575e+06	2.48435e+06	2.79039e+06	2.8528e+06	2.4505e+06	2.2335e+06	1.97375e+06	1.79711e+06	2.25517e+06	2.0466e+06	2.23871e+06	2.11575e+06	2.32778e+06	2.13343e+06	2.21475e+06	2.02573e+06	2.11862e+06	2.45347e+06	3.20234e+06	2.17957e+06	2.32049e+06	2.41442e+06	2.20702e+06	3.23086e+06	2.61388e+06	2.26122e+06	2.45585e+06	2.23484e+06
M525T337_2	Novapikromycin	_	525.307	336.9	541.325	2.679	C28H47NO9	[M-NH3+H]+	_	_	_	_	_	_	C20740	Global and overview maps; Metabolism of terpenoids and polyketides	_	_	BioDeepDB	MSI_level1	pos	5.76706e+06	7.42175e+06	5.73307e+06	5.5136e+06	2.60263e+07	1.23493e+07	1.19486e+07	8.13565e+06	8.89489e+06	5.27315e+06	1.27709e+07	9.88785e+06	1.39277e+07	5.14012e+06	1.3668e+07	7.74052e+06	8.87135e+06	9.16108e+06	7.13544e+06	9.38046e+06	1.37552e+07	1.0224e+07	8.24549e+06	1.49138e+07	5.78264e+06	1.38725e+07	7.77373e+06	8.51381e+06
M517T334	L-Olivosyl-oleandolide	橄榄酸基-去氧olean烷醇	517.302	333.8	516.293	3.076	C26H44O10	[M+H]+	_	_	_	_	_	_	C11991	Global and overview maps; Metabolism of terpenoids and polyketides	_	_	BioDeepDB	MSI_level1	pos	3.95163e+07	1.23448e+07	2.16786e+07	1.61966e+07	5.10939e+06	1.2134e+07	2.07417e+07	3.93954e+07	7.28798e+07	8.02752e+07	2.22321e+07	6.28191e+07	8.76478e+06	2.3425e+07	6.8161e+07	1.25919e+06	6.11345e+07	2.83986e+07	3.20596e+07	1.84815e+07	3.13936e+07	1.60824e+07	6.06443e+06	3.88857e+07	2.33417e+07	3.22746e+07	3.80358e+07	7.22098e+07
M352T267	Prostaglandin A2	前列腺素 A2	352.247	267.4	334.214	3.189	C20H30O4	[M+NH4]+	Lipids and lipid-like molecules	脂质及类脂质分子	Fatty Acyls	脂肪酰基	Eicosanoids	二十烷类	C05953	Lipid metabolism; Nervous system; Global and overview maps	13345-50-1	HMDB0002752	BioDeepDB	MSI_level1	pos	4.7985e+06	4.27561e+06	3.77217e+06	2.9335e+06	4.6146e+06	2.56504e+06	3.81252e+06	4.7866e+06	3.41664e+06	3.80438e+06	4.16332e+06	4.16328e+06	5.58172e+06	2.90087e+06	3.92222e+06	4.14666e+06	5.37664e+06	4.48718e+06	3.744e+06	4.60869e+06	5.23782e+06	4.3578e+06	5.82829e+06	6.85848e+06	4.11262e+06	5.14089e+06	3.76673e+06	6.07716e+06
M521T391_2	Neurosporaxanthin	_	521.341	391.4	498.35	3.487	C35H46O2	[M+Na]+	_	_	_	_	_	_	C08607	Global and overview maps; Metabolism of terpenoids and polyketides	2468-88-4	_	BioDeepDB	MSI_level1	pos	7.01249e+08	1.32815e+09	1.18495e+09	2.13955e+09	1.71571e+09	7.6971e+08	4.21241e+08	1.01151e+09	1.25219e+09	3.76709e+08	1.19043e+09	1.76951e+09	2.27202e+09	1.0351e+09	1.55018e+09	1.27088e+09	7.77171e+08	1.03079e+09	8.83486e+08	1.05871e+09	1.19276e+09	1.50025e+09	1.04173e+09	1.16572e+09	6.66479e+08	1.29887e+09	9.46134e+08	1.08136e+09
M157T33_2	Phosphoglycolic acid	_	156.99	32.6	155.982	3.488	C2H5O6P	[M+H]+	Organic acids and derivatives	有机酸及其衍生物	Organic phosphoric acids and derivatives	有机磷酸及其衍生物	Phosphate esters	_	C00988	Carbohydrate metabolism; Global and overview maps	13147-57-4	HMDB0000816	BioDeepDB	MSI_level1	pos	4.36173e+06	4.13444e+06	3.75159e+06	4.07509e+06	4.18734e+06	4.50054e+06	4.05767e+06	4.33742e+06	4.12489e+06	4.36391e+06	4.44648e+06	4.31502e+06	4.54004e+06	4.71348e+06	4.0462e+06	4.19633e+06	4.26565e+06	4.47185e+06	4.25325e+06	4.36665e+06	3.98438e+06	4.23707e+06	4.18361e+06	4.5055e+06	4.32224e+06	4.06073e+06	4.14966e+06	4.22276e+06
M313T56	Serotinose	异樱草糖	313.114	55.6	312.106	3.774	C11H20O10	[M+H]+	Organic oxygen compounds	有机氧化合物	Organooxygen compounds	有机氧化合物	Carbohydrates and carbohydrate conjugates	碳水化合物和碳水化合物结合物	C01625	_	14116-69-9	HMDB0029897	BioDeepDB	MSI_level1	pos	1.56193e+08	1.31118e+08	1.00457e+08	1.35745e+08	1.07264e+08	8.19437e+07	9.29937e+07	6.68494e+07	1.33155e+08	1.49891e+08	1.10955e+08	1.39264e+08	1.28765e+08	5.83223e+07	1.1653e+08	1.06812e+08	1.22011e+08	1.32987e+08	1.6526e+08	7.05373e+07	1.09756e+08	6.96581e+07	5.40598e+07	1.09025e+08	9.51631e+07	1.00083e+08	6.17637e+07	8.20339e+07
M269T70	alpha-Mannosylglycerate	_	269.088	70.3	268.079	4.069	C9H16O9	[M+H]+	_	_	_	_	_	_	C11544	Carbohydrate metabolism; Membrane transport; Global and overview maps	_	_	BioDeepDB	MSI_level1	pos	9.21489e+07	7.90666e+07	1.50252e+08	1.01745e+08	1.0318e+08	9.67266e+07	1.08525e+08	6.08971e+07	8.28711e+07	7.47732e+07	8.47717e+07	1.02846e+08	1.45319e+08	1.73629e+08	9.1947e+07	1.30726e+08	9.46261e+07	9.92152e+07	1.16844e+08	6.49585e+07	1.18312e+08	1.23331e+08	7.73405e+07	1.34951e+08	1.39134e+08	1.41515e+08	1.28825e+08	1.15374e+08
M185T33	Phosphohydroxypyruvic acid	2-氧代-3-(磷酰氧基)丙酸	184.984	32.6	183.977	4.149	C3H5O7P	[M+H]+	Organic oxygen compounds	有机氧化合物	Organooxygen compounds	有机氧化合物	Carbonyl compounds	羰基化合物	C03232	Energy metabolism; Amino acid metabolism; Global and overview maps	3913-50-6	HMDB0001024	BioDeepDB	MSI_level1	pos	1.69676e+07	1.66526e+07	1.75373e+07	1.41725e+07	1.63817e+07	1.59649e+07	1.42358e+07	1.50766e+07	1.47019e+07	1.63947e+07	1.37887e+07	1.61362e+07	1.73068e+07	1.94257e+07	1.82832e+07	1.73969e+07	1.84504e+07	1.87068e+07	1.83025e+07	1.91956e+07	1.86485e+07	1.31014e+07	2.01656e+07	2.10662e+07	1.84363e+07	1.25659e+07	2.03354e+07	1.95048e+07
M732T236_11	N-Debenzoyltaxol	N-苯唑基紫杉醇	732.305	236.1	749.305	4.456	C40H47NO13	[M-H2O+H]+	_	_	_	_	_	_	C16524	Global and overview maps; Metabolism of terpenoids and polyketides	133524-70-6	_	BioDeepDB	MSI_level1	pos	4.57756e+06	3.08158e+06	2.58641e+06	7.96873e+06	4.52256e+06	3.9308e+06	1.69016e+06	3.991e+06	3.64609e+06	5.20919e+06	4.00015e+06	2.57392e+06	3.6332e+06	4.44683e+06	3.82795e+06	5.32992e+06	2.5453e+06	5.16136e+06	3.45262e+06	5.77059e+06	4.50228e+06	3.91028e+06	5.81223e+06	3.8387e+06	2.30256e+06	3.44638e+06	2.62088e+06	3.08536e+06
M552T326_2	6,8a-Seco-6,8a-deoxy-5-oxoavermectin 1a aglycone	_	552.323	326	568.34	4.502	C34H48O7	[M-NH3+H]+	_	_	_	_	_	_	C11977	Global and overview maps; Metabolism of terpenoids and polyketides	_	_	BioDeepDB	MSI_level1	pos	1.74866e+08	1.76078e+08	2.59556e+08	1.66593e+08	1.53193e+08	9.7388e+07	8.80491e+07	4.95604e+07	8.63306e+07	8.73331e+07	3.97067e+07	2.15302e+08	8.56385e+07	1.05885e+08	5.67079e+07	3.01944e+07	9.1343e+07	1.07626e+08	2.91916e+08	1.4605e+08	1.22688e+07	3.12376e+08	5.22053e+07	1.48498e+08	9.14919e+07	1.95589e+08	2.44855e+07	1.06407e+07
M104T46	2-Pentanone	2-戊酮	104.106	46.1	86.0732	4.672	C5H10O	[M+NH4]+	Organic oxygen compounds	有机氧化合物	Organooxygen compounds	有机氧化合物	Carbonyl compounds	羰基化合物	C01949	_	107-87-9	HMDB0034235	BioDeepDB	MSI_level1	pos	1.30132e+09	1.59489e+09	9.35627e+08	1.29964e+09	1.46848e+09	8.57968e+08	1.41199e+09	1.6445e+09	1.57041e+09	1.20387e+09	1.26403e+09	1.13653e+09	1.10439e+09	9.24127e+08	1.3837e+09	1.66816e+09	1.18462e+09	1.24076e+09	1.27916e+09	1.47676e+09	1.07625e+09	8.15992e+08	8.10063e+08	8.01742e+08	8.10616e+08	1.20493e+09	8.90016e+08	7.88892e+08
M296T46	5-Aminoimidazole ribonucleotide	5-氨基咪唑核苷酸	296.066	46	295.057	4.692	C8H14N3O7P	[M+H]+	Organic oxygen compounds	有机氧化合物	Organooxygen compounds	有机氧化合物	Carbohydrates and carbohydrate conjugates	碳水化合物和碳水化合物结合物	C03373	Metabolism of cofactors and vitamins; Global and overview maps; Nucleotide metabolism	25635-88-5	HMDB0001235	BioDeepDB	MSI_level1	pos	1.68346e+08	2.37893e+08	2.55063e+08	2.72153e+08	1.521e+08	1.12923e+08	1.06329e+08	7.86309e+07	1.48918e+08	6.35941e+07	1.07953e+08	2.01217e+08	1.7371e+07	7.39255e+06	1.04931e+08	1.18515e+08	7.69621e+07	1.44717e+08	3.18698e+08	9.90938e+07	6.51986e+07	1.42505e+08	6.54773e+07	1.45404e+08	6.91941e+07	1.3718e+08	7.98591e+07	1.03974e+08
M259T55	N-Succinyl-L-citrulline	_	259.094	54.8	275.112	4.795	C10H17N3O6	[M-NH3+H]+	_	_	_	_	_	_	C18048	_	_	_	BioDeepDB	MSI_level1	pos	2.53406e+07	2.02689e+07	1.88005e+07	2.02148e+07	2.41947e+07	3.57515e+07	3.10396e+07	1.88647e+07	2.3505e+07	2.68804e+07	2.58839e+07	2.40033e+07	3.01541e+07	3.57377e+07	2.27462e+07	3.37444e+07	2.8135e+07	2.74512e+07	2.11569e+07	2.71381e+07	2.35536e+07	1.47278e+07	2.29886e+07	2.30371e+07	2.54298e+07	2.07488e+07	2.61304e+07	2.75248e+07
M242T38	3,5-Dichloro-2-methylmuconolactone	_	241.999	38.4	223.964	4.797	C7H6Cl2O4	[M+NH4]+	_	_	_	_	_	_	C18308	Xenobiotics biodegradation and metabolism; Global and overview maps	_	_	BioDeepDB	MSI_level1	pos	2.21179e+07	2.36598e+07	3.80836e+07	3.13379e+07	2.60826e+07	2.02336e+07	1.5866e+07	1.436e+07	1.90921e+07	1.88301e+07	1.70668e+07	2.50749e+07	2.43839e+07	3.14067e+07	2.34307e+07	1.59576e+07	1.78617e+07	2.25288e+07	3.01102e+07	1.71632e+07	1.52929e+07	3.02824e+07	1.79143e+07	3.98047e+07	2.40957e+07	1.99282e+07	2.06525e+07	2.07869e+07
M519T333	26-hydroxybrassinolide	_	519.332	333	496.34	4.994	C28H48O7	[M+Na]+	_	_	_	_	_	_	C19874	Metabolism of terpenoids and polyketides	_	_	BioDeepDB	MSI_level1	pos	1.83062e+07	4.00237e+07	4.61043e+07	1.47352e+07	2.87944e+07	4.05878e+06	1.47612e+07	7.01373e+07	5.99443e+07	1.59299e+07	7.1336e+06	2.27005e+07	1.95788e+07	2.50084e+07	1.53496e+07	2.37561e+06	6.78447e+07	2.05875e+07	1.73403e+07	1.73268e+07	5.56372e+07	7.63942e+06	1.52971e+07	3.514e+07	1.01956e+07	3.55689e+07	1.37598e+07	1.31212e+07
M514T227_2	N(1),N(8)-bis(sinapoyl)-spermidine	_	514.294	227.2	557.274	5.157	C29H39N3O8	[M-CO2+H]+	_	_	_	_	_	_	C21170	_	_	_	BioDeepDB	MSI_level1	pos	24555.4	1.02027e+06	295583	723825	208679	262500	689914	1.46568e+06	108278	851611	1.10831e+06	1.11404e+06	726714	158419	321254	285614	465607	724483	1.1941e+06	605895	581989	301890	931866	969912	1.49633e+06	510455	171029	234152
M265T41_2	2-(6-methylthio)hexylmalate	2-(6-甲硫己基)苹果酸	265.112	40.7	264.103	5.223	C11H20O5S	[M+H]+	_	_	_	_	_	_	C17226	Biosynthesis of other secondary metabolites; Global and overview maps	_	_	BioDeepDB	MSI_level1	pos	1.35885e+08	2.06384e+08	1.77701e+08	2.00617e+08	2.00548e+08	1.31251e+08	1.90955e+08	1.59088e+08	1.84163e+08	1.67751e+08	1.87841e+08	2.0569e+08	1.06599e+08	1.65342e+08	1.82396e+08	1.88558e+08	1.94865e+08	1.91405e+08	2.0823e+08	1.76245e+08	1.76038e+08	1.86701e+08	1.57987e+08	2.00468e+08	2.09501e+08	1.87226e+08	1.65421e+08	1.90325e+08
M159T55	2-Hydroxymuconate	_	159.028	54.7	158.022	5.653	C6H6O5	[M+H]+	_	_	_	_	_	_	C02501	Xenobiotics biodegradation and metabolism; Global and overview maps	_	_	BioDeepDB	MSI_level1	pos	3.20152e+07	3.60367e+07	2.92415e+07	3.67185e+07	3.71988e+07	4.65527e+07	4.36786e+07	6.27047e+07	3.74006e+07	2.47213e+07	2.40407e+07	2.53683e+07	2.22448e+07	2.76013e+07	2.8038e+07	3.56082e+07	3.60871e+07	2.97505e+07	2.30685e+07	3.95647e+07	3.06724e+07	4.62444e+07	6.55471e+07	2.06407e+07	2.50547e+07	2.72469e+07	3.51944e+07	2.39295e+07
M572T358_1	6,8a-Seco-6,8a-deoxy-5-oxoavermectin 1b aglycone	_	572.361	357.5	554.324	5.657	C33H46O7	[M+NH4]+	_	_	_	_	_	_	C11961	Global and overview maps; Metabolism of terpenoids and polyketides	_	_	BioDeepDB	MSI_level1	pos	2.15318e+07	4.22553e+07	3.19406e+07	3.57554e+07	2.55267e+07	1.97642e+07	5.47007e+07	3.28433e+07	1.54909e+07	4.15547e+07	1.5036e+07	1.46962e+07	2.25414e+07	1.24477e+07	1.45811e+07	3.05365e+07	1.50202e+07	1.38195e+07	4.9834e+07	1.21277e+07	3.06357e+07	4.91467e+07	3.70089e+07	2.40911e+07	3.62474e+07	1.54342e+07	5.42561e+07	2.14703e+07
M510T424	Narbomycin	_	510.345	423.5	509.335	5.66	C28H47NO7	[M+H]+	_	_	_	_	_	_	C11998	Global and overview maps; Metabolism of terpenoids and polyketides	6036-25-5	_	BioDeepDB	MSI_level1	pos	1.13924e+07	6.9529e+06	5.39278e+06	1.89442e+06	5.21145e+06	3.18089e+06	4.44267e+06	878475	1.18021e+06	1.9466e+07	1.26645e+06	1.62186e+07	4.22649e+06	1.5681e+07	1.03272e+07	1.71479e+06	1.56531e+06	8.01527e+06	2.39823e+06	3.25761e+06	2.52906e+06	1.2087e+07	3.07646e+06	1.51166e+06	4.22526e+06	1.55312e+06	1.69444e+06	4.24266e+06
M498T333_1	6-Oxogentamicin X2	_	498.28	333	480.243	5.906	C19H36N4O10	[M+NH4]+	_	_	_	_	_	_	C21267	Biosynthesis of other secondary metabolites; Global and overview maps	_	_	BioDeepDB	MSI_level1	pos	5.20074e+06	1.68727e+06	6.27016e+07	7.30714e+06	1.42376e+08	8.89687e+06	6.98861e+07	5.95256e+07	8.01457e+07	2.56522e+07	1.78396e+07	1.07038e+07	1.26376e+08	1.20291e+08	5.16088e+07	7.13076e+07	8.49856e+06	6.08131e+07	5.49373e+06	7.60763e+07	1.32731e+06	5.03702e+06	8.73938e+07	7.9218e+07	4.72016e+07	8.20889e+06	6.79997e+07	1.89061e+07
M189T46	3-Hydroxy-N6,N6,N6-trimethyl-L-lysine	_	189.135	45.6	205.155	6.012	C9H21N2O3+	[M-NH3+H]+	Organic acids and derivatives	有机酸及其衍生物	Carboxylic acids and derivatives	羧酸及其衍生物	Amino acids, peptides, and analogues	氨基酸、肽和类似物	C01259	Amino acid metabolism; Global and overview maps	_	HMDB0001422	BioDeepDB	MSI_level1	pos	1.03338e+07	1.33137e+07	7.35418e+06	5.69955e+06	6.42199e+06	5.9995e+06	7.49604e+06	7.74992e+06	8.09508e+06	7.36504e+06	5.94517e+06	7.12838e+06	5.51442e+06	1.53329e+07	6.12577e+06	5.91715e+06	5.74524e+06	6.07781e+06	5.3608e+06	8.47479e+06	6.61196e+06	3.78151e+06	9.25167e+06	2.61984e+06	5.63e+06	7.27713e+06	6.61514e+06	8.92457e+06
M157T33_1	BROMOBENZENE	溴苯	156.966	33.1	155.958	6.145	C6H5Br	[M+H]+	_	_	_	_	_	_	C11036	Xenobiotics biodegradation and metabolism	108-86-1	_	BioDeepDB	MSI_level1	pos	5.21663e+06	4.34086e+06	4.39264e+06	3.72105e+06	4.04559e+06	4.2573e+06	3.4302e+06	3.43933e+06	3.09494e+06	4.04383e+06	3.48948e+06	3.45318e+06	4.70187e+06	4.62193e+06	4.24923e+06	4.50261e+06	4.84272e+06	5.08203e+06	4.86867e+06	5.25354e+06	5.47443e+06	5.52867e+06	5.56225e+06	5.73482e+06	5.79629e+06	5.57123e+06	5.7948e+06	5.64102e+06
M209T40	1-Methoxyphenanthrene	1-甲氧基菲	209.097	39.8	208.089	6.281	C15H12O	[M+H]+	Benzenoids	苯衍生物	Phenanthrenes and derivatives	菲及其衍生物	_	_	C11433	Xenobiotics biodegradation and metabolism; Global and overview maps	834-99-1	HMDB0060323	BioDeepDB	MSI_level1	pos	1.16193e+06	1.02993e+06	638405	1.24518e+06	1.43472e+06	1.54299e+06	1.50056e+06	1.7382e+06	3.02462e+06	1.33385e+06	1.42381e+06	1.31732e+06	1.373e+06	259117	2.00018e+06	2.33874e+06	2.36105e+06	2.11919e+06	3.56688e+06	2.35541e+06	960077	1.33346e+06	727584	1.67579e+06	489494	1.05445e+06	353663	509586
M544T294	Mycinamicin VII	_	544.328	293.7	521.335	6.327	C29H47NO7	[M+Na]+	_	_	_	_	_	_	C15683	_	_	_	BioDeepDB	MSI_level1	pos	2.17993e+07	1.03971e+08	5.75868e+07	3.89939e+07	1.57305e+08	3.11557e+07	2.74957e+07	3.68232e+06	1.72434e+07	3.66155e+07	6.46424e+06	3.54234e+07	8.08557e+06	1.85147e+07	1.30337e+07	2.05256e+07	4.16587e+07	1.90905e+07	2.54042e+07	4.47802e+07	9.98282e+07	2.05845e+07	2.32928e+07	4.36061e+06	7.99719e+06	8.98092e+06	3.21242e+07	1.79562e+07
M307T142	Mesalazine	5-氨基水杨酸; 美沙拉嗪	307.091	141.6	153.043	6.379	C7H7NO3	[2M+H]+	Benzenoids	苯衍生物	Benzene and substituted derivatives	苯及其衍生物	Benzoic acids and derivatives	苯甲酸及其衍生物	C07138	_	89-57-6	HMDB0014389	BioDeepDB	MSI_level1	pos	4.84756e+06	7.53121e+06	5.04255e+06	614278	9.09615e+06	3.16587e+06	4.6973e+06	5.1484e+06	2.34012e+06	2.20836e+06	4.58805e+06	4.24038e+06	5.99025e+06	6.24089e+06	7.753e+06	5.19462e+06	3.47418e+06	3.70386e+06	5.70554e+06	3.11587e+06	4.18444e+06	2.43291e+06	4.45939e+06	3.64409e+06	6.72788e+06	4.15307e+06	6.53791e+06	1.79239e+06
M500T322_1	Gentamicin X2	庆大霉素X2	500.296	322.5	482.259	6.584	C19H38N4O10	[M+NH4]+	_	_	_	_	_	_	C17702	Biosynthesis of other secondary metabolites; Global and overview maps	36889-17-5	_	BioDeepDB	MSI_level1	pos	2.71128e+07	1.21593e+07	2.24332e+07	2.0174e+07	1.54475e+07	8.74251e+06	3.61522e+07	3.93664e+07	3.458e+07	2.83922e+07	9.85531e+06	3.171e+07	2.43056e+07	1.81318e+07	3.07274e+07	1.87998e+07	4.74376e+07	2.89393e+07	6.05876e+06	1.64901e+07	3.40786e+07	1.98823e+07	1.06401e+07	3.76905e+07	1.86367e+07	1.73695e+07	1.6231e+07	5.48592e+07
M189T92	2-Oxosuberate	_	189.075	91.5	188.069	6.593	C8H12O5	[M+H]+	_	_	_	_	_	_	C16589	Energy metabolism; Global and overview maps	96406-05-2	_	BioDeepDB	MSI_level1	pos	1.04769e+08	1.32887e+08	1.00933e+08	1.27345e+08	1.02556e+08	7.75832e+07	1.02559e+08	1.18757e+08	1.21964e+08	1.21582e+08	9.91695e+07	1.36503e+08	1.17614e+08	2.26721e+07	7.73812e+07	9.49603e+07	1.1003e+08	1.11005e+08	1.2559e+08	1.18262e+08	1.01551e+08	8.81312e+07	6.91086e+07	6.25236e+07	9.49278e+07	9.35177e+07	6.87799e+07	1.04646e+08
M108T211	N-(Acetyloxy)benzenamine	_	108.082	210.8	151.063	6.737	C8H9NO2	[M-CO2+H]+	_	_	_	_	_	_	C02709	_	71825-04-2	_	BioDeepDB	MSI_level1	pos	4.15763e+07	1.22419e+08	2.60964e+08	1.23724e+08	1.33053e+08	3.95527e+07	9.50626e+07	3.98741e+07	1.49783e+08	1.73986e+08	1.54767e+08	1.23769e+08	1.89509e+08	2.05611e+08	1.509e+08	4.32451e+07	1.13922e+08	1.71844e+08	2.41139e+08	1.21506e+08	1.86074e+08	7.09887e+07	9.32623e+07	1.59069e+08	2.05443e+08	1.71409e+08	1.39135e+08	2.15567e+08
M126T84	3-hydroxyaminophenol	_	126.054	83.6	125.048	6.764	C6H7NO2	[M+H]+	_	_	_	_	_	_	C14602	Xenobiotics biodegradation and metabolism; Global and overview maps	_	_	BioDeepDB	MSI_level1	pos	9.15832e+06	2.9166e+07	7.42865e+06	8.70107e+06	1.51235e+07	9.42896e+06	5.34427e+07	6.91392e+06	3.1004e+07	1.90623e+07	1.32237e+07	2.81051e+07	1.68653e+07	5.10467e+06	1.89131e+07	3.00227e+07	4.69105e+06	5.36888e+06	3.12331e+07	1.05989e+07	5.29351e+07	2.4387e+07	3.03096e+07	2.02228e+07	3.15314e+07	2.53487e+06	5.06478e+06	2.77024e+07
M362T193	Tembetarine	N-甲基网叶番荔枝碱	362.217	193.4	344.186	6.899	C20H26NO4+	[M+NH4]+	_	_	_	_	_	_	C21491	_	18446-73-6	_	BioDeepDB	MSI_level1	pos	4.0158e+06	1.13943e+07	2.58244e+06	1.14695e+07	2.52332e+06	1.12957e+07	7.76535e+06	3.77112e+06	1.48343e+06	1.49018e+07	4.18033e+06	6.70034e+06	1.98276e+07	4.59759e+06	5.15876e+06	6.66034e+06	2.8534e+06	5.54732e+06	575814	1.20062e+06	1.51394e+06	1.26567e+06	1.05812e+06	1.30393e+06	1.44164e+06	8.81511e+06	1.5054e+06	1.3353e+07
M566T366_2	ST 27_0;O6;S	_	566.332	366.2	548.302	6.91	C27H48O9S	[M+NH4]+	_	_	_	_	_	_	C16261	_	_	_	BioDeepDB	MSI_level1	pos	4.98674e+07	3.13192e+07	3.62817e+07	5.65237e+07	2.27348e+07	5.75778e+07	6.75475e+07	3.28581e+07	4.24811e+07	4.06533e+07	1.14436e+07	4.23708e+07	1.09692e+07	3.04669e+07	1.76131e+07	1.47866e+07	1.59573e+07	3.77972e+07	8.46704e+07	5.14805e+07	755780	1.69145e+07	2.4814e+07	2.12329e+07	1.28047e+07	4.48306e+06	2.01025e+07	2.44067e+07
M328T44_2	Cyclic GMP	鸟苷3,5-环一磷酸; 鸟苷-3ˊ,5ˊ-环一磷酸; 鸟苷-3',5'-环一磷酸	328.042	44.4	345.047	7.147	C10H12N5O7P	[M-H2O+H]+	Nucleosides, nucleotides, and analogues	核苷、核苷酸及其类似物	Purine nucleotides	嘌呤核苷酸	Cyclic purine nucleotides	_	C00942	Circulatory system; Nervous system; Signal transduction; Sensory system; Endocrine system; Digestive system; Environmental adaptation; Nucleotide metabolism; Cellular community - eukaryotes; Immune system; Global and overview maps	7665-99-8	HMDB0001314	BioDeepDB	MSI_level1	pos	2.33957e+06	3.15895e+06	1.56154e+06	1.81149e+06	1.7073e+06	2.16426e+06	2.08696e+06	2.22794e+06	3.21366e+06	1.76697e+06	1.12526e+06	1.20686e+06	906158	912253	2.00516e+06	2.30604e+06	2.3085e+06	2.08975e+06	6.28175e+06	2.44267e+06	1.23471e+06	1.28337e+06	1.41218e+06	1.19532e+06	866230	1.12335e+06	904708	708830
M169T38	Mevaldate	_	169.046	38.4	146.058	7.257	C6H10O4	[M+Na]+	_	_	_	_	_	_	C00772	_	541-07-1	_	BioDeepDB	MSI_level1	pos	7.58636e+07	7.90294e+07	9.36742e+07	9.06368e+07	7.64766e+07	7.36815e+07	7.19549e+07	6.94114e+07	7.50738e+07	7.19779e+07	7.25711e+07	7.72876e+07	7.20837e+07	7.63118e+07	7.58652e+07	7.24495e+07	7.31056e+07	7.69151e+07	1.04595e+08	7.36651e+07	7.18088e+07	7.76406e+07	7.05661e+07	9.58591e+07	7.62746e+07	7.60181e+07	7.48658e+07	7.4172e+07
M566T286	5-Oxoavermectin 1a aglycone	_	566.304	286	582.319	7.277	C34H46O8	[M-NH3+H]+	_	_	_	_	_	_	C11978	Global and overview maps; Metabolism of terpenoids and polyketides	_	_	BioDeepDB	MSI_level1	pos	5.77464e+06	902186	7.31602e+06	5.52954e+06	3.34878e+06	951788	2.24926e+06	932460	1.18742e+06	1.599e+06	5.17945e+06	1.20907e+06	2.33455e+06	2.8771e+06	858795	548534	761795	816008	5.0104e+06	1.07214e+06	1.46211e+06	1.30168e+06	1.81715e+06	2.9418e+06	1.19857e+06	904839	2.74372e+06	1.732e+06
M266T51	5-Dehydroadenosine	_	266.086	50.5	265.081	7.43	C10H11N5O4	[M+H]+	_	_	_	_	_	_	C11500	_	3110-98-3	_	BioDeepDB	MSI_level1	pos	2.47483e+06	1.87496e+06	3.39493e+06	8.38068e+06	4.61478e+06	1.49072e+06	2.40321e+06	1.22734e+07	1.95893e+06	1.74768e+06	4.7254e+06	3.81642e+06	1.39054e+06	2.01242e+06	8.49756e+06	1.34559e+06	1.50654e+06	1.94329e+06	2.22052e+06	2.53574e+06	1.83682e+06	7.03052e+06	1.32732e+07	2.6189e+07	8.15134e+06	6.993e+06	975452	6.2518e+06
M546T422	20,21-Diprenylterpendole I	_	546.398	422.4	589.377	7.595	C37H51NO5	[M-CO2+H]+	_	_	_	_	_	_	C20532	Biosynthesis of other secondary metabolites; Global and overview maps	_	_	BioDeepDB	MSI_level1	pos	1.05667e+07	6.58449e+06	1.0296e+07	7.61869e+06	4.18971e+07	5.41278e+06	5.24472e+06	1.82439e+07	3.40336e+06	1.36166e+07	1.51901e+07	6.0342e+06	9.08773e+06	6.7759e+06	8.56259e+06	8.79997e+06	7.23091e+06	1.32341e+07	6.61857e+06	4.81315e+06	1.15224e+07	1.89833e+07	6.38411e+06	8.76618e+06	5.15507e+06	4.96565e+06	7.14635e+06	4.35065e+06
M544T399_1	Dihydrocucurbitacin B	二氢葫芦素 B	544.32	398.6	560.335	7.664	C32H48O8	[M-NH3+H]+	_	_	_	_	_	_	C20787	_	13201-14-4	_	BioDeepDB	MSI_level1	pos	2.49916e+09	2.15692e+08	9.30816e+08	3.16719e+08	1.49329e+09	6.75572e+08	2.5075e+08	4.56649e+08	2.44783e+09	1.25103e+09	1.54844e+09	1.2501e+09	1.18796e+08	2.56444e+09	2.27461e+08	3.87486e+08	4.07077e+08	3.95471e+08	2.12054e+08	4.01318e+08	1.23922e+09	4.91907e+08	1.65737e+08	1.39019e+09	2.10199e+09	4.16657e+07	1.89464e+09	1.54568e+09
M141T33_1	Phosphonoacetate	磷酰基乙酸; 膦酸乙酸	140.996	33.2	139.988	8.246	C2H5O5P	[M+H]+	Organic acids and derivatives	有机酸及其衍生物	Organic phosphonic acids and derivatives	有机次磷酸及其衍生物	Organic phosphonic acids	_	C05682	Metabolism of other amino acids; Global and overview maps	4408-78-0	HMDB0004110	BioDeepDB	MSI_level1	pos	2.58159e+06	951749	2.62197e+06	910073	2.57441e+06	2.18823e+06	2.07658e+06	912924	971875	2.84657e+06	2.77894e+06	948676	872626	3.0684e+06	2.9234e+06	2.51541e+06	3.10682e+06	1.00027e+06	1.05381e+06	981046	993573	1.94948e+06	3.41353e+06	3.43043e+06	2.99505e+06	3.28268e+06	3.68954e+06	3.90178e+06
M136T51	Mesoxalic acid	中草酸	136.023	51	117.99	8.452	C3H2O5	[M+NH4]+	Organic acids and derivatives	有机酸及其衍生物	Carboxylic acids and derivatives	羧酸及其衍生物	Dicarboxylic acids and derivatives	二羧酸及其衍生物	C00830	_	473-90-5	HMDB0031522	BioDeepDB	MSI_level1	pos	655147	6.78921e+06	5.74188e+06	1.11136e+06	533115	5.61538e+06	3.47704e+06	4.42786e+06	6.10662e+06	408127	6.78135e+06	563921	3.61347e+06	3.63935e+06	9.2092e+06	5.10869e+06	6.46091e+06	4.34264e+06	240115	261383	3.98117e+06	4.45487e+06	7.4229e+06	5.06675e+06	1.2262e+06	7.26841e+06	3.73763e+06	7.35678e+06
M183T58	Sorbitol	山梨醇; D-山梨醇; 山梨糖醇	183.085	58.5	182.079	8.798	C6H14O6	[M+H]+	Organic oxygen compounds	有机氧化合物	Organooxygen compounds	有机氧化合物	Carbohydrates and carbohydrate conjugates	碳水化合物和碳水化合物结合物	C00794	Carbohydrate metabolism; Membrane transport; Global and overview maps	50-70-4	HMDB0000247	BioDeepDB	MSI_level1	pos	1.26723e+08	1.28796e+08	1.05242e+08	1.30066e+08	1.14078e+08	9.45993e+07	1.06493e+08	1.39411e+08	1.36541e+08	1.18115e+08	1.18453e+08	1.51781e+08	1.13411e+08	8.96298e+07	1.23118e+08	1.28812e+08	1.08614e+08	1.32076e+08	1.4747e+08	1.47423e+08	1.16072e+08	8.32089e+07	7.35596e+07	1.04781e+08	1.31194e+08	1.26006e+08	7.75111e+07	1.08566e+08
M149T323	4-Hydroxyphenylglyoxylic acid	_	149.022	323.4	166.027	8.851	C8H6O4	[M-H2O+H]+	_	_	_	_	_	_	C03590	Biosynthesis of other secondary metabolites; Global and overview maps; Xenobiotics biodegradation and metabolism; Metabolism of terpenoids and polyketides	15573-67-8	_	BioDeepDB	MSI_level1	pos	4.02164e+07	4.91981e+07	3.63287e+07	1.22891e+08	3.51435e+07	8.91989e+07	3.26817e+07	7.59906e+07	6.53423e+07	5.8156e+07	6.16715e+07	4.15596e+07	6.31565e+07	3.77004e+07	3.96186e+07	1.25686e+08	3.7583e+07	3.62297e+07	5.91627e+07	5.99328e+07	3.38846e+07	3.305e+07	5.36448e+07	4.70381e+07	3.09446e+07	4.00317e+07	7.45044e+07	4.83125e+07
M132T60	N,N-Diethylglycine	_	132.103	60.3	131.095	9.082	C6H13NO2	[M+H]+	_	_	_	_	_	_	C16647	_	_	_	BioDeepDB	MSI_level1	pos	5.3835e+09	6.4121e+09	4.64366e+09	5.82861e+09	5.12424e+09	4.41627e+09	5.02663e+09	6.58015e+09	5.868e+09	5.91235e+09	5.08119e+09	6.3935e+09	5.6329e+09	4.68744e+09	5.52212e+09	5.2255e+09	5.77318e+09	5.96562e+09	6.21676e+09	7.50428e+09	5.34928e+09	4.20373e+09	3.52594e+09	5.0824e+09	5.81591e+09	5.90051e+09	4.24835e+09	5.11722e+09
M786T398_2	(3a,5b,7a)-3,7-Dihydroxycholan-24-oic acid	3,7-二羟基胆烷-24-酸	785.6	398.2	392.293	9.465	C24H40O4	[2M+H]+	Lipids and lipid-like molecules	脂质及类脂质分子	Steroids and steroid derivatives	类固醇及其衍生物	Bile acids, alcohols and derivatives	胆汁酸、醇及其衍生物	_	_	_	HMDB0246080	BioDeepDB	MSI_level1	pos	1.31855e+07	2.82986e+07	2.84712e+07	5.84424e+07	1.61619e+07	1.41396e+07	1.70791e+06	2.74037e+07	2.37322e+07	2.6282e+07	1.20121e+07	2.96286e+06	2.31485e+07	1.14609e+07	2.10039e+07	1.0579e+07	3.37671e+07	1.87448e+07	1.12674e+07	3.85965e+07	6.6762e+06	1.59009e+07	2.18871e+07	1.85907e+06	1.91103e+06	2.30662e+07	3.57696e+07	3.2435e+07
M149T189	3-Formylsalicylic Acid	3-醛基水杨酸; 3-甲酰基水杨酸	149.022	189.2	166.027	9.522	C8H6O4	[M-H2O+H]+	_	_	_	_	_	_	C14096	Xenobiotics biodegradation and metabolism; Global and overview maps	610-04-8	_	BioDeepDB	MSI_level1	pos	5.16999e+06	4.17645e+07	2.07086e+07	9.27807e+06	2.41856e+07	1.19223e+08	2.01765e+07	6.34725e+07	9.9816e+07	1.81701e+07	1.85203e+07	1.86911e+07	6.11112e+07	3.48664e+07	4.6806e+07	5.69302e+07	8.10569e+06	8.79235e+07	4.13585e+06	1.72698e+07	2.00762e+07	1.63439e+06	1.11998e+08	1.64747e+06	1.72038e+07	6.03111e+07	3.85638e+07	5.34396e+06
M307T43	6-deoxy-6-sulfo-D-fructofuranose 1-phosphate	_	306.985	42.5	323.992	9.548	C6H13O11PS	[M-H2O+H]+	_	_	_	_	_	_	C20831	_	_	_	BioDeepDB	MSI_level1	pos	1.59099e+06	2.58317e+06	1.3632e+06	1.70714e+06	1.66031e+06	2.14613e+06	2.07878e+06	2.54384e+06	3.33107e+06	3.52624e+06	2.83369e+06	2.94362e+06	2.98074e+06	2.64112e+06	3.20945e+06	3.45821e+06	3.76008e+06	3.72681e+06	3.95382e+06	4.98978e+06	1.59883e+06	182029	203473	1.97938e+06	1.96101e+06	2.06906e+06	1.02128e+06	2.48234e+06
M172T38	Glycerol 1,2-cyclic phosphate	_	172.039	38.3	154.003	9.675	C3H7O5P	[M+NH4]+	_	_	_	_	_	_	C03947	_	_	_	BioDeepDB	MSI_level1	pos	1.77942e+06	1.5558e+06	1.82641e+06	1.99698e+06	1.68419e+06	1.82678e+06	1.77612e+06	1.43196e+06	1.55632e+06	1.5395e+06	1.71332e+06	1.38888e+06	1.56893e+06	1.57448e+06	1.46997e+06	1.97972e+06	1.64787e+06	1.57316e+06	2.71099e+06	1.7548e+06	1.66535e+06	1.99899e+06	1.77843e+06	2.78787e+06	1.80693e+06	1.7114e+06	1.91471e+06	1.51721e+06
M613T65	Glutathione oxidized	氧化谷胱甘肽	613.153	65.4	612.152	10	C20H32N6O12S2	[M+H]+	Organic acids and derivatives	有机酸及其衍生物	Carboxylic acids and derivatives	羧酸及其衍生物	Amino acids, peptides, and analogues	氨基酸、肽和类似物	C00127	Cell growth and death; Metabolism of other amino acids; Global and overview maps; Endocrine system	27025-41-8	HMDB0003337	BioDeepDB	MSI_level1	pos	8.56347e+07	1.42888e+08	6.38928e+07	4.30039e+07	3.40748e+07	3.15565e+07	6.6951e+07	6.36754e+07	6.7223e+07	7.12267e+07	8.86165e+07	8.75194e+07	3.46843e+07	3.60255e+07	9.25521e+07	9.94132e+07	3.16241e+07	5.89407e+07	6.35938e+07	9.49331e+07	3.69806e+07	3.26844e+07	3.34481e+07	8.31911e+07	2.52141e+07	2.99845e+07	2.61016e+07	8.00878e+07
M449T354	omega-Hydroxyphylloquinone	_	449.346	353.9	466.345	10.041	C31H46O3	[M-H2O+H]+	_	_	_	_	_	_	C20806	_	_	_	BioDeepDB	MSI_level1	pos	7.97896e+07	6.09087e+07	6.25767e+07	6.05565e+07	7.3274e+07	6.73508e+07	8.61468e+07	7.39097e+07	5.52211e+07	8.78367e+07	7.94105e+07	1.02305e+08	9.71588e+07	3.62439e+07	7.81742e+07	8.32481e+07	6.82394e+07	8.91909e+07	7.73715e+07	8.58104e+07	7.56766e+07	7.87383e+07	8.34702e+07	9.82349e+07	1.23735e+08	2.02094e+07	9.95964e+07	1.0028e+08
M136T50	(+)-threo-2-Amino-3,4-dihydroxybutanoic acid	苏式-2-氨基-3,4-二羟基丁酸	136.062	49.7	135.053	10.056	C4H9NO4	[M+H]+	Organic acids and derivatives	有机酸及其衍生物	Carboxylic acids and derivatives	羧酸及其衍生物	Amino acids, peptides, and analogues	氨基酸、肽和类似物	C06056	Metabolism of cofactors and vitamins	21768-45-6	HMDB0029389	BioDeepDB	MSI_level1	pos	1.46311e+07	1.37924e+07	1.4142e+07	1.62843e+07	1.34581e+07	2.30727e+07	1.56366e+07	1.5625e+07	1.49492e+07	1.61005e+07	1.62793e+07	1.46808e+07	1.50249e+07	1.86428e+07	1.52327e+07	1.57148e+07	1.8633e+07	1.60713e+07	1.21279e+07	1.41193e+07	1.64011e+07	1.25942e+07	9.9884e+06	1.48588e+07	1.81972e+07	1.69433e+07	1.37221e+07	1.89891e+07
M244T48	isochorismate	异分支酸	244.079	48.2	226.048	10.084	C10H10O6	[M+NH4]+	Organic acids and derivatives	有机酸及其衍生物	Hydroxy acids and derivatives	羟基酸及其衍生物	Beta hydroxy acids and derivatives	β-羟基酸及其衍生物	C00885	Chemical structure transformation maps; Metabolism of cofactors and vitamins; Global and overview maps; Metabolism of terpenoids and polyketides	22642-82-6	HMDB0304395	BioDeepDB	MSI_level1	pos	2.18011e+07	4.29967e+07	2.88761e+07	3.10754e+07	2.66288e+07	3.04497e+07	2.49432e+07	2.76226e+07	2.297e+07	2.12782e+07	1.60313e+07	2.08635e+07	2.09895e+07	2.2297e+07	1.88572e+07	2.01652e+07	2.22268e+07	1.90843e+07	1.83088e+07	1.43565e+07	1.76951e+07	3.73235e+07	3.8288e+07	2.27263e+07	1.7665e+07	2.60714e+07	2.64881e+07	1.84894e+07
M155T95	Diethylphosphate	磷酸二乙酯	155.045	94.6	154.04	10.126	C4H11O4P	[M+H]+	Organic acids and derivatives	有机酸及其衍生物	Organic phosphoric acids and derivatives	有机磷酸及其衍生物	Phosphate esters	_	C06608	Xenobiotics biodegradation and metabolism	598-02-7	HMDB0012209	BioDeepDB	MSI_level1	pos	5.01382e+07	3.65124e+07	5.08401e+07	3.08799e+07	3.9167e+07	3.46895e+07	3.57654e+07	3.92952e+07	4.02932e+07	1.57741e+07	1.71098e+07	3.68833e+07	3.23197e+07	2.42834e+07	5.72692e+07	4.88237e+07	3.38341e+07	3.35415e+07	3.35323e+07	3.27345e+07	3.58523e+07	1.82016e+07	1.40649e+07	1.56107e+07	3.72072e+07	3.4446e+07	2.77992e+07	3.96719e+07
M169T42	Pyridoxamine	吡多胺; 吡哆胺 二盐酸盐; 吡哆胺	169.095	41.9	168.09	10.347	C8H12N2O2	[M+H]+	Organoheterocyclic compounds	有机杂环化合物	Pyridines and derivatives	吡啶及其衍生物	Pyridoxamines	吡哆胺	C00534	Metabolism of cofactors and vitamins; Global and overview maps; Digestive system	85-87-0	HMDB0001431	BioDeepDB	MSI_level1	pos	5.85842e+06	8.72719e+06	5.96663e+06	6.44822e+06	6.01111e+06	4.81877e+06	5.60532e+06	1.44208e+07	7.83821e+06	6.88799e+06	6.90624e+06	6.90246e+06	4.66183e+06	7.1123e+06	7.15697e+06	4.62462e+06	8.79119e+06	5.78364e+06	5.94836e+06	8.54328e+06	6.1287e+06	6.46848e+06	8.58192e+06	4.43861e+06	5.95597e+06	5.15003e+06	4.38385e+06	4.73406e+06
M127T337	4-hydroxy-5-methyl-2-methylene-3(2H)-furanone	_	127.04	336.6	126.032	10.477	C6H6O3	[M+H]+	_	_	_	_	_	_	C20718	_	948557-12-8	_	BioDeepDB	MSI_level1	pos	3.14459e+07	2.1971e+07	3.05105e+07	6.05287e+07	8.32634e+06	8.99469e+07	3.42024e+07	1.53213e+07	1.05755e+07	1.2218e+07	1.14485e+07	1.67909e+07	3.27818e+06	4.77598e+07	6.47401e+07	6.09364e+07	8.8468e+07	4.34507e+06	2.6768e+07	1.02291e+07	4.52503e+07	1.15024e+07	4.80595e+07	6.11128e+07	6.09505e+07	1.30057e+07	5.13429e+07	8.87318e+06
M170T37	2-Amino-3-phosphonopropionic acid	DL-2-氨基-3-膦酸丙酸(AP3)	170.023	37	169.014	10.674	C3H8NO5P	[M+H]+	Organic acids and derivatives	有机酸及其衍生物	Carboxylic acids and derivatives	羧酸及其衍生物	Amino acids, peptides, and analogues	氨基酸、肽和类似物	C05672	Metabolism of other amino acids; Global and overview maps	20263-06-3	HMDB0000370	BioDeepDB	MSI_level1	pos	755718	790058	709192	646356	719373	556729	664533	657038	747475	683597	653679	691710	615771	557114	723452	519607	546162	583880	592343	722065	592962	836634	797029	850682	556756	662080	625196	651732
M127T396	triacetate lactone	2-羟基-6-甲基-4H-吡喃-4-酮; 6-甲基-4-羟基-2-吡喃酮; 4-羟基-6-甲基-2-吡喃酮	127.038	395.9	126.032	10.776	C6H6O3	[M+H]+	_	_	_	_	_	_	C02752	_	675-10-5	_	BioDeepDB	MSI_level1	pos	1.1904e+06	2.07215e+07	1.14221e+06	1.51574e+06	2.37415e+07	3.76319e+07	1.50254e+06	1.41211e+07	5.42767e+07	5.22303e+07	9.49987e+07	9.91216e+07	8.05889e+07	6.67129e+07	6.13621e+07	4.92997e+07	6.65253e+07	4.66861e+07	4.05391e+06	1.71811e+06	3.28921e+07	7.24681e+06	5.84714e+07	2.79587e+07	3.69991e+07	6.45202e+07	1.55828e+06	2.88998e+07
M181T45	Phosphoenol-4-deoxy-3-tetrulosonate	_	180.988	44.6	197.993	10.783	C4H7O7P	[M-H2O+H]+	_	_	_	_	_	_	C04309	_	_	_	BioDeepDB	MSI_level1	pos	2.23001e+06	3.0675e+06	2.37498e+06	2.61157e+06	1.58086e+06	2.62126e+06	658226	2.12839e+06	2.03448e+06	1.54574e+06	1.85462e+06	2.14123e+06	1.83721e+06	2.2446e+06	2.42062e+06	889660	2.42235e+06	2.10088e+06	2.34162e+06	1.65369e+06	451576	2.51398e+06	728940	1.90329e+06	1.36668e+06	2.04471e+06	642714	1.75393e+06
M152T38	4-Methyl-5-nitrocatechol	_	152.036	38.4	169.037	11.066	C7H7NO4	[M-H2O+H]+	_	_	_	_	_	_	C18315	Xenobiotics biodegradation and metabolism; Global and overview maps	68906-21-8	_	BioDeepDB	MSI_level1	pos	4.16958e+07	4.08066e+07	5.1079e+07	5.25815e+07	4.35202e+07	4.0124e+07	4.06555e+07	3.91428e+07	4.3267e+07	3.91738e+07	4.05295e+07	4.31133e+07	4.06975e+07	4.13202e+07	4.28056e+07	3.89692e+07	4.0189e+07	4.16954e+07	5.70987e+07	4.06722e+07	4.1993e+07	4.51503e+07	3.88003e+07	5.81986e+07	4.24147e+07	4.14683e+07	4.12352e+07	4.0606e+07
M290T46	N-Succinyl-2-amino-6-ketopimelate	_	290.084	46	289.08	11.167	C11H15NO8	[M+H]+	Organic acids and derivatives	有机酸及其衍生物	Carboxylic acids and derivatives	羧酸及其衍生物	Amino acids, peptides, and analogues	氨基酸、肽和类似物	C04462	Amino acid metabolism; Global and overview maps	_	HMDB0012266	BioDeepDB	MSI_level1	pos	8.80021e+06	1.32816e+07	7.04704e+06	1.05118e+07	6.92546e+06	8.28379e+06	1.00213e+07	9.64063e+06	1.22427e+07	6.52386e+06	5.81102e+06	5.73759e+06	5.60406e+06	4.10709e+06	7.48225e+06	8.23931e+06	9.12395e+06	8.53386e+06	1.06328e+07	8.06844e+06	6.81311e+06	8.81559e+06	8.77321e+06	4.32644e+06	6.19435e+06	5.72231e+06	5.92929e+06	5.46172e+06
M770T329	Dihydromenaquinone-9	_	769.62	328.9	786.631	11.25	C56H82O2	[M-H2O+H]+	_	_	_	_	_	_	C21527	_	_	_	BioDeepDB	MSI_level1	pos	2.79021e+07	1.50533e+07	1.50863e+07	6.14905e+06	1.71136e+07	1.24213e+07	7.41615e+06	8.4813e+06	9.44123e+06	8.23288e+06	7.58073e+06	6.00514e+06	1.52943e+07	1.62352e+07	1.06978e+07	4.14871e+06	8.9615e+06	2.30291e+07	1.92065e+07	8.38652e+06	7.59124e+06	8.62843e+06	1.27695e+07	8.96967e+06	8.10343e+06	1.06034e+07	1.82591e+07	1.57533e+07
M145T360	2-Deoxyinosose	_	145.048	359.6	162.053	11.254	C6H10O5	[M-H2O+H]+	_	_	_	_	_	_	C17209	Biosynthesis of other secondary metabolites; Global and overview maps	78963-40-3	_	BioDeepDB	MSI_level1	pos	4.80103e+07	5.58199e+06	1.54595e+07	1.51003e+07	6.18506e+06	2.0164e+07	3.55503e+07	1.46579e+07	2.22801e+07	7.10995e+06	2.1344e+07	6.17744e+06	1.76794e+07	1.96783e+07	1.82835e+06	2.61523e+07	1.87801e+07	2.91342e+07	5.20841e+07	6.03944e+06	9.41599e+06	2.49707e+07	2.79365e+07	7.68949e+06	2.1625e+07	3.00981e+07	9.97812e+06	1.52383e+07
M684T65_1	1,3-alpha-D-Mannosyl-1,2-alpha-D-mannosyl-1,2-alpha-D-mannosyl-D-mannose	_	684.248	65.1	666.222	11.361	C24H42O21	[M+NH4]+	_	_	_	_	_	_	C04861	_	_	_	BioDeepDB	MSI_level1	pos	1.01593e+07	883225	1.36027e+06	8.13929e+06	8.10636e+06	844045	933188	818763	335038	683255	6.13993e+06	4.2664e+06	9.08592e+06	1.16962e+07	314364	559814	403875	343552	292400	577902	3.7358e+06	1.20103e+07	5.17625e+06	2.63271e+06	6.40204e+06	6.23229e+06	4.60353e+06	6.70909e+06
M185T46	5-Hydroxyisourate	_	185.033	46.3	184.023	11.723	C5H4N4O4	[M+H]+	Organoheterocyclic compounds	有机杂环化合物	Imidazopyrimidines	咪唑并嘧啶	Purines and purine derivatives	嘌呤及其衍生物	C11821	Global and overview maps; Nucleotide metabolism	151359-24-9	HMDB0030097	BioDeepDB	MSI_level1	pos	1.42146e+07	7.39336e+07	5.52333e+07	1.33393e+07	1.53662e+07	2.10692e+07	2.29987e+07	4.59839e+06	1.7191e+07	6.98245e+06	9.81076e+06	1.0423e+07	1.29367e+07	6.38545e+07	5.88434e+06	2.19712e+07	1.15829e+07	2.0949e+07	5.04492e+06	9.108e+06	2.18328e+07	2.27087e+07	2.88638e+07	4.10738e+07	1.19751e+07	3.01223e+07	2.63241e+07	1.30661e+07
M301T252	Protoemetine	原吐根碱​​	301.176	251.7	317.199	12.32	C19H27NO3	[M-NH3+H]+	_	_	_	_	_	_	C11816	Chemical structure transformation maps; Biosynthesis of other secondary metabolites; Global and overview maps	549-91-7	_	BioDeepDB	MSI_level1	pos	5.0455e+06	7.07195e+06	1.25094e+07	8.39472e+06	4.76517e+06	3.65636e+06	6.15464e+06	6.48089e+06	7.87854e+06	6.13528e+06	5.41272e+06	1.23149e+07	8.24111e+06	4.5217e+06	1.18127e+07	1.03047e+07	8.64973e+06	1.27445e+07	1.24828e+07	7.44033e+06	4.92095e+06	3.93624e+06	2.44275e+06	8.16759e+06	1.04985e+07	5.47503e+06	7.34629e+06	9.49726e+06
M340T223	2-Deamino-2-hydroxy-6-dehydroparomamine	_	340.176	222.9	322.138	12.539	C12H22N2O8	[M+NH4]+	_	_	_	_	_	_	C20351	Biosynthesis of other secondary metabolites; Global and overview maps	_	_	BioDeepDB	MSI_level1	pos	3.6273e+06	1.87533e+06	2.46247e+06	2.58163e+06	3.88973e+06	4.54292e+06	4.16688e+06	1.66646e+06	2.2297e+06	3.21076e+06	6.41395e+06	3.43133e+06	3.55317e+06	4.22287e+06	2.27176e+06	2.07543e+06	2.34537e+06	2.49835e+06	3.52233e+06	1.79437e+06	2.68155e+06	2.15332e+06	2.29537e+06	2.43764e+06	1.14706e+06	1.78051e+06	490810	1.07796e+06
M167T39	1-deoxy-L-glycero-tetrulose 4-phosphate	_	167.013	38.7	184.014	13.258	C4H9O6P	[M-H2O+H]+	Organic acids and derivatives	有机酸及其衍生物	Organic phosphoric acids and derivatives	有机磷酸及其衍生物	Phosphate esters	_	C15556	Metabolism of cofactors and vitamins; Global and overview maps	114155-98-5	HMDB0304013	BioDeepDB	MSI_level1	pos	7.83803e+06	1.10689e+07	5.73595e+06	8.62759e+06	7.28566e+06	7.9152e+06	8.90098e+06	1.13099e+07	1.13443e+07	1.10352e+07	1.1568e+07	9.57975e+06	1.19534e+07	1.18121e+07	1.29581e+07	1.37599e+07	1.1477e+07	1.25481e+07	8.4734e+06	1.20359e+07	9.89953e+06	9.4646e+06	1.13798e+07	1.24723e+07	1.03439e+07	1.17423e+07	9.98135e+06	1.15498e+07
M601T328	5-Oxoavermectin 2a aglycone	_	601.329	327.8	600.33	13.623	C34H48O9	[M+H]+	_	_	_	_	_	_	C11970	Metabolism of terpenoids and polyketides	_	_	BioDeepDB	MSI_level1	pos	3.64063e+07	4.07027e+07	4.12579e+07	1.89317e+07	2.4873e+07	5.96694e+06	2.35065e+07	3.89467e+06	1.21802e+07	2.26952e+07	3.85462e+06	1.07161e+07	2.97909e+07	4.7771e+07	6.01048e+07	3.85575e+07	4.38488e+07	6.41651e+07	1.68031e+08	5.34219e+07	8.54364e+07	6.03808e+07	6.97442e+07	5.27382e+07	1.63494e+07	9.33739e+07	1.72262e+07	1.04964e+07
M132T343	3-Hydroxycyclohexanone	3-羟基环己酮	132.1	343.1	114.068	13.637	C6H10O2	[M+NH4]+	_	_	_	_	_	_	C03228	_	823-19-8	_	BioDeepDB	MSI_level1	pos	6.64389e+07	1.46704e+08	8.88483e+07	5.52121e+07	7.06905e+07	9.02719e+07	7.14143e+07	7.24903e+06	5.68563e+07	3.54957e+07	5.54624e+07	4.22643e+07	3.05495e+07	8.10245e+07	7.14463e+07	8.53253e+07	6.42762e+07	6.65122e+07	9.49597e+07	3.09848e+07	3.48664e+07	1.3837e+07	3.30405e+07	3.44767e+07	1.54905e+08	1.29609e+08	8.96589e+07	5.00595e+07
M275T311	14alpha-Methylsteroid	_	275.277	311.2	274.266	13.758	C20H34	[M+H]+	_	_	_	_	_	_	C21918	_	_	_	BioDeepDB	MSI_level1	pos	1.69252e+09	1.36669e+09	1.34994e+09	1.01659e+09	1.40067e+09	1.29784e+09	9.40948e+08	1.0721e+09	1.13299e+09	1.38404e+09	1.82206e+09	1.31969e+09	1.34624e+09	1.38184e+09	1.36864e+09	1.1694e+09	1.22224e+09	1.20962e+09	1.29201e+09	1.21413e+09	1.14811e+09	1.2256e+09	1.2471e+09	1.31597e+09	1.17526e+09	1.33701e+09	1.26996e+09	1.27585e+09
M523T358_2	Mycinamicin VIII	_	523.367	358	505.34	13.844	C29H47NO6	[M+NH4]+	_	_	_	_	_	_	C15684	_	_	_	BioDeepDB	MSI_level1	pos	1.6637e+09	4.63893e+09	1.50258e+09	2.88813e+09	3.63e+09	1.91321e+09	2.18395e+09	2.4641e+09	2.30676e+09	1.75958e+09	2.09021e+09	2.45894e+09	3.3496e+09	1.98697e+09	2.91241e+09	2.24503e+09	9.83965e+08	2.60877e+09	2.24724e+09	2.88531e+09	1.69666e+09	1.27216e+09	1.33719e+09	1.87593e+09	2.21496e+09	2.38784e+09	2.59787e+09	2.21735e+09
M468T258	ent-Copalyl diphosphate	_	468.234	258.4	450.194	14.006	C20H36O7P2	[M+NH4]+	Lipids and lipid-like molecules	脂质及类脂质分子	Prenol lipids	醌醇脂	Diterpenoids	二萜类	C06089	Chemical structure transformation maps; Global and overview maps; Metabolism of terpenoids and polyketides	21738-30-7	HMDB0301826	BioDeepDB	MSI_level1	pos	8.45715e+06	5.60077e+06	9.87975e+06	1.02535e+07	7.73747e+06	4.59479e+06	7.02348e+06	5.50501e+06	6.22475e+06	4.67298e+06	7.04968e+06	6.63299e+06	4.91698e+06	2.7434e+06	4.63993e+06	4.40145e+06	4.85646e+06	5.50276e+06	8.98663e+06	3.50978e+06	3.46969e+06	5.81933e+06	2.37521e+06	4.7055e+06	3.34546e+06	3.95369e+06	3.6204e+06	3.09599e+06
M145T100	(R)-3,3-dimethylmalic acid	_	145.048	100.3	162.053	14.012	C6H10O5	[M-H2O+H]+	_	_	_	_	_	_	C01088	Metabolism of cofactors and vitamins	_	_	BioDeepDB	MSI_level1	pos	7.90745e+07	3.0325e+07	3.75942e+07	1.38346e+07	1.30686e+07	6.74538e+07	6.06621e+07	3.09578e+07	2.72788e+07	1.71566e+07	1.1253e+08	2.99527e+07	2.56548e+07	6.89174e+07	2.61736e+07	2.76194e+07	2.29206e+07	7.83981e+07	1.63616e+08	2.76932e+07	5.4835e+07	2.64831e+08	1.32992e+08	4.79959e+07	1.15403e+08	6.35635e+07	2.71964e+07	3.5848e+07
M145T311	L-Rhamno-1,4-lactone	_	145.048	311	162.053	14.012	C6H10O5	[M-H2O+H]+	_	_	_	_	_	_	C02991	Carbohydrate metabolism; Global and overview maps	_	_	BioDeepDB	MSI_level1	pos	1.71818e+07	3.97135e+06	1.43334e+07	5.66446e+07	3.17916e+07	3.20342e+07	2.08834e+07	7.30662e+07	1.29413e+07	2.58853e+07	6.16316e+07	3.67892e+07	5.2849e+07	2.60673e+07	5.18424e+07	2.1986e+07	1.71556e+07	2.1425e+06	2.76646e+07	5.75826e+07	6.97665e+07	1.40516e+07	2.86148e+07	2.78732e+07	2.32069e+07	5.06854e+07	3.54853e+07	4.73971e+07
M517T319	Taurochenodesoxycholic acid	牛磺鹅脱氧胆酸; 牛磺鹅去氧胆酸	517.338	319	499.297	14.559	C26H45NO6S	[M+NH4]+	Lipids and lipid-like molecules	脂质及类脂质分子	Steroids and steroid derivatives	类固醇及其衍生物	Bile acids, alcohols and derivatives	胆汁酸、醇及其衍生物	C05465	Lipid metabolism; Digestive system	516-35-8	HMDB0000951	BioDeepDB	MSI_level1	pos	2.36098e+07	1.76028e+07	2.63352e+06	1.77857e+07	1.0484e+07	2.34368e+07	4.57972e+07	2.56025e+07	5.86452e+06	2.39769e+07	2.1633e+07	2.48611e+07	1.50675e+07	2.43601e+07	1.43998e+07	9.96472e+06	2.18053e+07	1.29255e+07	1.30803e+07	2.14673e+07	9.90212e+06	1.63524e+07	1.29013e+07	2.74406e+07	2.04264e+07	2.99872e+07	1.67214e+07	3.06555e+07
M145T258	2-dehydro-3-deoxy-L-rhamnonate	_	145.047	258.2	162.053	14.701	C6H10O5	[M-H2O+H]+	_	_	_	_	_	_	C03979	Carbohydrate metabolism; Global and overview maps	_	_	BioDeepDB	MSI_level1	pos	1.68305e+07	4.22109e+07	4.11569e+07	8.73563e+07	4.50686e+07	7.98568e+07	6.13455e+07	7.2031e+07	1.91334e+07	4.17409e+07	9.56447e+07	3.37783e+07	3.22089e+07	6.22754e+07	8.01285e+07	2.31661e+07	3.75299e+07	3.51825e+07	4.77178e+07	2.3746e+07	1.26706e+08	5.50949e+07	7.53153e+07	5.55601e+07	7.61537e+07	1.47179e+08	2.37944e+07	2.64284e+07
M273T318	miltiradiene	_	273.262	317.9	272.25	14.771	C20H32	[M+H]+	_	_	_	_	_	_	C20711	Global and overview maps; Metabolism of terpenoids and polyketides	_	_	BioDeepDB	MSI_level1	pos	2.49744e+07	1.41418e+07	1.77987e+07	1.69071e+07	1.6594e+07	1.42123e+07	1.09897e+07	1.4826e+07	1.25388e+07	1.82928e+07	2.6953e+07	1.58498e+07	1.78983e+07	1.88049e+07	2.01604e+07	1.50791e+07	1.53282e+07	1.68629e+07	1.61452e+07	1.61855e+07	1.77004e+07	2.07284e+07	1.80249e+07	2.16136e+07	1.66877e+07	2.01502e+07	1.62084e+07	1.69136e+07
M142T33	5-chlorohydroxyquinone	_	141.96	33.4	157.977	14.799	C6H3ClO3	[M-NH3+H]+	_	_	_	_	_	_	C21105	Xenobiotics biodegradation and metabolism; Global and overview maps	149312-95-8	_	BioDeepDB	MSI_level1	pos	1.48593e+08	1.47862e+08	1.57312e+08	1.55629e+08	1.57252e+08	1.47694e+08	1.53025e+08	1.55192e+08	1.52823e+08	1.60288e+08	1.32337e+08	1.61324e+08	1.71717e+08	1.24372e+08	1.34664e+08	1.1228e+08	1.4818e+08	1.42723e+08	1.33028e+08	1.20378e+08	1.48118e+08	1.29168e+08	1.4118e+08	1.11657e+08	1.26404e+08	1.08037e+08	1.33229e+08	1.17834e+08
M298T78	2,3-Didehydrogibberellin A9	2,3-二氢赤霉素A9	298.128	78.1	314.152	14.855	C19H22O4	[M-NH3+H]+	_	_	_	_	_	_	C11866	Global and overview maps; Metabolism of terpenoids and polyketides	2531-21-7	_	BioDeepDB	MSI_level1	pos	1.11356e+08	9.44272e+07	7.91073e+07	1.03305e+08	8.90958e+07	5.67844e+07	8.64253e+07	2.13819e+07	7.24138e+07	9.47586e+07	7.68884e+07	1.31597e+08	1.24418e+08	8.83754e+07	6.44888e+07	6.35354e+07	4.21442e+07	7.89522e+07	8.99844e+07	2.82849e+07	7.06705e+07	4.87255e+07	3.29003e+07	6.71331e+07	7.14258e+07	6.06994e+07	4.20784e+07	7.54169e+07
M181T333	(E,2S,3R)-5-[3-hydroxy-2-(hydroxymethyl)phenyl]pent-4-ene-2,3-diol	_	181.122	332.6	224.105	0	C12H16O4	[M-CO2+H]+	_	_	_	_	_	_	_	_	_	_	MoNA	MSI_level2	pos	8.03595e+07	3.37825e+07	3.7905e+07	3.58226e+07	3.57412e+07	3.13821e+07	4.42754e+07	2.57814e+07	2.44328e+07	5.159e+07	6.44078e+07	5.30918e+07	6.0499e+07	6.52552e+07	5.96861e+07	5.98525e+07	5.37471e+07	6.10676e+07	2.88654e+07	5.6427e+07	8.12199e+07	2.26611e+07	3.48651e+07	3.81678e+07	9.56226e+07	3.64635e+07	6.18177e+07	5.20645e+07
M207T42	Thioctic acid	硫辛酸	207.051	42.3	206.043	0.025	C8H14O2S2	[M+H]+	Organoheterocyclic compounds	有机杂环化合物	Dithiolanes	二硫杂烷	Lipoic acids and derivatives	_	C00725	_	1200-22-2	HMDB0251530	BioDeepDB	MSI_level2	pos	1.34659e+07	2.76427e+07	1.84328e+07	2.0001e+07	1.85353e+07	1.98168e+07	2.03751e+07	4.32653e+07	2.85922e+07	2.26541e+07	1.37634e+07	1.82617e+07	1.50912e+07	1.38796e+07	2.02845e+07	2.34026e+07	2.55075e+07	2.18508e+07	2.10229e+07	3.29758e+07	1.6651e+07	1.74049e+07	1.96193e+07	1.63009e+07	1.57911e+07	1.91222e+07	1.56956e+07	1.55819e+07
M244T300	N-Undecanoylglycine	_	244.191	300	243.183	0.043	C13H25NO3	[M+H]+	Organic acids and derivatives	有机酸及其衍生物	Carboxylic acids and derivatives	羧酸及其衍生物	Amino acids, peptides, and analogues	氨基酸、肽和类似物	_	_	83871-09-4	HMDB0013286	mzCloud	MSI_level2	pos	6.4626e+07	6.53178e+07	6.43782e+07	5.59122e+07	5.77645e+07	5.33235e+07	5.51553e+07	5.83389e+07	5.27285e+07	6.40292e+07	9.33572e+07	6.65598e+07	6.26166e+07	6.56349e+07	8.19989e+07	5.43168e+07	5.55729e+07	6.18534e+07	6.45377e+07	5.60452e+07	6.73039e+07	6.64227e+07	6.26211e+07	6.69287e+07	5.96787e+07	6.3721e+07	5.63569e+07	5.90218e+07
M317T43	(1E,4E)-1,5-bis(4-methoxyphenyl)penta-1,4-dien-3-one	(1E,4E)-1,5-二(4-甲氧基苯基)五烯-1,4-二烯-3-酮	317.115	42.9	294.126	0.057	C19H18O3	[M+Na]+	Benzenoids	苯衍生物	Phenol ethers	酚醚	Anisoles	茴香醚	_	_	37951-12-5	_	DeepMS	MSI_level2	pos	3.18044e+07	3.19948e+07	3.0095e+07	2.97732e+07	2.75739e+07	3.30111e+07	3.15784e+07	2.85299e+07	3.28737e+07	3.0543e+07	3.22329e+07	2.91403e+07	2.99384e+07	2.99042e+07	2.76157e+07	3.23389e+07	3.31771e+07	3.07222e+07	3.28772e+07	3.14661e+07	2.92986e+07	2.20601e+07	2.39093e+07	3.06146e+07	2.9888e+07	2.93598e+07	2.83728e+07	3.32622e+07
M784T375	(3S,2S)-4-Ketomyxol 2-alpha-L-fucoside	_	783.558	375.5	744.46	0.058	C46H64O8	[M+K]+	_	_	_	_	_	_	C15942	Metabolism of terpenoids and polyketides	_	_	mzCloud	MSI_level2	pos	3.9644e+08	1.19577e+08	3.2571e+08	4.12312e+08	1.0733e+08	1.33362e+08	4.86706e+08	8.00721e+07	1.54868e+08	1.00686e+07	1.26405e+08	2.05929e+08	1.99328e+06	1.24115e+08	5.30078e+07	6.11576e+07	3.54762e+07	4.77457e+07	2.00348e+07	2.86395e+07	3.10537e+07	3.91518e+07	3.38042e+07	2.49394e+06	2.50355e+07	9.14434e+06	1.46619e+08	9.55382e+07
M203T61	Alanylleucine	DL-丙氨酰-DL-亮氨酸三氟乙酸盐; DL-丙氨酰-L-亮氨酸; L-丙氨酰-L-亮氨酸; dl-丙氨酰dl-亮氨酸	203.139	60.9	202.132	0.06	C9H18N2O3	[M+H]+	Organic acids and derivatives	有机酸及其衍生物	Carboxylic acids and derivatives	羧酸及其衍生物	Amino acids, peptides, and analogues	氨基酸、肽和类似物	_	_	1999-42-4	HMDB0028691	mzCloud	MSI_level2	pos	6.10168e+06	1.02525e+07	7.81749e+06	7.83781e+06	6.28748e+06	4.77318e+06	1.11658e+06	8.62748e+06	1.97654e+07	1.30103e+06	1.3807e+06	9.51801e+06	1.49174e+06	5.01973e+06	9.79102e+06	6.46144e+06	6.65758e+06	9.32431e+06	1.40421e+07	6.7378e+06	5.8001e+06	8.89919e+06	4.48705e+06	9.19424e+06	8.12543e+06	9.7619e+06	5.59395e+06	7.7869e+06
M335T291	Jatrointelone M from S.guyanensis	麻疯菌素属植物	335.222	290.9	334.215	0.072	C20H30O4	[M+H]+	Lipids and lipid-like molecules	脂质及类脂质分子	Prenol lipids	醌醇脂	Diterpenoids	二萜类	_	_	_	_	DeepMS	MSI_level2	pos	2.39681e+07	1.73186e+07	1.89864e+07	8.73573e+06	2.66656e+07	1.61387e+07	2.02858e+07	1.71179e+07	1.53586e+07	1.69862e+07	1.61578e+07	3.13616e+07	2.11306e+07	2.37629e+07	2.30001e+07	3.14767e+07	2.65597e+07	2.75986e+07	8.96979e+06	2.28608e+07	3.08613e+07	2.12111e+07	1.7649e+07	2.03205e+07	2.15155e+07	1.3969e+07	2.16219e+07	1.88681e+07
M705T237_8	[(2R,3S,4S,5R,6R)-6-[1,7-bis(4-hydroxyphenyl)-5-oxoheptan-3-yl]oxy-3,4,5-trihydroxyoxan-2-yl]methyl (E)-3-(3,4-dimethoxyphenyl)prop-2-enoate	[(2R,3S,4S,5R,6R)-6-[1,7-双(4-羟基苯基)-5-氧代庚烯-3-基]氧-3,4,5-三羟基氧杂环己烷-2-基]甲基(E)-3-(3,4-二甲氧基苯基)丙-2-烯酸酯	705.232	236.8	666.269	0.082	C36H42O12	[M+K]+	Phenylpropanoids and polyketides	苯丙素类和聚酮类化合物	Diarylheptanoids	二芳基庚烷	Linear diarylheptanoids	线性二芳基庚烷	_	_	_	_	DeepMS	MSI_level2	pos	2.643e+06	3.44961e+06	9.01264e+06	8.02991e+06	3.18015e+06	6.00936e+06	5.66329e+06	1.11878e+07	5.75366e+06	5.94419e+06	2.67076e+06	2.59076e+06	5.11123e+06	1.25733e+07	3.24582e+06	7.70734e+06	5.55058e+06	5.14087e+06	2.54207e+06	1.01854e+07	6.6284e+06	6.17624e+06	1.01458e+07	5.08118e+06	4.59562e+06	1.07421e+07	3.97412e+06	8.15966e+06
M285T409	Retinal	视黄醛	285.221	408.9	284.214	0.084	C20H28O	[M+H]+	Lipids and lipid-like molecules	脂质及类脂质分子	Prenol lipids	醌醇脂	Retinoids	视黄醇类	C00376	Metabolism of cofactors and vitamins; Sensory system; Global and overview maps; Digestive system	116-31-4	HMDB0001358	DeepMS	MSI_level2	pos	6.19332e+07	2.90942e+07	2.70723e+07	4.4413e+07	7.18587e+07	3.68281e+07	6.97408e+07	6.11417e+07	2.98592e+07	7.98349e+07	4.65965e+07	3.11001e+07	7.05097e+07	6.55886e+07	5.7749e+07	8.19294e+07	6.32589e+07	6.91342e+07	8.8543e+06	5.29343e+07	4.88343e+07	1.85051e+07	6.24638e+07	4.0658e+07	9.40221e+07	2.22341e+07	7.74785e+07	6.73319e+07
M168T64	2-Butyl-5-ethyl-4-methyloxazole	恶唑，2-丁基-5-乙基-4-甲基	168.138	64.2	167.131	0.097	C10H17NO	[M+H]+	Organoheterocyclic compounds	有机杂环化合物	Azoles	唑类	Oxazoles	_	_	_	84028-02-4	HMDB0037884	mzCloud	MSI_level2	pos	2.781e+06	3.12791e+06	1.71434e+06	2.31308e+06	2.83849e+06	3.13108e+06	5.76365e+06	5.17914e+06	2.02123e+06	4.75739e+06	1.74396e+06	2.30596e+06	1.61799e+06	2.29537e+06	6.52152e+06	7.26847e+06	5.68338e+06	5.22486e+06	2.37706e+06	8.13873e+06	2.28904e+06	1.68702e+06	1.71986e+06	1.6833e+06	1.93127e+06	1.88658e+06	1.53939e+06	1.65624e+06
M328T49	2-descarboxy-betanidin	_	328.105	49.4	345.109	0.099	C17H17N2O6+	[M-H2O+H]+	_	_	_	_	_	_	C17757	Biosynthesis of other secondary metabolites	_	_	mzCloud	MSI_level2	pos	3.63213e+07	2.99157e+07	1.49105e+07	2.59305e+07	2.6251e+07	1.97051e+07	1.98403e+07	1.84092e+07	3.60726e+07	3.01991e+07	1.37122e+07	3.69556e+07	2.06892e+07	1.31838e+07	2.55684e+07	2.36012e+07	3.09446e+07	2.95949e+07	3.69126e+07	2.82294e+07	2.40051e+07	2.26169e+07	1.50544e+07	2.58182e+07	1.86711e+07	2.72018e+07	1.41349e+07	1.46913e+07
M219T285	Nootkatone	诺特卡酮	219.174	284.7	218.167	0.11	C15H22O	[M+H]+	Lipids and lipid-like molecules	脂质及类脂质分子	Prenol lipids	醌醇脂	Sesquiterpenoids	倍半萜类	C17914	_	4674-50-4	HMDB0303909	DeepMS	MSI_level2	pos	4.05146e+06	5.73496e+06	3.04479e+06	3.50254e+06	2.74742e+06	2.03477e+06	2.77462e+06	2.1429e+06	2.52213e+06	3.04829e+06	3.71319e+06	4.12179e+06	3.91282e+06	4.07442e+06	3.8255e+06	5.00203e+06	4.18648e+06	3.08763e+06	3.41064e+06	4.67554e+06	5.57192e+06	3.67384e+06	4.39421e+06	4.86587e+06	7.14221e+06	4.98704e+06	4.38007e+06	7.96005e+06
M213T296	2-(6-hydroxy-6-methylheptyl)-2H-furan-5-one	_	213.149	296.1	212.142	0.113	C12H20O3	[M+H]+	Organoheterocyclic compounds	有机杂环化合物	Dihydrofurans	二氢呋喃	Furanones	呋喃酮	_	_	_	_	DeepMS	MSI_level2	pos	1.02002e+07	4.92779e+06	5.22387e+06	8.84996e+06	5.77893e+06	7.85383e+06	8.34916e+06	5.333e+06	6.13814e+06	4.36803e+06	6.14115e+06	8.85402e+06	6.43664e+06	9.38336e+06	8.80504e+06	1.11378e+07	9.65956e+06	9.61865e+06	6.37547e+06	7.30814e+06	6.66901e+06	7.44353e+06	6.08018e+06	6.35002e+06	1.36598e+07	5.32602e+06	8.38204e+06	1.20103e+07
M202T94	Thiabendazole	噻菌灵	202.044	94.3	201.037	0.119	C10H7N3S	[M+H]+	Organoheterocyclic compounds	有机杂环化合物	Benzimidazoles	苯并咪唑	_	_	C07131	_	148-79-8	HMDB0014868	DeepMS	MSI_level2	pos	1.33626e+09	1.37456e+09	1.2463e+09	1.26792e+09	5.18228e+08	1.46086e+09	9.47626e+08	1.29557e+09	1.12096e+09	5.81994e+08	1.35966e+09	1.47614e+09	1.29561e+09	1.41274e+09	1.25608e+09	1.43961e+09	1.21252e+09	1.41398e+09	5.18178e+08	7.83827e+08	1.42086e+09	1.30423e+09	1.1247e+09	1.14054e+09	1.3978e+09	8.06189e+08	1.30209e+09	1.4864e+09
M156T47	N-Methylethanolaminium phosphate	_	156.042	46.8	155.035	0.124	C3H10NO4P	[M+H]+	Organic acids and derivatives	有机酸及其衍生物	Organic phosphoric acids and derivatives	有机磷酸及其衍生物	Phosphate esters	_	C01210	Lipid metabolism	6909-61-1	HMDB0060173	mzCloud	MSI_level2	pos	2.43368e+08	1.65734e+08	4.70923e+08	2.03573e+08	3.44336e+08	8.24929e+08	2.81163e+08	2.60703e+08	2.06155e+08	3.17936e+08	1.93096e+08	1.9495e+08	4.19433e+08	3.0064e+08	3.57771e+08	3.37056e+08	4.47897e+08	4.83441e+08	4.68905e+08	3.6625e+08	5.00908e+08	4.68299e+08	5.16471e+08	5.91382e+08	5.85385e+08	3.19064e+08	4.49981e+08	1.07715e+09
M186T316	N,N-Dimethyl-N-decylamine	癸烷基二甲基叔胺	186.222	316	185.215	0.129	C12H27N	[M+H]+	Organic nitrogen compounds	有机氮化合物	Organonitrogen compounds	有机氮化合物	Amines	胺类	_	_	1120-24-7	_	DeepMS	MSI_level2	pos	1.16084e+07	6.50064e+06	7.91347e+06	6.64314e+06	7.02779e+06	5.90794e+06	6.27679e+06	1.67642e+06	5.83949e+06	7.10948e+06	1.23325e+07	8.09398e+06	8.51152e+06	8.36281e+06	7.72772e+06	7.83684e+06	6.87077e+06	7.84036e+06	7.03273e+06	6.97882e+06	1.88864e+06	7.38962e+06	8.0276e+06	8.30237e+06	6.77794e+06	7.61086e+06	7.26017e+06	7.71399e+06
M186T290	Tributylamine	三丁胺	186.222	289.6	185.215	0.129	C12H27N	[M+H]+	Organic nitrogen compounds	有机氮化合物	Organonitrogen compounds	有机氮化合物	Amines	胺类	_	_	102-82-9	HMDB0259165	DeepMS	MSI_level2	pos	1.6219e+07	6.45747e+06	8.79501e+06	8.10561e+06	1.56296e+07	8.94429e+06	9.18471e+06	5.52006e+06	1.08141e+07	7.94798e+06	1.92003e+07	1.91254e+06	8.74868e+06	1.54049e+06	1.57627e+07	8.35963e+06	8.34617e+06	1.136e+07	1.3135e+07	1.36493e+07	1.25192e+07	8.92658e+06	1.76164e+06	7.95806e+06	5.56663e+06	1.80194e+06	1.87277e+06	1.74362e+06
M228T275	Multifidol	_	228.123	275.4	210.089	0.131	C11H14O4	[M+NH4]+	_	_	_	_	_	_	C10709	_	125074-06-8	_	mzCloud	MSI_level2	pos	2.82469e+07	3.2462e+07	2.22534e+07	4.35221e+07	2.61674e+07	2.53688e+07	3.53166e+07	1.54115e+07	4.86722e+07	3.26382e+07	1.95495e+07	2.56391e+07	2.26508e+07	1.08636e+07	2.22125e+07	3.01697e+07	2.46826e+07	3.12432e+07	5.00326e+07	2.24886e+07	2.1362e+07	1.69711e+07	9.00665e+06	2.05404e+07	1.91052e+07	1.59833e+07	1.06057e+07	1.3967e+07
M182T252	Dicyclohexylamine	二环己基胺	182.191	252.4	181.183	0.132	C12H23N	[M+H]+	Organic nitrogen compounds	有机氮化合物	Organonitrogen compounds	有机氮化合物	Cyclohexylamines	_	C14686	_	101-83-7	HMDB0251214	DeepMS	MSI_level2	pos	1.9924e+07	1.72088e+07	1.90679e+07	1.86008e+07	1.96008e+07	1.87938e+07	1.84095e+07	2.01581e+07	1.74125e+07	1.99992e+07	2.01424e+07	1.77518e+07	2.04055e+07	1.773e+07	1.92924e+07	1.65443e+07	1.72437e+07	1.87676e+07	1.89256e+07	1.62778e+07	1.86631e+07	1.95573e+07	1.69973e+07	1.93024e+07	1.58287e+07	1.73195e+07	1.78265e+07	1.78286e+07
M123T326	Gyromitrin	旋转霉素	123.053	325.9	100.064	0.146	C4H8N2O	[M+Na]+	Organic nitrogen compounds	有机氮化合物	Organonitrogen compounds	有机氮化合物	Hydrazines and derivatives	_	C08305	_	16568-02-8	HMDB0033952	DeepMS	MSI_level2	pos	2.70497e+07	1.3317e+08	6.48912e+07	7.81854e+07	4.11707e+07	9.24825e+07	1.32965e+08	7.01249e+07	5.83974e+07	1.21849e+08	1.64712e+08	1.79026e+08	8.11627e+07	5.93415e+07	1.17516e+08	1.82427e+08	7.25944e+07	6.29072e+07	4.41206e+07	8.45635e+07	1.80001e+08	7.32914e+07	1.65983e+08	9.34224e+07	6.12131e+07	4.94927e+07	2.93379e+07	1.55618e+08
M190T207	Kynurenate	1,4-二氢-4-氧喹啉-2-羧酸; 犬尿喹啉酸; 犬尿胺酸	190.05	207.1	189.043	0.17	C10H7NO3	[M+H]+	Organoheterocyclic compounds	有机杂环化合物	Quinolines and derivatives	喹啉及其衍生物	Quinoline carboxylic acids	_	C01717	Amino acid metabolism; Global and overview maps	492-27-3	HMDB0000715	MoNA	MSI_level2	pos	556100	780168	4.72241e+06	519916	601684	619163	728678	1.08307e+06	594741	3.524e+06	460746	4.17936e+06	804355	3.48837e+06	5.40455e+06	1.42086e+06	2.21049e+06	893179	771631	5.40171e+06	5.26515e+06	4.12209e+06	2.05687e+06	966208	1.42509e+06	2.36416e+06	3.7122e+06	3.17349e+06
M130T173	cis-2-Octene	顺式-2-辛烯	130.159	172.8	112.125	0.177	C8H16	[M+NH4]+	Hydrocarbons	烃类化合物	Unsaturated hydrocarbons	不饱和烃	Unsaturated aliphatic hydrocarbons	不饱和脂肪烃	_	_	111-67-1	HMDB0061903	DeepMS	MSI_level2	pos	8.33778e+07	5.72122e+07	5.75375e+07	6.28142e+07	5.93183e+07	4.54719e+07	5.64645e+07	5.54244e+07	5.34702e+07	6.59056e+07	1.01741e+08	3.10575e+07	7.04563e+07	5.74187e+07	9.46443e+07	6.91773e+07	4.84846e+07	7.19228e+07	5.4877e+07	4.20564e+07	6.3489e+07	6.69996e+07	6.41136e+07	6.46103e+07	5.07832e+07	5.38982e+07	5.41286e+07	5.71769e+07
M296T58_2	Sambunigrin	_	296.113	58.4	295.106	0.198	C14H17NO6	[M+H]+	Organic oxygen compounds	有机氧化合物	Organooxygen compounds	有机氧化合物	Carbohydrates and carbohydrate conjugates	碳水化合物和碳水化合物结合物	C04273	_	99-19-4	HMDB0034981	mzCloud	MSI_level2	pos	4.78902e+06	3.78414e+06	5.9818e+06	3.99426e+06	5.07595e+06	4.6194e+06	4.68369e+06	3.72108e+06	6.05153e+06	3.57471e+06	3.63118e+06	8.61551e+06	6.43641e+06	5.69902e+06	2.77668e+06	2.22293e+06	5.01191e+06	3.31564e+06	4.83212e+06	4.10166e+06	3.46717e+06	4.20748e+06	3.57745e+06	4.68497e+06	5.29362e+06	3.11552e+06	2.31537e+06	5.49896e+06
M361T371	O-Arachidonoyl Glycidol	O-花生四烯酰基甘油醇	361.274	371	360.267	0.21	C23H36O3	[M+H]+	Lipids and lipid-like molecules	脂质及类脂质分子	Fatty Acyls	脂肪酰基	Fatty acid esters	脂肪酸酯	_	_	_	_	DeepMS	MSI_level2	pos	1.11696e+07	9.23171e+06	4.95943e+06	9.38521e+06	1.00869e+07	7.15026e+06	8.22421e+06	8.26899e+06	8.23726e+06	1.17767e+07	7.3891e+06	1.12127e+07	1.08705e+07	1.00879e+07	1.03811e+07	1.24362e+07	7.75713e+06	1.23413e+07	7.68376e+06	9.91987e+06	9.13503e+06	2.51184e+06	9.52196e+06	8.29912e+06	1.27155e+07	9.57147e+06	8.48309e+06	1.13388e+07
M155T147	4-Amino-2,2,6,6-tetramethylpiperidin-1-ol	_	155.154	146.6	172.158	0.216	C9H20N2O	[M-H2O+H]+	Organoheterocyclic compounds	有机杂环化合物	Piperidines	哌啶	Aminopiperidines	_	_	_	76462-91-4	HMDB0246342	mzCloud	MSI_level2	pos	7.83244e+07	4.43645e+07	5.90963e+07	6.30058e+07	7.74381e+07	5.00808e+07	5.79965e+07	5.72992e+07	4.70785e+07	6.58511e+07	9.5025e+07	5.76367e+07	5.72203e+07	3.19825e+07	6.22528e+07	5.06315e+07	5.02383e+07	4.70833e+07	5.30818e+07	4.61426e+07	5.88964e+07	6.1033e+07	3.69038e+07	4.65845e+07	3.75955e+07	4.38006e+07	4.1787e+07	3.65713e+07
M346T273	Himbacine	金合欢生物碱	346.274	273.3	345.267	0.22	C22H35NO2	[M+H]+	Organoheterocyclic compounds	有机杂环化合物	Naphthofurans	萘并呋喃	_	_	C10598	_	6879-74-9	HMDB0253171	DeepMS	MSI_level2	pos	6.25975e+06	1.80209e+06	3.23971e+06	6.83498e+06	8.26715e+06	2.98417e+06	311224	3.21441e+06	4.04129e+06	9.4312e+06	1.32716e+06	1.21065e+06	6.5744e+06	2.02993e+06	1.47259e+07	1.01074e+07	6.39082e+06	7.51403e+06	2.04542e+06	1.04892e+07	2.27788e+06	1.89334e+06	1.44395e+06	1.23781e+06	5.85756e+06	1.44678e+06	7.06455e+06	1.17502e+07
M211T325_1	SCHEMBL12962507	_	211.169	324.8	210.162	0.226	C13H22O2	[M+H]+	_	_	_	_	_	_	_	_	_	_	mzCloud	MSI_level2	pos	1.3174e+07	1.35013e+07	1.35131e+07	1.41987e+07	1.38019e+07	8.62225e+06	1.10789e+07	1.18578e+07	1.05175e+07	1.29524e+07	1.28755e+07	1.2376e+07	1.28416e+07	1.25583e+07	1.36149e+07	1.24925e+07	1.28153e+07	1.2563e+07	1.22074e+07	1.32327e+07	1.23883e+07	1.33832e+07	1.43755e+07	1.47315e+07	1.3323e+07	1.24689e+07	1.35873e+07	1.30528e+07
M504T376	Eucalyptone	大果桉醛 N; 桉树脑	504.296	375.8	486.262	0.267	C28H38O7	[M+NH4]+	Lipids and lipid-like molecules	脂质及类脂质分子	Prenol lipids	醌醇脂	Sesquiterpenoids	倍半萜类	_	_	172617-99-1	HMDB0041110	mzCloud	MSI_level2	pos	9.25191e+07	1.07991e+08	8.01286e+07	1.11114e+08	9.78247e+07	9.73336e+07	1.05269e+08	1.05672e+08	1.15656e+08	1.05483e+08	1.02991e+08	1.09056e+08	1.01187e+08	1.19524e+08	1.23037e+08	1.34365e+08	1.08642e+08	1.18896e+08	1.17024e+08	1.33227e+08	8.6075e+07	8.17409e+07	8.0527e+07	9.36735e+07	1.31159e+08	1.00258e+08	9.94864e+07	1.24234e+08
M360T234	Ile Ile Asp	_	360.213	234	359.206	0.283	C16H29N3O6	[M+H]+	_	_	_	_	_	_	_	_	_	_	mzCloud	MSI_level2	pos	1.51974e+06	5.70038e+06	9.87726e+06	6.93401e+06	2.08208e+06	735272	1.02807e+06	2.63842e+06	3.36992e+06	2.00594e+06	1.63626e+06	5.28429e+06	1.39294e+06	2.01591e+06	2.31369e+06	756129	1.6547e+06	3.88538e+06	8.87806e+06	2.07646e+06	658974	4.71384e+06	744997	6.56463e+06	2.75372e+06	3.374e+06	403141	1.61732e+06
M797T221_3	2-[[2-[2-[2-[2-[[2-[2-(2-Hydroxypropanoylamino)-3-methylbutanoyl]oxy-3-methylbutanoyl]amino]-3-methylbutanoyl]oxypropanoylamino]-3-methylbutanoyl]oxy-3-methylbutanoyl]amino]-3-methylbutanoic acid	2-[[2-[2-[2-[2-[[2-[2-(2-羟基丙酰氨基)-3-甲基丁酰]氧-3-甲基丁酰]氨基]-3-甲基丁酰]氧丙酰氨基]-3-甲基丁酰]氧-3-甲基丁酰]氨基]-3-甲基丁酸	797.397	221	758.433	0.304	C36H62N4O13	[M+K]+	Organic acids and derivatives	有机酸及其衍生物	Carboxylic acids and derivatives	羧酸及其衍生物	Amino acids, peptides, and analogues	氨基酸、肽和类似物	_	_	_	_	DeepMS	MSI_level2	pos	2.34279e+06	1.4605e+06	859630	722046	1.4832e+06	2.24638e+06	2.01258e+06	1.71739e+06	1.26362e+06	1.08583e+06	1.52051e+06	2.65455e+06	3.18978e+06	609973	1.30401e+06	649831	947817	1.25351e+06	1.03783e+06	560683	964128	919635	832557	2.03179e+06	1.57383e+06	1.54521e+06	271405	328158
M246T172	Isovalerylcarnitine	异戊酰肉碱	246.171	171.6	245.163	0.309	C12H23NO4	[M+H]+	Lipids and lipid-like molecules	脂质及类脂质分子	Fatty Acyls	脂肪酰基	Fatty acid esters	脂肪酸酯	C20826	_	31023-24-2	HMDB0000688	DeepMS	MSI_level2	pos	1.22542e+07	1.62617e+07	6.68219e+07	3.08023e+07	5.2734e+06	3.08098e+07	3.10465e+07	7.80886e+06	4.06799e+06	4.77494e+06	1.27723e+07	7.00275e+06	2.27688e+07	5.24374e+07	2.27317e+07	2.87088e+07	4.06635e+06	1.17619e+07	3.56458e+06	9.08175e+06	5.36542e+07	1.74988e+07	7.64578e+06	7.20915e+06	1.06258e+07	7.89509e+06	2.88735e+07	2.00964e+07
M233T257	Atractylenolide II	二茄环醇II	233.154	257.4	232.147	0.326	C15H20O2	[M+H]+	Lipids and lipid-like molecules	脂质及类脂质分子	Prenol lipids	醌醇脂	Terpene lactones	萜类内酯	C17886	_	73069-14-4	HMDB0248707	DeepMS	MSI_level2	pos	1.69602e+06	2.04288e+06	1.66902e+06	1.64945e+06	1.24021e+06	1.02327e+06	1.34835e+06	1.9135e+06	318647	2.47597e+06	1.51341e+06	2.1822e+06	1.89725e+06	2.28385e+06	2.1133e+06	2.71215e+06	2.32199e+06	1.71203e+06	1.50464e+06	1.86887e+06	1.87972e+06	1.35415e+06	1.37078e+06	1.63172e+06	2.52722e+06	1.95396e+06	2.12048e+06	1.38192e+06
M146T49	Deoxycarnitine	(3-羧丙基)三甲基氯化铵	146.118	48.5	145.11	0.346	C7H15NO2	[M+H]+	Lipids and lipid-like molecules	脂质及类脂质分子	Fatty Acyls	脂肪酰基	Fatty acids and conjugates	脂肪酸及其共轭物	_	_	407-64-7	HMDB0001161	mzCloud	MSI_level2	pos	1.61449e+07	1.85657e+07	2.4466e+07	1.74455e+07	2.33633e+07	3.03051e+07	2.09863e+07	1.84333e+07	2.40497e+07	1.63899e+07	2.28594e+07	2.18254e+07	2.35081e+07	2.19232e+07	2.27692e+07	2.65704e+07	1.86478e+07	2.09886e+07	1.49472e+07	1.85045e+07	3.30097e+07	1.42174e+07	1.94884e+07	2.03875e+07	3.50124e+07	2.71095e+07	2.31151e+07	3.13878e+07
M449T45_1	Amodiaquin dihydrochloride dihydrate	阿莫地喹盐酸盐	449.065	44.5	410.102	0.352	C20H25Cl2N3O2	[M+K]+	Organoheterocyclic compounds	有机杂环化合物	Quinolines and derivatives	喹啉及其衍生物	Aminoquinolines and derivatives	_	_	_	6398-98-7	_	DeepMS	MSI_level2	pos	2.36587e+07	3.69997e+07	2.64594e+07	3.03972e+07	2.64241e+07	3.00985e+07	2.315e+07	915488	1.5708e+07	2.06542e+07	1.80818e+07	2.50624e+07	1.42647e+07	2.52693e+07	1.57913e+07	1.22666e+07	1.78347e+07	1.55558e+07	1.8204e+07	1.51242e+06	1.47531e+07	1.80038e+07	1.81826e+07	1.85917e+07	1.95427e+07	2.09132e+07	2.09527e+07	1.39236e+07
M216T291	Gamma-Dodecalactone	γ-十二烷内酯	216.196	290.8	198.162	0.356	C12H22O2	[M+NH4]+	Organoheterocyclic compounds	有机杂环化合物	Lactones	内酯	Gamma butyrolactones	γ-丁内酯	_	_	2305-05-7	HMDB0031683	DeepMS	MSI_level2	pos	1.50577e+07	1.27583e+07	1.17251e+07	7.23285e+06	7.87911e+06	1.25644e+07	1.03867e+07	8.67913e+06	7.57948e+06	9.16204e+06	2.32664e+07	9.54826e+06	9.8308e+06	1.08602e+07	1.32578e+07	1.02567e+07	6.0505e+06	1.02682e+07	1.23817e+07	9.20744e+06	9.87982e+06	9.08226e+06	8.93576e+06	1.15553e+07	7.80533e+06	1.04948e+07	7.28894e+06	1.20971e+07
M208T252	N-Acetyl-L-phenylalanine	N-乙酰-L-苯丙氨酸	208.097	251.9	207.09	0.365	C11H13NO3	[M+H]+	Organic acids and derivatives	有机酸及其衍生物	Carboxylic acids and derivatives	羧酸及其衍生物	Amino acids, peptides, and analogues	氨基酸、肽和类似物	C03519	Amino acid metabolism; Global and overview maps	2018-61-3	HMDB0000512	DeepMS	MSI_level2	pos	1.22144e+07	1.22585e+07	1.09559e+07	1.02641e+07	9.84584e+06	9.05344e+06	1.23838e+07	1.06249e+07	1.54137e+07	9.36076e+06	9.26295e+06	5.98922e+06	2.02573e+06	2.17515e+06	9.1025e+06	1.62116e+07	4.71738e+06	1.6238e+07	1.76663e+07	2.02251e+07	7.02118e+06	1.19514e+07	5.11477e+06	1.3168e+07	1.83228e+07	3.32028e+06	3.04183e+06	1.10563e+07
M210T275	O-methylmelleine	O-甲基美林素	210.113	274.7	192.079	0.366	C11H12O3	[M+NH4]+	Organoheterocyclic compounds	有机杂环化合物	Benzopyrans	苯并吡喃	2-benzopyrans	2-苯并吡喃	_	_	_	_	DeepMS	MSI_level2	pos	9.80658e+06	1.14712e+07	6.41638e+06	1.53762e+07	1.72204e+07	5.94518e+06	1.49017e+07	1.27846e+07	3.20596e+07	1.50607e+07	3.5874e+06	1.44668e+07	5.24961e+06	3.66959e+06	7.80425e+06	1.82865e+07	1.1312e+07	2.05194e+07	2.56929e+07	1.03448e+07	1.19368e+06	5.12457e+06	863498	4.27912e+06	1.07179e+06	2.56818e+06	890289	917995
M174T263	(+)-Neomenthol	(+)-新薄荷醇; (+/-)-新薄荷醇; (+)-异薄荷醇; （+）-新薄荷醇; （+）-薄荷醇	174.185	262.5	156.151	0.388	C10H20O	[M+NH4]+	Lipids and lipid-like molecules	脂质及类脂质分子	Prenol lipids	醌醇脂	Monoterpenoids	单萜类	C00553	Global and overview maps; Metabolism of terpenoids and polyketides	2216-52-6	_	mzCloud	MSI_level2	pos	424240	1.00875e+06	1.45942e+06	1.2762e+06	1.15342e+06	611618	1.20001e+06	1.50872e+06	1.6292e+06	162609	6.76206e+06	1.00137e+06	1.03493e+06	512266	3.94082e+06	3.76983e+06	2.05045e+06	344451	330411	257921	688810	844288	1.24194e+06	1.07627e+06	1.07139e+06	1.20373e+06	329940	424456
M186T245	Ecgonine	芽子碱	186.113	245.5	185.106	0.408	C9H15NO3	[M+H]+	Alkaloids and derivatives	生物碱及其衍生物	Tropane alkaloids	若烷类生物碱	_	_	C10858	Biosynthesis of other secondary metabolites	481-37-8	HMDB0006548	DeepMS	MSI_level2	pos	2.18672e+07	2.79982e+07	3.17018e+07	2.2143e+07	2.03775e+07	1.42845e+07	1.69437e+07	1.87878e+07	2.42379e+07	1.74059e+07	3.85273e+07	2.59104e+07	3.07238e+07	8.87137e+06	1.64581e+07	1.53597e+07	2.27214e+07	2.54864e+07	2.5393e+07	1.84568e+07	2.17064e+07	3.717e+07	2.72407e+07	3.07374e+07	1.68541e+07	3.25553e+07	8.23869e+06	1.69039e+07
M246T41	Valyllysine	_	246.181	40.6	245.174	0.444	C11H23N3O3	[M+H]+	Organic acids and derivatives	有机酸及其衍生物	Carboxylic acids and derivatives	羧酸及其衍生物	Amino acids, peptides, and analogues	氨基酸、肽和类似物	_	_	22677-62-9	HMDB0029132	mzCloud	MSI_level2	pos	2.85872e+07	3.46143e+07	2.58816e+07	2.95759e+07	2.85375e+07	2.72708e+07	2.7144e+07	4.72564e+07	4.1961e+07	4.01127e+07	2.63802e+07	3.81773e+07	3.19583e+07	1.64496e+07	2.98632e+07	3.33848e+07	3.91345e+07	3.38067e+07	3.52904e+07	3.81805e+07	3.23282e+07	2.21952e+07	2.2437e+07	2.68833e+07	3.63995e+07	3.50507e+07	1.8981e+07	3.05624e+07
M169T221	Norharman	去甲哈尔满	169.077	221.2	168.069	0.45	C11H8N2	[M+H]+	Organoheterocyclic compounds	有机杂环化合物	Indoles and derivatives	吲哚及其衍生物	Pyridoindoles	_	C20157	_	244-63-3	HMDB0012897	DeepMS	MSI_level2	pos	841791	1.09671e+06	1.37197e+06	1.15081e+06	1.29243e+06	1.78812e+07	2.05243e+07	1.79468e+06	818257	1.05581e+06	763486	454943	594056	5.37577e+07	3.93724e+06	5.65598e+06	1.39426e+06	2.65272e+06	989674	1.93511e+06	779860	909488	820077	655234	778083	718550	9.43795e+06	760072
M168T252	Synephrine	辛弗林	168.102	252.4	167.095	0.452	C9H13NO2	[M+H]+	Benzenoids	苯衍生物	Phenols	酚	1-hydroxy-2-unsubstituted benzenoids	1-羟基-2-未取代的苯衍生物	C04548	_	94-07-5	HMDB0004826	DeepMS	MSI_level2	pos	8.9742e+06	1.24189e+07	8.73979e+06	1.30157e+07	1.16588e+07	7.56512e+06	1.09614e+07	6.66632e+06	1.23731e+07	9.66148e+06	5.93565e+06	8.24864e+06	8.61352e+06	4.04275e+06	8.47947e+06	1.18518e+07	7.78011e+06	9.18263e+06	1.26806e+07	8.8241e+06	6.77595e+06	6.4672e+06	3.43521e+06	6.45432e+06	1.03185e+07	8.61959e+06	4.68333e+06	8.99962e+06
M170T235	3-Phenoxy 1-propanol	丙二醇苯醚	170.118	234.6	152.084	0.453	C9H12O2	[M+NH4]+	Benzenoids	苯衍生物	Phenol ethers	酚醚	_	_	_	_	6180-61-6	_	DeepMS	MSI_level2	pos	1.2844e+07	1.95286e+07	9.299e+06	1.0262e+07	1.48912e+07	9.68282e+06	1.15369e+07	1.13201e+07	1.13812e+07	8.81348e+06	1.1225e+07	1.02508e+07	1.80058e+07	8.17266e+06	9.59698e+06	8.79822e+06	8.63132e+06	1.40535e+07	1.17485e+07	1.29664e+07	1.65689e+07	1.22435e+07	1.11944e+07	9.39823e+06	1.3294e+07	7.79467e+06	1.21943e+07	8.8967e+06
M272T221	3-hydroxy-N-(2-oxooxolan-3-yl)decanamide	3-羟基-N-(2-氧代氧杂环-3-基)癸酰胺	272.186	221.2	271.179	0.456	C14H25NO4	[M+H]+	Organic acids and derivatives	有机酸及其衍生物	Carboxylic acids and derivatives	羧酸及其衍生物	Amino acids, peptides, and analogues	氨基酸、肽和类似物	_	_	_	_	DeepMS	MSI_level2	pos	3.736e+06	1.743e+06	3.44033e+06	2.40881e+06	2.16567e+06	1.15585e+07	1.49685e+07	2.12991e+06	1.24606e+06	2.04658e+06	631014	2.10719e+06	2.80002e+06	2.38332e+07	6.68225e+06	5.98739e+06	2.1755e+06	2.67179e+06	1.08506e+06	2.07247e+06	1.95166e+06	1.42025e+06	1.75668e+06	1.11906e+06	1.8068e+06	600614	1.40742e+07	1.30827e+06
M218T40_2	Spermine dialdehyde	_	218.186	39.9	200.153	0.479	C10H20N2O2	[M+NH4]+	Organic oxygen compounds	有机氧化合物	Organooxygen compounds	有机氧化合物	Carbonyl compounds	羰基化合物	_	_	2578-88-3	HMDB0013076	mzCloud	MSI_level2	pos	609432	1.73261e+06	1.82078e+06	1.6342e+06	605425	3.50898e+06	3.4247e+06	1.79989e+06	1.56628e+06	1.66965e+06	1.82245e+06	2.04629e+06	1.55989e+06	6.34356e+06	2.46184e+06	3.01331e+06	2.05571e+06	1.55098e+06	1.2685e+06	1.77466e+06	1.63885e+06	1.2671e+06	1.3831e+06	1.33199e+06	1.82809e+06	1.50088e+06	4.1112e+06	1.74641e+06
M428T280	gamma-Tocotrienol	γ-生育三烯酚	428.353	279.8	410.318	0.493	C28H42O2	[M+NH4]+	Lipids and lipid-like molecules	脂质及类脂质分子	Prenol lipids	醌醇脂	Quinone and hydroquinone lipids	醌和氢醌脂质	C14155	Metabolism of cofactors and vitamins; Global and overview maps	14101-61-2	HMDB0012958	mzCloud	MSI_level2	pos	1.09405e+07	9.24136e+06	1.17803e+07	7.00121e+06	7.16842e+06	767023	9.14396e+06	8.34642e+06	4.72502e+06	9.03311e+06	1.10172e+07	9.84694e+06	1.23411e+07	9.61562e+06	8.93908e+06	1.29285e+07	7.61017e+06	9.23765e+06	8.63727e+06	7.93196e+06	1.52587e+07	9.41511e+06	6.6099e+06	9.44838e+06	1.36822e+07	1.23622e+07	8.95263e+06	4.61082e+06
M452T365_2	13-Oxo-7-[3,4,5-trihydroxy-6-(methoxymethyl)oxan-2-yl]oxytetradecanoic acid	13-氧基-7-[3,4,5-三羟基-6-(甲氧基甲基)氧烷-2-基]氧基十四烷酸	452.286	365.5	434.252	0.493	C21H38O9	[M+NH4]+	Lipids and lipid-like molecules	脂质及类脂质分子	Fatty Acyls	脂肪酰基	Fatty acyl glycosides	脂肪酰糖苷	_	_	_	_	DeepMS	MSI_level2	pos	4.85378e+07	5.97221e+07	1.51144e+08	1.36623e+08	7.61879e+07	1.93214e+08	8.58963e+07	7.83872e+07	2.81803e+08	1.20879e+08	1.376e+08	2.12099e+08	1.35475e+08	9.53069e+07	1.93431e+08	2.43579e+08	5.00002e+07	2.45525e+08	1.50911e+08	1.21231e+08	3.07717e+07	1.4474e+08	4.87266e+07	1.42422e+08	4.06405e+07	1.47062e+08	1.61527e+07	1.51093e+08
M246T206	Valerylcarnitine	伐尔氨酸肉碱	246.171	205.8	245.163	0.504	C12H23NO4	[M+H]+	Lipids and lipid-like molecules	脂质及类脂质分子	Fatty Acyls	脂肪酰基	Fatty acid esters	脂肪酸酯	_	_	40225-14-7	HMDB0013128	DeepMS	MSI_level2	pos	7.51419e+06	7.16842e+06	3.11108e+07	1.3525e+07	6.34599e+06	7.51855e+06	2.90903e+06	1.99662e+06	2.95096e+06	2.65515e+06	2.84913e+06	1.00807e+07	3.73522e+06	1.14762e+07	1.03025e+07	1.67703e+07	2.82873e+06	2.08062e+07	1.19096e+07	6.46032e+06	3.31255e+06	3.7333e+06	5.16138e+06	1.21736e+07	1.87847e+07	1.31031e+07	1.00957e+07	2.65552e+07
M141T244	Gentisyl Alcohol	异丁香醇	141.055	243.6	140.048	0.539	C7H8O3	[M+H]+	Benzenoids	苯衍生物	Phenols	酚	Benzenediols	苯二酚	C10792	_	495-08-9	_	DeepMS	MSI_level2	pos	3.60069e+06	3.93782e+06	2.11513e+06	3.2618e+06	2.79558e+06	4.22668e+06	3.76587e+06	5.3653e+06	3.2081e+06	3.72396e+06	363224	3.59423e+06	2.99628e+06	1.08685e+06	4.45292e+06	6.61409e+06	5.13042e+06	5.04454e+06	7.17186e+06	5.87978e+06	2.27721e+06	1.51085e+06	1.77444e+06	2.1934e+06	3.75225e+06	3.15644e+06	1.8718e+06	3.01792e+06
M148T51	N-hydroxy-L-isoleucine	_	148.097	51.4	147.089	0.572	C6H13NO3	[M+H]+	_	_	_	_	_	_	C20310	Metabolism of other amino acids; Global and overview maps	_	_	mzCloud	MSI_level2	pos	7.56398e+06	5.93425e+06	5.20838e+06	6.65671e+06	7.60637e+06	8.64602e+06	6.85335e+06	7.94964e+06	5.27692e+06	6.45588e+06	6.56404e+06	6.41806e+06	6.85635e+06	7.13511e+06	4.77581e+06	6.18455e+06	6.71342e+06	6.59676e+06	5.43414e+06	1.01548e+07	7.00844e+06	6.8875e+06	6.58357e+06	8.58135e+06	6.25391e+06	8.1932e+06	7.63825e+06	8.6093e+06
M233T248	Nalidixic Acid	萘啶酮酸; 萘啶酸	233.092	247.8	232.085	0.581	C12H12N2O3	[M+H]+	Organoheterocyclic compounds	有机杂环化合物	Diazanaphthalenes	嘧啶并萘	Naphthyridines	_	C05079	_	389-08-2	HMDB0014917	Metlin	MSI_level2	pos	1.13383e+06	294478	1.33595e+06	1.3934e+06	1.5737e+06	174063	367281	1.22626e+06	134520	1.36152e+06	1.12022e+06	2.38083e+06	1.8454e+06	495568	2.30386e+06	2.11187e+06	1.50179e+06	310945	1.14957e+06	1.64013e+06	2.05509e+06	279829	1.84536e+06	413422	1.90713e+06	247785	1.87743e+06	1.80331e+06
M175T41	Isobutanal oxime	異丁醛肟	175.144	41.1	87.0684	0.587	C4H9NO	[2M+H]+	_	_	_	_	_	_	C03219	Metabolism of other amino acids; Biosynthesis of other secondary metabolites; Global and overview maps	151-00-8	_	mzCloud	MSI_level2	pos	2.30858e+06	2.77625e+06	1.21791e+06	2.04994e+06	1.48253e+06	1.32985e+06	1.41315e+06	2.96427e+06	3.12705e+06	2.52893e+06	1.87385e+06	2.87239e+06	1.8179e+06	1.00859e+06	1.54188e+06	1.81885e+06	2.18992e+06	2.2501e+06	2.63155e+06	2.72996e+06	1.64874e+06	1.48158e+06	2.19685e+06	1.50871e+06	1.58383e+06	2.06816e+06	762507	1.80119e+06
M123T59	2-Methyl-1,4-benzoquinone	甲基苯醌	123.044	58.6	122.037	0.618	C7H6O2	[M+H]+	Organic oxygen compounds	有机氧化合物	Organooxygen compounds	有机氧化合物	Carbonyl compounds	羰基化合物	_	_	553-97-9	_	DeepMS	MSI_level2	pos	4.55796e+06	5.08526e+06	3.656e+06	1.76529e+07	1.44884e+07	1.48233e+07	1.57469e+07	1.97854e+07	1.95731e+07	3.19479e+06	1.5287e+07	2.27701e+07	1.41933e+07	1.38266e+07	1.56608e+07	1.80348e+07	1.38785e+07	4.43811e+06	2.09137e+07	2.25247e+07	1.61856e+07	1.14719e+07	2.62728e+06	1.52931e+07	1.82442e+07	4.52351e+06	2.53609e+06	1.10311e+07
M186T55	6-Dimethylaminopurine	6-二甲基氨基嘌呤	186.076	54.7	163.087	0.634	C7H9N5	[M+Na]+	Organoheterocyclic compounds	有机杂环化合物	Imidazopyrimidines	咪唑并嘧啶	Purines and purine derivatives	嘌呤及其衍生物	_	_	938-55-6	HMDB0000473	DeepMS	MSI_level2	pos	4.54548e+07	4.72479e+07	3.59137e+07	4.24508e+07	4.64593e+07	2.4631e+07	1.91156e+07	3.8768e+07	2.62595e+07	4.58931e+07	4.78382e+07	4.31266e+07	4.04474e+07	3.16406e+07	3.64478e+07	4.55963e+07	2.08651e+07	2.58805e+07	2.90479e+07	4.52799e+07	4.84611e+07	3.03758e+07	4.351e+07	2.0836e+07	3.77265e+07	4.30831e+07	3.61319e+07	3.15564e+07
M260T245	L-Hexanoylcarnitine	L-己酰肉碱	260.186	244.5	259.179	0.676	C13H25NO4	[M+H]+	Lipids and lipid-like molecules	脂质及类脂质分子	Fatty Acyls	脂肪酰基	Fatty acid esters	脂肪酸酯	_	_	22671-29-0	HMDB0000756	DeepMS	MSI_level2	pos	4.72817e+06	4.17286e+06	1.3965e+07	4.5497e+06	807333	5.97498e+06	1.49873e+06	531981	4.89078e+06	832845	4.63663e+06	4.7888e+06	4.18024e+06	8.66888e+06	3.92349e+06	5.37381e+06	7.81499e+06	4.67255e+06	5.44563e+06	972423	8.85296e+06	727402	677587	7.68665e+06	1.57289e+06	7.86082e+06	7.48237e+06	8.72439e+06
M308T54	Letrozole	来曲唑	308.092	54.2	285.103	0.708	C17H11N5	[M+Na]+	Benzenoids	苯衍生物	Benzene and substituted derivatives	苯及其衍生物	Diphenylmethanes	_	C08163	_	112809-51-5	HMDB0015141	DeepMS	MSI_level2	pos	6.65513e+08	2.57085e+08	2.69273e+08	1.27344e+08	3.4095e+07	5.10221e+08	9.79547e+07	1.01427e+07	4.60232e+07	3.35591e+07	8.68476e+08	9.64038e+07	7.15153e+08	9.15217e+08	2.39154e+08	7.3588e+07	1.79754e+08	5.52268e+07	1.20492e+07	1.01551e+07	1.16539e+09	4.73866e+08	1.32439e+09	9.56468e+08	1.35135e+09	6.41656e+08	1.36216e+09	1.51041e+09
M244T318	2-Pentadecanone	2-十五烷酮	244.263	318.3	226.23	0.73	C15H30O	[M+NH4]+	Organic oxygen compounds	有机氧化合物	Organooxygen compounds	有机氧化合物	Carbonyl compounds	羰基化合物	_	_	2345-28-0	HMDB0031081	mzCloud	MSI_level2	pos	7.18532e+07	3.6635e+07	5.54348e+07	5.73745e+07	4.99627e+07	3.75638e+07	3.56883e+07	4.26253e+07	3.51234e+07	5.10187e+07	9.77553e+07	4.84399e+07	5.14722e+07	5.54106e+07	8.18172e+07	4.96787e+07	4.54746e+07	5.41043e+07	5.4466e+07	5.06856e+07	5.70263e+07	6.34161e+07	6.4112e+07	6.55344e+07	5.7707e+07	6.42841e+07	5.2771e+07	5.75343e+07
M102T39	Benzimidazole	苯并咪唑	102.034	38.6	118.053	0.754	C7H6N2	[M-NH3+H]+	Organoheterocyclic compounds	有机杂环化合物	Benzimidazoles	苯并咪唑	_	_	C02009	_	51-17-2	HMDB0248993	mzCloud	MSI_level2	pos	5.38998e+06	5.26763e+06	2.38306e+06	3.4667e+06	3.1241e+06	4.88834e+06	4.875e+06	4.28981e+06	5.83309e+06	6.55237e+06	6.02614e+06	5.77664e+06	6.73127e+06	5.60069e+06	7.22578e+06	7.00156e+06	5.11368e+06	7.35208e+06	4.77992e+06	5.45803e+06	5.74731e+06	5.62246e+06	5.60467e+06	7.50854e+06	6.29988e+06	7.11564e+06	6.47086e+06	7.59502e+06
M251T256	Tetrapropylene glycol	四聚1,2-丙二醇	251.185	256.3	250.178	0.76	C12H26O5	[M+H]+	_	_	_	_	_	_	_	_	24800-25-7	_	mzCloud	MSI_level2	pos	8.90785e+06	6.55382e+06	6.68907e+06	6.01022e+06	5.55199e+06	6.24958e+06	6.87264e+06	6.91831e+06	6.32427e+06	6.74708e+06	6.49052e+06	7.95461e+06	6.15662e+06	5.88201e+06	5.99067e+06	5.98086e+06	5.87337e+06	6.34344e+06	5.51119e+06	5.08853e+06	6.78271e+06	5.4445e+06	6.2729e+06	5.80943e+06	5.85964e+06	6.2838e+06	5.6193e+06	5.4052e+06
M160T220	Valine betaine	缬氨酸甜菜碱	160.134	219.9	159.126	0.774	C8H17NO2	[M+H]+	Organic acids and derivatives	有机酸及其衍生物	Carboxylic acids and derivatives	羧酸及其衍生物	Amino acids, peptides, and analogues	氨基酸、肽和类似物	_	_	_	HMDB0304557	DeepMS	MSI_level2	pos	3.10911e+06	292565	1.43848e+06	3.18173e+06	2.41534e+06	3.48642e+06	4.29775e+06	4.7063e+06	8.19529e+06	3.8363e+06	2.60565e+06	3.17282e+06	3.00026e+06	3.50506e+06	3.69566e+06	8.60825e+06	3.78914e+06	3.69569e+06	3.56569e+06	5.63784e+06	476762	2.92023e+06	2.74983e+06	2.82388e+06	2.58651e+06	4.21243e+06	7.56437e+06	3.49079e+06
M157T39	Decahydroquinoline	十氢喹啉(顺式+反式)	157.17	39	139.136	0.783	C9H17N	[M+NH4]+	Organoheterocyclic compounds	有机杂环化合物	Quinolidines	喹诺里啶	_	_	_	_	2051-28-7	_	DeepMS	MSI_level2	pos	1.25874e+07	9.37673e+06	8.10354e+06	6.95976e+06	8.13659e+06	8.22453e+06	1.3399e+07	7.29672e+06	7.83884e+06	8.19773e+06	1.7155e+07	8.92068e+06	7.85048e+06	1.14755e+07	6.8716e+06	7.10724e+06	7.02364e+06	6.50717e+06	5.70666e+06	7.40609e+06	8.87093e+06	9.60618e+06	1.30772e+07	1.3352e+07	8.78589e+06	1.80952e+07	8.42094e+06	1.3627e+07
M226T229	4-methoxy-3-methyl-6-[(Z)-pent-2-en-2-yl]pyran-2-one	4-甲氧基-3-甲基-6-[(Z)-戊-2-烯-2-基]吡喃-2-酮	226.144	228.9	208.11	0.783	C12H16O3	[M+NH4]+	Organoheterocyclic compounds	有机杂环化合物	Pyrans	吡喃	Pyranones and derivatives	_	_	_	1109230-80-9	_	DeepMS	MSI_level2	pos	1.00003e+07	2.97974e+07	1.88715e+07	1.0681e+07	1.84193e+07	1.23748e+07	1.89887e+07	1.59203e+07	1.42451e+07	3.10408e+07	1.86473e+07	1.58815e+07	2.56371e+07	2.29049e+07	1.66639e+07	1.53002e+07	1.49826e+07	1.16412e+07	6.90605e+06	9.00801e+06	7.99403e+06	1.53341e+07	6.76138e+06	1.13113e+07	1.08683e+07	2.14005e+07	1.42988e+07	9.96893e+06
M270T373	Octadecylamine	十八胺	270.316	373.5	269.308	0.829	C18H39N	[M+H]+	Organic nitrogen compounds	有机氮化合物	Organonitrogen compounds	有机氮化合物	Amines	胺类	_	_	124-30-1	HMDB0029586	DeepMS	MSI_level2	pos	1.91749e+07	2.18529e+07	2.43031e+07	1.64635e+07	1.45453e+07	1.61607e+07	1.51482e+07	1.70374e+07	1.98829e+07	2.23492e+07	2.46155e+07	1.79294e+07	2.12381e+07	2.31935e+07	2.24193e+07	2.01858e+07	2.02086e+07	1.91392e+07	2.05954e+07	1.84423e+07	2.09854e+07	2.87669e+07	3.77691e+07	2.49925e+07	2.88226e+07	1.96218e+07	2.2841e+07	2.50823e+07
M308T51_2	Methyl Red	对甲基红	308.08	50.9	269.117	0.837	C15H15N3O2	[M+K]+	Organoheterocyclic compounds	有机杂环化合物	Azobenzenes	偶氮苯	_	_	C19459	_	493-52-7	HMDB0254611	DeepMS	MSI_level2	pos	2.9724e+07	5.92598e+07	4.12381e+07	3.59026e+07	1.20572e+07	4.12745e+07	3.15412e+07	2.89064e+07	1.81967e+07	1.07611e+07	5.3064e+07	2.39866e+07	4.45904e+07	2.53133e+08	2.39866e+07	2.98938e+07	3.90816e+07	1.81349e+07	2.92138e+07	3.78703e+07	5.37603e+07	2.69418e+07	1.11556e+08	4.82164e+07	7.17957e+07	4.54024e+07	3.6181e+08	1.23209e+08
M202T289	Capric dimethyl amine oxide	N,N-二甲基癸烷基-N-氧化胺	202.217	289.2	201.21	0.87	C12H27NO	[M+H]+	Organic nitrogen compounds	有机氮化合物	Organonitrogen compounds	有机氮化合物	Aminoxides	_	_	_	2605-79-0	_	DeepMS	MSI_level2	pos	2.71802e+06	1.30821e+06	2.08649e+06	570508	1.68036e+06	2.23034e+06	1.5967e+06	1.46957e+06	1.38051e+06	414287	1.1832e+07	458936	1.35773e+06	378713	5.68474e+06	4.33391e+06	787879	553466	1.60675e+06	1.65509e+06	1.46636e+06	373268	421014	451263	1.53248e+06	480479	596508	1.6275e+06
M425T215_2	Gancaonin E	甘草素E	425.196	215.2	424.189	0.884	C25H28O6	[M+H]+	Phenylpropanoids and polyketides	苯丙素类和聚酮类化合物	Flavonoids	黄酮	Flavans	黄烷	_	_	124596-89-0	HMDB0038868	DeepMS	MSI_level2	pos	2.15075e+07	2.82482e+07	5.52221e+07	4.18539e+07	1.85374e+07	2.17736e+07	3.07926e+07	2.29288e+07	2.9325e+07	2.3029e+07	1.55325e+07	3.97231e+07	2.87053e+07	1.52189e+07	4.33302e+07	3.10873e+07	1.06618e+07	4.78885e+07	4.20121e+07	2.36422e+07	2.06468e+07	2.46226e+07	1.16462e+07	2.25323e+07	2.49198e+07	1.83564e+07	2.57649e+07	2.40345e+07
M198T247	4-(3-Phenylpropyl)pyridine	4-(3-苯丙基)吡啶	198.128	247.4	197.121	0.888	C14H15N	[M+H]+	Organoheterocyclic compounds	有机杂环化合物	Pyridines and derivatives	吡啶及其衍生物	_	_	_	_	2057-49-0	_	DeepMS	MSI_level2	pos	5.19658e+08	1.87396e+08	9.25349e+07	2.92737e+08	4.91968e+07	1.21522e+08	1.78624e+08	4.36015e+07	5.11289e+07	1.5563e+08	3.68975e+08	7.09166e+07	1.13492e+08	3.85091e+07	7.17683e+07	4.89371e+07	2.02541e+08	1.44527e+08	4.73081e+07	2.75091e+07	1.40144e+08	2.10021e+08	1.25405e+08	2.49404e+08	5.06765e+07	1.40645e+08	2.14876e+08	3.49757e+07
M212T296	8-Ocimenyl acetate	_	212.164	295.8	194.131	0.934	C12H18O2	[M+NH4]+	Lipids and lipid-like molecules	脂质及类脂质分子	Fatty Acyls	脂肪酰基	Fatty alcohol esters	脂肪醇酯	_	_	_	HMDB0039685	mzCloud	MSI_level2	pos	1.45807e+07	1.57869e+07	1.05817e+07	1.27254e+07	1.31546e+07	1.28719e+07	1.32667e+07	1.37811e+07	1.27528e+07	1.38851e+07	7.25909e+06	1.40613e+07	1.45994e+07	1.41605e+07	1.40039e+07	1.31114e+07	1.31977e+07	1.35046e+07	1.37733e+07	8.63513e+06	1.51717e+07	1.52896e+07	1.43158e+07	1.45003e+07	1.3829e+07	1.46052e+07	1.40698e+07	1.34803e+07
M295T389	13-keto-9Z,11E-octadecadienoic acid	13-酮-9Z,11E-十八碳二烯酸	295.227	388.7	294.22	0.935	C18H30O3	[M+H]+	Lipids and lipid-like molecules	脂质及类脂质分子	Fatty Acyls	脂肪酰基	Lineolic acids and derivatives	亚油酸及其衍生物	C14765	Lipid metabolism	54739-30-9	HMDB0004668	DeepMS	MSI_level2	pos	7.95978e+07	6.9839e+07	1.15783e+08	6.60543e+07	6.18804e+07	6.62256e+07	6.02369e+07	6.80657e+07	5.4088e+07	3.17057e+07	7.89978e+07	5.95545e+07	5.10054e+07	4.31938e+07	4.95362e+07	3.16068e+07	4.18971e+07	2.46513e+07	1.19734e+08	8.36188e+07	4.76658e+07	8.68018e+07	3.879e+07	3.97714e+07	2.02258e+07	7.53321e+07	3.40741e+07	1.57846e+07
M161T40	N(6)-Methyllysine	_	161.129	40.2	160.121	0.943	C7H16N2O2	[M+H]+	Organic acids and derivatives	有机酸及其衍生物	Carboxylic acids and derivatives	羧酸及其衍生物	Amino acids, peptides, and analogues	氨基酸、肽和类似物	C02728	_	1188-07-4	HMDB0002038	Metlin	MSI_level2	pos	6.64242e+06	9.75144e+06	6.73279e+06	7.82918e+06	7.01777e+06	7.33061e+06	7.4455e+06	1.12522e+07	1.05256e+07	8.91491e+06	7.31499e+06	7.83816e+06	7.71913e+06	5.00564e+06	7.8748e+06	8.39154e+06	9.28949e+06	9.42331e+06	9.42744e+06	1.06411e+07	8.88657e+06	7.06449e+06	6.52968e+06	7.79744e+06	1.04705e+07	1.09311e+07	6.82308e+06	1.10063e+07
M777T430_2	PE(P-18_0_22_6(4Z,7Z,10Z,13Z,16Z,19Z))	_	776.56	429.7	775.552	0.982	C45H78NO7P	[M+H]+	Lipids and lipid-like molecules	脂质及类脂质分子	Glycerophospholipids	甘油磷脂	Glycerophosphoethanolamines	_	_	_	206059-98-5	HMDB0011394	mzCloud	MSI_level2	pos	1.9247e+07	4.68114e+06	1.08667e+07	3.19215e+06	4.88305e+06	1.21621e+07	8.83876e+06	1.14918e+07	4.33018e+06	1.43267e+07	8.12265e+06	1.30864e+07	1.76075e+07	1.33642e+07	1.28764e+07	9.43323e+06	1.32417e+07	1.24147e+07	1.41859e+07	4.11685e+06	6.98886e+06	1.89467e+07	1.23271e+07	1.7611e+07	1.0454e+07	1.14466e+07	1.24489e+07	9.7717e+06
M120T46	2-Methylbutanoic acid	2-甲基丁酸	120.102	45.6	102.068	1.024	C5H10O2	[M+NH4]+	Lipids and lipid-like molecules	脂质及类脂质分子	Fatty Acyls	脂肪酰基	Fatty acids and conjugates	脂肪酸及其共轭物	C18319	Digestive system	116-53-0	HMDB0002176	DeepMS	MSI_level2	pos	1.54698e+08	5.02542e+07	2.94588e+07	8.0689e+07	9.38138e+07	6.64455e+07	1.28931e+08	5.56696e+07	7.65141e+07	9.52858e+07	1.24272e+08	7.83133e+07	6.26155e+07	6.18981e+07	5.55566e+07	8.80822e+07	6.17946e+07	6.85393e+07	4.55132e+07	6.28581e+07	7.40401e+07	2.70233e+07	6.10434e+07	2.70733e+07	5.32411e+07	5.62123e+07	7.07918e+07	4.20569e+07
M471T54	Plumieride	鸡蛋花甙	471.149	54.2	470.142	1.053	C21H26O12	[M+H]+	_	_	_	_	_	_	C09797	_	511-89-7	_	mzCloud	MSI_level2	pos	5.57056e+07	1.6653e+07	1.57283e+07	9.44862e+06	3.83551e+06	4.06908e+07	9.29503e+06	314667	2.38193e+06	1.49223e+06	6.28341e+07	5.49345e+06	4.80971e+07	3.73558e+07	1.69854e+07	6.13304e+06	1.54874e+07	3.08906e+06	495988	2.88283e+06	7.69738e+07	2.88516e+07	6.68012e+07	5.03965e+07	9.72291e+07	3.45891e+07	6.456e+07	1.00001e+08
M496T412_1	1-Palmitoyl-lysophosphatidylcholine	1-棕榈酰-溶血磷脂酰胆碱	496.341	412.5	495.333	1.056	C24H50NO7P	[M+H]+	Lipids and lipid-like molecules	脂质及类脂质分子	Glycerophospholipids	甘油磷脂	Glycerophosphocholines	甘油磷酸胆碱	_	_	_	_	DeepMS	MSI_level2	pos	2.77979e+08	2.94576e+07	3.6026e+08	2.08363e+08	2.96123e+08	2.85111e+08	3.20233e+08	3.52899e+08	2.38496e+08	1.2799e+08	1.58273e+08	3.65916e+08	1.35367e+08	2.2583e+08	2.1386e+08	2.26233e+08	3.23952e+08	9.2422e+07	2.93516e+08	2.30456e+08	1.8362e+08	1.88984e+08	6.79323e+07	1.44824e+08	1.68039e+08	3.34546e+08	6.87586e+07	5.16888e+07
M165T71	2-Hydroxycinnamic acid, (2E)-	2-羟基肉桂酸，（2E）	165.055	70.8	164.048	1.066	C9H8O3	[M+H]+	Phenylpropanoids and polyketides	苯丙素类和聚酮类化合物	Cinnamic acids and derivatives	肉桂酸及其衍生物	Hydroxycinnamic acids and derivatives	羟基肉桂酸及其衍生物	C01772	Amino acid metabolism; Biosynthesis of other secondary metabolites; Global and overview maps	614-60-8	HMDB0002641	DeepMS	MSI_level2	pos	3.56689e+07	4.00376e+07	3.53221e+07	4.45933e+07	3.22613e+07	2.49364e+07	3.02097e+07	3.74761e+07	4.06271e+07	3.95444e+07	3.21743e+07	4.36816e+07	3.96396e+07	2.72319e+07	3.20771e+07	3.54484e+07	9.11077e+06	4.30604e+07	3.2346e+07	3.88838e+07	2.49606e+07	2.79252e+07	1.84613e+07	3.66661e+07	3.83656e+07	3.55159e+07	1.33738e+07	2.97896e+07
M163T326	Valerophenone	苯戊酮	163.112	325.8	162.105	1.079	C11H14O	[M+H]+	Organic oxygen compounds	有机氧化合物	Organooxygen compounds	有机氧化合物	Carbonyl compounds	羰基化合物	_	_	1009-14-9	HMDB0031208	DeepMS	MSI_level2	pos	1.24538e+08	1.10405e+08	1.16317e+08	1.15388e+08	1.46322e+08	1.12064e+08	8.90607e+07	7.66081e+07	1.03484e+08	1.23786e+08	2.19477e+08	1.74199e+08	1.59679e+08	1.65509e+08	8.60671e+07	1.31592e+08	1.2704e+08	1.34934e+08	1.25259e+08	1.28479e+08	1.75892e+08	1.17227e+08	1.87227e+08	1.01928e+08	1.95255e+08	1.45824e+08	1.79772e+08	1.4753e+08
M220T66	Fructoseglycine	果糖基-甘氨酸	220.082	65.5	237.085	1.093	C8H15NO7	[M-H2O+H]+	Organic acids and derivatives	有机酸及其衍生物	Carboxylic acids and derivatives	羧酸及其衍生物	Amino acids, peptides, and analogues	氨基酸、肽和类似物	_	_	4429-05-4	HMDB0060278	mzCloud	MSI_level2	pos	9.20208e+07	6.40762e+07	5.31654e+07	6.95201e+07	6.23612e+07	5.00788e+07	6.85042e+07	6.1866e+07	7.18057e+07	7.43676e+07	7.36601e+07	8.65207e+07	7.57309e+07	4.06695e+07	6.70936e+07	7.99406e+07	6.55026e+07	7.7624e+07	7.83163e+07	8.54202e+07	6.77149e+07	4.85193e+07	1.46654e+07	4.74391e+07	6.64652e+07	5.43562e+07	4.0936e+07	4.07802e+07
M248T57	3-Hydroxybutyrylcarnitine	3-羟基丁酰肉碱	248.15	56.7	247.143	1.112	C11H21NO5	[M+H]+	Lipids and lipid-like molecules	脂质及类脂质分子	Fatty Acyls	脂肪酰基	Fatty acid esters	脂肪酸酯	_	_	_	HMDB0013127	DeepMS	MSI_level2	pos	1.06911e+08	7.99296e+07	2.1911e+08	1.36936e+08	8.71762e+07	9.84624e+07	1.27558e+08	4.53203e+07	7.83893e+07	8.12233e+07	1.11404e+08	9.9203e+07	1.07624e+08	1.59775e+08	9.31146e+07	1.43937e+08	1.01189e+08	1.22892e+08	8.46469e+07	6.9287e+07	1.39781e+08	1.32389e+08	1.46687e+08	1.1777e+08	1.3791e+08	6.63143e+07	1.47228e+08	1.475e+08
M242T307	Dioctylamine	二正辛胺	242.284	307.3	241.277	1.139	C16H35N	[M+H]+	Organic nitrogen compounds	有机氮化合物	Organonitrogen compounds	有机氮化合物	Amines	胺类	_	_	106-20-7	HMDB0251428	DeepMS	MSI_level2	pos	3.57201e+07	4.91141e+07	4.75531e+07	5.19493e+07	1.02471e+08	4.44333e+07	4.54876e+07	4.15868e+07	6.84864e+07	4.90978e+07	4.27187e+07	5.94347e+07	4.95956e+07	5.18016e+07	7.343e+07	5.02252e+07	5.40087e+07	5.62144e+07	5.02484e+07	4.94635e+07	4.13675e+07	5.74512e+07	4.47017e+07	5.61448e+07	4.07101e+07	7.6912e+07	4.90585e+07	4.93645e+07
M298T411	Spiroxamine	螺环菌胺; 葚孢菌素	298.274	410.6	297.267	1.145	C18H35NO2	[M+H]+	Organic oxygen compounds	有机氧化合物	Organooxygen compounds	有机氧化合物	Ethers	_	C11124	_	118134-30-8	HMDB0258432	MoNA	MSI_level2	pos	5.97169e+06	5.66229e+06	4.49445e+06	8.50132e+06	3.28158e+06	1.87983e+06	4.06127e+06	4.76463e+06	7.879e+06	6.27463e+06	2.62197e+06	6.84006e+06	5.45421e+06	3.90338e+06	5.44452e+06	2.26735e+06	3.72462e+06	4.76971e+06	2.22673e+06	3.05693e+06	6.80327e+06	7.36019e+06	3.48815e+06	7.05348e+06	7.19222e+06	3.29353e+06	2.96429e+06	3.37781e+06
M159T49	Threonylglycine	_	159.077	48.7	176.08	1.165	C6H12N2O4	[M-H2O+H]+	Organic acids and derivatives	有机酸及其衍生物	Carboxylic acids and derivatives	羧酸及其衍生物	Amino acids, peptides, and analogues	氨基酸、肽和类似物	_	_	686-44-2	HMDB0029061	mzCloud	MSI_level2	pos	4.97915e+06	4.89934e+06	3.59564e+06	4.37897e+06	3.64731e+06	881931	3.50601e+06	7.13767e+06	5.78295e+06	5.99197e+06	6.06341e+06	7.23755e+06	5.36511e+06	3.2434e+06	3.71343e+06	6.69965e+06	7.37028e+06	7.11786e+06	5.30318e+06	5.85656e+06	6.81544e+06	890121	5.7771e+06	3.87417e+06	5.38294e+06	4.87189e+06	4.77544e+06	814263
M150T57	Methionine	D-蛋氨酸；D-甲硫氨酸	150.059	56.9	149.052	1.173	C5H11NO2S	[M+H]+	Organic acids and derivatives	有机酸及其衍生物	Carboxylic acids and derivatives	羧酸及其衍生物	Amino acids, peptides, and analogues	氨基酸、肽和类似物	C00073	Cancer: overview; Drug resistance: antineoplastic; Digestive system; Biosynthesis of other secondary metabolites; Translation; Amino acid metabolism; Chemical structure transformation maps; Global and overview maps	63-68-3	HMDB0000696	DeepMS	MSI_level2	pos	9.07005e+08	1.07366e+09	8.77004e+08	1.01725e+09	8.96514e+08	7.47271e+08	8.48348e+08	1.15788e+09	1.09732e+09	1.0755e+09	9.59996e+08	1.08551e+09	9.91201e+08	7.13586e+08	9.06025e+08	9.27799e+08	9.45093e+08	1.00567e+09	1.13064e+09	1.24359e+09	9.14973e+08	6.03872e+08	5.87306e+08	8.99484e+08	9.83637e+08	9.36067e+08	6.04722e+08	9.05114e+08
M911T354_3	Zeaxanthin diglucoside	_	910.566	353.7	892.534	1.181	C52H76O12	[M+NH4]+	_	_	_	_	_	_	C15969	Metabolism of terpenoids and polyketides	53762-00-8	_	mzCloud	MSI_level2	pos	1.92467e+07	3.42935e+06	5.39054e+06	3.58219e+06	4.68041e+06	9.23616e+06	4.34726e+06	5.21079e+06	1.06191e+07	4.65692e+06	2.43338e+07	8.31217e+06	7.09857e+06	1.34793e+07	8.33453e+06	9.58744e+06	9.40024e+06	3.48569e+06	4.88998e+06	9.07008e+06	7.96035e+06	2.54581e+06	9.24501e+06	7.73116e+06	5.04042e+06	4.65886e+06	1.02746e+07	5.31299e+06
M149T61	4-Hydroxycinnamaldehyde	4-羟基肉桂醛	149.06	61.4	148.053	1.181	C9H8O2	[M+H]+	Phenylpropanoids and polyketides	苯丙素类和聚酮类化合物	Cinnamaldehydes	肉桂醛	_	_	C05608	Chemical structure transformation maps; Biosynthesis of other secondary metabolites; Global and overview maps	20711-53-9	HMDB0040986	DeepMS	MSI_level2	pos	2.28611e+07	2.45666e+07	1.80248e+07	2.43515e+07	5.72303e+06	4.81298e+06	1.93056e+07	2.23993e+07	2.4101e+07	2.44052e+07	2.07166e+07	2.90387e+07	1.92027e+07	1.80279e+07	1.98627e+07	2.22721e+07	2.10405e+07	2.37261e+07	2.50429e+07	2.71257e+07	2.1607e+07	1.46162e+07	1.25332e+07	2.01975e+07	2.25846e+07	2.16717e+07	1.52486e+07	1.84039e+07
M149T408	Phthalic anhydride	邻苯二甲酸酐	149.023	408.1	148.016	1.181	C8H4O3	[M+H]+	Organoheterocyclic compounds	有机杂环化合物	Benzofurans	苯并呋喃	Benzofuranones	_	_	_	85-44-9	HMDB0256501	DeepMS	MSI_level2	pos	5.14048e+07	5.2879e+07	5.59169e+07	5.10178e+07	6.40327e+07	5.7678e+07	5.15269e+07	5.76481e+07	5.85107e+07	7.75821e+07	5.05628e+07	6.29847e+07	5.78423e+07	6.64792e+07	6.20218e+07	6.16625e+07	5.31827e+07	5.56069e+07	6.08979e+07	5.12253e+07	8.91652e+07	6.91159e+07	5.96236e+07	7.12111e+07	5.51329e+07	5.67842e+07	7.39004e+07	4.93603e+07
M610T303_2	Psymberin	普赛梅林	610.324	303.1	609.316	1.186	C31H47NO11	[M+H]+	Benzenoids	苯衍生物	Benzene and substituted derivatives	苯及其衍生物	Benzoic acids and derivatives	苯甲酸及其衍生物	_	_	714954-37-7	_	DeepMS	MSI_level2	pos	3.833e+06	1.20325e+07	2.84206e+06	2.39092e+06	4.02903e+06	5.63368e+06	5.54562e+06	3.50567e+06	510398	4.38999e+06	339465	3.56495e+06	1.90008e+07	5.29669e+06	3.07186e+07	2.69599e+06	5.56708e+06	4.50038e+06	4.84701e+06	2.10955e+06	1.93397e+07	4.93517e+06	3.21882e+07	1.16965e+07	5.5607e+07	7.70003e+06	2.87222e+07	3.35255e+07
M490T61_1	N-cyclohexyl-2-[4-oxo-2-(3,4,5-trimethoxyphenyl)chromen-6-yl]oxyacetamide	N-环己基-2-[4-氧代-2-(3,4,5-三甲氧基苯基)色烯-6-基]氧乙酰胺	490.185	60.8	467.195	1.187	C26H29NO7	[M+Na]+	Phenylpropanoids and polyketides	苯丙素类和聚酮类化合物	Flavonoids	黄酮	O-methylated flavonoids	O-甲基化黄酮	_	_	_	_	DeepMS	MSI_level2	pos	8.62717e+07	6.20507e+07	5.28605e+07	5.02096e+07	1.68661e+07	5.13879e+07	5.265e+07	4.49661e+06	6.452e+07	6.64025e+07	4.18295e+07	5.35935e+07	2.71848e+07	2.7104e+07	4.19984e+07	3.49479e+07	4.99032e+07	4.79257e+07	4.87932e+07	9.272e+06	4.34555e+07	2.69006e+07	2.23125e+07	3.76989e+07	4.91707e+07	2.84801e+07	3.40391e+07	3.69234e+07
M188T235	3-(Carbamoylmethyl)-5-methylhexanoic acid	3-(氨基甲基)-5-甲基己酸	188.129	234.7	187.121	1.191	C9H17NO3	[M+H]+	Lipids and lipid-like molecules	脂质及类脂质分子	Fatty Acyls	脂肪酰基	Fatty acids and conjugates	脂肪酸及其共轭物	_	_	181289-15-6	_	DeepMS	MSI_level2	pos	6.7709e+06	1.27764e+07	6.81147e+06	5.55503e+06	9.22273e+06	5.85625e+06	9.56893e+06	6.31283e+06	5.33661e+06	6.72934e+06	9.60251e+06	7.47079e+06	1.76978e+07	7.53357e+06	1.71616e+06	8.77382e+06	7.16655e+06	9.96534e+06	7.68657e+06	2.00463e+06	1.27591e+07	1.4289e+07	9.91518e+06	7.5981e+06	2.14996e+06	1.8667e+06	9.16737e+06	6.53829e+06
M295T56	Primeverose	_	295.102	55.8	312.106	1.198	C11H20O10	[M-H2O+H]+	_	_	_	_	_	_	C08245	_	26531-85-1	_	mzCloud	MSI_level2	pos	1.12245e+07	1.32386e+07	1.11674e+07	1.20053e+07	9.48267e+06	7.39397e+06	1.00414e+07	1.22006e+07	1.49505e+07	1.23277e+07	9.9497e+06	1.35033e+07	1.02148e+07	5.88251e+06	1.03379e+07	1.01866e+07	1.16774e+07	1.25891e+07	1.37655e+07	8.15851e+06	1.05513e+07	8.98288e+06	5.42548e+06	9.70275e+06	1.09112e+07	1.10518e+07	6.24158e+06	9.49989e+06
M228T444	Tetradec-2-enal	_	228.232	444	210.198	1.227	C14H26O	[M+NH4]+	Lipids and lipid-like molecules	脂质及类脂质分子	Fatty Acyls	脂肪酰基	Fatty aldehydes	脂肪酸醛	_	_	51534-36-2	HMDB0032525	mzCloud	MSI_level2	pos	5.96604e+06	3.26676e+06	4.28045e+06	3.96208e+06	2.30252e+06	2.66331e+06	2.30661e+06	3.11566e+06	2.93316e+06	3.82119e+06	6.72017e+06	3.34144e+06	3.28252e+06	3.91153e+06	4.67933e+06	3.20753e+06	2.01123e+06	3.94294e+06	3.60803e+06	3.24598e+06	4.01681e+06	4.56287e+06	3.79466e+06	3.96054e+06	3.30613e+06	3.7498e+06	3.6244e+06	2.71072e+06
M545T46	Iridin	槲皮素	545.128	45.5	522.138	1.251	C24H26O13	[M+Na]+	Phenylpropanoids and polyketides	苯丙素类和聚酮类化合物	Isoflavonoids	异黄酮	Isoflavonoid O-glycosides	异黄酮O-糖苷	C10465	_	491-74-7	_	DeepMS	MSI_level2	pos	2.90914e+07	1.16706e+07	2.07434e+07	1.08178e+07	7.1738e+06	1.26347e+07	7.20725e+06	26987.7	1.93504e+06	7.89455e+06	1.76888e+07	1.5688e+07	2.39766e+07	2.19598e+07	2.81769e+06	2.79505e+06	2.52572e+06	7.04748e+06	2.65871e+06	5.19683e+06	2.41407e+07	9.90878e+06	1.08876e+07	2.04289e+07	2.21144e+07	2.0726e+07	1.54186e+07	2.35675e+07
M446T240	(9b-Hydroxy-6,6,9a-trimethyl-3-oxo-1,5,5a,7,8,9-hexahydrobenzo[e][2]benzofuran-9-yl) 2-acetamido-3-methylbutanoate	(9b-羟基-6,6,9a-三甲基-3-氧代-1,5,5a,7,8,9-六氢苯并[e][2]苯并呋喃-9-基) 2-乙酰氨基-3-甲基丁酸盐	446.194	240.3	407.231	1.251	C22H33NO6	[M+K]+	Organoheterocyclic compounds	有机杂环化合物	Naphthofurans	萘并呋喃	_	_	_	_	_	_	DeepMS	MSI_level2	pos	9.66447e+06	1.24605e+07	2.41213e+07	1.00779e+07	1.14549e+07	1.25543e+07	9.68711e+06	7.00748e+06	8.18657e+06	5.12604e+06	1.19358e+07	8.70897e+06	1.96665e+07	1.43566e+07	1.20566e+07	6.27974e+06	1.01968e+07	7.0056e+06	5.99664e+06	2.28948e+06	1.71278e+07	2.74e+07	1.49387e+07	1.36529e+07	1.10797e+07	2.38994e+07	9.55922e+06	8.46631e+06
M544T305_1	[2-hydroxy-3-[(E)-octadec-9-enoyl]oxypropyl] 2-(trimethylazaniumyl)ethyl phosphate	[2-羟基-3-[(E)-辛烯-9-酰氧]丙基] 2-(三甲基氮离子基)乙基磷酸盐	544.339	305	521.349	1.253	C26H52NO7P	[M+Na]+	Lipids and lipid-like molecules	脂质及类脂质分子	Glycerophospholipids	甘油磷脂	Glycerophosphocholines	甘油磷酸胆碱	_	_	_	_	DeepMS	MSI_level2	pos	4.38351e+07	8.17303e+07	1.74992e+08	5.00455e+07	1.59354e+08	3.16574e+07	6.9496e+07	1.55573e+08	6.94366e+07	1.74789e+08	6.31242e+07	1.70844e+08	2.45913e+08	1.23898e+08	1.48715e+08	3.23984e+07	1.05774e+08	9.11233e+07	1.79305e+08	2.46798e+08	7.15919e+07	1.00503e+08	1.27039e+08	3.62538e+07	1.04257e+08	5.02338e+07	2.24469e+08	8.62842e+07
M220T255	2-hydroxy-3-(1H-indol-3-yl)butanoic acid	2-羟基-3-(1H-吲哚-3-基)丁酸	220.097	254.7	219.09	1.254	C12H13NO3	[M+H]+	Organoheterocyclic compounds	有机杂环化合物	Indoles and derivatives	吲哚及其衍生物	Indoles	吲哚	_	_	66022-16-0	_	DeepMS	MSI_level2	pos	6.42662e+06	7.9318e+06	8.14971e+06	6.14681e+06	6.66352e+06	2.45797e+06	2.71381e+06	6.362e+06	8.19023e+06	5.55346e+06	1.00107e+07	7.71817e+06	9.03331e+06	1.68171e+06	4.98105e+06	3.93944e+06	7.06781e+06	5.90951e+06	7.08534e+06	6.10607e+06	6.49156e+06	1.10652e+07	5.85574e+06	8.4503e+06	5.13871e+06	9.07841e+06	2.02297e+06	4.48934e+06
M228T324	2-Propenyl cyclohexanebutanoate	环己基丁酸烯丙酯	228.196	324.5	210.162	1.3	C13H22O2	[M+NH4]+	Lipids and lipid-like molecules	脂质及类脂质分子	Fatty Acyls	脂肪酰基	Fatty acid esters	脂肪酸酯	_	_	7493-65-4	HMDB0038291	mzCloud	MSI_level2	pos	4.80716e+08	4.10318e+08	4.95287e+08	4.37092e+08	4.53893e+08	3.73196e+08	4.34101e+08	3.73914e+08	4.17804e+08	4.7004e+08	4.56281e+08	4.66537e+08	4.9538e+08	4.74529e+08	4.61174e+08	5.08849e+08	4.63577e+08	5.04779e+08	4.77965e+08	4.55763e+08	4.55883e+08	4.6259e+08	4.38137e+08	4.76157e+08	4.45273e+08	4.75209e+08	4.35908e+08	4.64226e+08
M276T56	Purpuritenin B	_	276.09	55.9	292.11	1.326	C19H16O3	[M-NH3+H]+	_	_	_	_	_	_	_	_	86293-24-5	_	mzCloud	MSI_level2	pos	1.36133e+07	1.15584e+07	9.00025e+06	1.17213e+07	1.00769e+07	7.93803e+06	9.49379e+06	5.79069e+06	1.33965e+07	1.4105e+07	8.92557e+06	1.23704e+07	1.36195e+07	5.36549e+06	1.09785e+07	1.04341e+07	1.13265e+07	1.29291e+07	1.54446e+07	6.13861e+06	8.70098e+06	7.15686e+06	4.27462e+06	1.01017e+07	9.38418e+06	9.08306e+06	6.00354e+06	8.48687e+06
M243T40	(S,S)-Nt-Histidinylalanine	_	243.109	39.7	242.101	1.329	C9H14N4O4	[M+H]+	Organic acids and derivatives	有机酸及其衍生物	Carboxylic acids and derivatives	羧酸及其衍生物	Amino acids, peptides, and analogues	氨基酸、肽和类似物	_	_	65428-77-5	HMDB0040248	mzCloud	MSI_level2	pos	3.09629e+06	4.96203e+06	4.45914e+06	4.88966e+06	2.7111e+06	1.9233e+06	2.29636e+06	4.71128e+06	4.20778e+06	3.80175e+06	2.4332e+06	4.67128e+06	3.44475e+06	2.9335e+06	3.85049e+06	3.54282e+06	3.35243e+06	4.56649e+06	6.32882e+06	2.88702e+06	2.49646e+06	4.33151e+06	2.17372e+06	4.56197e+06	4.46902e+06	5.11285e+06	2.35076e+06	3.86586e+06
M277T389	cis-Parinaric acid	顺式帕尼酸	277.216	388.7	276.209	1.356	C18H28O2	[M+H]+	Lipids and lipid-like molecules	脂质及类脂质分子	Fatty Acyls	脂肪酰基	Lineolic acids and derivatives	亚油酸及其衍生物	_	_	593-38-4	HMDB0248240	DeepMS	MSI_level2	pos	1.5304e+07	1.40608e+07	2.85432e+07	1.03209e+07	1.75912e+07	1.75108e+07	1.4813e+07	1.7022e+07	2.14577e+07	1.97789e+06	1.83425e+07	1.64289e+07	1.08477e+07	1.03505e+07	1.61159e+07	2.02112e+06	7.5979e+06	8.67324e+06	2.91508e+07	1.92405e+07	1.1149e+07	3.21951e+07	5.78136e+06	1.68523e+07	1.10819e+06	1.9792e+07	1.04154e+07	784233
M303T280	Abietic acid	松香酸	303.232	279.9	302.225	1.398	C20H30O2	[M+H]+	Lipids and lipid-like molecules	脂质及类脂质分子	Prenol lipids	醌醇脂	Diterpenoids	二萜类	C06087	Global and overview maps; Metabolism of terpenoids and polyketides	514-10-3	HMDB0247751	DeepMS	MSI_level2	pos	2.39209e+06	2.95414e+06	6.51115e+06	2.18716e+06	2.06687e+06	6.3553e+06	1.73463e+06	2.31213e+06	2.31295e+06	3.41044e+06	2.69874e+06	2.65409e+06	1.98049e+07	3.37968e+06	1.46149e+07	1.16941e+07	1.2531e+07	3.13163e+06	1.22873e+06	2.17073e+06	1.76304e+07	9.23579e+06	1.60065e+07	1.21197e+07	5.79774e+06	7.98301e+06	3.29498e+06	1.91491e+07
M526T450_1	ICI 164384	_	526.425	450	525.418	1.422	C34H55NO3	[M+H]+	_	_	_	_	_	_	C14758	_	98007-99-9	_	mzCloud	MSI_level2	pos	2.60594e+06	5.49333e+06	5.73651e+06	1.21417e+07	1.95794e+06	2.66339e+06	2.28348e+06	1.07335e+07	5.26046e+06	4.76785e+06	3.72904e+06	3.34652e+06	9.79033e+06	4.62818e+06	4.5349e+06	1.65571e+06	6.67098e+06	2.04727e+06	1.8543e+06	8.32359e+06	2.68683e+06	5.32068e+06	3.03574e+06	4.53317e+06	3.64398e+06	7.74194e+06	7.79923e+06	6.89144e+06
M263T208	Phe-Pro	苯丙氨酸-脯氨酸	263.139	208.3	262.132	1.429	C14H18N2O3	[M+H]+	Organic acids and derivatives	有机酸及其衍生物	Carboxylic acids and derivatives	羧酸及其衍生物	Amino acids, peptides, and analogues	氨基酸、肽和类似物	_	_	7669-65-0	HMDB0011177	DeepMS	MSI_level2	pos	2.11307e+07	3.68961e+07	7.51134e+07	4.94418e+07	2.76481e+07	2.55701e+07	3.24479e+07	3.28795e+07	3.73489e+07	3.42118e+07	2.65179e+07	3.70952e+07	3.04693e+07	3.87459e+07	4.05952e+07	3.87773e+07	3.66652e+07	5.2422e+07	5.27717e+07	3.24435e+07	2.94993e+07	3.38792e+07	2.46059e+07	3.90048e+07	4.42777e+07	9.81752e+06	4.25899e+07	4.79262e+07
M504T269	N-(1-(2-amino-2-oxoethyl)piperidin-4-yl)-3-(4-hydroxy-6-methyl-2-oxo-2H-pyran-3-yl)-3-(2,3,4-trimethoxyphenyl)propanamide	N-(1-(2-氨基-2-氧代乙基)-哌啶-4-基)-3-(4-羟基-6-甲基-2-氧代-2H-吡喃-3-基)-3-(2,3,4-三甲氧基苯基)丙酰胺	504.236	268.7	503.228	1.436	C25H33N3O8	[M+H]+	Organic acids and derivatives	有机酸及其衍生物	Carboxylic acids and derivatives	羧酸及其衍生物	Amino acids, peptides, and analogues	氨基酸、肽和类似物	_	_	_	_	DeepMS	MSI_level2	pos	4.33419e+06	4.56339e+06	7.13539e+06	2.78764e+06	3.70055e+06	7.07859e+06	3.18717e+06	2.2129e+06	2.41873e+06	1.61919e+06	2.67866e+06	4.05265e+06	1.1901e+07	7.23148e+06	4.95417e+06	3.30192e+06	4.29733e+06	1.85323e+06	1.45959e+06	197068	6.62851e+06	1.07724e+07	1.02161e+07	7.4133e+06	5.93303e+06	1.28064e+07	5.31032e+06	7.61541e+06
M568T321_2	3-[(3S,5S,8R,9S,10R,13R,14S,17R)-5,14-dihydroxy-3-[(2R,4S,5R,6R)-5-hydroxy-4-methoxy-6-methyloxan-2-yl]oxy-10-(hydroxymethyl)-13-methyl-2,3,4,6,7,8,9,11,12,15,16,17-dodecahydro-1H-cyclopenta[a]phenanthren-17-yl]-2H-furan-5-one	3-[(3S,5S,8R,9S,10R,13R,14S,17R)-5,14-二羟基-3-[(2R,4S,5R,6R)-5-羟基-4-甲氧基-6-甲基-氧杂-2-基]氧-10-(羟甲基)-13-甲基-2,3,4,6,7,8,9,11,12,15,16,17-十二氢-1H-环戊[a]苯并蒽-17-基]-2H-呋喃-5-酮	568.348	320.8	550.315	1.448	C30H46O9	[M+NH4]+	Lipids and lipid-like molecules	脂质及类脂质分子	Steroids and steroid derivatives	类固醇及其衍生物	Steroid lactones	类固醇内酯	_	_	465-84-9	_	DeepMS	MSI_level2	pos	8.15618e+07	1.02831e+08	1.24634e+08	1.12554e+08	2.12231e+08	1.51765e+08	1.43145e+08	1.41998e+07	4.48507e+07	2.90434e+08	1.0808e+08	7.28027e+07	5.28761e+08	7.99728e+07	4.92024e+08	5.07605e+07	3.20819e+08	6.99392e+07	7.43212e+07	1.09396e+08	6.43409e+07	6.47491e+07	1.44263e+08	4.09486e+07	1.43848e+08	9.32512e+07	2.02694e+08	3.01629e+08
M161T49	L-beta-homoglutamine-HCl	類麩醯氨	161.092	49.2	160.085	1.461	C6H12N2O3	[M+H]+	_	_	_	_	_	_	_	_	34218-76-3	_	BioDeepDB	MSI_level2	pos	5.89126e+06	9.96193e+06	5.00905e+06	5.73885e+06	5.63074e+06	5.18523e+06	5.61497e+06	6.69193e+06	6.15946e+06	5.28216e+06	6.84972e+06	6.1034e+06	7.03944e+06	7.633e+06	6.63806e+06	6.17643e+06	8.62791e+06	7.15832e+06	4.66431e+06	5.07651e+06	6.40102e+06	9.12794e+06	6.01836e+06	1.11093e+07	9.95785e+06	1.13773e+07	7.75645e+06	5.75527e+06
M687T233	Cercic acid	刺球酸	687.353	232.6	686.345	1.49	C37H46N6O7	[M+H]+	Organic Polymers	有机聚合物	Polypeptides	多肽	_	_	_	_	_	_	DeepMS	MSI_level2	pos	1.34069e+06	1.03975e+06	5.04255e+06	3.03741e+06	1.89878e+06	1.94774e+06	2.78389e+06	2.12248e+06	4.18197e+06	1.38127e+06	853100	1.9428e+06	1.00387e+06	1.06717e+06	1.92237e+06	2.30866e+06	1.5417e+06	824373	1.06993e+06	2.5583e+06	2.51445e+06	1.73081e+06	1.03238e+06	3.98093e+06	3.78016e+06	2.57074e+06	1.94281e+06	4.30005e+06
M828T236_2	Benzoyl-CoA	_	828.16	235.6	871.141	1.492	C28H40N7O17P3S	[M-CO2+H]+	Lipids and lipid-like molecules	脂质及类脂质分子	Fatty Acyls	脂肪酰基	Fatty acyl thioesters	_	C00512	Chemical structure transformation maps; Amino acid metabolism; Xenobiotics biodegradation and metabolism; Global and overview maps	6756-74-7	HMDB0002252	mzCloud	MSI_level2	pos	1.09555e+06	667064	2.9988e+06	4.62914e+06	1.99895e+06	1.84146e+06	681604	747862	1.26983e+06	826096	1.45259e+06	1.01652e+06	832584	1.6685e+06	986161	3.36393e+06	1.85317e+06	1.08006e+06	3.42591e+06	1.04005e+06	932204	1.02351e+06	1.13995e+06	808070	2.18026e+06	840399	1.10079e+06	1.97308e+06
M664T363_3	gambogenic acid	新藤黄酸	664.347	363	646.314	1.493	C38H46O9	[M+NH4]+	_	_	_	_	_	_	_	_	93772-31-7	_	mzCloud	MSI_level2	pos	1.19194e+09	5.88261e+08	4.48649e+08	1.00522e+09	8.72491e+08	6.61028e+08	5.86189e+08	4.3859e+08	8.20284e+08	6.15892e+08	6.49328e+08	8.78178e+08	7.84918e+08	5.35851e+08	7.61225e+08	6.80212e+08	6.8727e+08	7.1952e+08	7.88645e+08	6.07788e+08	3.93254e+08	5.74788e+08	3.40635e+08	6.74554e+08	7.13269e+08	6.30307e+08	4.53819e+08	4.33671e+08
M327T37	Humantenmine	胡蔓藤碱; 葫蔓藤碱甲	327.171	36.7	326.163	1.496	C19H22N2O3	[M+H]+	Organoheterocyclic compounds	有机杂环化合物	Indoles and derivatives	吲哚及其衍生物	_	_	_	_	82354-38-9	_	mzCloud	MSI_level2	pos	1.22076e+06	1.67971e+06	1.56698e+06	1.90218e+06	1.04833e+06	1.05392e+06	881253	1.89982e+06	1.94671e+06	889653	830132	1.25157e+06	1.11954e+06	93306.3	1.01228e+06	1.39736e+06	1.42462e+06	1.42452e+06	1.98121e+06	1.29426e+06	975613	1.57242e+06	959501	973136	1.02716e+06	1.25614e+06	732621	1.58239e+06
M183T279	Triethyl phosphate	磷酸三乙酯, 磷酸乙酯	183.078	279.1	182.071	1.508	C6H15O4P	[M+H]+	Organic acids and derivatives	有机酸及其衍生物	Organic phosphoric acids and derivatives	有机磷酸及其衍生物	Phosphate esters	_	_	_	78-40-0	HMDB0259191	DeepMS	MSI_level2	pos	2.61992e+07	1.21368e+07	1.15158e+07	1.48953e+07	1.50194e+07	1.33237e+07	1.30762e+07	1.39138e+07	1.47603e+07	1.5427e+07	2.56553e+07	1.26088e+07	1.52813e+07	1.59981e+07	1.90968e+07	1.17442e+07	1.17914e+07	1.30843e+07	1.62551e+07	1.46794e+07	1.42586e+07	1.60161e+07	1.76311e+07	1.92033e+07	1.44884e+07	1.45913e+07	1.31531e+07	1.59926e+07
M809T399	PC(16_0_22_5(4Z,7Z,10Z,13Z,16Z))	磷脂酰胆碱(16:0/22:5(4Z,7Z,10Z,13Z,16Z))	808.587	399	807.579	1.514	C46H82NO8P	[M+H]+	Lipids and lipid-like molecules	脂质及类脂质分子	Glycerophospholipids	甘油磷脂	Glycerophosphocholines	甘油磷酸胆碱	_	_	_	HMDB0007989	DeepMS	MSI_level2	pos	1.9116e+07	2.4055e+07	1.9739e+07	5.1191e+07	4.15941e+06	3.68906e+07	1.64901e+07	5.30776e+07	6.38725e+07	1.56903e+07	8.53041e+07	1.14431e+07	1.57514e+07	1.38841e+07	8.07087e+06	1.1496e+07	1.46646e+07	3.71095e+06	8.64787e+06	2.90898e+07	6.35985e+06	6.44818e+06	8.44677e+06	1.17348e+07	4.95945e+07	4.60005e+07	1.16456e+08	3.51906e+07
M344T57_1	cis-coumarinic acid-beta-D-glucoside	顺式香豆酸-β-D-葡萄糖苷	344.134	57	326.101	1.52	C15H18O8	[M+NH4]+	Organic oxygen compounds	有机氧化合物	Organooxygen compounds	有机氧化合物	Carbohydrates and carbohydrate conjugates	碳水化合物和碳水化合物结合物	C05839	Biosynthesis of other secondary metabolites; Global and overview maps	2446-60-8	HMDB0060077	DeepMS	MSI_level2	pos	8.6685e+08	7.06672e+08	5.90999e+08	7.26658e+08	6.55703e+08	5.32686e+08	5.70649e+08	6.27241e+08	8.66183e+08	7.20287e+08	5.11256e+08	8.57419e+08	7.19747e+08	3.09394e+08	7.26409e+08	8.55082e+08	6.98842e+08	7.42259e+08	9.87852e+08	6.8771e+08	5.68924e+08	4.40372e+08	3.3399e+08	5.94499e+08	6.578e+08	5.41027e+08	3.50669e+08	5.26334e+08
M809T398_1	L-alpha-Phosphatidylcholine, beta-(cis-8,11,14-eicosatrienoyl)-gamma-O-hexadecyl	L-α-磷脂酰胆碱，β-(顺式-8,11,14-二十碳三烯酰)-γ-O-十六烷基	808.564	398.2	769.599	1.536	C44H84NO7P	[M+K]+	Lipids and lipid-like molecules	脂质及类脂质分子	Glycerophospholipids	甘油磷脂	Glycerophosphocholines	甘油磷酸胆碱	_	_	131907-73-8	HMDB0039527	DeepMS	MSI_level2	pos	1.09086e+07	7.70126e+07	4.12009e+07	2.65344e+07	1.37554e+07	3.32745e+07	2.7899e+07	2.90962e+06	2.19419e+07	5.68908e+07	8.32948e+06	1.12777e+07	4.26686e+07	1.30974e+07	6.51495e+06	1.44099e+07	8.09834e+06	7.04083e+06	7.81301e+06	1.22319e+07	3.42563e+07	1.36874e+07	1.70499e+07	2.22972e+07	6.01983e+06	6.56772e+07	3.58525e+07	5.37096e+07
M308T68	Glutathione	谷胱甘肽	308.092	67.7	307.085	1.545	C10H17N3O6S	[M+H]+	Organic acids and derivatives	有机酸及其衍生物	Carboxylic acids and derivatives	羧酸及其衍生物	Amino acids, peptides, and analogues	氨基酸、肽和类似物	C00051	Membrane transport; Cell growth and death; Metabolism of other amino acids; Digestive system; Endocrine system; Amino acid metabolism; Global and overview maps	70-18-8	HMDB0000125	DeepMS	MSI_level2	pos	1.96659e+08	5.68405e+07	8.74612e+07	3.71236e+07	6.47886e+06	1.08997e+08	2.57663e+07	3.99189e+06	6.79613e+06	5.07963e+06	2.51958e+08	3.11986e+07	2.09035e+08	2.83903e+08	6.81876e+07	2.05057e+07	3.34768e+07	5.7674e+06	6.95672e+06	1.141e+07	2.82225e+08	1.43479e+08	3.06992e+08	2.53894e+08	4.55875e+08	1.78789e+08	3.86512e+08	3.4909e+08
M474T54_2	10-Formyltetrahydropteroylglutamic acid	_	474.174	54.3	473.166	1.55	C20H23N7O7	[M+H]+	_	_	_	_	_	_	C00234	Metabolism of cofactors and vitamins; Drug resistance: antineoplastic; Translation; Energy metabolism; Global and overview maps	2800-34-2	_	mzCloud	MSI_level2	pos	1.3808e+07	1.27008e+07	1.29014e+07	2.43476e+07	3.76321e+06	1.01932e+07	1.37469e+07	638633	1.09695e+07	2.79258e+07	1.14695e+07	1.0924e+07	9.25587e+06	5.82246e+06	1.0205e+07	7.31947e+06	1.10344e+07	1.68869e+06	1.29888e+07	1.01897e+06	8.066e+06	6.97653e+06	4.88941e+06	9.34175e+06	8.24107e+06	7.88293e+06	5.73622e+06	7.50431e+06
M391T61_2	pre-putrebactin	_	391.218	61.5	390.211	1.573	C16H30N4O7	[M+H]+	_	_	_	_	_	_	C22912	_	_	_	mzCloud	MSI_level2	pos	1.20037e+07	1.37875e+07	3.03602e+07	1.76938e+07	8.99718e+06	9.76524e+06	1.32244e+07	1.28187e+07	1.42471e+07	9.68651e+06	1.68558e+07	1.67886e+07	7.39357e+06	7.2654e+06	1.83004e+07	1.45251e+07	1.36926e+07	1.69575e+07	1.38975e+07	1.20218e+07	1.02157e+07	1.49454e+07	6.19264e+06	1.19218e+07	1.7783e+07	1.32681e+07	1.37673e+07	1.40381e+07
M457T59_2	1-(3,4-Dimethoxyphenyl)-8,9-dimethoxy-2-phenylpyrrolo[2,1-a]isoquinoline	1-(3,4-二甲氧基苯基)-8,9-二甲氧基-2-苯基吡咯[2,1-a]异喹啉	457.212	59.2	439.179	1.581	C28H25NO4	[M+NH4]+	Organoheterocyclic compounds	有机杂环化合物	Pyrroles	吡咯	Substituted pyrroles	_	_	_	_	_	DeepMS	MSI_level2	pos	7.51862e+07	6.64691e+07	5.35808e+07	6.77835e+07	6.08219e+07	5.06267e+07	6.98122e+07	1.75474e+06	5.19976e+07	6.63316e+07	5.0137e+07	6.16763e+07	4.02168e+07	2.14542e+07	5.40774e+07	4.75307e+07	4.7626e+07	5.84054e+07	6.94826e+07	3.48004e+06	3.89466e+07	3.62512e+07	2.45397e+07	3.79309e+07	3.94548e+07	3.85902e+07	2.79288e+07	3.9056e+07
M247T67	Sinapic acid	芥子酸; 咖啡酸反式异构体; 3,5-二甲氧基-4-羟基肉桂酸	247.057	66.6	224.069	1.582	C11H12O5	[M+Na]+	Phenylpropanoids and polyketides	苯丙素类和聚酮类化合物	Cinnamic acids and derivatives	肉桂酸及其衍生物	Hydroxycinnamic acids and derivatives	羟基肉桂酸及其衍生物	C00482	Chemical structure transformation maps; Biosynthesis of other secondary metabolites; Global and overview maps	530-59-6	HMDB0032616	mzCloud	MSI_level2	pos	4.80063e+06	7.89585e+06	5.56463e+06	3.5765e+06	6.07219e+06	1.05916e+07	1.85761e+06	1.48977e+06	3.76362e+06	1.75178e+06	6.73874e+06	5.73574e+06	1.60378e+07	9.93054e+06	3.74836e+06	4.57103e+06	1.5611e+06	5.02375e+06	6.88855e+06	1.63162e+06	3.17279e+06	8.92189e+06	1.26073e+06	9.35127e+06	2.25509e+06	7.46471e+06	4.23066e+06	5.99237e+06
M746T238_2	Trypanothione	_	746.292	238	723.304	1.589	C27H49N9O10S2	[M+Na]+	Organic acids and derivatives	有机酸及其衍生物	Carboxylic acids and derivatives	羧酸及其衍生物	Amino acids, peptides, and analogues	氨基酸、肽和类似物	C02090	Metabolism of other amino acids; Global and overview maps	_	HMDB0060520	mzCloud	MSI_level2	pos	703975	856771	579214	1.6009e+06	1.46894e+06	2.40742e+06	4.05736e+06	2.2329e+06	2.56126e+06	1.08836e+06	1.26673e+06	1.47374e+06	1.2667e+06	2.99749e+06	934704	1.45387e+06	1.528e+06	1.17957e+06	1.0662e+06	4.2102e+06	1.43646e+06	1.58583e+06	1.49723e+06	775791	1.84086e+06	1.32743e+06	3.6684e+06	1.02045e+06
M203T47	Diphenyl sulfoxide	二苯基亚砜	203.053	47.4	202.045	1.596	C12H10OS	[M+H]+	Benzenoids	苯衍生物	Benzene and substituted derivatives	苯及其衍生物	Phenyl sulfoxides	_	_	_	945-51-7	_	DeepMS	MSI_level2	pos	1.26687e+08	1.14319e+08	1.75507e+08	1.07996e+08	1.31359e+08	7.46418e+07	8.18982e+07	2.76089e+07	5.08343e+07	8.04581e+07	8.94413e+07	1.14327e+08	1.31488e+08	1.51475e+08	8.09314e+07	4.73729e+07	6.10536e+07	6.4449e+07	4.808e+07	1.77749e+07	1.2217e+08	1.87102e+08	1.93549e+08	1.2072e+08	1.009e+08	1.10185e+08	1.7774e+08	9.51808e+07
M172T247	(2R)-2-amino-3-cyclohexylpropanoic acid	(2R)-2-氨基-3-环己基丙氨酸	172.133	247.5	171.126	1.603	C9H17NO2	[M+H]+	Organic acids and derivatives	有机酸及其衍生物	Carboxylic acids and derivatives	羧酸及其衍生物	Amino acids, peptides, and analogues	氨基酸、肽和类似物	_	_	58717-02-5	_	DeepMS	MSI_level2	pos	3.96429e+07	9.38834e+07	3.73776e+07	4.04207e+07	5.41586e+07	4.01569e+07	4.71419e+07	3.97242e+07	3.139e+07	3.88793e+07	3.27904e+07	4.05087e+07	8.86395e+07	3.35268e+07	3.73145e+07	3.06516e+07	3.83008e+07	6.14595e+07	5.31773e+07	3.12025e+07	6.94367e+07	5.07433e+07	3.94943e+07	3.50013e+07	3.70512e+07	3.92647e+07	4.58586e+07	3.96875e+07
M543T45_2	Diphysin	脑部蛋白质	543.129	45.5	542.122	1.613	C30H22O10	[M+H]+	Phenylpropanoids and polyketides	苯丙素类和聚酮类化合物	Neoflavonoids	新黄酮	Neoflavans	_	_	_	_	_	DeepMS	MSI_level2	pos	3.21552e+08	1.37289e+08	1.86167e+08	1.46164e+08	2.19766e+08	5.07222e+07	8.76675e+07	204803	3.21362e+07	6.77822e+07	3.15041e+08	1.593e+08	1.7592e+08	2.81843e+08	1.80005e+07	2.27783e+07	2.5171e+07	8.6047e+07	5.24026e+07	1.75437e+06	1.81593e+08	2.06591e+08	1.56065e+08	1.75875e+08	2.76785e+08	7.45954e+07	2.93031e+08	3.0491e+08
M319T397	8S-Hepe	8S-羟基乙酰基二十碳烯酸	319.228	397.1	318.22	1.642	C20H30O3	[M+H]+	Lipids and lipid-like molecules	脂质及类脂质分子	Fatty Acyls	脂肪酰基	Eicosanoids	二十烷类	_	_	118492-81-2	_	DeepMS	MSI_level2	pos	7.85094e+07	3.67231e+07	4.40671e+07	1.47561e+07	4.81022e+07	1.938e+07	4.13405e+07	2.79446e+07	4.30446e+07	3.04831e+07	1.9453e+07	4.72571e+07	4.03742e+07	2.85523e+07	3.80748e+07	3.42256e+07	3.86812e+07	3.59565e+07	6.57984e+07	5.84681e+07	5.76887e+07	5.99008e+07	3.73469e+07	3.28658e+07	4.61288e+07	3.01518e+07	3.48039e+07	2.18625e+07
M342T48	6-(alpha-D-Glucosaminyl)-1D-myo-inositol	_	342.139	48	341.132	1.655	C12H23NO10	[M+H]+	Organic oxygen compounds	有机氧化合物	Organooxygen compounds	有机氧化合物	Carbohydrates and carbohydrate conjugates	碳水化合物和碳水化合物结合物	C15658	_	_	HMDB0011668	mzCloud	MSI_level2	pos	2.16432e+08	1.30741e+08	6.26552e+07	1.46484e+08	1.58043e+08	1.15288e+08	1.6887e+08	6.16015e+07	1.52231e+08	1.73175e+08	1.54921e+08	1.93733e+08	2.35694e+08	4.80147e+07	1.57124e+08	1.42343e+08	1.53562e+08	1.76702e+08	1.29191e+08	7.57266e+07	1.60738e+08	9.14109e+07	5.35269e+07	6.72143e+07	1.54123e+08	1.48405e+08	1.2847e+08	1.24986e+08
M134T67	Fumaric Acid	富马酸	134.045	67.2	116.011	1.664	C4H4O4	[M+NH4]+	Organic acids and derivatives	有机酸及其衍生物	Carboxylic acids and derivatives	羧酸及其衍生物	Dicarboxylic acids and derivatives	二羧酸及其衍生物	C00122	Cancer: overview; Metabolism of cofactors and vitamins; Chemical structure transformation maps; Signal transduction; Endocrine system; Carbohydrate metabolism; Xenobiotics biodegradation and metabolism; Amino acid metabolism; Energy metabolism; Global and overview maps	110-17-8	HMDB0000134	DeepMS	MSI_level2	pos	1.18303e+08	9.74491e+07	7.09182e+07	1.15318e+08	9.25004e+07	8.40007e+07	8.66365e+07	4.85166e+07	1.17722e+08	1.13322e+08	7.42223e+07	1.10533e+08	7.14648e+07	5.5071e+07	6.14219e+07	9.5881e+07	9.22909e+07	4.98065e+07	4.12975e+07	1.16003e+08	4.67622e+07	4.59121e+07	6.63627e+06	5.26691e+07	4.71938e+07	3.39915e+07	4.96445e+07	2.00244e+07
M162T48	Carnitine	肉碱	162.113	47.5	161.106	1.702	C7H15NO3	[M+H]+	Organic nitrogen compounds	有机氮化合物	Organonitrogen compounds	有机氮化合物	Quaternary ammonium salts	季铵盐	C00487	Amino acid metabolism; Membrane transport; Global and overview maps	406-76-8	_	DeepMS	MSI_level2	pos	1.05937e+09	9.92156e+08	1.14966e+09	9.7601e+08	9.66471e+08	1.55996e+09	1.16126e+09	8.81033e+08	8.92829e+08	1.03342e+09	1.08488e+09	1.26483e+09	1.25139e+09	1.07321e+09	1.1196e+09	1.15905e+09	1.18522e+09	1.22518e+09	1.04936e+09	1.05684e+09	1.05231e+09	8.21321e+08	9.38266e+08	1.03835e+09	1.1539e+09	9.55667e+08	1.02295e+09	1.47176e+09
M162T65	Levocarnitine	左卡尼汾，L -肉碱 内盐, 左旋肉毒碱, 维生素 BT	162.113	65.2	161.106	1.702	C7H15NO3	[M+H]+	Organic nitrogen compounds	有机氮化合物	Organonitrogen compounds	有机氮化合物	Quaternary ammonium salts	季铵盐	C00318	Environmental adaptation; Digestive system	541-15-1	HMDB0000062	DeepMS	MSI_level2	pos	2.41799e+08	1.87935e+08	2.33392e+08	1.97524e+08	1.94945e+08	2.52218e+08	2.02606e+08	1.5391e+08	1.50005e+08	1.72026e+08	2.13775e+08	2.82852e+08	2.56903e+08	2.20136e+08	2.19978e+08	2.00763e+08	1.91004e+08	2.03958e+08	1.79212e+08	1.60564e+08	1.91542e+08	1.45784e+08	1.6306e+08	1.89315e+08	2.13655e+08	2.56427e+08	1.88036e+08	2.25793e+08
M162T230	4-Hydroxycarbostyril	4-羟基喹诺酮	162.055	229.6	161.048	1.703	C9H7NO2	[M+H]+	Organoheterocyclic compounds	有机杂环化合物	Quinolines and derivatives	喹啉及其衍生物	Quinolones and derivatives	喹诺酮及其衍生物	C16716	Chemical structure transformation maps	86-95-3	HMDB0245468	DeepMS	MSI_level2	pos	8.03199e+06	1.55026e+06	4.97547e+06	5.18911e+06	5.80094e+06	3.83472e+06	5.55953e+06	5.13507e+06	5.28567e+06	6.39276e+06	2.21351e+06	5.13563e+06	6.89853e+06	5.37196e+06	8.27378e+06	1.38271e+06	6.8361e+06	6.36065e+06	7.63373e+06	2.70862e+06	2.15624e+06	1.14762e+07	3.04495e+06	6.30813e+06	2.60792e+06	8.59845e+06	4.95268e+06	2.54168e+06
M482T429	Sphingosylphosphorylcholine	神经酰胺磷酸胆碱	482.372	428.7	464.339	1.706	C23H49N2O5P	[M+NH4]+	Lipids and lipid-like molecules	脂质及类脂质分子	Sphingolipids	鞘脂	Phosphosphingolipids	_	_	_	1670-26-4	HMDB0258420	DeepMS	MSI_level2	pos	1.5829e+07	1.42955e+07	1.41352e+07	1.48894e+07	1.36057e+07	1.32686e+07	9.35546e+06	1.07305e+07	1.76443e+07	1.34574e+07	1.26493e+07	1.51114e+07	1.57156e+07	1.79686e+07	1.39713e+07	1.49449e+07	1.40682e+07	1.34114e+07	8.41084e+06	1.49606e+07	1.17314e+07	1.26003e+07	1.66574e+07	1.45966e+07	8.43933e+06	1.12966e+07	1.41911e+07	1.5339e+07
M218T60	Propionylcarnitine	(±)-丙酰肉碱氯化物	218.139	60.3	217.132	1.724	C10H19NO4	[M+H]+	Lipids and lipid-like molecules	脂质及类脂质分子	Fatty Acyls	脂肪酰基	Fatty acid esters	脂肪酸酯	C03017	_	17298-37-2	HMDB0000824	DeepMS	MSI_level2	pos	1.72065e+07	2.37683e+07	1.76079e+07	1.47703e+07	1.73918e+07	3.30611e+07	1.64155e+07	1.35003e+07	1.58014e+07	1.77734e+07	1.56571e+07	2.05008e+07	1.94657e+07	1.74562e+07	1.51491e+07	2.537e+07	1.90584e+07	2.07795e+07	1.58471e+07	1.29262e+07	1.37087e+07	1.57922e+07	1.19116e+07	1.14715e+07	2.07926e+07	1.24727e+07	1.28932e+07	1.72666e+07
M217T200	D-1,2,3,4-Tetrahydronorharman-3-carboxylic acid	D-1,2,3,4-四氢诺哈曼-3-羧酸	217.097	199.7	216.091	1.732	C12H12N2O2	[M+H]+	Organoheterocyclic compounds	有机杂环化合物	Indoles and derivatives	吲哚及其衍生物	Pyridoindoles	_	_	_	72002-54-1	_	DeepMS	MSI_level2	pos	8.93111e+06	1.33981e+07	1.98427e+07	1.21192e+07	1.44411e+07	1.00475e+08	1.14571e+08	1.6164e+07	1.32e+07	1.32349e+07	2.3506e+06	1.11609e+07	1.42285e+07	3.84152e+08	4.04466e+07	4.54851e+07	1.32615e+07	1.55919e+07	1.13874e+07	1.43826e+07	1.19029e+07	1.00721e+07	1.16645e+07	7.83662e+06	1.03768e+07	1.32006e+07	1.27303e+08	9.64283e+06
M214T262	4-methoxy-2-methyl-N-phenylaniline	4-甲氧基-2-甲基-N-苯基苯胺	214.123	262.3	213.116	1.756	C14H15NO	[M+H]+	Benzenoids	苯衍生物	Phenol ethers	酚醚	Aminophenyl ethers	_	_	_	41317-15-1	_	DeepMS	MSI_level2	pos	2.30182e+07	1.97946e+07	1.51685e+07	2.35334e+07	3.38303e+07	3.13373e+07	2.79774e+07	1.61489e+07	2.34596e+07	2.4247e+07	9.6058e+06	3.63606e+07	2.91539e+07	2.13854e+07	1.44683e+07	2.49186e+07	2.92094e+07	2.55721e+07	2.85224e+07	2.91037e+07	1.7414e+07	2.49307e+07	2.99296e+07	2.47203e+07	2.95067e+07	2.55166e+07	2.69698e+07	2.43361e+07
M214T252	Kainic acid	红藻氨酸；卡英酸	214.108	252.2	213.101	1.756	C10H15NO4	[M+H]+	Organic acids and derivatives	有机酸及其衍生物	Carboxylic acids and derivatives	羧酸及其衍生物	Amino acids, peptides, and analogues	氨基酸、肽和类似物	C12819	_	487-79-6	HMDB0253757	DeepMS	MSI_level2	pos	9.34527e+06	1.09607e+07	7.56096e+06	1.26652e+07	1.22764e+07	1.02818e+07	1.27846e+07	9.5538e+06	1.44246e+07	1.19665e+07	7.13973e+06	9.41246e+06	8.21909e+06	7.32687e+06	8.51626e+06	1.05291e+07	7.52246e+06	1.28544e+07	1.46866e+07	9.76402e+06	7.5199e+06	6.55475e+06	7.32973e+06	9.57704e+06	7.75016e+06	7.31511e+06	5.46799e+06	6.0078e+06
M170T40	1-Methylhistidine	1-甲基-L-组氨酸; 1-甲基组氨酸	170.093	40.1	169.085	1.77	C7H11N3O2	[M+H]+	Organic acids and derivatives	有机酸及其衍生物	Carboxylic acids and derivatives	羧酸及其衍生物	Amino acids, peptides, and analogues	氨基酸、肽和类似物	C01152	Amino acid metabolism; Global and overview maps	332-80-9	HMDB0000001	HMDB	MSI_level2	pos	3.11658e+06	2.22429e+06	2.87137e+06	3.02733e+06	2.69438e+06	1.95519e+06	2.51622e+06	3.77041e+06	3.24941e+06	2.50863e+06	2.99e+06	3.89905e+06	2.9299e+06	1.74683e+06	2.70618e+06	2.52031e+06	2.88785e+06	3.30657e+06	3.22003e+06	3.30861e+06	2.91885e+06	3.07915e+06	2.17601e+06	2.93539e+06	4.06539e+06	3.46483e+06	1.93207e+06	2.30765e+06
M381T46	Tetracenomycin F1 methylester	_	381.096	46.2	380.09	1.771	C21H16O7	[M+H]+	_	_	_	_	_	_	C12373	Metabolism of terpenoids and polyketides	_	_	mzCloud	MSI_level2	pos	1.95792e+07	1.07608e+07	1.35745e+07	1.20801e+07	1.60705e+07	1.24886e+07	1.42108e+07	2.45148e+06	1.00332e+08	1.01896e+07	1.48829e+07	3.61253e+07	1.89269e+07	1.74545e+07	1.47462e+07	1.40653e+07	1.09166e+07	1.55975e+07	9.91814e+06	3.55976e+06	2.73493e+07	7.24284e+06	5.08033e+06	1.42274e+07	1.57173e+07	1.09391e+07	1.59042e+07	2.79615e+07
M266T48	D-1-[(3-Carboxypropyl)amino]-1-deoxyfructose	_	266.124	48.3	265.116	1.793	C10H19NO7	[M+H]+	Organic acids and derivatives	有机酸及其衍生物	Carboxylic acids and derivatives	羧酸及其衍生物	Amino acids, peptides, and analogues	氨基酸、肽和类似物	_	_	10003-63-1	HMDB0038663	mzCloud	MSI_level2	pos	4.30706e+08	1.31518e+08	8.91708e+07	1.77312e+08	2.0517e+08	2.196e+08	2.0701e+08	1.65586e+08	3.1588e+08	3.18852e+08	2.62922e+08	2.14985e+08	1.99151e+08	7.85697e+07	1.37333e+08	1.69908e+08	2.44814e+08	2.18606e+08	1.74933e+08	2.06344e+08	1.82653e+08	7.17854e+07	7.59248e+07	1.1205e+08	1.48311e+08	1.14945e+08	9.96688e+07	1.18434e+08
M272T318	Hexadecasphingosine	_	272.258	317.9	271.251	1.808	C16H33NO2	[M+H]+	Organic nitrogen compounds	有机氮化合物	Organonitrogen compounds	有机氮化合物	Amines	胺类	_	_	6982-09-8	HMDB0242181	mzCloud	MSI_level2	pos	1.66107e+08	9.04991e+07	1.08821e+08	1.08664e+08	1.05907e+08	9.80715e+07	7.59275e+07	9.2484e+07	9.01784e+07	1.2007e+08	1.80526e+08	1.00514e+08	1.13714e+08	1.21168e+08	1.27009e+08	1.0916e+08	1.0482e+08	1.14734e+08	1.00969e+08	9.9707e+07	1.06432e+08	1.29673e+08	1.14014e+08	1.38462e+08	1.114e+08	1.28783e+08	1.01226e+08	1.17178e+08
M240T33	Barban	燕麦灵标准溶液	239.997	32.8	257.001	1.845	C11H9Cl2NO2	[M-H2O+H]+	Benzenoids	苯衍生物	Benzene and substituted derivatives	苯及其衍生物	Phenylcarbamic acid esters	_	C19059	_	101-27-9	HMDB0248869	mzCloud	MSI_level2	pos	4.5759e+06	4.55698e+06	4.94097e+06	4.69643e+06	4.69708e+06	5.07169e+06	5.00072e+06	4.85885e+06	4.83861e+06	4.87166e+06	4.52812e+06	4.12078e+06	4.79655e+06	4.71481e+06	4.21544e+06	4.6516e+06	4.76819e+06	4.82455e+06	4.08342e+06	4.36363e+06	4.26059e+06	4.26975e+06	5.05688e+06	5.22665e+06	4.43482e+06	4.1537e+06	4.91132e+06	4.77654e+06
M495T43	(+)-3-(2,3-dibromo-4,5-dihydroxyphenyl)-4-bromo-5,6-dihydroxy-1,3-dihydroisobenzofuran	_	494.808	42.9	493.8	1.858	C14H9Br3O5	[M+H]+	_	_	_	_	_	_	_	_	_	_	mzCloud	MSI_level2	pos	2.04286e+06	5.87405e+06	3.52583e+06	3.43033e+06	3.72244e+06	9.4819e+06	7.33977e+06	1.17682e+07	8.12004e+06	4.1208e+06	2.38017e+06	2.49019e+06	2.57453e+06	5.28633e+06	5.67128e+06	7.53947e+06	7.40057e+06	4.87342e+06	4.13656e+06	7.32024e+06	2.8422e+06	3.96719e+06	4.19842e+06	3.02009e+06	2.31315e+06	3.2985e+06	3.91533e+06	2.99746e+06
M769T237_5	Flavin adenine dinucleotide	黄素腺嘌呤二核苷酸; 腺嘌呤黄素二核苷酸	769.139	236.9	785.157	1.877	C27H33N9O15P2	[M-NH3+H]+	Nucleosides, nucleotides, and analogues	核苷、核苷酸及其类似物	Flavin nucleotides	黄素核苷酸	_	_	C00016	Metabolism of cofactors and vitamins; Global and overview maps; Digestive system	146-14-5	HMDB0001248	mzCloud	MSI_level2	pos	3.72643e+06	2.17291e+06	7.10112e+06	1.23668e+07	5.24817e+06	1.00833e+07	2.22064e+06	8.78526e+06	6.54796e+06	2.80824e+06	4.01142e+06	3.50033e+06	1.63653e+06	1.74296e+07	4.03373e+06	6.11922e+06	5.05006e+06	5.42731e+06	4.91049e+06	4.54785e+06	3.65664e+06	5.93833e+06	8.35402e+06	5.11932e+06	5.48001e+06	4.1919e+06	7.96939e+06	7.47721e+06
M278T50	N-(1-Deoxy-1-fructosyl)proline	_	278.123	49.8	277.116	1.88	C11H19NO7	[M+H]+	Organic acids and derivatives	有机酸及其衍生物	Carboxylic acids and derivatives	羧酸及其衍生物	Amino acids, peptides, and analogues	氨基酸、肽和类似物	_	_	29118-61-4	HMDB0038493	mzCloud	MSI_level2	pos	1.72115e+08	1.33003e+08	9.66573e+07	1.08815e+08	1.21129e+08	9.12076e+07	1.09633e+08	7.20903e+07	1.41395e+08	1.56707e+08	1.44431e+08	1.49252e+08	1.45113e+08	6.06535e+07	1.24886e+08	1.20299e+08	1.35619e+08	1.36006e+08	1.3824e+08	1.06491e+08	1.05367e+08	7.50122e+07	6.30854e+07	9.47918e+07	9.08644e+07	1.00067e+08	6.13388e+07	7.18029e+07
M640T364_2	Leueantine A	_	640.349	363.6	639.341	1.888	C36H49NO9	[M+H]+	_	_	_	_	_	_	_	_	_	_	mzCloud	MSI_level2	pos	4.13151e+08	1.88884e+08	1.87862e+08	2.86589e+08	2.01406e+08	1.56398e+08	1.38182e+08	9.13885e+07	1.9986e+08	1.55906e+08	2.42489e+08	2.61308e+08	1.65107e+08	1.55289e+08	1.72225e+08	1.70239e+08	1.40799e+08	2.03054e+08	1.86032e+08	1.96958e+08	1.30211e+08	2.01024e+08	5.49466e+07	1.68015e+08	1.72851e+08	2.00462e+08	1.06405e+08	1.00242e+08
M474T54_1	Dhurrin 6'-glucoside	_	474.161	54.2	473.153	1.909	C20H27NO12	[M+H]+	Organic oxygen compounds	有机氧化合物	Organooxygen compounds	有机氧化合物	Carbohydrates and carbohydrate conjugates	碳水化合物和碳水化合物结合物	_	_	_	HMDB0029776	mzCloud	MSI_level2	pos	2.96957e+07	4.9019e+07	2.80659e+07	3.95025e+07	3.82308e+07	4.16047e+07	4.56767e+07	2.12822e+06	3.44661e+07	2.94436e+07	3.56036e+07	3.5343e+07	2.71701e+07	1.01908e+07	3.07612e+07	2.36758e+07	3.24243e+07	3.79665e+07	3.69425e+07	3.41349e+06	2.39387e+07	2.24719e+07	1.0404e+07	3.08073e+07	2.44082e+07	1.37878e+07	1.24895e+07	2.24773e+07
M195T371	(1S,4R,5aR,6R,9aS)-6-methyl-1,2,5a,6,9,9a-hexahydro-1,4-epoxy-3-benzoxepin-5(4H)-one	（1S,4R,5aR,6R,9aS）-6-甲基-1,2,5a,6,9,9a-六氢-1,4-环氧-3-苯并环氧哌啶-5（4H）-酮	195.101	370.9	194.095	1.927	C11H14O3	[M+H]+	Organoheterocyclic compounds	有机杂环化合物	Oxepanes	氧杂环庚烷	_	_	_	_	_	_	DeepMS	MSI_level2	pos	2.20584e+07	1.88975e+07	2.25233e+07	1.55301e+07	1.80264e+07	1.46518e+07	1.33868e+07	1.53637e+07	1.78668e+07	1.69433e+07	2.39402e+07	2.29459e+07	1.95097e+07	2.49381e+07	1.63077e+07	1.64014e+07	1.52263e+07	1.67554e+07	1.83711e+07	1.59395e+07	1.77756e+07	1.89816e+07	2.05401e+07	2.02613e+07	2.093e+07	1.32425e+07	1.93878e+07	1.43166e+07
M610T304	Destruxin C	毒菌素C	610.382	304.2	609.376	1.927	C30H51N5O8	[M+H]+	Organic acids and derivatives	有机酸及其衍生物	Peptidomimetics	肽拟态化合物	Depsipeptides	_	_	_	27482-49-1	_	DeepMS	MSI_level2	pos	3.29516e+06	8.11205e+06	7.8615e+06	6.16435e+06	1.70834e+07	4.58609e+06	8.49939e+06	1.31826e+07	3.91979e+06	5.45673e+06	4.29778e+06	2.86823e+07	1.07813e+07	1.3935e+07	438091	5.69789e+06	1.03202e+07	4.50369e+06	1.71744e+07	1.36439e+07	5.5731e+06	1.23504e+07	7.45553e+06	5.31241e+06	5.89359e+06	3.8341e+06	1.32882e+07	3.78699e+06
M352T391	Commendamide	嘉美达胺	352.247	391.2	329.257	1.936	C18H35NO4	[M+Na]+	Organic acids and derivatives	有机酸及其衍生物	Carboxylic acids and derivatives	羧酸及其衍生物	Amino acids, peptides, and analogues	氨基酸、肽和类似物	_	_	_	_	DeepMS	MSI_level2	pos	5.52806e+07	6.64649e+07	5.52403e+07	2.82111e+07	3.62055e+07	4.44782e+07	4.95032e+07	2.47353e+07	3.28229e+07	4.34254e+07	1.18562e+07	5.49885e+07	5.6176e+07	3.2515e+07	7.09036e+07	5.4664e+07	5.00492e+07	3.24889e+07	3.04399e+07	7.10254e+07	7.79453e+07	5.66647e+07	5.82063e+07	4.55983e+07	5.47513e+07	4.29879e+07	6.52056e+07	3.20136e+07
M183T171	5-chlorobenzene-1,2,4-triol	_	182.982	171.4	159.993	1.958	C6H5ClO3	[M+Na]+	_	_	_	_	_	_	C07102	Xenobiotics biodegradation and metabolism; Global and overview maps	119290-91-4	_	mzCloud	MSI_level2	pos	2.93797e+07	4.46961e+07	2.03028e+07	8.1521e+07	2.61384e+07	1.465e+08	2.03481e+08	9.70351e+07	8.07266e+07	1.80471e+07	5.0224e+07	2.43453e+07	1.67762e+08	9.43079e+07	1.77657e+08	3.55532e+07	1.01448e+07	6.32625e+07	4.12041e+07	6.4044e+07	4.90138e+07	2.9199e+07	4.59611e+07	1.76962e+07	5.04178e+07	7.35469e+07	3.8655e+07	7.45635e+07
M833T445	[2-[(8Z,11Z,14Z,17Z)-icosa-8,11,14,17-tetraenoyl]oxy-3-[(Z)-octadec-9-enoxy]propyl] 2-(trimethylazaniumyl)ethyl phosphate	_	832.564	445.3	793.599	1.972	C46H84NO7P	[M+K]+	Lipids and lipid-like molecules	脂质及类脂质分子	Glycerophospholipids	甘油磷脂	Glycerophosphocholines	甘油磷酸胆碱	_	_	_	_	DeepMS	MSI_level2	pos	1.23443e+07	1.4217e+06	1.27549e+07	4.10908e+06	1.19327e+07	3.85622e+06	3.8848e+06	3.59532e+06	3.56051e+06	3.22797e+06	2.53675e+06	2.88874e+06	2.20661e+06	2.30468e+06	3.42389e+06	2.59973e+06	6.91996e+06	2.42872e+06	3.28649e+06	2.83414e+06	2.58997e+06	3.05895e+06	3.12229e+06	6.15349e+06	5.45865e+06	2.50757e+06	2.89662e+06	5.15454e+06
M288T276	L-Octanoylcarnitine	L-辛酰肉碱	288.217	276.5	287.21	1.998	C15H29NO4	[M+H]+	Lipids and lipid-like molecules	脂质及类脂质分子	Fatty Acyls	脂肪酰基	Fatty acid esters	脂肪酸酯	C02838	_	25243-95-2	HMDB0000791	DeepMS	MSI_level2	pos	3.66369e+06	3.02961e+06	7.37252e+06	3.50782e+06	3.1073e+06	3.59303e+06	3.35645e+06	1.54818e+06	2.79882e+06	3.04371e+06	3.53697e+06	5.53828e+06	4.65938e+06	3.91708e+06	3.4686e+06	4.33601e+06	5.57336e+06	4.08871e+06	3.56085e+06	3.13312e+06	9.08166e+06	2.74157e+06	2.22384e+06	6.13255e+06	3.90447e+06	6.53513e+06	4.63305e+06	7.17226e+06
M238T255	N-lactoyl-phenylalanine	N-乳酰基-苯丙氨酸	238.107	255.2	237.101	1.999	C12H15NO4	[M+H]+	Organic acids and derivatives	有机酸及其衍生物	Carboxylic acids and derivatives	羧酸及其衍生物	Amino acids, peptides, and analogues	氨基酸、肽和类似物	_	_	183241-73-8	HMDB0062175	DeepMS	MSI_level2	pos	1.82548e+07	1.96137e+07	2.18339e+07	2.83379e+07	2.31802e+07	2.01577e+07	2.12203e+07	1.73665e+07	2.03883e+07	2.33362e+07	1.87622e+07	3.92586e+07	3.47507e+07	2.37504e+07	2.20009e+07	3.16503e+07	3.33322e+07	3.88117e+07	3.96702e+07	2.74379e+07	2.93711e+07	1.89542e+07	1.75397e+07	2.27358e+07	2.24622e+07	2.5861e+07	2.56133e+07	2.1006e+07
M785T381	Arachidonoyl Thio-PC	花生四烯酰基硫代磷脂酰胆碱	784.567	381.1	783.561	2.009	C44H82NO6PS	[M+H]+	Organic nitrogen compounds	有机氮化合物	Organonitrogen compounds	有机氮化合物	Quaternary ammonium salts	季铵盐	_	_	_	_	DeepMS	MSI_level2	pos	2.4289e+07	8.73684e+07	8.64408e+07	3.39234e+07	3.65258e+07	3.15147e+07	4.50984e+07	2.02776e+07	4.94647e+07	4.9443e+07	3.15961e+07	2.747e+07	1.88932e+07	3.62854e+07	2.45387e+07	3.70659e+07	3.39094e+07	3.02421e+07	2.13364e+07	3.26627e+07	5.1546e+07	3.67681e+07	3.15155e+07	3.33478e+07	4.28306e+07	2.1055e+07	1.82835e+07	1.92194e+07
M310T60	Tyrosyl-Lysine	_	310.175	60.3	309.169	2.012	C15H23N3O4	[M+H]+	Organic acids and derivatives	有机酸及其衍生物	Carboxylic acids and derivatives	羧酸及其衍生物	Amino acids, peptides, and analogues	氨基酸、肽和类似物	_	_	_	HMDB0029110	mzCloud	MSI_level2	pos	7.88489e+07	8.03192e+07	4.2269e+07	6.93933e+07	6.22063e+07	3.72699e+07	5.17289e+07	4.88883e+07	7.26752e+07	8.63447e+07	5.8028e+07	1.07897e+08	7.15016e+07	4.65393e+07	6.62368e+07	5.63227e+07	5.58567e+07	7.24763e+07	7.64592e+07	4.6719e+07	5.66231e+07	4.60608e+07	3.59213e+07	5.25215e+07	5.71219e+07	6.0279e+07	3.60391e+07	4.43701e+07
M258T49	3-Methylcytidine	3-甲基胞苷	258.11	49.5	257.102	2.03	C10H15N3O5	[M+H]+	Nucleosides, nucleotides, and analogues	核苷、核苷酸及其类似物	Pyrimidine nucleosides	嘧啶核苷	_	_	_	_	2140-64-9	HMDB0240577	DeepMS	MSI_level2	pos	3.16282e+08	4.47366e+08	4.60521e+08	5.12779e+08	3.06455e+08	2.0772e+08	2.10087e+08	1.19497e+08	2.51806e+08	1.36149e+08	2.93805e+08	3.78619e+08	3.80848e+08	4.02053e+08	2.28905e+08	2.15167e+08	1.45855e+08	2.80853e+08	5.12096e+08	1.52185e+08	1.48467e+08	3.14507e+08	1.53407e+08	3.03619e+08	1.70228e+08	3.25364e+08	1.82541e+08	2.1629e+08
M158T244	2-Hydroxy-3-propyl-2-cyclopenten-1-one	2-羟基-3-丙基-2-环戊烯-1-酮	158.117	244.3	140.084	2.043	C8H12O2	[M+NH4]+	Organic oxygen compounds	有机氧化合物	Organooxygen compounds	有机氧化合物	Carbonyl compounds	羰基化合物	_	_	25684-04-2	_	DeepMS	MSI_level2	pos	1.82418e+07	3.09041e+07	1.74404e+07	1.8708e+07	3.91034e+07	2.93595e+07	1.41503e+07	1.5044e+07	1.57564e+07	1.67016e+07	1.55227e+07	3.89482e+07	1.94175e+07	1.34985e+07	1.7543e+07	1.98787e+07	2.1971e+07	2.39848e+07	2.41541e+07	3.71127e+07	1.76535e+07	3.41089e+07	2.28718e+07	2.57557e+07	1.73161e+07	2.52091e+07	2.39115e+07	1.77652e+07
M303T310	Icosapent	伊科沙潘	303.233	310.4	302.225	2.058	C20H30O2	[M+H]+	Lipids and lipid-like molecules	脂质及类脂质分子	Fatty Acyls	脂肪酰基	Fatty acids and conjugates	脂肪酸及其共轭物	C06428	Lipid metabolism	10417-94-4	HMDB0001999	DeepMS	MSI_level2	pos	3.42029e+07	2.25532e+07	4.98637e+06	2.2636e+07	2.23413e+07	6.31353e+06	1.39747e+07	3.20582e+07	2.82671e+07	3.1982e+07	3.10727e+07	2.35534e+07	5.45826e+07	1.32336e+07	1.94743e+07	3.6138e+07	5.12631e+07	3.35057e+07	6.75141e+06	2.89692e+07	4.70389e+07	2.6511e+07	4.2514e+07	3.79296e+07	7.6599e+07	3.16892e+07	1.65629e+07	4.6077e+07
M457T40_2	12-Deoxyphorbol 13-Isobutyrate	13-异丁酸-12-脱氧佛波醇酯	457.2	39.8	418.236	2.06	C24H34O6	[M+K]+	Lipids and lipid-like molecules	脂质及类脂质分子	Prenol lipids	醌醇脂	Diterpenoids	二萜类	_	_	25090-74-8	_	DeepMS	MSI_level2	pos	1.39059e+08	1.18543e+08	7.85135e+07	1.03319e+08	9.57758e+07	3.82385e+07	9.10637e+07	3.66805e+07	1.31508e+08	6.90263e+07	7.91428e+07	6.80232e+07	8.49853e+07	1.75052e+07	1.00809e+08	9.5933e+07	1.09278e+08	1.20556e+08	1.4202e+08	4.26177e+07	4.86946e+07	4.62272e+07	3.10892e+07	6.45615e+07	7.81705e+07	8.34419e+07	4.8162e+07	3.9306e+07
M279T408	Mono-(2-ethylhexyl)phthalate	邻苯二甲酸单-2-乙基己基酯	279.159	408	278.152	2.063	C16H22O4	[M+H]+	Benzenoids	苯衍生物	Benzene and substituted derivatives	苯及其衍生物	Benzoic acids and derivatives	苯甲酸及其衍生物	C03343	_	4376-20-9	HMDB0013248	DeepMS	MSI_level2	pos	1.42202e+08	1.25606e+08	1.42139e+08	1.69978e+08	1.46145e+08	1.47243e+08	1.34166e+08	1.22381e+08	1.32185e+08	1.96111e+08	1.29144e+08	1.4988e+08	1.39979e+08	1.22537e+08	1.52565e+08	1.35163e+08	1.46065e+08	1.39314e+08	1.67445e+08	1.33445e+08	1.96708e+08	1.56535e+08	1.30911e+08	1.44872e+08	1.44634e+08	1.28544e+08	1.15938e+08	1.14882e+08
M230T313	Lauramine oxide	十二烷基二甲基氧化胺	230.248	312.9	229.241	2.067	C14H31NO	[M+H]+	Organic nitrogen compounds	有机氮化合物	Organonitrogen compounds	有机氮化合物	Aminoxides	_	_	_	1643-20-5	_	DeepMS	MSI_level2	pos	6.53014e+08	4.27738e+08	4.3935e+08	3.99075e+08	4.83604e+08	3.75028e+08	3.31801e+08	3.88593e+08	3.63856e+08	4.64464e+08	8.4802e+08	4.31797e+08	4.63222e+08	4.84579e+08	5.55006e+08	3.80462e+08	4.00764e+08	4.12012e+08	4.36244e+08	4.40176e+08	4.12403e+08	4.57328e+08	4.53139e+08	5.15737e+08	3.94487e+08	4.50258e+08	4.06547e+08	4.38476e+08
M229T306	Acremin F	克雷明F	229.143	305.9	228.137	2.077	C12H20O4	[M+H]+	Organic oxygen compounds	有机氧化合物	Organooxygen compounds	有机氧化合物	Alcohols and polyols	醇类和多元醇	_	_	_	_	DeepMS	MSI_level2	pos	2.78331e+07	1.96843e+07	2.0661e+07	2.25628e+07	2.3771e+07	2.5854e+07	3.44477e+07	1.34138e+07	1.03288e+07	3.85176e+07	1.81899e+07	3.27062e+07	3.24499e+07	6.58876e+07	3.40177e+07	3.52793e+07	2.71382e+07	3.62938e+07	1.80126e+07	2.2595e+07	3.41596e+07	1.27476e+07	1.99767e+07	2.49163e+07	4.53819e+07	2.17893e+07	4.35826e+07	4.12899e+07
M528T373	Doramapimod	达马莫德	528.296	372.7	527.29	2.085	C31H37N5O3	[M+H]+	Organoheterocyclic compounds	有机杂环化合物	Azoles	唑类	Pyrazoles	_	_	_	285983-48-4	HMDB0251587	mzCloud	MSI_level2	pos	3.92857e+07	8.83665e+07	8.68832e+07	1.21449e+08	9.98276e+07	1.27998e+08	1.26868e+08	1.11702e+08	1.62062e+08	1.02421e+08	1.00513e+08	1.22762e+08	7.89291e+07	9.2567e+07	1.00515e+08	1.14556e+08	1.16183e+08	1.29469e+08	1.11775e+08	1.72193e+08	1.0471e+08	5.92671e+07	4.15328e+07	7.16749e+07	8.61997e+07	7.69256e+07	7.58445e+07	6.98485e+07
M346T54	Oxadiazon	恶草酮	346.046	54.4	345.038	2.092	C15H18Cl2N2O3	[M+H]+	Benzenoids	苯衍生物	Benzene and substituted derivatives	苯及其衍生物	Halobenzenes	_	C18496	_	19666-30-9	_	DeepMS	MSI_level2	pos	2.83825e+07	1.32569e+07	1.22065e+07	5.47608e+06	1.64904e+07	2.58519e+07	3.61068e+06	38904	451463	1.21255e+07	3.12283e+07	4.12949e+06	3.10328e+07	3.73899e+07	1.21713e+07	2.07427e+06	1.03132e+07	250749	6.70845e+06	4.77335e+06	3.45852e+07	1.71004e+07	5.22358e+07	3.25975e+07	3.72713e+07	2.07181e+07	3.83179e+07	4.17169e+07
M457T59_1	4-[(2R,3R)-3-[(3,4-Dimethoxyphenyl)methyl]-4-methoxy-2-(methoxymethyl)butyl]-1,2-dimethoxybenzene	4-[(2R,3R)-3-[(3,4-二甲氧基苯基)甲基]-4-甲氧基-2-(甲氧基甲基)丁基]-1,2-二甲氧基苯	457.198	59.5	418.236	2.095	C24H34O6	[M+K]+	Lignans, neolignans and related compounds	木脂素、新木脂素及相关化合物	Dibenzylbutane lignans	二苄基丁烷木脂素	_	_	_	_	_	_	DeepMS	MSI_level2	pos	1.33229e+07	5.42908e+06	1.02327e+07	5.28693e+06	1.06937e+07	1.41129e+07	1.73291e+07	1.48636e+06	1.46828e+07	1.6104e+07	8.00451e+06	9.03611e+06	9.60662e+06	6.64769e+06	8.6546e+06	1.13636e+07	1.2633e+07	4.32249e+06	6.15317e+06	2.12325e+06	1.4072e+07	1.8579e+06	9.40125e+06	8.49976e+06	8.64806e+06	1.09878e+07	5.78899e+06	6.06059e+06
M594T48_2	1beta-trans-cinnamoyl-4alpha,5alpha-dihydroxy-8beta-nicotinoyl-11-acetoxy-7-oxo-dihydroagarofuran|triptersinine A	_	594.232	47.8	593.226	2.123	C32H35NO10	[M+H]+	_	_	_	_	_	_	_	_	_	_	mzCloud	MSI_level2	pos	1.97112e+07	9.359e+06	2.43056e+07	7.86524e+06	1.56693e+07	8.99122e+06	8.16034e+06	1.00648e+06	1.29072e+06	6.46242e+06	2.78738e+07	1.91065e+07	1.97491e+07	2.01085e+07	3.87966e+06	1.98694e+06	3.23188e+06	6.0348e+06	2.4268e+06	1.11338e+06	1.84619e+07	1.61925e+07	1.69873e+07	1.82077e+07	2.11297e+07	2.22577e+07	2.34398e+07	2.02223e+07
M601T216	Dihydroergotamine	双氢麦角胺	601.316	216.3	583.281	2.124	C33H37N5O5	[M+NH4]+	Alkaloids and derivatives	生物碱及其衍生物	Ergoline and derivatives	麦角碱及其衍生物	Lysergic acids and derivatives	_	C07798	_	511-12-6	HMDB0014465	DeepMS	MSI_level2	pos	2.14973e+06	3.15541e+06	2.00763e+06	3.74139e+06	1.52586e+06	2.06173e+06	2.52748e+06	3.02843e+06	3.15555e+06	1.52381e+06	2.42427e+06	1.47171e+06	2.69546e+06	214783	2.45118e+06	2.68195e+06	2.68349e+06	2.07425e+06	2.18853e+06	1.3047e+06	1.71089e+06	1.12945e+06	1.22814e+06	2.23815e+06	2.52876e+06	2.71741e+06	838272	2.3108e+06
M457T49	(S,Z)-2-(2,4-dimethoxybenzylidene)-6-(2-(2-(hydroxymethyl)pyrrolidin-1-yl)-2-oxoethoxy)benzofuran-3(2H)-one	(S,Z)-2-(2,4-二甲氧基苯甲亚胺)-6-(2-(2-(羟甲基)pyrrolidin-1-基)-2-氧乙氧基)苯并呋喃-3(2H)-酮	457.199	49.1	439.164	2.137	C24H25NO7	[M+NH4]+	Phenylpropanoids and polyketides	苯丙素类和聚酮类化合物	Aurone flavonoids	金黄烷类黄酮	_	_	_	_	_	_	DeepMS	MSI_level2	pos	3.35048e+07	3.54462e+07	5.46839e+06	1.89317e+07	2.5897e+07	1.92507e+07	2.47473e+07	5.7812e+06	3.81248e+07	2.01192e+07	2.55548e+07	2.60502e+07	2.60458e+07	2.21948e+06	2.56529e+07	2.66018e+07	3.42624e+07	3.29767e+07	1.23486e+07	2.32415e+06	6.85966e+06	1.4425e+07	1.55276e+07	1.70648e+07	7.68721e+06	1.05364e+07	1.40761e+07	8.76676e+06
M315T292	7-Oxodehydroabietic acid	7-氧代脱氢松香酸	315.195	292.5	314.188	2.145	C20H26O3	[M+H]+	Lipids and lipid-like molecules	脂质及类脂质分子	Prenol lipids	醌醇脂	Diterpenoids	二萜类	_	_	18684-55-4	_	DeepMS	MSI_level2	pos	1.35411e+06	810505	521564	4.96296e+06	4.10947e+06	8.84385e+06	1.02512e+07	968293	877430	9.68462e+06	2.66539e+06	5.53316e+06	5.28874e+06	8.67424e+06	7.43809e+06	1.1367e+07	7.35914e+06	9.62144e+06	2.96247e+06	8.4998e+06	4.3063e+06	654378	3.16801e+06	1.22441e+06	8.87195e+06	3.27768e+06	9.21231e+06	7.48223e+06
M707T207	Theionbrunonine A	布鲁诺尼 A	707.365	206.5	706.357	2.154	C42H50N4O4S	[M+H]+	Alkaloids and derivatives	生物碱及其衍生物	Vobasan alkaloids	_	_	_	_	_	_	_	DeepMS	MSI_level2	pos	2.06882e+06	2.37553e+06	2.82004e+06	968271	1.26298e+06	2.71875e+06	943514	2.42802e+06	3.87471e+06	3.10417e+06	2.58062e+06	2.87193e+06	3.34293e+06	1.59246e+06	2.10365e+06	1.27477e+06	1.45506e+06	2.65231e+06	2.14954e+06	3.14299e+06	2.71074e+06	2.07594e+06	2.43543e+06	2.35206e+06	2.61518e+06	2.45023e+06	1.14415e+06	2.92425e+06
M219T228	N-Acetylserotonin	N-乙酰-5-羟基色胺	219.113	227.6	218.106	2.172	C12H14N2O2	[M+H]+	Organoheterocyclic compounds	有机杂环化合物	Indoles and derivatives	吲哚及其衍生物	Hydroxyindoles	羟基吲哚	C00978	Amino acid metabolism; Global and overview maps	1210-83-9	HMDB0001238	DeepMS	MSI_level2	pos	3.58913e+06	5.03216e+06	4.15706e+06	3.71187e+06	3.02684e+06	1.83139e+06	2.32561e+06	4.64475e+06	3.89505e+06	3.76427e+06	3.32282e+06	3.54054e+06	3.88581e+06	1.86633e+06	4.22217e+06	4.12034e+06	4.13802e+06	4.03499e+06	4.94413e+06	2.87992e+06	3.25774e+06	3.5141e+06	2.89672e+06	3.28848e+06	4.21731e+06	4.5284e+06	2.46725e+06	4.42148e+06
M310T79	Altenuene	交链孢霉烯	310.13	78.8	292.095	2.183	C15H16O6	[M+NH4]+	Organoheterocyclic compounds	有机杂环化合物	Benzopyrans	苯并吡喃	2-benzopyrans	2-苯并吡喃	_	_	29752-43-0	_	DeepMS	MSI_level2	pos	6.41256e+07	1.59062e+07	1.30101e+07	8.1081e+07	9.1642e+07	3.94654e+07	7.20898e+07	3.22143e+07	6.43334e+07	6.4319e+07	7.27256e+07	1.14726e+08	1.24394e+08	7.88488e+06	5.87217e+07	7.90962e+07	4.59658e+07	5.89132e+07	1.07806e+08	6.98349e+07	5.75967e+07	6.26896e+07	2.34608e+07	1.23514e+07	5.14799e+07	1.77514e+07	8.34113e+06	3.24136e+07
M284T428	Linoleyl alcohol	亚油醇	284.294	428.4	266.261	2.191	C18H34O	[M+NH4]+	Lipids and lipid-like molecules	脂质及类脂质分子	Fatty Acyls	脂肪酰基	Fatty alcohols	脂肪酸醇	_	_	506-43-4	_	DeepMS	MSI_level2	pos	8.75467e+07	2.14741e+08	8.91956e+07	8.31527e+07	7.84693e+07	7.56194e+07	3.33395e+07	6.74679e+07	6.98302e+07	5.02157e+07	4.44083e+07	1.66336e+08	5.5635e+07	5.39458e+07	4.91769e+07	3.07862e+07	4.32014e+07	6.78429e+07	7.13151e+07	2.07959e+07	5.03092e+07	6.75449e+07	8.10777e+07	6.33057e+07	1.05002e+08	4.22851e+07	8.41597e+07	9.04571e+07
M262T282	Ethyl 2-cyano-3-(3,4-dimethoxyphenyl)prop-2-enoate	乙基2-氰基-3-(3,4-二甲氧基苯基)丙-2-烯酸酯	262.107	281.6	261.101	2.198	C14H15NO4	[M+H]+	Phenylpropanoids and polyketides	苯丙素类和聚酮类化合物	Cinnamic acids and derivatives	肉桂酸及其衍生物	Hydroxycinnamic acids and derivatives	羟基肉桂酸及其衍生物	_	_	2286-55-7	_	DeepMS	MSI_level2	pos	1.53149e+07	1.94103e+07	1.20082e+07	2.14971e+07	1.38822e+07	1.50625e+07	1.92511e+07	1.72253e+07	2.58828e+07	1.98026e+07	1.30168e+07	1.23665e+07	1.1857e+07	5.23977e+06	1.31245e+07	1.92306e+07	1.32675e+07	1.87985e+07	2.94856e+07	1.97845e+07	1.04535e+07	7.78312e+06	4.37822e+06	1.07271e+07	1.04555e+07	8.32621e+06	5.0907e+06	7.99335e+06
M432T354	Tropolone A	_	432.237	354.4	431.231	2.203	C24H33NO6	[M+H]+	Hydrocarbon derivatives	烃类衍生物	Tropones	氨基甲酸酯	Tropolones	_	_	_	_	HMDB0255800	mzCloud	MSI_level2	pos	7.40585e+07	2.27556e+07	8.51679e+07	5.38405e+07	4.90509e+07	3.19815e+07	1.34397e+07	7.04033e+07	6.96517e+07	2.57643e+07	4.80697e+07	2.34321e+07	3.5101e+07	7.34317e+07	6.92685e+07	5.12034e+07	2.69939e+07	1.99451e+07	1.89329e+07	6.24597e+07	2.516e+07	3.7385e+07	5.06853e+07	3.42643e+07	6.68668e+07	3.80929e+07	2.8898e+07	3.67222e+07
M214T325	N,N-Dimethyldodecylamine	N,N-二甲基十二烷胺	214.253	325.4	213.246	2.222	C14H31N	[M+H]+	Organic nitrogen compounds	有机氮化合物	Organonitrogen compounds	有机氮化合物	Amines	胺类	_	_	112-18-5	HMDB0255262	DeepMS	MSI_level2	pos	1.18968e+07	7.08865e+06	8.7503e+06	8.93281e+06	7.95261e+06	1.39256e+06	4.6775e+06	1.6737e+06	4.90898e+06	7.75195e+06	1.24922e+07	9.46555e+06	8.20857e+06	1.00928e+07	1.01662e+07	6.87067e+06	7.66571e+06	8.09602e+06	7.307e+06	8.49594e+06	8.10593e+06	1.04832e+07	9.87203e+06	1.12252e+07	8.88002e+06	8.78757e+06	8.49203e+06	8.73217e+06
M373T352	7,8-Dihydro-3b,6a-dihydroxy-alpha-ionol 9-glucoside	_	373.223	351.6	390.225	2.23	C19H34O8	[M-H2O+H]+	Lipids and lipid-like molecules	脂质及类脂质分子	Fatty Acyls	脂肪酰基	Fatty acyl glycosides	脂肪酰糖苷	_	_	177261-75-5	HMDB0041578	mzCloud	MSI_level2	pos	1.0449e+07	4.26018e+06	765051	1.41193e+06	4.64524e+06	3.4325e+06	1.02104e+06	6.112e+06	1.60653e+06	7.77172e+06	555407	7.84684e+06	8.45952e+06	228759	7.53547e+06	8.32891e+06	6.65975e+06	7.79758e+06	4.06219e+06	1.41782e+06	953160	1.26679e+06	3.14514e+06	1.37032e+06	3.15386e+06	949352	523353	3.1617e+06
M344T69	N-Fructosyl tyrosine	N-果糖基酪氨酸	344.134	69.5	343.128	2.255	C15H21NO8	[M+H]+	Organic acids and derivatives	有机酸及其衍生物	Carboxylic acids and derivatives	羧酸及其衍生物	Amino acids, peptides, and analogues	氨基酸、肽和类似物	_	_	_	_	DeepMS	MSI_level2	pos	1.60953e+08	1.15482e+08	1.05913e+08	1.30905e+08	1.00443e+08	8.91221e+07	7.8826e+07	3.47942e+07	1.3559e+08	1.11761e+08	9.29225e+07	1.56309e+08	1.37846e+08	4.91395e+07	1.36616e+08	6.50373e+07	1.11767e+08	1.23892e+08	1.86662e+08	1.13165e+08	1.19646e+08	7.51179e+07	5.28313e+07	8.53645e+07	5.16443e+07	7.61079e+07	5.00012e+07	1.57902e+07
M166T115	Methyl phenylglycinate, DL-	甲基苯基甘氨酸酯，DL-	166.086	114.7	165.079	2.264	C9H11NO2	[M+H]+	Organic acids and derivatives	有机酸及其衍生物	Carboxylic acids and derivatives	羧酸及其衍生物	Amino acids, peptides, and analogues	氨基酸、肽和类似物	_	_	26682-99-5	_	DeepMS	MSI_level2	pos	4.78742e+08	1.0764e+09	7.90042e+08	1.27625e+08	8.06649e+08	7.27776e+08	8.49186e+08	2.49261e+08	1.04382e+09	1.09693e+09	1.92638e+08	1.05832e+09	1.83747e+08	7.42115e+08	2.06682e+08	2.08227e+08	8.95994e+08	3.72523e+08	1.04222e+09	1.09848e+09	9.07187e+08	7.5982e+07	6.94898e+08	1.00762e+09	1.62177e+08	3.63162e+08	7.3645e+08	8.37783e+08
M120T61	Indoline	2,3-二氢吲哚，吲哚啉	120.081	61.4	119.074	2.298	C8H9N	[M+H]+	Organoheterocyclic compounds	有机杂环化合物	Indoles and derivatives	吲哚及其衍生物	Indolines	吲哚啉	_	_	496-15-1	HMDB0253472	DeepMS	MSI_level2	pos	4.41664e+08	5.29369e+08	3.89083e+08	4.84672e+08	4.09865e+08	3.6771e+08	4.03974e+08	4.90908e+08	5.02208e+08	4.78521e+08	4.19728e+08	5.2607e+08	4.3289e+08	3.54558e+08	4.2514e+08	4.4956e+08	4.57591e+08	4.81847e+08	5.64957e+08	5.48561e+08	4.17556e+08	3.04071e+08	2.85935e+08	4.18543e+08	4.63983e+08	4.43542e+08	3.26162e+08	4.19433e+08
M120T250	2-Hydroxybenzonitrile	2-羟基苯甲腈	120.044	250.1	119.037	2.299	C7H5NO	[M+H]+	Benzenoids	苯衍生物	Benzene and substituted derivatives	苯及其衍生物	Benzonitriles	_	_	_	611-20-1	_	DeepMS	MSI_level2	pos	1.26785e+06	1.80949e+06	180158	1.72535e+06	1.30192e+06	1.9282e+06	1.87491e+06	5.49801e+06	1.86566e+06	2.21802e+06	750311	2.30365e+06	335725	1.40057e+06	1.79144e+06	4.68041e+06	2.92766e+06	2.49564e+06	1.90921e+06	8.96767e+06	1.74533e+06	149370	199108	192241	258761	1.25361e+06	1.05674e+06	1.41307e+06
M322T441	Alpha-Linolenoyl ethanolamide	亚麻油酰乙醇酰胺	322.273	440.6	321.267	2.301	C20H35NO2	[M+H]+	Organic nitrogen compounds	有机氮化合物	Organonitrogen compounds	有机氮化合物	Amines	胺类	_	_	57086-93-8	HMDB0013624	mzCloud	MSI_level2	pos	9.41654e+06	4.14836e+06	3.45146e+06	3.36793e+06	323790	2.13287e+06	3.04155e+06	223636	264649	3.62235e+06	6.92904e+06	2.25143e+06	3.47234e+06	484498	944820	513459	3.65052e+06	2.84666e+06	117653	125859	3.32335e+06	3.13519e+06	2.22111e+06	5.84094e+06	261447	3.03872e+06	3.54557e+06	742080
M482T54	(2R)-2-[(4-{[(2-amino-4-oxo(8-hydropteridin-6-yl))methyl]amino}phenyl)carbonyl amino]pentanedioic acid, hydrate	(2R)-2-[(4-{[(2-氨基-4-氧代(8-氢蝠嘌呤-6-基)}甲基]氨基}苯基)羧氨基]戊二酸水合物	482.141	54.1	459.153	2.319	C19H21N7O7	[M+Na]+	_	_	_	_	_	_	_	_	_	_	DeepMS	MSI_level2	pos	225736	365610	3.06105e+06	144063	275578	4.77414e+07	1.93704e+07	257302	112393	4.9639e+06	212460	219286	3.02679e+06	8.39266e+07	8.47049e+06	7.94633e+06	667445	2.04747e+06	39309.8	42419.7	837944	1.99149e+06	4.14686e+06	673024	2.08472e+06	4.13771e+06	6.11638e+07	4.02226e+06
M200T60	Methylecgonine	甲基可卡因	200.128	60.3	199.121	2.378	C10H17NO3	[M+H]+	Alkaloids and derivatives	生物碱及其衍生物	Tropane alkaloids	若烷类生物碱	_	_	_	_	7143-09-1	_	DeepMS	MSI_level2	pos	1.24739e+07	2.01511e+06	1.76006e+06	5.59817e+06	6.91672e+06	6.57841e+06	5.12365e+06	901260	7.80457e+06	6.15622e+06	4.33085e+06	8.23665e+06	5.23965e+06	7.30579e+06	1.47429e+06	1.67984e+06	1.25064e+06	4.22263e+06	6.93043e+06	1.30281e+06	5.15986e+06	3.98906e+06	7.14329e+06	5.45626e+06	4.13961e+06	3.86389e+06	5.37951e+06	4.14982e+06
M279T436	Triphenylphosphine Oxide	三苯基氧膦	279.093	435.8	278.086	2.422	C18H15OP	[M+H]+	Benzenoids	苯衍生物	Benzene and substituted derivatives	苯及其衍生物	Phenylphosphines and derivatives	_	_	_	791-28-6	_	DeepMS	MSI_level2	pos	1.27608e+07	2.47464e+07	2.24787e+07	7.33557e+06	7.58953e+07	7.52137e+07	7.24943e+07	1.19312e+07	1.24542e+07	9.49717e+07	4.1736e+06	3.57926e+07	1.15511e+07	2.53054e+07	3.44764e+07	3.04219e+07	7.19448e+06	1.09185e+07	2.12001e+07	1.99787e+07	2.94517e+07	1.08559e+07	3.55509e+07	1.89034e+07	1.15651e+07	4.69755e+07	5.27298e+07	4.69154e+07
M319T349	(-)-Isosteviol	异甜菊醇	319.226	349	318.22	2.431	C20H30O3	[M+H]+	Lipids and lipid-like molecules	脂质及类脂质分子	Prenol lipids	醌醇脂	Diterpenoids	二萜类	_	_	27975-19-5	_	DeepMS	MSI_level2	pos	2.85602e+07	7.60192e+06	3.50805e+07	3.47032e+07	3.85471e+07	2.31182e+07	3.58952e+07	1.4086e+07	9.2268e+06	2.89298e+07	6.02837e+07	2.35343e+07	2.29944e+07	2.28634e+07	5.35088e+07	4.90819e+07	4.59005e+07	5.39664e+07	6.00073e+06	2.97655e+07	3.33623e+07	5.02538e+07	3.34281e+07	4.005e+07	6.88355e+07	2.473e+07	7.29964e+07	4.25173e+07
M527T382	PutNAc-CDCA	普特胺-乙酰化-CDCA	527.384	382.5	504.394	2.431	C30H52N2O4	[M+Na]+	Lipids and lipid-like molecules	脂质及类脂质分子	Steroids and steroid derivatives	类固醇及其衍生物	Bile acids, alcohols and derivatives	胆汁酸、醇及其衍生物	_	_	_	_	DeepMS	MSI_level2	pos	5.02358e+07	2.31803e+07	3.69145e+07	3.31875e+07	2.44056e+07	1.29103e+07	2.20506e+07	3.74354e+07	2.39649e+07	1.67289e+07	4.04317e+07	2.88904e+07	2.86983e+07	1.64768e+07	2.26925e+07	1.88886e+07	2.5408e+07	1.32943e+07	2.44062e+07	2.85176e+07	2.46338e+07	1.62117e+07	2.53775e+07	2.9709e+07	2.64052e+07	4.44514e+07	3.29007e+07	2.77809e+07
M316T323	Dehydrophytosphingosine	去氢植物神经酰胺	316.284	322.8	315.278	2.454	C18H37NO3	[M+H]+	Organic nitrogen compounds	有机氮化合物	Organonitrogen compounds	有机氮化合物	Amines	胺类	_	_	3687-54-5	HMDB0038057	DeepMS	MSI_level2	pos	1.81207e+07	1.20653e+07	2.03703e+07	2.19439e+07	1.60677e+07	1.10919e+07	9.69088e+06	1.40907e+07	9.23868e+06	1.61901e+07	2.3878e+07	1.65344e+07	1.97632e+07	2.24843e+07	1.87594e+07	1.52066e+07	1.52167e+07	1.88515e+07	1.50899e+07	1.70774e+07	1.85828e+07	1.6163e+07	1.61104e+07	2.05398e+07	1.78577e+07	1.72816e+07	1.97828e+07	1.84148e+07
M288T65	Griseophenone C	_	288.075	65.2	304.095	2.468	C16H16O6	[M-NH3+H]+	_	_	_	_	_	_	C18836	_	_	_	mzCloud	MSI_level2	pos	5.45509e+07	2.27514e+07	1.03707e+08	8.82156e+07	1.51241e+08	1.40288e+08	1.82445e+08	1.74086e+08	1.46495e+08	2.19875e+08	1.18043e+08	6.13718e+07	9.943e+07	3.81496e+07	1.85419e+08	1.74356e+08	1.80155e+08	1.62876e+08	1.00388e+08	1.5712e+08	1.20527e+08	1.18552e+08	9.56843e+07	1.31182e+08	1.34295e+08	1.37e+08	1.35058e+08	1.20285e+08
M232T53	2-(3-Carboxypropanoylamino)-3-methylpentanoic acid	2-(3-羧基丙酰氨基)-3-甲基戊酸	232.118	52.8	231.111	2.482	C10H17NO5	[M+H]+	Organic acids and derivatives	有机酸及其衍生物	Carboxylic acids and derivatives	羧酸及其衍生物	Amino acids, peptides, and analogues	氨基酸、肽和类似物	_	_	_	_	DeepMS	MSI_level2	pos	5.40531e+07	5.46207e+07	3.43777e+07	5.33923e+07	4.10757e+07	3.71079e+07	3.65416e+07	1.32473e+07	3.16534e+07	4.36291e+07	4.38947e+07	6.0577e+07	4.87339e+07	5.28627e+07	2.89104e+07	3.3142e+07	2.53677e+07	3.83801e+07	3.49824e+07	1.63369e+07	3.9125e+07	2.98775e+07	1.92084e+07	3.61768e+07	4.09792e+07	3.81913e+07	3.47542e+07	3.86093e+07
M258T50	Phloretin	根皮素	258.064	49.7	274.084	2.506	C15H14O5	[M-NH3+H]+	Phenylpropanoids and polyketides	苯丙素类和聚酮类化合物	Linear 1,3-diarylpropanoids	1,3-二芳基丙烷	Chalcones and dihydrochalcones	查耳酮和二氢查耳酮	C00774	Biosynthesis of other secondary metabolites; Global and overview maps	60-82-2	HMDB0003306	mzCloud	MSI_level2	pos	9.33796e+07	1.30115e+08	2.60034e+06	6.00648e+06	1.04548e+07	1.13461e+07	1.49455e+07	6.99581e+06	7.50947e+06	1.4173e+07	6.70645e+06	1.09929e+08	1.02186e+08	4.56784e+06	8.46257e+06	1.03896e+07	9.71137e+06	1.22578e+07	1.46395e+08	9.72773e+06	9.48897e+06	6.99378e+06	4.98324e+06	6.7311e+06	8.42284e+06	8.77456e+06	9.55193e+06	9.38702e+06
M189T50	Glycylleucine	甘氨酰-L-亮氨酸	189.124	49.7	188.117	2.517	C8H16N2O3	[M+H]+	Organic acids and derivatives	有机酸及其衍生物	Carboxylic acids and derivatives	羧酸及其衍生物	Amino acids, peptides, and analogues	氨基酸、肽和类似物	C02155	_	869-19-2	HMDB0000759	DeepMS	MSI_level2	pos	1.39638e+07	2.09859e+07	1.71207e+07	1.13362e+07	1.47901e+07	1.46989e+07	1.6569e+07	1.6724e+07	9.88663e+06	1.77175e+07	1.63627e+07	1.76667e+07	1.2527e+07	1.43183e+07	1.44095e+07	1.0622e+07	1.61475e+07	1.4649e+07	1.65439e+07	1.78385e+07	1.76159e+07	1.34106e+07	1.48637e+07	1.37739e+07	1.21993e+07	1.95897e+07	1.67158e+07	1.81062e+07
M785T435	PC 40_9	_	784.566	434.9	827.547	2.521	C48H78NO8P	[M-CO2+H]+	_	_	_	_	_	_	_	_	_	_	mzCloud	MSI_level2	pos	1.757e+07	1.83163e+07	3.05144e+07	6.90734e+06	1.96415e+07	6.31888e+07	2.29276e+07	2.18977e+06	3.942e+07	9.26295e+06	7.46288e+06	1.67736e+07	4.10429e+07	5.75058e+07	3.3752e+07	5.38962e+07	2.92289e+07	2.55538e+07	3.85619e+07	7.25325e+07	1.08459e+07	1.5282e+07	1.92156e+07	1.85892e+07	1.14519e+07	1.90816e+07	1.26741e+06	1.00087e+06
M468T438_2	6-Deoxocastasterone	_	468.406	437.6	450.371	2.529	C28H50O4	[M+NH4]+	Lipids and lipid-like molecules	脂质及类脂质分子	Steroids and steroid derivatives	类固醇及其衍生物	Bile acids, alcohols and derivatives	胆汁酸、醇及其衍生物	C15802	Global and overview maps; Metabolism of terpenoids and polyketides	87833-54-3	HMDB0033984	mzCloud	MSI_level2	pos	1.61835e+06	6.62169e+06	839816	4.83345e+06	1.75885e+06	1.4907e+06	3.14659e+06	3.02007e+06	3.97954e+06	1.18804e+06	5.56888e+06	832039	1.08227e+06	6.28591e+06	5.0759e+06	887778	4.08118e+06	800140	4.73082e+06	1.15711e+06	5.69178e+06	1.18383e+06	1.38973e+06	3.73337e+06	3.31998e+06	5.62085e+06	1.51757e+06	5.21313e+06
M330T357	Phytanate	植烷酸	330.336	356.8	312.303	2.541	C20H40O2	[M+NH4]+	Lipids and lipid-like molecules	脂质及类脂质分子	Prenol lipids	醌醇脂	Diterpenoids	二萜类	C01607	_	14721-66-5	HMDB0000801	mzCloud	MSI_level2	pos	1.5505e+07	1.55526e+07	1.18648e+07	9.27108e+06	1.01372e+07	1.43449e+07	1.21011e+07	8.90897e+06	1.13364e+07	1.27712e+07	3.20877e+07	1.94686e+07	1.56215e+07	1.92048e+07	1.42612e+07	1.02405e+07	9.65095e+06	1.48094e+07	1.42525e+07	1.23317e+07	1.72432e+07	1.53293e+07	1.67074e+07	1.53938e+07	1.52759e+07	1.42583e+07	1.22976e+07	1.91995e+07
M219T47	D-Gulose	D-葡糖醇	219.026	47.1	180.064	2.548	C6H12O6	[M+K]+	Organic oxygen compounds	有机氧化合物	Organooxygen compounds	有机氧化合物	Carbohydrates and carbohydrate conjugates	碳水化合物和碳水化合物结合物	C06465	_	4205-23-6	HMDB0250761	DeepMS	MSI_level2	pos	2.15455e+08	1.45832e+08	2.1097e+08	1.48643e+08	1.6261e+08	1.02206e+08	1.07403e+08	3.09592e+07	7.0256e+07	1.29912e+08	1.77831e+08	2.41228e+08	2.70031e+08	2.67566e+08	1.31923e+08	8.43092e+07	1.00056e+08	1.16097e+08	8.57829e+07	3.2551e+07	1.76618e+08	1.33498e+08	1.19633e+08	1.5892e+08	1.59459e+08	1.49272e+08	1.84106e+08	1.71169e+08
M147T40_2	Lysine, DL-	DL-赖氨酸	147.113	40	146.106	2.556	C6H14N2O2	[M+H]+	Organic acids and derivatives	有机酸及其衍生物	Carboxylic acids and derivatives	羧酸及其衍生物	Amino acids, peptides, and analogues	氨基酸、肽和类似物	C16440	_	70-54-2	_	DeepMS	MSI_level2	pos	3.51026e+08	4.36853e+08	3.0961e+08	3.85881e+08	3.56355e+08	2.90275e+08	3.46834e+08	5.25502e+08	4.8763e+08	4.318e+08	4.27315e+08	4.45341e+08	3.46049e+08	2.50803e+08	3.64653e+08	4.12377e+08	4.29227e+08	4.17593e+08	4.39111e+08	6.07508e+08	3.5658e+08	2.93819e+08	2.9018e+08	3.56258e+08	3.85539e+08	4.40316e+08	3.24098e+08	3.64548e+08
M617T58_2	kaempferol 3-O-beta-D-glucopyranosyl-7-O-alpha-L-rhamnopyranoside	角黄酮3-O-β-D-葡萄糖吡喃苷-7-O-α-L-鼠李糖吡喃苷	617.15	58.1	594.16	2.563	C27H30O15	[M+Na]+	Phenylpropanoids and polyketides	苯丙素类和聚酮类化合物	Flavonoids	黄酮	Flavonoid glycosides	黄酮糖苷	_	_	2392-95-2	HMDB0304608	DeepMS	MSI_level2	pos	2.60499e+06	443964	1.02749e+06	236124	4.02893e+06	1.06872e+07	2.20796e+07	7.89432e+06	2.07747e+06	451657	85161.9	148174	156937	4.06161e+06	7.5145e+06	1.01605e+07	2.46167e+06	4.89379e+06	220999	1.0718e+06	259544	1.04387e+06	1.13735e+06	80817.9	2.16611e+06	457222	1.32545e+07	120811
M301T407	Tretinoin	维A酸	301.216	407	300.209	2.576	C20H28O2	[M+H]+	Lipids and lipid-like molecules	脂质及类脂质分子	Prenol lipids	醌醇脂	Retinoids	视黄醇类	C00777	Cancer: overview; Metabolism of cofactors and vitamins; Cancer: specific types; Immune system; Global and overview maps	302-79-4	HMDB0001852	DeepMS	MSI_level2	pos	1.26546e+08	6.84317e+07	6.71784e+07	5.82839e+07	6.56064e+07	8.45245e+07	1.0525e+08	4.83651e+07	5.45354e+07	9.97091e+07	2.95958e+07	1.71599e+08	7.71368e+07	1.90381e+08	1.25177e+08	1.65235e+08	1.01559e+08	1.26097e+08	5.50007e+07	1.22637e+08	1.16924e+08	4.92532e+07	6.25383e+07	6.6622e+07	1.91175e+08	5.76136e+07	2.32217e+08	1.34067e+08
M377T217	Riboflavin	核黄素	377.146	217.1	376.14	2.588	C17H20N4O6	[M+H]+	Organoheterocyclic compounds	有机杂环化合物	Pteridines and derivatives	嘌呤及其衍生物	Alloxazines and isoalloxazines	吡唑啉衍生物	C00255	Metabolism of cofactors and vitamins; Global and overview maps; Membrane transport; Digestive system	83-88-5	HMDB0000244	DeepMS	MSI_level2	pos	1.66555e+07	1.70312e+07	2.64687e+07	2.5481e+07	2.35299e+07	3.73412e+07	4.74108e+07	5.42728e+07	3.78818e+07	3.24369e+07	1.44982e+07	1.55827e+07	1.96829e+07	1.62352e+07	2.29464e+07	3.53253e+07	4.11081e+06	2.25147e+07	2.51253e+07	4.97828e+07	1.5689e+07	1.06536e+07	1.04124e+07	1.65466e+07	1.49646e+07	1.42881e+07	1.73684e+07	1.02422e+07
M222T49	N-Acetyl-D-Mannosamine	N-乙酰-D-甘露糖胺	222.097	49.4	221.091	2.594	C8H15NO6	[M+H]+	Organic oxygen compounds	有机氧化合物	Organooxygen compounds	有机氧化合物	Carbohydrates and carbohydrate conjugates	碳水化合物和碳水化合物结合物	C00645	Carbohydrate metabolism; Glycan biosynthesis and metabolism; Global and overview maps	3615-17-6	_	DeepMS	MSI_level2	pos	7.51404e+07	6.70723e+07	5.38856e+07	7.02758e+07	6.32155e+07	6.40067e+07	7.20245e+07	3.22715e+07	5.38211e+07	5.5809e+07	7.62632e+07	8.4053e+07	7.23239e+07	8.70728e+07	5.0901e+07	5.73934e+07	4.53914e+07	6.13492e+07	6.8686e+07	4.02796e+07	5.32109e+07	3.92291e+07	2.94622e+07	4.89548e+07	5.8817e+07	4.91058e+07	5.98428e+07	4.94065e+07
M182T58	L-Tyrosine	D-酪氨酸	182.081	58.5	181.074	2.614	C9H11NO3	[M+H]+	Organic acids and derivatives	有机酸及其衍生物	Carboxylic acids and derivatives	羧酸及其衍生物	Amino acids, peptides, and analogues	氨基酸、肽和类似物	C00082	Cancer: overview; Metabolism of cofactors and vitamins; Metabolism of other amino acids; Chemical structure transformation maps; Nervous system; Endocrine system; Digestive system; Neurodegenerative disease; Biosynthesis of other secondary metabolites; Translation; Metabolism of terpenoids and polyketides; Amino acid metabolism; Substance dependence; Energy metabolism; Global and overview maps	556-02-5	HMDB0250803	DeepMS	MSI_level2	pos	1.30028e+09	1.28391e+09	1.05781e+09	1.35379e+09	1.14092e+09	9.92029e+08	1.09289e+09	1.45222e+09	1.41314e+09	1.22797e+09	1.22566e+09	1.54849e+09	1.14889e+09	9.33682e+08	1.27692e+09	1.33616e+09	1.16663e+09	1.35354e+09	1.54383e+09	1.47286e+09	1.21916e+09	8.31557e+08	7.76179e+08	1.06544e+09	1.32155e+09	1.27951e+09	7.86178e+08	1.13122e+09
M258T66	Choline Alfoscerate	乙酰胆碱	258.11	65.6	257.104	2.619	C8H20NO6P	[M+H]+	Lipids and lipid-like molecules	脂质及类脂质分子	Glycerophospholipids	甘油磷脂	Glycerophosphocholines	甘油磷酸胆碱	D07349	_	28319-77-9	HMDB0000086	DeepMS	MSI_level2	pos	1.55367e+08	2.0559e+08	2.19377e+08	2.38048e+08	1.38977e+08	8.94553e+07	8.779e+07	4.97274e+07	1.091e+08	5.26492e+07	1.139e+08	2.03103e+08	1.92212e+08	1.90275e+08	8.3291e+07	9.21131e+07	1.70616e+07	1.14382e+08	2.66416e+08	6.69332e+07	6.1947e+07	1.31501e+08	4.1201e+07	1.38274e+08	3.43672e+07	1.41924e+08	7.95973e+07	9.34672e+07
M295T40	Triphenylmethylphosphonium	三苯基甲基膦	295.149	39.8	277.115	2.633	C19H18P+	[M+NH4]+	Benzenoids	苯衍生物	Benzene and substituted derivatives	苯及其衍生物	Phenylphosphines and derivatives	_	_	_	15912-74-0	_	DeepMS	MSI_level2	pos	4.15278e+08	4.25933e+08	4.83021e+07	4.2643e+08	3.23296e+08	2.47243e+08	3.04152e+08	4.5059e+08	5.39617e+08	3.74786e+08	3.35213e+08	4.54324e+08	3.21537e+08	1.50485e+08	3.55961e+08	4.4799e+08	4.0853e+08	4.31169e+08	5.0318e+08	4.37747e+08	3.8006e+08	2.60559e+08	2.41462e+08	2.94581e+08	4.32307e+08	3.93361e+08	2.13808e+08	3.3367e+08
M430T303_1	Cepagenin	_	430.283	303.5	446.303	2.639	C27H42O5	[M-NH3+H]+	Lipids and lipid-like molecules	脂质及类脂质分子	Prenol lipids	醌醇脂	Terpene lactones	萜类内酯	_	_	114317-59-8	HMDB0030913	mzCloud	MSI_level2	pos	5.59082e+07	2.6283e+07	3.82624e+07	1.34438e+07	4.39183e+07	5.31331e+07	3.55235e+07	3.61605e+07	3.90854e+07	7.06043e+07	3.99273e+07	6.41367e+07	2.58223e+07	2.58443e+07	7.51852e+07	5.65999e+07	6.48215e+07	8.48122e+07	1.77557e+07	6.65565e+07	3.79567e+07	5.89838e+07	5.00348e+07	2.95729e+07	4.14455e+07	3.34593e+07	8.17228e+07	5.62276e+07
M255T279	6,2'-Dihydroxyflavone	6,2'-二羟基黄酮	255.065	279	254.058	2.65	C15H10O4	[M+H]+	Phenylpropanoids and polyketides	苯丙素类和聚酮类化合物	Flavonoids	黄酮	Flavones	黄酮	_	_	92439-20-8	_	DeepMS	MSI_level2	pos	8.42418e+06	6.42062e+06	5.72305e+06	6.28534e+06	1.05576e+07	109122	9.48023e+06	1.80391e+07	453342	1.18922e+07	6.06499e+06	180379	5.87975e+06	8.1327e+06	1.66131e+07	4.59014e+06	1.30884e+07	1.30027e+07	9.95949e+06	1.31853e+07	2.98274e+07	1.1428e+07	2.41414e+07	1.88968e+07	2.2781e+07	9.24306e+06	1.56206e+07	1.44521e+07
M400T366	L-Palmitoylcarnitine	_	400.342	366.4	399.335	2.688	C23H45NO4	[M+H]+	_	_	_	_	_	_	_	_	_	HMDB0240774	DeepMS	MSI_level2	pos	6.06318e+07	2.06385e+07	3.33607e+07	6.19431e+07	5.56327e+07	1.04823e+08	1.23293e+08	8.81232e+07	6.2141e+07	9.25616e+07	1.65799e+07	9.73838e+07	7.75368e+07	1.21359e+08	5.38983e+07	9.30398e+07	5.96942e+07	7.53494e+07	7.36477e+07	1.22202e+08	5.70073e+07	1.94528e+07	1.95323e+07	4.33594e+07	8.20609e+07	1.52431e+07	5.38317e+07	5.92821e+07
M102T345	Hexylamine	正己胺	102.128	345.1	101.121	2.702	C6H15N	[M+H]+	Organic nitrogen compounds	有机氮化合物	Organonitrogen compounds	有机氮化合物	Amines	胺类	C08306	_	111-26-2	HMDB0032323	DeepMS	MSI_level2	pos	9.03411e+06	4.13216e+06	1.27346e+07	4.61726e+06	7.76683e+06	2.80765e+07	2.01791e+07	4.68192e+06	6.30149e+07	5.46708e+06	6.29279e+06	1.79058e+07	2.65537e+07	9.55379e+06	8.99837e+06	1.28613e+07	2.12993e+07	6.93564e+06	2.75719e+07	2.36232e+07	2.97927e+07	1.49846e+07	9.17269e+06	4.44755e+07	5.03085e+07	2.3459e+07	1.09391e+07	1.07312e+07
M213T57	Pro-Pro	蛋白质肽	213.124	57	212.117	2.703	C10H16N2O3	[M+H]+	Organic acids and derivatives	有机酸及其衍生物	Carboxylic acids and derivatives	羧酸及其衍生物	Amino acids, peptides, and analogues	氨基酸、肽和类似物	_	_	20488-28-2	HMDB0011180	DeepMS	MSI_level2	pos	1.95851e+08	2.24628e+08	1.89848e+08	2.57572e+08	1.76218e+08	1.50644e+08	2.03329e+08	1.84536e+08	2.45641e+08	2.03471e+08	2.00899e+08	3.16945e+08	1.85899e+08	1.76497e+08	2.41146e+08	2.22048e+08	1.94096e+08	2.70675e+08	2.74789e+08	1.87959e+08	1.69023e+08	1.42714e+08	1.1972e+08	1.67189e+08	2.21798e+08	1.6251e+08	1.82396e+08	1.76252e+08
M104T38_2	3-Oxoalanine	_	104.034	37.8	103.027	2.707	C3H5NO3	[M+H]+	Organic acids and derivatives	有机酸及其衍生物	Carboxylic acids and derivatives	羧酸及其衍生物	Amino acids, peptides, and analogues	氨基酸、肽和类似物	C11822	_	5735-66-0	HMDB0011602	mzCloud	MSI_level2	pos	272030	662134	215897	577709	561329	660913	664013	476115	843017	146259	521794	278046	681522	726595	611291	165905	559887	632219	830647	740287	499299	561546	544668	881281	515601	552521	514566	559920
M154T38	(Z)-S-1-Propenyl methanesulfinothioate	_	154.036	38.4	136.002	2.719	C4H8OS2	[M+NH4]+	Organic acids and derivatives	有机酸及其衍生物	Thiosulfinic acid esters	硫代亚磺酸酯	_	_	_	_	119052-99-2	HMDB0032747	mzCloud	MSI_level2	pos	3.17472e+06	2.69997e+06	4.25838e+06	4.24206e+06	3.29457e+06	3.21915e+06	3.64674e+06	2.85139e+06	2.82653e+06	3.48416e+06	3.59704e+06	3.16364e+06	3.08533e+06	3.5495e+06	2.63262e+06	3.20465e+06	4.10073e+06	3.24666e+06	4.65343e+06	3.5644e+06	3.78827e+06	3.67852e+06	3.71139e+06	4.95651e+06	3.37209e+06	3.09817e+06	3.54103e+06	3.08129e+06
M285T282	Negletein	尼格勒泰因	285.075	282.5	284.069	2.722	C16H12O5	[M+H]+	Phenylpropanoids and polyketides	苯丙素类和聚酮类化合物	Flavonoids	黄酮	O-methylated flavonoids	O-甲基化黄酮	_	_	29550-13-8	_	DeepMS	MSI_level2	pos	585437	543433	403759	3.62918e+06	4.10715e+06	54922.5	3.54137e+06	1.34354e+07	1.11345e+06	3.26253e+06	2.96346e+06	71941.1	221501	631241	8.76879e+06	2.83448e+06	3.24544e+06	3.07005e+06	2.07646e+06	3.89657e+06	1.32465e+07	4.55697e+06	6.02358e+06	6.63664e+06	5.33241e+06	4.46307e+06	4.02238e+06	5.0115e+06
M174T252	Hexanoylglycine	己酰甘氨酸	174.113	251.7	173.106	2.734	C8H15NO3	[M+H]+	Organic acids and derivatives	有机酸及其衍生物	Carboxylic acids and derivatives	羧酸及其衍生物	Amino acids, peptides, and analogues	氨基酸、肽和类似物	_	_	24003-67-6	HMDB0000701	DeepMS	MSI_level2	pos	7.90209e+06	6.72507e+06	8.05006e+06	7.74637e+06	8.35866e+06	1.72206e+07	1.79845e+07	1.06165e+07	1.92228e+07	9.0436e+06	2.03511e+07	2.06805e+07	1.1667e+07	1.94745e+07	1.31112e+07	8.85763e+06	3.20753e+07	6.60532e+06	2.65261e+07	1.60132e+07	3.29226e+07	6.69057e+06	4.22017e+06	2.97393e+07	6.72862e+06	3.23036e+07	2.40338e+07	5.77057e+06
M174T239	N-Acetyl-L-leucine	N-乙酰-L-亮氨酸	174.113	239.1	173.106	2.734	C8H15NO3	[M+H]+	Organic acids and derivatives	有机酸及其衍生物	Carboxylic acids and derivatives	羧酸及其衍生物	Amino acids, peptides, and analogues	氨基酸、肽和类似物	C02710	_	1188-21-2	HMDB0011756	DeepMS	MSI_level2	pos	1.2791e+07	2.81141e+07	2.4993e+07	2.64835e+07	4.02123e+06	2.72068e+06	9.97034e+06	4.44049e+06	1.07159e+07	1.16663e+07	4.8852e+06	5.4656e+06	3.92351e+06	3.15014e+06	4.09103e+06	2.58706e+07	8.32753e+06	2.36388e+07	5.96406e+06	2.00236e+07	8.19771e+06	2.15845e+07	1.31177e+07	5.91509e+06	3.20762e+07	5.90478e+06	4.08573e+06	1.69164e+07
M703T426	Gymnasterone A	_	702.511	426.1	701.502	2.742	C45H67NO5	[M+H]+	_	_	_	_	_	_	_	_	_	_	mzCloud	MSI_level2	pos	2.52507e+06	3.10461e+06	1.84283e+06	2.78949e+06	2.96115e+06	2.25552e+06	2.92155e+06	3.11677e+06	3.48595e+06	2.90378e+06	2.85524e+06	2.93634e+06	3.93982e+06	3.02131e+06	3.03465e+06	1.99702e+06	3.12923e+06	2.5723e+06	3.12279e+06	1.84743e+06	2.4552e+06	1.13641e+06	3.23075e+06	2.15371e+06	3.92754e+06	3.30262e+06	1.31032e+06	3.38063e+06
M136T58	3'-Aminoacetophenone	3′-氨基苯乙酮，3-乙酰苯胺	136.076	58.5	135.069	2.763	C8H9NO	[M+H]+	Organic oxygen compounds	有机氧化合物	Organooxygen compounds	有机氧化合物	Carbonyl compounds	羰基化合物	_	_	99-03-6	_	DeepMS	MSI_level2	pos	5.82266e+07	5.87726e+07	4.80245e+07	6.19157e+07	5.12408e+07	4.54357e+07	4.75368e+07	6.76789e+07	6.40822e+07	5.42822e+07	5.42113e+07	6.89605e+07	5.4969e+07	4.23813e+07	5.53512e+07	5.93198e+07	5.40531e+07	6.07384e+07	7.01773e+07	6.53126e+07	5.53553e+07	3.82141e+07	3.68603e+07	4.94971e+07	6.14968e+07	6.07952e+07	3.73573e+07	5.26223e+07
M170T82	Oxidopamine	羟多巴胺	170.081	82.5	169.074	2.799	C8H11NO3	[M+H]+	Benzenoids	苯衍生物	Phenols	酚	Benzenediols	苯二酚	D05294	_	1199-18-4	HMDB0001537	DeepMS	MSI_level2	pos	3.02288e+07	3.12292e+07	3.55348e+07	2.41061e+07	2.39914e+07	3.93518e+06	4.1873e+06	3.74457e+07	2.61438e+07	2.2716e+07	4.28743e+07	2.79366e+07	3.23729e+07	1.33064e+07	8.58258e+06	1.70317e+07	2.41236e+07	4.06876e+07	3.23716e+07	1.82175e+07	2.34664e+07	3.60553e+07	3.0646e+07	3.92501e+07	4.5952e+07	3.06349e+07	4.01698e+06	1.71171e+07
M348T265	R-4-benzyl-3-((R)-3-hydroxy-2,2-dimethyloctanoyl)oxazolidin-2-one	R-4-苯基-3-((R)-3-羟基-2,2-二甲基辛酰基)噁唑烷-2-酮	348.216	265.2	347.21	2.803	C20H29NO4	[M+H]+	Organoheterocyclic compounds	有机杂环化合物	Azolidines	唑烷	Oxazolidines	_	_	_	_	_	DeepMS	MSI_level2	pos	2.95611e+06	1.9384e+06	2.0127e+06	1.62808e+06	1.76741e+06	1.03489e+07	1.42551e+07	3.07783e+06	2.21064e+06	2.59481e+06	137991	2.84609e+06	529867	2.35394e+07	7.34835e+06	8.54949e+06	3.54784e+06	4.84082e+06	1.66125e+06	4.35395e+06	550537	391115	1.921e+06	1.15774e+06	1.7967e+06	1.78678e+06	1.09755e+07	328196
M274T311	Lauryldiethanolamine	月桂基二乙醇胺	274.274	311.2	273.267	2.829	C16H35NO2	[M+H]+	Organic nitrogen compounds	有机氮化合物	Organonitrogen compounds	有机氮化合物	Amines	胺类	_	_	1541-67-9	_	DeepMS	MSI_level2	pos	9.8653e+09	7.90575e+09	7.58691e+09	5.83221e+09	7.87533e+09	7.69045e+09	5.46331e+09	6.19934e+09	6.74258e+09	8.02657e+09	9.89546e+09	7.70368e+09	7.80775e+09	7.93044e+09	7.91302e+09	7.02166e+09	7.08128e+09	6.89036e+09	7.4708e+09	7.09517e+09	6.65129e+09	7.02104e+09	7.17641e+09	7.66931e+09	6.73782e+09	7.57421e+09	7.28953e+09	7.29849e+09
M309T65	3-((Ethylphenylamino)methyl)benzenesulfonic acid	N-乙基-N-苄基苯胺-3'-磺酸	309.128	65.5	291.093	2.837	C15H17NO3S	[M+NH4]+	Benzenoids	苯衍生物	Benzene and substituted derivatives	苯及其衍生物	Phenylmethylamines	_	_	_	101-11-1	_	DeepMS	MSI_level2	pos	5.25115e+07	3.2579e+08	3.61528e+08	2.76451e+08	9.53431e+07	8.68942e+07	1.09056e+08	5.94946e+07	6.70288e+07	1.24906e+07	5.78517e+07	4.46258e+07	9.01507e+07	2.64317e+08	2.07404e+08	1.2599e+08	1.36533e+07	7.60399e+07	2.4347e+08	8.36744e+06	1.4769e+08	2.62904e+08	1.52078e+08	2.73889e+08	1.14216e+08	1.76237e+08	1.62242e+08	7.14131e+07
M184T49	2-(2-Amino-4-methyl-6-oxo-1,6-dihydropyrimidin-5-yl)acetic acid	2-(2-氨基-4-甲基-6-氧代-1,6-二氢嘧啶-5-基)乙酸	184.073	49.4	183.065	2.847	C7H9N3O3	[M+H]+	Organoheterocyclic compounds	有机杂环化合物	Diazines	嘧啶	Pyrimidines and pyrimidine derivatives	嘧啶及其衍生物	_	_	166267-96-5	_	DeepMS	MSI_level2	pos	2.08866e+08	2.11404e+08	3.12608e+08	2.4611e+08	4.67808e+08	1.44358e+08	2.51121e+08	1.96934e+08	1.93795e+08	2.53131e+08	3.22964e+08	1.48341e+08	3.49268e+08	2.37603e+08	2.39807e+08	2.97132e+08	1.44329e+08	2.29179e+08	2.64245e+08	2.41092e+08	2.95305e+08	2.24394e+08	4.39599e+08	2.2542e+08	5.01237e+08	2.09454e+08	3.87166e+08	5.89281e+08
M200T321	N-Methyldodecylamine	N-十二烷基甲胺	200.237	320.9	199.23	2.877	C13H29N	[M+H]+	Organic nitrogen compounds	有机氮化合物	Organonitrogen compounds	有机氮化合物	Amines	胺类	_	_	7311-30-0	_	DeepMS	MSI_level2	pos	8.83784e+07	5.33387e+07	7.28116e+07	7.39046e+07	6.43438e+07	4.3169e+07	4.6825e+07	5.46037e+07	3.55215e+07	5.83611e+07	1.01909e+08	6.42898e+07	7.11707e+07	8.23265e+07	8.58862e+07	5.63619e+07	5.50705e+07	6.95165e+07	6.29471e+07	6.57857e+07	7.08675e+07	8.53622e+07	8.53872e+07	7.38275e+07	6.07293e+07	7.95903e+07	6.96607e+07	6.29025e+07
M564T238_1	Rosamicin	_	564.355	238.4	581.356	2.879	C31H51NO9	[M-H2O+H]+	Organic oxygen compounds	有机氧化合物	Organooxygen compounds	有机氧化合物	Carbohydrates and carbohydrate conjugates	碳水化合物和碳水化合物结合物	_	_	_	HMDB0257306	mzCloud	MSI_level2	pos	1.76831e+06	5.38882e+06	5.34209e+06	3.08462e+06	1.71798e+06	3.39472e+06	2.86437e+06	726296	903770	739685	1.54929e+06	9.97371e+06	4.90738e+06	5.20542e+06	4.25735e+06	3.7356e+06	3.38249e+06	3.79256e+06	1.61404e+06	1.08609e+06	1.55238e+06	867326	1.1222e+06	983968	762476	895304	348765	730488
M165T58	7-Hydroxychroman-2-one	7-羟基香豆素-2-酮	165.054	58.5	164.048	2.884	C9H8O3	[M+H]+	Phenylpropanoids and polyketides	苯丙素类和聚酮类化合物	3,4-dihydrocoumarins	3,4-二氢香豆素	_	_	_	_	5631-67-4	_	DeepMS	MSI_level2	pos	2.05907e+08	2.14536e+08	1.69146e+08	2.11993e+08	1.8373e+08	1.55026e+08	1.70963e+08	2.20473e+08	2.24799e+08	1.88373e+08	1.89959e+08	2.43007e+08	1.81262e+08	1.41684e+08	2.03544e+08	2.10173e+08	2.00514e+08	2.12158e+08	2.4973e+08	2.37755e+08	1.93537e+08	1.33265e+08	1.20934e+08	1.66297e+08	2.14805e+08	1.99513e+08	1.22102e+08	1.82505e+08
M509T63	Bruceine J	鸦胆子素J	509.203	62.8	508.194	2.89	C25H32O11	[M+H]+	_	_	_	_	_	_	_	_	948038-38-8	_	mzCloud	MSI_level2	pos	5.12025e+06	4.3172e+06	5.46863e+06	3.69577e+06	5.83998e+06	857431	3.70925e+06	18581.2	527773	4.93693e+06	6.73268e+06	4.71981e+06	5.36244e+06	5.07117e+06	997808	380985	1.85042e+06	3.81966e+06	2.75135e+06	1.63841e+06	4.61075e+06	2.37367e+06	1.36808e+06	4.21224e+06	3.48962e+06	2.6328e+06	2.69453e+06	4.39026e+06
M737T449	PC 34_4	_	736.53	448.8	753.531	2.935	C42H76NO8P	[M-H2O+H]+	_	_	_	_	_	_	_	_	_	_	mzCloud	MSI_level2	pos	711537	1.20799e+06	426615	1.04815e+06	367611	1.09183e+06	1.58309e+06	508606	2.96943e+06	1.30296e+06	926836	1.199e+06	1.3722e+06	712240	2.78112e+06	4.35927e+06	3.99473e+06	5.69832e+06	3.65717e+06	8.58781e+06	2.60479e+06	4.57778e+06	2.47794e+06	3.55771e+06	520946	5.20135e+06	7.73134e+06	2.08103e+06
M144T50_1	Phloroglucinol	间苯三酚	144.065	49.7	126.032	2.936	C6H6O3	[M+NH4]+	Benzenoids	苯衍生物	Phenols	酚	Benzenetriols and derivatives	苯三酚及其衍生物	C02183	Xenobiotics biodegradation and metabolism; Global and overview maps	108-73-6	HMDB0013675	DeepMS	MSI_level2	pos	4.03283e+07	4.37713e+07	3.38564e+07	4.04747e+07	3.58389e+07	3.53756e+07	3.43246e+07	6.06243e+06	3.39428e+07	3.07291e+07	2.99295e+07	4.77603e+07	3.44744e+07	3.74409e+07	2.9294e+07	2.96805e+07	2.90717e+07	3.26028e+07	2.95427e+07	7.1529e+06	3.52841e+07	2.72385e+07	3.17717e+07	3.07385e+07	4.69235e+07	3.18975e+07	4.01808e+07	4.48053e+07
M380T439	Tetraethylene glycol monododecyl ether	月桂醇聚醚-4	380.336	438.6	362.304	2.953	C20H42O5	[M+NH4]+	Organic oxygen compounds	有机氧化合物	Organooxygen compounds	有机氧化合物	Ethers	_	_	_	5274-68-0	HMDB0246913	DeepMS	MSI_level2	pos	2.1935e+07	1.21537e+07	1.79066e+07	1.80706e+07	1.70763e+07	2.41378e+07	1.52712e+07	1.79539e+07	1.95316e+07	2.34235e+07	2.17194e+07	2.81462e+07	2.15892e+07	2.56592e+07	2.48547e+07	1.83204e+07	6.77341e+06	2.18559e+07	1.89147e+07	6.84736e+06	1.73272e+07	1.84937e+07	1.71383e+07	2.21297e+07	2.14235e+07	2.1235e+07	2.07489e+07	1.57987e+07
M262T209	Imazapyr	灭草烟	262.119	208.9	261.112	2.96	C13H15N3O3	[M+H]+	Organic acids and derivatives	有机酸及其衍生物	Carboxylic acids and derivatives	羧酸及其衍生物	Amino acids, peptides, and analogues	氨基酸、肽和类似物	C18864	_	81334-34-1	HMDB0253405	DeepMS	MSI_level2	pos	1.44534e+06	2.44099e+06	2.43705e+06	4.59382e+06	4.24432e+06	634010	3.89861e+06	1.69576e+06	3.55329e+06	8.12669e+06	1.6139e+06	4.16835e+06	1.86507e+06	2.55972e+06	423424	3.00128e+06	501762	5.7612e+06	1.02552e+07	6.03528e+06	526980	2.09596e+06	116745	1.06299e+06	329720	426321	220749	186182
M291T63	Rutacridone	_	291.101	62.9	307.121	2.97	C19H17NO3	[M-NH3+H]+	Organoheterocyclic compounds	有机杂环化合物	Quinolines and derivatives	喹啉及其衍生物	Benzoquinolines	苯并喹啉	C10738	Chemical structure transformation maps; Global and overview maps	17948-33-3	HMDB0033852	mzCloud	MSI_level2	pos	531463	4.30254e+06	3.80386e+06	5.26506e+06	3.97505e+06	3.15267e+06	4.99701e+06	9.2101e+06	4.91654e+06	6.22501e+06	2.51767e+06	1.84745e+06	994010	2.2932e+06	4.88236e+06	4.4349e+06	4.71811e+06	4.36559e+06	2.61497e+06	1.01448e+07	1.15933e+06	2.24072e+06	1.92299e+06	3.79684e+06	6.61851e+06	4.88046e+06	4.01362e+06	5.19017e+06
M160T65	4-(Trimethylammonio)pentanoate	4-(三甲基铵基)戊酸盐	160.133	65.3	159.126	2.972	C8H17NO2	[M+H]+	Lipids and lipid-like molecules	脂质及类脂质分子	Fatty Acyls	脂肪酰基	Fatty acids and conjugates	脂肪酸及其共轭物	_	_	_	_	DeepMS	MSI_level2	pos	2.70478e+07	2.31212e+07	3.50667e+07	3.17521e+07	5.78673e+07	3.43773e+07	3.59542e+07	2.14572e+07	2.30267e+07	3.01644e+07	5.94255e+07	4.58357e+07	7.66017e+07	9.01475e+06	5.52309e+07	4.37866e+07	3.13846e+07	3.74005e+07	3.66244e+07	3.84932e+07	4.00719e+07	2.5913e+07	5.20002e+07	5.36776e+07	2.05845e+07	3.75947e+07	2.96942e+07	4.20336e+07
M160T51	delta-Valerobetaine	德尔塔-缬氨酸	160.133	50.5	159.126	2.972	C8H17NO2	[M+H]+	Lipids and lipid-like molecules	脂质及类脂质分子	Fatty Acyls	脂肪酰基	Fatty acids and conjugates	脂肪酸及其共轭物	_	_	6778-33-2	HMDB0240732	DeepMS	MSI_level2	pos	1.77161e+08	1.49395e+08	2.23798e+08	1.75903e+08	2.96225e+08	2.21411e+08	2.24976e+08	1.36403e+08	1.47262e+08	1.99802e+08	3.60391e+08	2.34315e+08	4.29499e+08	2.25146e+08	2.78498e+08	2.3946e+08	2.00265e+08	2.20168e+08	1.97076e+08	2.21375e+08	2.06662e+08	1.62146e+08	3.19726e+08	3.2707e+08	1.15472e+08	2.03653e+08	1.62968e+08	2.50158e+08
M261T56	Ile-Glu	亮氨酸-谷氨酸	261.145	56.2	260.138	2.972	C11H20N2O5	[M+H]+	Organic acids and derivatives	有机酸及其衍生物	Carboxylic acids and derivatives	羧酸及其衍生物	Amino acids, peptides, and analogues	氨基酸、肽和类似物	_	_	_	HMDB0028906	DeepMS	MSI_level2	pos	1.13456e+08	8.87294e+07	8.41565e+07	9.66647e+07	1.13283e+08	1.19381e+08	1.26696e+08	9.35601e+07	1.31339e+08	1.31666e+08	9.88684e+07	1.41926e+08	1.2886e+08	1.18571e+08	1.43812e+08	1.25247e+08	1.27833e+08	1.14374e+08	1.06001e+08	1.29502e+08	8.63398e+07	7.34683e+07	8.36398e+07	1.15738e+08	1.21428e+08	1.17393e+08	1.1576e+08	1.00226e+08
M158T367	Homostachydrine	同向角果碱	158.118	366.8	157.111	3.01	C8H15NO2	[M+H]+	Organic acids and derivatives	有机酸及其衍生物	Carboxylic acids and derivatives	羧酸及其衍生物	Amino acids, peptides, and analogues	氨基酸、肽和类似物	C08283	_	472-22-0	HMDB0033433	DeepMS	MSI_level2	pos	5.58267e+06	1.98405e+07	4.64818e+06	3.83892e+06	2.44846e+07	1.8004e+07	3.44797e+06	4.09956e+06	4.34913e+06	4.2599e+06	4.57658e+07	5.24702e+07	3.52559e+06	6.55128e+06	3.6706e+07	2.82332e+07	4.41247e+06	5.09818e+06	4.43781e+07	4.7735e+06	1.78659e+07	1.94766e+07	3.34079e+07	5.24919e+06	1.8036e+07	8.08714e+07	1.88869e+07	4.10517e+06
M200T33_3	5-Mercapto-2-nitro-benzoic acid	_	200.001	33.1	198.994	3.027	C7H5NO4S	[M+H]+	Benzenoids	苯衍生物	Benzene and substituted derivatives	苯及其衍生物	Benzoic acids and derivatives	苯甲酸及其衍生物	_	_	15139-21-6	HMDB0245253	mzCloud	MSI_level2	pos	1.5305e+06	1.46079e+06	1.50136e+06	1.4298e+06	1.5441e+06	1.4481e+06	1.77338e+06	1.62179e+06	1.5219e+06	1.5298e+06	1.58837e+06	1.51979e+06	1.60893e+06	1.50378e+06	1.47526e+06	1.48556e+06	1.63984e+06	1.64976e+06	1.34191e+06	1.55823e+06	1.65829e+06	1.6154e+06	1.52684e+06	1.78103e+06	554665	1.22552e+06	1.24135e+06	1.50333e+06
M259T44	Isocitric acid trisodium salt	DL-异柠檬酸三钠盐 水合物	258.981	44.4	257.973	3.033	C6H5Na3O7	[M+H]+	_	_	_	_	_	_	_	_	1637-73-6	_	mzCloud	MSI_level2	pos	1.69104e+06	1.81977e+06	980388	1.38535e+06	1.05257e+06	1.27793e+06	1.2039e+06	114889	1.20853e+06	1.31444e+06	1.17892e+06	1.6373e+06	2.01938e+06	1.86905e+06	1.5467e+06	1.73042e+06	1.54673e+06	1.61101e+06	1.65876e+06	783738	1.09509e+06	712937	550234	958455	1.22408e+06	1.42121e+06	1.06622e+06	1.24426e+06
M388T101	3-(3,4-dimethoxyphenyl)-4-{2-hydroxy-3-nitrobenzylidene}-5(4H)-isoxazolone	3-(3,4-二甲氧基苯基)-4-{2-羟基-3-硝基苯基亚烯}-5(4H)-异恶唑酮	388.116	101.4	370.081	3.033	C18H14N2O7	[M+NH4]+	Benzenoids	苯衍生物	Phenols	酚	Nitrophenols	硝基苯酚	_	_	_	_	DeepMS	MSI_level2	pos	1.32964e+07	6.77271e+06	7.55212e+06	1.92953e+06	1.68395e+06	1.81853e+06	7.3061e+06	4.37761e+06	2.16562e+06	3.92462e+06	2.1305e+06	1.94316e+06	7.07451e+06	5.09116e+06	3.92762e+06	8.80291e+06	3.74149e+06	7.58426e+06	2.17965e+06	2.6872e+06	4.91701e+06	3.08253e+06	1.03532e+06	6.05802e+06	9.59699e+06	4.66792e+06	1.27056e+06	1.52545e+06
M460T355_3	Terpendole E	_	460.281	354.6	437.293	3.04	C28H39NO3	[M+Na]+	_	_	_	_	_	_	C20536	Biosynthesis of other secondary metabolites; Global and overview maps	167427-23-8	_	mzCloud	MSI_level2	pos	5.77438e+07	5.84773e+06	7.89204e+07	1.90574e+07	1.5368e+07	2.69239e+07	2.38995e+07	2.11763e+07	1.17714e+07	1.19496e+07	1.6188e+08	6.21712e+07	2.03609e+07	1.22708e+08	3.48993e+07	1.27189e+07	5.00569e+07	1.16613e+07	1.73885e+07	2.35848e+07	1.86932e+07	6.83236e+07	3.36581e+07	3.29679e+07	6.36957e+07	3.09776e+07	3.53837e+07	3.64059e+07
M784T237_7	Malvidin 3-rutinoside-5-glucoside	锦葵素3-芸香糖苷-5-葡萄糖苷	784.24	236.5	801.245	3.103	C35H45O21	[M-H2O+H]+	_	_	_	_	_	_	_	_	68736-45-8	_	mzCloud	MSI_level2	pos	3.23566e+06	2.60334e+06	4.72961e+06	7.52189e+06	5.74944e+06	5.10839e+06	2.06774e+06	6.60496e+06	3.0478e+06	5.80521e+06	3.96724e+06	3.20494e+06	3.28732e+06	7.79062e+06	3.99693e+06	5.17332e+06	4.1566e+06	5.33551e+06	5.78351e+06	8.38795e+06	6.48485e+06	3.73932e+06	6.23532e+06	3.8786e+06	4.54211e+06	5.07699e+06	6.72341e+06	5.31854e+06
M153T75	5-Nitro-o-toluidine	5 -硝基-邻-甲苯胺	153.066	75.5	152.059	3.11	C7H8N2O2	[M+H]+	Benzenoids	苯衍生物	Benzene and substituted derivatives	苯及其衍生物	Nitrobenzenes	_	C16398	Xenobiotics biodegradation and metabolism; Global and overview maps	99-55-8	_	DeepMS	MSI_level2	pos	1.96434e+07	1.8029e+07	1.57469e+07	3.62682e+06	1.8268e+07	1.78678e+07	1.54924e+07	1.52489e+07	3.02509e+06	2.17419e+07	1.76295e+07	1.32501e+07	2.19781e+07	2.05239e+07	4.29407e+06	3.62592e+06	3.18887e+06	1.0272e+07	3.55849e+06	3.55283e+06	2.83461e+06	2.68193e+06	2.8853e+06	8.33253e+06	3.08062e+06	1.15711e+07	2.7982e+06	3.30165e+06
M418T48	8-(4-hydroxyphenyl)-7-(4-methoxyphenyl)-1,3-dimethyl-1H-imidazo[2,1-f]purine-2,4(3H,8H)-dione	8-(4-羟基苯基)-7-(4-甲氧基苯基)-1,3-二甲基-1H-咪唑[2,1-f]嘌呤-2,4(3H,8H)-二酮	418.154	48.2	417.145	3.166	C22H19N5O4	[M+H]+	Organoheterocyclic compounds	有机杂环化合物	Imidazopyrimidines	咪唑并嘧啶	Purines and purine derivatives	嘌呤及其衍生物	_	_	_	_	DeepMS	MSI_level2	pos	1.21393e+07	1.67256e+07	1.07257e+07	1.44782e+07	1.31864e+07	1.63242e+07	1.68343e+07	47106.8	1.1607e+07	2.18055e+07	2.5614e+07	1.72394e+07	1.30815e+07	7.51962e+06	4.80082e+07	3.672e+06	2.07694e+07	1.98173e+07	1.10653e+07	6.22676e+06	1.3166e+07	1.20936e+07	1.3266e+07	1.78855e+07	2.7179e+07	1.06615e+07	1.39815e+07	1.19538e+07
M339T332	5,6-dihydroxy-8Z,11Z,14Z-eicosatrienoic acid	5,6-二羟基-8Z,11Z,14Z-二十烯三烯酸	339.252	331.8	338.246	3.172	C20H34O4	[M+H]+	Lipids and lipid-like molecules	脂质及类脂质分子	Fatty Acyls	脂肪酰基	Eicosanoids	二十烷类	C14772	Lipid metabolism; Nervous system; Global and overview maps	213382-49-1	HMDB0002343	DeepMS	MSI_level2	pos	1.48681e+07	5.12682e+06	1.34669e+07	1.2037e+07	8.72211e+06	5.93403e+06	7.72688e+06	6.20178e+06	8.08163e+06	5.05283e+06	1.15453e+07	1.24708e+06	1.51558e+07	1.44757e+07	8.82539e+06	8.24737e+06	1.37777e+07	1.20918e+07	1.2136e+07	3.4566e+06	1.24733e+07	1.23207e+07	1.10358e+07	1.37007e+07	4.25212e+06	1.31277e+07	1.22819e+07	1.56126e+07
M446T297	4alpha-Hydroxymethyl-4beta-methyl-5alpha-cholesta-8,24-dien-3beta-ol	_	446.398	297	428.365	3.217	C29H48O2	[M+NH4]+	Lipids and lipid-like molecules	脂质及类脂质分子	Prenol lipids	醌醇脂	Triterpenoids	三萜类	_	_	_	HMDB0012170	mzCloud	MSI_level2	pos	4.64449e+07	2.13059e+07	4.70751e+07	3.73724e+07	1.54369e+07	8.76156e+06	3.51027e+07	3.03554e+07	2.93408e+07	3.77229e+07	4.0375e+07	4.22359e+07	3.7947e+07	3.95291e+07	3.84338e+07	2.26982e+07	3.50133e+07	3.78281e+07	4.55636e+07	3.20826e+07	1.35476e+07	3.35062e+07	2.69733e+07	3.73124e+07	6.28625e+07	2.3694e+07	3.52715e+07	2.17677e+07
M302T334	Tetradecyldiethanolamine	十四烷基二乙醇胺	302.305	334.3	301.298	3.228	C18H39NO2	[M+H]+	Organic nitrogen compounds	有机氮化合物	Organonitrogen compounds	有机氮化合物	Amines	胺类	_	_	18924-66-8	_	DeepMS	MSI_level2	pos	3.20097e+07	1.39474e+07	1.88718e+07	1.77234e+07	1.46021e+07	1.47733e+07	1.57239e+07	1.49549e+07	1.37589e+07	1.68617e+07	1.06007e+08	1.75703e+07	1.29955e+07	2.3002e+07	2.4454e+07	1.45032e+07	1.38176e+07	1.71413e+07	1.40865e+07	2.2581e+07	1.91709e+07	1.66527e+07	1.78079e+07	1.95409e+07	2.15837e+07	2.46302e+07	2.85722e+07	2.14965e+07
M147T49	L-Glutamine	D-谷氨酰胺	147.077	49	146.07	3.236	C5H10N2O3	[M+H]+	Organic acids and derivatives	有机酸及其衍生物	Carboxylic acids and derivatives	羧酸及其衍生物	Amino acids, peptides, and analogues	氨基酸、肽和类似物	C00064	Cancer: overview; Metabolism of cofactors and vitamins; Chemical structure transformation maps; Membrane transport; Nervous system; Excretory system; Digestive system; Carbohydrate metabolism; Nucleotide metabolism; Translation; Amino acid metabolism; Energy metabolism; Global and overview maps	5959-95-5	HMDB0003423	DeepMS	MSI_level2	pos	6.05475e+07	5.18702e+08	4.96006e+08	3.6092e+08	1.31007e+08	1.56874e+08	1.91128e+08	1.41797e+08	1.36327e+08	6.58598e+07	1.13359e+08	7.71439e+07	1.00335e+08	5.10751e+08	2.25297e+08	1.54693e+08	8.14319e+07	1.52705e+08	2.51109e+08	5.49167e+07	2.00694e+08	5.14542e+08	3.62383e+08	3.97217e+08	1.99454e+08	3.08016e+08	2.98866e+08	1.30062e+08
M478T251	Pralatrexate	普拉曲塞	478.184	250.7	477.178	3.296	C23H23N7O5	[M+H]+	Organic acids and derivatives	有机酸及其衍生物	Carboxylic acids and derivatives	羧酸及其衍生物	Amino acids, peptides, and analogues	氨基酸、肽和类似物	D05589	_	146464-95-1	HMDB0256729	DeepMS	MSI_level2	pos	4.0904e+06	1.55995e+06	2.20191e+06	1.48998e+06	578135	2.72362e+06	1.32897e+06	441368	393590	385751	5.08562e+06	1.27897e+06	3.08895e+06	3.58443e+06	2.04584e+06	1.24565e+06	1.45699e+06	631266	515267	616770	4.92781e+06	4.63889e+06	5.21814e+06	4.57733e+06	2.39196e+06	3.14114e+06	1.8697e+06	3.90034e+06
M144T50_2	(2R)-6-Methylpiperidine-2-carboxylic acid	(2R)-6-甲基哌啶-2-羧酸	144.102	50.4	143.095	3.303	C7H13NO2	[M+H]+	Organic acids and derivatives	有机酸及其衍生物	Carboxylic acids and derivatives	羧酸及其衍生物	Amino acids, peptides, and analogues	氨基酸、肽和类似物	_	_	_	_	DeepMS	MSI_level2	pos	2.88699e+07	1.33717e+07	2.91158e+07	1.60359e+07	2.28953e+07	3.46387e+07	2.12145e+07	1.68919e+07	1.3636e+07	2.4985e+07	2.52444e+07	2.39871e+07	2.7602e+07	2.4835e+07	1.60213e+07	2.03691e+07	1.88526e+07	2.78131e+07	1.8048e+07	2.26059e+07	3.59267e+07	3.75476e+07	3.1946e+07	3.11692e+07	2.74919e+07	3.32564e+07	3.02943e+07	3.29009e+07
M327T389	1-Methyl-1-[(7S,8S,1E,3E,11E)-4,8,12-trimethyl-7,8-epoxycyclotetradeca-1,3,11-triene-1-yl]ethanol	1-甲基-1-[(7S,8S,1E,3E,11E)-4,8,12-三甲基-7,8-环氧环四代烯-1,3,11-三烯-1-基]乙醇	327.231	389.2	304.24	3.306	C20H32O2	[M+Na]+	Lipids and lipid-like molecules	脂质及类脂质分子	Prenol lipids	醌醇脂	Diterpenoids	二萜类	_	_	_	_	DeepMS	MSI_level2	pos	1.42282e+07	1.66287e+07	1.24904e+07	1.00053e+07	1.45618e+07	1.84898e+07	1.46436e+07	1.08378e+07	1.33456e+07	1.14246e+07	6.58231e+06	2.0385e+07	6.36621e+06	1.31133e+07	1.23741e+07	9.16111e+06	1.44668e+07	1.26908e+07	3.07018e+07	1.8527e+07	8.98242e+06	1.06819e+07	9.02173e+06	5.53279e+06	7.0597e+06	1.35379e+07	7.03771e+06	926030
M324T424	Linoleic monoethanolamide	亚油酸单乙醇酰胺	324.289	424.1	323.283	3.318	C20H37NO2	[M+H]+	Organic nitrogen compounds	有机氮化合物	Organonitrogen compounds	有机氮化合物	Amines	胺类	_	_	68171-52-8	HMDB0012252	DeepMS	MSI_level2	pos	1.13686e+07	1.04191e+07	6.35615e+06	8.10449e+06	8.88964e+06	7.29668e+06	8.87598e+06	1.15119e+07	9.74322e+06	9.37415e+06	8.25949e+06	7.63258e+06	8.71196e+06	6.42586e+06	9.30842e+06	8.10859e+06	7.05656e+06	6.74454e+06	4.52372e+06	9.02972e+06	8.20627e+06	5.34292e+06	4.64659e+06	5.89104e+06	5.17873e+06	7.37003e+06	5.33091e+06	4.86838e+06
M527T373_2	Desmosine	ELA锁链素	527.293	372.7	526.288	3.32	C24H40N5O8+	[M+H]+	Organic acids and derivatives	有机酸及其衍生物	Carboxylic acids and derivatives	羧酸及其衍生物	Tetracarboxylic acids and derivatives	_	_	_	11003-57-9	HMDB0000572	mzCloud	MSI_level2	pos	5.69752e+08	5.20813e+08	4.06936e+08	5.56583e+08	4.3549e+08	5.4493e+08	5.86105e+08	1.92407e+08	5.17297e+08	3.38605e+08	4.94844e+08	5.25266e+08	3.58827e+08	4.23926e+08	4.81424e+08	5.03484e+08	5.23392e+08	5.70183e+08	5.16475e+08	5.94966e+08	2.99212e+08	2.03294e+08	1.89164e+08	2.46548e+08	4.13374e+08	3.53998e+08	3.69032e+08	2.936e+08
M426T331	Ursocholic acid	熊去氧胆酸	426.32	330.9	408.288	3.338	C24H40O5	[M+NH4]+	Lipids and lipid-like molecules	脂质及类脂质分子	Steroids and steroid derivatives	类固醇及其衍生物	Bile acids, alcohols and derivatives	胆汁酸、醇及其衍生物	C17644	Lipid metabolism	2955-27-3	HMDB0000917	DeepMS	MSI_level2	pos	2.51318e+07	8.68073e+06	266196	2.66134e+06	761939	971287	7.85569e+06	7.51497e+06	6.2424e+06	1.46849e+07	1.76604e+07	1.28654e+07	713044	1.45249e+07	9.48601e+06	712719	7.91459e+06	3.02141e+06	4.34277e+06	5.17116e+06	1.03043e+07	4.58454e+06	315995	1.03404e+07	5.92157e+06	1.52398e+07	2.06991e+06	8.3733e+06
M634T368_2	Destruxin Ed1	腐败菌素Ed1	634.342	367.8	611.355	3.339	C29H49N5O9	[M+Na]+	Organic acids and derivatives	有机酸及其衍生物	Peptidomimetics	肽拟态化合物	Depsipeptides	_	_	_	_	_	DeepMS	MSI_level2	pos	5.28016e+07	2.56001e+07	1.6929e+07	5.69536e+07	4.204e+07	3.68379e+07	2.88871e+07	2.10131e+07	2.36098e+07	2.5385e+07	2.51305e+07	5.66544e+07	4.77975e+07	5.13981e+07	1.86822e+07	2.71911e+07	3.3212e+07	1.79391e+07	1.56654e+07	3.35235e+07	4.09457e+07	2.47133e+07	1.92465e+07	4.35197e+07	4.06113e+07	3.80653e+07	2.61594e+07	4.48507e+07
M295T49_1	N-Glycosyl-L-asparagine	_	295.113	49.4	294.106	3.345	C10H18N2O8	[M+H]+	_	_	_	_	_	_	C03411	_	_	_	mzCloud	MSI_level2	pos	2.69964e+07	6.54208e+07	2.04207e+07	2.5821e+07	4.26482e+07	1.86202e+07	2.22287e+07	2.65063e+07	2.79484e+07	3.50452e+07	3.13954e+07	3.40742e+07	4.84016e+07	1.4891e+07	6.85452e+07	2.59338e+07	3.8672e+07	4.0793e+07	6.31737e+07	2.50728e+07	3.19623e+07	5.65927e+07	4.77836e+07	6.27772e+07	4.80913e+07	6.73676e+07	2.12361e+07	3.75155e+07
M336T438	Pipericine	_	336.327	437.5	335.319	3.348	C22H41NO	[M+H]+	Lipids and lipid-like molecules	脂质及类脂质分子	Fatty Acyls	脂肪酰基	Fatty amides	脂肪酸酰胺	_	_	_	HMDB0031678	mzCloud	MSI_level2	pos	1.75865e+07	2.09099e+07	1.19682e+07	6.55542e+06	4.3624e+06	9.06807e+06	9.97618e+06	8.53143e+06	5.33101e+06	1.01141e+07	1.91787e+07	7.90128e+06	8.36957e+06	1.20276e+07	1.09872e+07	6.56944e+06	3.97562e+06	4.21768e+06	7.58525e+06	6.08007e+06	1.08465e+07	7.04769e+06	7.33829e+06	1.16164e+07	1.27508e+07	1.1826e+07	7.4565e+06	1.90181e+07
M290T78	5-{[1-Carboxy-3-(trimethylazaniumyl)propan-2-yl]oxy}-3-methyl-5-oxopentanoate	5-{[1-羧基-3-(三甲基氮烯基)-丙-2-基]氧}-3-甲基-5-氧代戊酸	290.16	77.6	289.153	3.364	C13H23NO6	[M+H]+	Lipids and lipid-like molecules	脂质及类脂质分子	Fatty Acyls	脂肪酰基	Fatty acid esters	脂肪酸酯	_	_	102673-95-0	_	DeepMS	MSI_level2	pos	1.40613e+07	1.06867e+07	1.78208e+07	3.16015e+07	1.78427e+07	2.27162e+07	1.21902e+07	1.53864e+06	1.06007e+07	1.38915e+06	1.0766e+07	1.37784e+07	1.58162e+07	1.93472e+07	5.83013e+06	1.0602e+07	1.70791e+06	6.97432e+06	2.18654e+06	4.15486e+06	2.0823e+07	1.72655e+07	8.67492e+06	8.26649e+06	1.943e+06	1.28112e+07	8.14744e+06	1.79535e+07
M373T331	3-Oxochol-4-en-24-oic acid	3-氧代胆-4-烯-24-酸	373.273	331	372.267	3.418	C24H36O3	[M+H]+	Lipids and lipid-like molecules	脂质及类脂质分子	Steroids and steroid derivatives	类固醇及其衍生物	Bile acids, alcohols and derivatives	胆汁酸、醇及其衍生物	_	_	_	_	DeepMS	MSI_level2	pos	1.00096e+08	3.16435e+07	5.72141e+06	2.30492e+07	1.10651e+07	9.42927e+06	2.59603e+07	3.53904e+07	1.74833e+07	3.81589e+07	4.03124e+07	4.05104e+07	1.06526e+07	4.67962e+07	3.08254e+07	1.0296e+07	3.89006e+07	1.16162e+07	1.90697e+07	2.34641e+07	3.33254e+07	1.66771e+07	6.4362e+06	2.99958e+07	2.38799e+07	4.43718e+07	1.03653e+07	2.43087e+07
M365T318	Resiniferonol	树脂大戟醇; 瑞西菲洛醇	365.195	317.8	364.189	3.437	C20H28O6	[M+H]+	_	_	_	_	_	_	C09178	_	57444-60-7	_	mzCloud	MSI_level2	pos	589088	454891	468459	837701	2.02401e+06	1.79527e+06	1.8538e+06	521500	506749	1.33053e+06	561334	1.74372e+06	1.98476e+06	3.67013e+06	2.57306e+06	2.73349e+06	863194	2.85841e+06	462518	3.65606e+06	2.15775e+06	726866	1.70398e+06	1.65246e+06	2.15893e+06	609714	4.70888e+06	1.64052e+06
M108T384	2-(Methylamino)benzoic acid	N-甲基邻氨基苯甲酸; N-甲基蒽	108.08	384.1	151.063	3.44	C8H9NO2	[M-CO2+H]+	Benzenoids	苯衍生物	Benzene and substituted derivatives	苯及其衍生物	Benzoic acids and derivatives	苯甲酸及其衍生物	C03005	Chemical structure transformation maps; Global and overview maps	119-68-6	HMDB0032609	BioDeepDB	MSI_level2	pos	3.5599e+06	3.68905e+06	9.38936e+06	3.42387e+06	3.84346e+06	3.57921e+06	1.04872e+07	3.67342e+06	3.49676e+06	1.31779e+07	1.11655e+07	1.05516e+07	3.41924e+06	2.28468e+07	1.21302e+07	1.25322e+07	1.1768e+07	1.27598e+07	1.05638e+07	3.68986e+07	1.26456e+07	4.20431e+06	3.72507e+06	1.17162e+07	3.30631e+06	1.00916e+07	3.57602e+07	1.06978e+07
M457T219	Flavin Mononucleotide	黄素单核苷酸	457.112	219.1	456.106	3.448	C17H21N4O9P	[M+H]+	Nucleosides, nucleotides, and analogues	核苷、核苷酸及其类似物	Flavin nucleotides	黄素核苷酸	_	_	C00061	Metabolism of cofactors and vitamins; Digestive system; Biosynthesis of other secondary metabolites; Metabolism of terpenoids and polyketides; Energy metabolism; Global and overview maps	146-17-8	HMDB0001520	DeepMS	MSI_level2	pos	2.21704e+06	2.57466e+06	2.86759e+06	2.53328e+06	3.28687e+06	6.01522e+06	7.6472e+06	7.03781e+06	5.62129e+06	1.88556e+06	2.55204e+06	3.68922e+06	3.33935e+06	3.37783e+06	5.34877e+06	6.1406e+06	5.35626e+06	2.13708e+06	4.41326e+06	7.80283e+06	2.66443e+06	818163	1.59372e+06	2.8353e+06	3.51199e+06	2.52141e+06	2.83469e+06	2.32424e+06
M216T282	Atrazine	阿特拉津标准溶液; 莠去津; 草脱净	216.102	282.2	215.094	3.499	C8H14ClN5	[M+H]+	Organoheterocyclic compounds	有机杂环化合物	Triazines	三嗪	1,3,5-triazines	_	C06551	Xenobiotics biodegradation and metabolism; Global and overview maps	1912-24-9	_	MoNA	MSI_level2	pos	3.3339e+06	4.58115e+06	841276	5.34382e+06	1.02732e+06	3.37772e+06	4.86366e+06	4.03358e+06	6.81346e+06	4.37093e+06	2.83435e+06	1.18202e+06	2.25525e+06	983445	1.23539e+06	4.22902e+06	3.25365e+06	4.4035e+06	6.82792e+06	4.77156e+06	2.874e+06	1.83339e+06	1.00358e+06	2.43007e+06	2.27739e+06	2.00045e+06	993813	1.81066e+06
M546T368	Tobramycin, N-propionyl derivative likely	托布霉素，N-丙酰衍生物	546.275	367.9	523.288	3.511	C21H41N5O10	[M+Na]+	Organic oxygen compounds	有机氧化合物	Organooxygen compounds	有机氧化合物	Carbohydrates and carbohydrate conjugates	碳水化合物和碳水化合物结合物	_	_	_	_	DeepMS	MSI_level2	pos	8.94834e+06	2.19985e+07	1.05743e+07	1.8572e+07	1.33195e+07	2.54555e+07	1.20669e+07	2.28534e+07	1.49452e+07	1.38329e+07	1.70777e+07	1.72445e+07	1.53143e+07	1.94369e+07	2.17236e+06	1.18192e+07	1.38281e+07	1.62392e+07	1.44044e+07	8.93201e+06	3.44263e+06	2.18865e+07	2.03614e+07	1.45268e+07	2.01972e+07	1.31316e+07	1.99287e+07	1.31756e+07
M600T329_2	Shearinine D	_	600.335	329.2	599.325	3.538	C37H45NO6	[M+H]+	Organoheterocyclic compounds	有机杂环化合物	Naphthopyrans	萘并吡喃	_	_	_	_	925427-34-5	_	DeepMS	MSI_level2	pos	3.6844e+07	6.65162e+07	1.45204e+08	5.98661e+07	5.83946e+07	7.1182e+07	3.98303e+07	2.56137e+07	1.0158e+08	2.58873e+07	1.16529e+07	8.12183e+07	3.84935e+07	9.71884e+07	1.10581e+08	4.36614e+07	6.95558e+07	8.62643e+07	2.39404e+08	1.10393e+08	7.40358e+07	7.95737e+07	5.82988e+07	7.89255e+07	4.45964e+07	1.31615e+08	6.36314e+07	3.30168e+07
M134T49_1	D-Aspartic Acid	D-天门冬氨酸	134.045	49.4	133.038	3.551	C4H7NO4	[M+H]+	Organic acids and derivatives	有机酸及其衍生物	Carboxylic acids and derivatives	羧酸及其衍生物	Amino acids, peptides, and analogues	氨基酸、肽和类似物	C00402	Amino acid metabolism; Global and overview maps	1783-96-6	HMDB0006483	DeepMS	MSI_level2	pos	1.39182e+08	1.16565e+08	8.75275e+07	1.49155e+08	9.62278e+07	8.92846e+07	1.13054e+08	1.53687e+08	1.42596e+08	1.30691e+08	1.2876e+08	9.36362e+07	7.69306e+07	5.9832e+07	8.97358e+07	1.12031e+08	1.08925e+08	1.12544e+08	1.17288e+08	1.3229e+08	9.51504e+07	6.21698e+07	7.08269e+07	5.56961e+07	8.44992e+07	7.68479e+07	6.18649e+07	9.57597e+07
M162T49	2-[(1-Carboxyethyl)amino]propanoic acid	2-[(1-羧乙基)氨基]丙氨酸	162.076	49.1	161.069	3.554	C6H11NO4	[M+H]+	Organic acids and derivatives	有机酸及其衍生物	Carboxylic acids and derivatives	羧酸及其衍生物	Amino acids, peptides, and analogues	氨基酸、肽和类似物	C03210	_	219755-19-8	HMDB0033747	DeepMS	MSI_level2	pos	2.37688e+08	1.68232e+08	1.53518e+08	2.18506e+08	1.21569e+08	1.62702e+08	1.54098e+08	1.00118e+08	1.33265e+08	1.6702e+08	1.99014e+08	2.03029e+08	1.8942e+08	1.68318e+08	1.51396e+08	1.85946e+08	1.72191e+08	1.72196e+08	1.40151e+08	1.22266e+08	1.86285e+08	1.06321e+08	1.40844e+08	1.2828e+08	2.36071e+08	1.95054e+08	2.0801e+08	2.25905e+08
M184T66_1	methyl L-leucinate	L-亮氨酸甲酯	184.073	65.5	145.111	3.575	C7H15NO2	[M+K]+	Organic acids and derivatives	有机酸及其衍生物	Carboxylic acids and derivatives	羧酸及其衍生物	Amino acids, peptides, and analogues	氨基酸、肽和类似物	_	_	2666-93-5	HMDB0254597	DeepMS	MSI_level2	pos	9.20128e+07	8.39081e+07	1.24481e+08	1.15358e+08	2.03703e+08	7.92764e+07	6.44441e+07	5.6413e+06	5.37584e+07	9.2497e+07	1.50318e+08	7.66203e+07	1.57712e+08	9.40418e+07	1.09405e+08	1.29082e+08	4.32971e+07	7.40176e+07	1.21994e+08	6.84551e+07	1.7143e+08	1.15606e+08	2.00134e+08	5.98589e+07	1.5574e+08	7.75577e+07	9.32866e+07	2.88573e+08
M470T54_2	2-[[4-(2,4-Dihydroxy-3,5,6-trimethylbenzoyl)oxy-2-hydroxy-6-methylbenzoyl]amino]-3-hydroxybutanoic acid	2-[[4-(2,4-二羟基-3,5,6-三甲基苯甲酰)氧基-2-羟基-6-甲基苯甲酰]氨基]-3-羟基丁酸	470.145	54.2	447.154	3.578	C22H25NO9	[M+Na]+	Phenylpropanoids and polyketides	苯丙素类和聚酮类化合物	Depsides and depsidones	降冰片烯和降冰片二烯	_	_	_	_	_	_	DeepMS	MSI_level2	pos	2.87458e+08	1.0386e+08	1.04783e+08	5.97426e+07	1.22832e+07	1.0431e+08	4.23203e+07	5.19078e+06	2.24627e+07	3.11192e+06	1.74323e+08	4.48065e+07	3.32879e+08	1.40312e+08	1.12603e+08	3.66093e+07	7.57823e+07	2.57606e+07	1.23741e+07	1.46708e+06	4.08862e+08	1.77362e+08	3.65112e+08	2.85161e+08	5.01657e+08	2.36967e+08	3.54098e+08	5.402e+08
M336T270	Yucalexin B22	_	336.252	269.6	318.219	3.594	C20H30O3	[M+NH4]+	Lipids and lipid-like molecules	脂质及类脂质分子	Prenol lipids	醌醇脂	Diterpenoids	二萜类	_	_	119626-55-0	HMDB0036713	mzCloud	MSI_level2	pos	3.85975e+06	3.64367e+06	2.1216e+06	2.70178e+06	2.9321e+06	1.24107e+06	2.08174e+06	561752	1.51555e+06	2.8e+06	630552	3.41299e+06	3.25438e+06	1.9476e+06	1.71571e+06	3.52135e+06	4.88541e+06	2.82316e+06	1.98637e+06	2.39685e+06	5.77583e+06	4.49597e+06	6.1263e+06	9.06662e+06	5.24119e+06	6.60461e+06	5.1605e+06	9.56406e+06
M101T447	2,4-Diaminobutyric acid	L-2,4-二氨基丁酸氢溴酸盐; 2,4-二氨基丁酸	101.071	447.2	118.074	3.607	C4H10N2O2	[M-H2O+H]+	Organic acids and derivatives	有机酸及其衍生物	Carboxylic acids and derivatives	羧酸及其衍生物	Amino acids, peptides, and analogues	氨基酸、肽和类似物	C03283	Amino acid metabolism; Global and overview maps	1758-80-1	HMDB0006284	HMDB	MSI_level2	pos	3.65686e+07	2.77248e+07	5.58414e+07	2.26861e+06	2.65408e+07	4.43275e+07	4.19293e+07	4.62235e+07	5.00351e+07	3.66612e+07	3.38794e+07	2.45898e+07	4.08641e+07	3.98605e+07	2.03613e+07	3.37432e+07	3.72871e+07	2.22298e+07	3.25302e+07	4.01664e+07	3.74746e+07	3.72835e+07	3.51844e+07	3.36006e+07	2.38645e+07	4.25924e+07	2.74545e+07	2.50493e+07
M546T351_1	(2S)-2-[[(2S)-2-[[(2S)-3-oxo-2-propan-2-yl-2,4-dihydroquinoxaline-1-carbonyl]amino]-3-phenylpropanoyl]amino]-3-phenylpropanoic acid	(2S)-2-[[(2S)-2-[[(2S)-3-氧-2-丙基-2,4-二氢喹啉-1-羧酰氨基]氨基]-3-苯基丙酰]氨基]-3-苯基丙酸	546.275	350.6	528.239	3.619	C30H32N4O5	[M+NH4]+	Organic acids and derivatives	有机酸及其衍生物	Carboxylic acids and derivatives	羧酸及其衍生物	Amino acids, peptides, and analogues	氨基酸、肽和类似物	_	_	_	_	DeepMS	MSI_level2	pos	2.422e+07	5.36983e+07	5.55998e+07	5.79377e+06	3.64793e+07	8.25763e+07	4.3515e+06	2.31544e+07	8.00817e+07	2.10053e+07	3.1637e+07	2.0493e+07	3.10259e+07	5.52318e+07	6.17485e+07	6.93858e+07	1.31099e+08	1.02787e+08	1.16618e+08	3.93206e+07	3.56131e+07	1.62474e+08	8.53924e+07	2.75426e+07	4.75159e+07	1.40789e+08	5.2291e+07	1.1162e+08
M312T47	N2,N2-Dimethylguanosine	N2,N2-二甲基鸟苷	312.129	47.5	311.123	3.651	C12H17N5O5	[M+H]+	Nucleosides, nucleotides, and analogues	核苷、核苷酸及其类似物	Purine nucleosides	嘌呤核苷	_	_	_	_	2140-67-2	HMDB0004824	mzCloud	MSI_level2	pos	1.73613e+07	1.03606e+07	6.96752e+06	1.0061e+07	1.15578e+07	1.01657e+07	1.36273e+07	3.4282e+06	8.71741e+06	9.08402e+06	1.14739e+07	1.16402e+07	1.70087e+07	9.43823e+06	8.0988e+06	1.12119e+07	9.07331e+06	1.473e+07	9.78192e+06	4.96876e+06	1.21282e+07	4.58428e+06	4.18015e+06	8.87923e+06	1.31615e+07	8.52521e+06	1.02442e+07	1.04719e+07
M332T47	Rofecoxib	罗非考昔	332.094	47	314.062	3.683	C17H14O4S	[M+NH4]+	Phenylpropanoids and polyketides	苯丙素类和聚酮类化合物	Stilbenes	白藜芦醇	_	_	C07590	_	162011-90-7	_	DeepMS	MSI_level2	pos	1.85092e+07	1.40041e+07	4.12398e+06	1.52909e+07	1.31106e+07	2.01102e+07	1.35957e+07	2.26586e+07	2.3089e+07	1.03719e+07	8.2919e+06	7.90062e+06	8.21429e+06	1.41063e+06	9.88563e+06	1.51499e+07	1.80068e+07	1.33332e+07	1.31295e+07	1.76812e+07	1.00613e+07	7.90755e+06	1.10593e+07	5.17146e+06	8.23786e+06	1.19596e+07	6.46933e+06	5.16873e+06
M102T66	1-Aminocyclopropane-1-carboxylic acid	1-氨基环丙烷羧酸	102.055	65.7	101.048	3.684	C4H7NO2	[M+H]+	Organic acids and derivatives	有机酸及其衍生物	Carboxylic acids and derivatives	羧酸及其衍生物	Amino acids, peptides, and analogues	氨基酸、肽和类似物	C01234	Chemical structure transformation maps; Amino acid metabolism; Global and overview maps	22059-21-8	HMDB0036458	DeepMS	MSI_level2	pos	7.41089e+07	9.30085e+07	1.39197e+07	2.32565e+07	3.6838e+07	1.79177e+07	1.10624e+07	1.25171e+07	4.46684e+07	4.08912e+07	3.4117e+07	6.55508e+07	2.1543e+07	1.56519e+07	1.1238e+07	4.08596e+07	3.95192e+07	3.68259e+07	4.53915e+07	7.03844e+07	1.63629e+07	8.67077e+06	9.38977e+06	5.42336e+07	6.97382e+07	5.15791e+07	1.02944e+07	3.84669e+07
M373T307	(7R,8S,9S,10R,13R,14S,17R)-7-hydroxy-17-[(2R)-5-hydroxypentan-2-yl]-10,13-dimethyl-6,7,8,9,11,12,14,15,16,17-decahydrocyclopenta[a]phenanthren-3-one	(7R,8S,9S,10R,13R,14S,17R)-7-羟基-17-[(2R)-5-羟基戊烷-2-基]-10,13-二甲基-6,7,8,9,11,12,14,15,16,17-十氢环戊[a]萘-3-酮	373.273	307	372.267	3.686	C24H36O3	[M+H]+	Lipids and lipid-like molecules	脂质及类脂质分子	Steroids and steroid derivatives	类固醇及其衍生物	Bile acids, alcohols and derivatives	胆汁酸、醇及其衍生物	_	_	_	_	DeepMS	MSI_level2	pos	3.89641e+07	3.77441e+07	8.81751e+06	1.49625e+07	1.79834e+07	1.57335e+07	2.73969e+07	4.79649e+07	1.39537e+07	4.26937e+07	2.19404e+07	5.64463e+07	2.39948e+07	4.57723e+07	5.37655e+07	2.10785e+07	4.92487e+07	2.29602e+07	3.11824e+07	5.60452e+07	4.06066e+07	1.64402e+07	1.35742e+07	3.1019e+07	1.98048e+07	5.32545e+07	1.11502e+07	1.81378e+07
M333T322_1	Unshuoside A	_	333.192	322	332.183	3.691	C16H28O7	[M+H]+	Lipids and lipid-like molecules	脂质及类脂质分子	Prenol lipids	醌醇脂	Terpene glycosides	萜类糖苷	_	_	_	HMDB0029784	mzCloud	MSI_level2	pos	3.2115e+06	2.05979e+06	1.43566e+06	3.21717e+06	5.26574e+06	2.84535e+06	2.62882e+06	1.38477e+06	2.66544e+06	3.54573e+06	2.62162e+06	5.13017e+06	3.57821e+06	9.00367e+06	3.9619e+06	2.61811e+06	4.25795e+06	3.41715e+06	3.46033e+06	3.66752e+06	1.85354e+06	2.8888e+06	2.23851e+06	2.56865e+06	5.6644e+06	2.33335e+06	6.64438e+06	1.90298e+06
M203T95	Chlorphenesin	3-(4-氯苯氧基)-1,2-丙二醇	203.048	94.8	202.04	3.718	C9H11ClO3	[M+H]+	Benzenoids	苯衍生物	Phenol ethers	酚醚	_	_	C07928	_	104-29-0	HMDB0014994	mzCloud	MSI_level2	pos	1.20911e+08	1.25666e+08	1.10549e+08	1.26519e+08	1.0994e+08	1.23871e+08	7.49787e+07	6.7622e+07	1.2441e+08	5.16347e+07	9.95016e+07	1.34608e+08	1.25998e+08	1.35485e+08	1.15612e+08	1.28865e+08	1.2401e+08	1.23781e+08	9.69793e+07	1.29372e+08	1.29803e+08	1.11413e+08	1.2236e+08	1.17648e+08	1.34142e+08	1.30355e+08	1.38363e+08	1.38444e+08
M846T237_10	4-Fluorobenzoyl-CoA	_	846.153	236.7	889.132	3.731	C28H39FN7O17P3S	[M-CO2+H]+	_	_	_	_	_	_	C02802	Xenobiotics biodegradation and metabolism; Global and overview maps	_	_	mzCloud	MSI_level2	pos	1.92467e+06	2.8553e+06	2.72105e+06	5.51784e+06	5.73783e+06	4.35187e+06	2.26316e+06	6.36264e+06	2.4333e+06	2.78119e+06	3.17465e+06	4.00448e+06	1.67464e+06	9.93128e+06	1.80916e+06	3.03635e+06	3.95329e+06	1.8844e+06	3.40522e+06	5.55577e+06	3.5284e+06	1.98636e+06	5.79861e+06	3.67361e+06	2.89162e+06	2.63489e+06	3.86273e+06	4.43378e+06
M288T321	C17-Sphinganine	C17-鞘氨醇	288.289	321.1	287.283	3.732	C17H37NO2	[M+H]+	Organic nitrogen compounds	有机氮化合物	Organonitrogen compounds	有机氮化合物	Amines	胺类	_	_	_	_	DeepMS	MSI_level2	pos	1.15544e+08	6.01213e+07	7.50584e+07	7.18759e+07	7.05621e+07	5.94103e+07	4.94831e+07	5.81429e+07	5.26034e+07	8.57197e+07	2.06127e+08	6.41285e+07	7.01461e+07	8.96795e+07	1.49786e+08	9.88793e+07	9.3792e+07	6.20382e+07	6.582e+07	6.39192e+07	7.23568e+07	7.66419e+07	8.15197e+07	8.77726e+07	8.18751e+07	6.96909e+07	7.22888e+07	7.34052e+07
M261T117	gamma-L-Glutamyl-L-leucine	γ-L-谷氨酰基-L-亮氨酸	261.144	117.2	260.138	3.737	C11H20N2O5	[M+H]+	Organic acids and derivatives	有机酸及其衍生物	Carboxylic acids and derivatives	羧酸及其衍生物	Amino acids, peptides, and analogues	氨基酸、肽和类似物	_	_	_	_	DeepMS	MSI_level2	pos	9.80589e+06	1.30224e+07	3.91711e+06	9.02625e+06	2.57948e+06	2.68373e+06	1.98079e+06	3.85545e+06	1.16878e+07	2.89748e+06	6.68936e+06	7.78629e+06	4.59579e+06	3.68918e+06	9.51665e+06	7.62813e+06	6.3144e+06	2.32166e+06	3.62706e+06	1.08913e+07	7.31371e+06	4.9741e+06	6.29038e+06	2.44228e+06	3.22424e+06	2.59051e+06	3.20233e+07	4.78373e+06
M428T227	Brisoral	_	428.204	227	389.104	3.765	C18H19N3O5S	[M+K]+	Organic acids and derivatives	有机酸及其衍生物	Carboxylic acids and derivatives	羧酸及其衍生物	Amino acids, peptides, and analogues	氨基酸、肽和类似物	_	_	_	HMDB0259678	mzCloud	MSI_level2	pos	4.87743e+07	1.69086e+07	4.06791e+07	3.01832e+07	2.89924e+07	5.50997e+06	2.5584e+07	1.76586e+07	2.21693e+07	1.79999e+07	2.86531e+07	2.18805e+07	1.72961e+07	1.15474e+07	1.85298e+07	1.93771e+07	1.72247e+07	2.31633e+07	2.74739e+07	2.03245e+07	7.298e+06	2.27767e+07	1.1115e+07	1.67838e+07	1.20014e+07	1.49969e+07	1.66998e+07	1.24865e+07
M284T402	Stearic acid amide	硬脂酸酰胺	284.294	401.9	283.288	3.785	C18H37NO	[M+H]+	Organic acids and derivatives	有机酸及其衍生物	Carboximidic acids and derivatives	氨甲酰基化合物	Carboximidic acids	_	C13846	_	124-26-5	HMDB0034146	DeepMS	MSI_level2	pos	6.983e+06	1.12749e+07	7.77236e+06	8.56372e+06	6.72229e+06	7.55474e+06	1.70935e+07	2.32756e+07	1.46984e+07	1.17777e+07	1.32591e+07	9.07706e+06	9.43046e+06	8.22461e+06	1.35416e+07	8.54124e+06	9.11584e+06	2.05588e+07	1.40305e+07	1.73264e+07	1.00366e+07	3.21894e+07	1.85907e+07	1.38329e+07	8.72551e+06	2.34932e+07	7.58646e+06	1.88453e+07
M204T77	Acetyl-DL-carnitine	乙酰基肉碱	204.123	76.6	203.116	3.802	C9H17NO4	[M+H]+	Lipids and lipid-like molecules	脂质及类脂质分子	Fatty Acyls	脂肪酰基	Fatty acid esters	脂肪酸酯	_	_	14992-62-2	HMDB0240773	DeepMS	MSI_level2	pos	3.09177e+07	2.08109e+07	3.22193e+07	2.3666e+07	9.09527e+06	1.14965e+07	2.81363e+07	7.00102e+06	8.56278e+06	8.22787e+06	1.58419e+07	2.28548e+07	3.56175e+07	5.90062e+07	1.68049e+07	2.63419e+07	1.01013e+07	1.54269e+07	8.38314e+06	7.24055e+06	2.11291e+07	1.57008e+07	7.03663e+06	2.19397e+07	2.08141e+07	8.77142e+06	8.07498e+06	1.15222e+07
M204T54	Acetyl-L-Carnitine	乙酰-L-肉碱	204.123	53.5	203.116	3.802	C9H17NO4	[M+H]+	Lipids and lipid-like molecules	脂质及类脂质分子	Fatty Acyls	脂肪酰基	Fatty acid esters	脂肪酸酯	_	_	3040-38-8	HMDB0000201	DeepMS	MSI_level2	pos	1.30875e+07	1.48723e+07	2.51119e+07	1.19525e+07	1.73817e+07	4.68589e+07	3.50726e+07	1.44622e+07	7.13364e+06	1.48721e+07	1.43043e+07	2.5772e+07	1.8462e+07	1.7333e+08	2.17087e+07	2.47495e+07	1.85621e+07	1.85087e+07	1.33767e+07	1.23312e+07	2.42899e+07	1.3508e+07	1.87436e+07	1.04253e+07	1.77334e+07	1.24519e+07	3.14515e+07	1.93422e+07
M388T214	Leu-Gln-Lys	亮氨酸-谷氨酰胺-赖氨酸	388.256	213.6	387.25	3.802	C17H33N5O5	[M+H]+	Organic acids and derivatives	有机酸及其衍生物	Carboxylic acids and derivatives	羧酸及其衍生物	Amino acids, peptides, and analogues	氨基酸、肽和类似物	_	_	_	_	DeepMS	MSI_level2	pos	1.21523e+07	1.79416e+07	2.35387e+07	1.39696e+07	5.56453e+06	5.1814e+06	1.45481e+07	6.46738e+06	6.06942e+06	2.51622e+06	1.06783e+07	4.49042e+07	2.0316e+07	1.77566e+07	1.63142e+07	1.94413e+07	1.31816e+07	1.03924e+07	1.06924e+07	4.40071e+06	6.91739e+06	6.51418e+06	3.71094e+06	2.56245e+06	7.93115e+06	3.72806e+06	6.88606e+06	2.05863e+06
M309T39	9-Ketocasbene	9-酮基卡斯比烯	309.22	39.2	286.23	3.822	C20H30O	[M+Na]+	_	_	_	_	_	_	_	_	_	_	DeepMS	MSI_level2	pos	1.69573e+07	1.7567e+07	1.77897e+07	2.35599e+07	2.02558e+07	5.4005e+07	4.43842e+07	2.315e+07	1.61794e+07	2.09596e+07	3.16292e+07	1.89457e+07	1.8798e+07	4.59288e+07	2.9023e+07	3.00815e+07	1.7092e+07	1.52083e+07	1.0905e+07	1.58079e+07	1.16927e+07	1.39795e+07	1.2124e+07	1.44309e+07	1.78663e+07	1.34e+07	4.28364e+07	1.50183e+07
M732T236_17	Mmaf	_	732.493	236.1	731.483	3.87	C39H65N5O8	[M+H]+	Organic acids and derivatives	有机酸及其衍生物	Peptidomimetics	肽拟态化合物	Hybrid peptides	_	_	_	_	HMDB0254815	mzCloud	MSI_level2	pos	1.46796e+06	2.07299e+06	3.26855e+06	4.16465e+06	2.60808e+06	1.43851e+06	598273	2.44437e+06	1.85376e+06	2.52013e+06	1.30826e+06	1.37912e+06	1.15208e+06	2.8574e+06	2.85057e+06	1.89067e+06	1.84531e+06	746317	4.03169e+06	5.47753e+06	2.43341e+06	2.39179e+06	3.47772e+06	2.05636e+06	1.98693e+06	1.77876e+06	2.93898e+06	1.24465e+06
M303T392	5-Hydroxyeicosatetraenoic acid lactone	5-羟基二十碳四烯酸内酯	303.231	391.7	302.225	3.878	C20H30O2	[M+H]+	Organoheterocyclic compounds	有机杂环化合物	Lactones	内酯	Delta valerolactones	_	_	_	81517-87-5	_	DeepMS	MSI_level2	pos	2.01319e+08	1.43169e+08	1.3336e+08	1.42522e+08	1.91389e+08	2.05999e+08	2.45153e+08	1.84943e+08	1.35529e+08	2.60577e+08	1.70295e+08	2.09298e+08	2.75319e+08	1.72098e+08	2.72444e+08	2.76573e+08	2.45401e+08	2.24825e+08	1.0779e+08	2.01269e+08	2.13159e+08	1.34942e+08	2.13729e+08	1.78557e+08	2.91822e+08	1.42513e+08	2.06164e+08	2.05107e+08
M387T336	Eudesmin	松脂素二甲醚	387.179	335.9	386.173	3.89	C22H26O6	[M+H]+	_	_	_	_	_	_	C10561	_	29106-36-3	_	mzCloud	MSI_level2	pos	2.0305e+07	8.16397e+06	1.49572e+07	1.35547e+07	7.75324e+06	2.69855e+06	7.21419e+06	1.26794e+07	1.11155e+07	1.13019e+07	2.01499e+07	1.22346e+07	9.93048e+06	1.10187e+07	1.22977e+07	1.02643e+07	1.10092e+07	1.1298e+07	1.1034e+07	1.12304e+07	1.62767e+07	1.41194e+07	1.29344e+07	1.533e+07	1.19638e+07	1.47469e+07	1.52295e+07	1.62704e+07
M324T329	Piperine	胡椒酰胺; 胡椒碱	324.236	329.4	285.137	3.893	C17H19NO3	[M+K]+	Alkaloids and derivatives	生物碱及其衍生物	_	_	_	_	C03882	Chemical structure transformation maps; Biosynthesis of other secondary metabolites	94-62-2	HMDB0029377	mzCloud	MSI_level2	pos	5.01525e+07	2.91153e+07	2.15274e+07	3.85319e+07	6.41465e+06	1.04557e+07	1.34542e+07	3.43155e+06	8.51052e+06	3.25449e+07	5.63082e+07	1.23928e+07	1.50419e+07	7.58983e+06	1.36261e+07	9.1599e+06	3.53719e+07	2.59997e+07	5.74274e+06	5.78449e+06	1.85562e+07	2.94021e+07	2.50372e+07	6.41623e+07	1.13451e+07	2.50936e+07	4.31726e+07	5.02961e+06
M353T280	9,13-Epoxy-3,18-dihydroxy-15,16-labdanolide	9,13-环氧-3,18-二羟基-15,16-拉布达内酯	353.231	280	352.225	3.896	C20H32O5	[M+H]+	Organoheterocyclic compounds	有机杂环化合物	Lactones	内酯	Gamma butyrolactones	γ-丁内酯	_	_	_	_	DeepMS	MSI_level2	pos	1.26831e+07	8.07186e+06	1.02239e+06	1.13757e+07	8.74834e+06	1.15772e+06	1.39508e+07	1.27711e+07	7.94927e+06	1.49199e+07	7.59731e+06	1.78506e+07	7.34854e+06	9.39615e+06	1.47445e+07	1.09648e+07	7.54232e+06	9.01538e+06	1.16131e+07	1.21302e+07	6.72003e+06	1.02734e+06	7.71062e+06	3.93412e+06	4.6492e+06	4.1361e+06	4.74277e+06	3.74199e+06
M761T415	PC(18_1(9Z)_16_0)	磷脂酰胆碱(18:1(9Z)/16:0)	760.583	415.3	759.579	3.913	C42H82NO8P	[M+H]+	Lipids and lipid-like molecules	脂质及类脂质分子	Glycerophospholipids	甘油磷脂	Glycerophosphocholines	甘油磷酸胆碱	_	_	_	HMDB0008100	DeepMS	MSI_level2	pos	4.48892e+07	1.67856e+07	3.2192e+07	3.58803e+07	2.86067e+07	1.83326e+07	3.44746e+07	3.63222e+06	4.6546e+06	3.18685e+07	3.11682e+07	1.25589e+08	6.36391e+06	1.33198e+07	9.50301e+07	1.4463e+07	3.18786e+06	1.06353e+07	4.37628e+07	5.68674e+07	4.58053e+07	3.11624e+07	2.92242e+07	1.54754e+07	2.35238e+07	7.74665e+07	4.89295e+07	1.64755e+07
M761T397	1-Palmitoyl-2-oleoyl-sn-glycerol-3-phosphocholine	1-棕榈酰基-2-油酰基-sn-甘油-3-磷脂酰胆碱	760.583	396.8	759.579	3.913	C42H82NO8P	[M+H]+	Lipids and lipid-like molecules	脂质及类脂质分子	Glycerophospholipids	甘油磷脂	Glycerophosphocholines	甘油磷酸胆碱	_	_	_	HMDB0243985	DeepMS	MSI_level2	pos	5.99397e+07	4.09442e+07	1.96869e+07	6.2325e+07	1.84955e+07	3.11892e+07	1.74348e+07	6.55392e+07	6.84544e+07	5.80071e+07	3.96625e+07	1.77576e+07	8.15809e+06	9.32997e+07	4.77199e+07	2.43142e+07	4.48962e+07	2.24105e+07	6.32925e+07	1.16489e+08	2.40808e+07	2.66208e+07	5.75719e+07	3.09779e+07	8.11196e+06	1.92927e+07	3.84019e+06	2.1983e+07
M300T343	Sphingosine	神经酰胺	300.289	342.6	299.283	3.916	C18H37NO2	[M+H]+	Organic nitrogen compounds	有机氮化合物	Organonitrogen compounds	有机氮化合物	Amines	胺类	C00319	Lipid metabolism; Cell growth and death; Signal transduction; Global and overview maps	123-78-4	HMDB0000252	DeepMS	MSI_level2	pos	1.54622e+07	2.52845e+07	3.4104e+07	2.44005e+07	1.97997e+07	1.50169e+07	2.38454e+07	3.19582e+07	3.43769e+07	2.56982e+07	2.07683e+07	2.31079e+07	2.38037e+07	2.1209e+07	2.2432e+07	2.08161e+07	2.36032e+07	2.35196e+07	2.54744e+07	2.47596e+07	1.58189e+07	2.44033e+07	2.30155e+07	2.50268e+07	2.11193e+07	2.56028e+07	1.89611e+07	2.38889e+07
M300T446	Palmidrol	十六酰胺乙醇	300.289	446.3	299.283	3.916	C18H37NO2	[M+H]+	Organic acids and derivatives	有机酸及其衍生物	Carboximidic acids and derivatives	氨甲酰基化合物	Carboximidic acids	_	D08328	_	544-31-0	HMDB0002100	DeepMS	MSI_level2	pos	2.83177e+07	2.5081e+07	2.54304e+07	2.6674e+07	2.30998e+07	1.65474e+07	3.26165e+07	2.55344e+07	2.29338e+07	2.37945e+07	2.27977e+07	2.79418e+07	2.32477e+07	2.63121e+07	2.33179e+07	2.39229e+07	2.4198e+07	1.88662e+07	1.81819e+07	1.96252e+07	2.34107e+07	2.02731e+07	1.70546e+07	1.5282e+07	2.04616e+07	2.26954e+07	2.1785e+07	1.90216e+07
M246T306	6-aminododecanedioic Acid	6-氨基十二烷二酸	246.17	305.9	245.163	3.965	C12H23NO4	[M+H]+	Lipids and lipid-like molecules	脂质及类脂质分子	Fatty Acyls	脂肪酰基	Fatty acids and conjugates	脂肪酸及其共轭物	_	_	_	_	DeepMS	MSI_level2	pos	2.65821e+07	1.89072e+07	1.94646e+07	2.04438e+07	2.48091e+07	2.39507e+07	2.98083e+07	1.03006e+07	9.47305e+06	3.82965e+07	1.58999e+07	3.24958e+07	3.13074e+07	6.22181e+07	2.89802e+07	2.89654e+07	2.59868e+07	3.41873e+07	1.66962e+07	2.00512e+07	3.18497e+07	1.133e+07	2.00796e+07	2.28233e+07	4.31837e+07	1.85688e+07	4.03901e+07	3.60959e+07
M381T65	Esculin hydrate	秦皮甲素水合物	381.079	64.6	358.091	3.983	C15H18O10	[M+Na]+	Phenylpropanoids and polyketides	苯丙素类和聚酮类化合物	Coumarins and derivatives	香豆素及其衍生物	Coumarin glycosides	香豆素糖苷	_	_	66778-17-4	_	DeepMS	MSI_level2	pos	3.39701e+07	2.00934e+07	3.28142e+07	2.06894e+07	2.80701e+07	6.41993e+07	6.76187e+07	596977	8.76203e+06	1.79848e+07	9.84316e+07	4.52788e+07	3.22069e+07	7.34404e+07	4.89397e+07	9.24981e+06	1.03624e+07	1.55918e+07	1.26981e+07	1.28471e+06	2.54733e+07	4.87203e+07	4.31658e+07	2.79347e+07	6.63652e+07	1.51743e+07	1.78179e+07	2.68254e+07
M476T385	1-(11Z-docosenoyl)-glycero-3-phosphate	_	476.3	384.7	492.322	3.991	C25H49O7P	[M-NH3+H]+	Lipids and lipid-like molecules	脂质及类脂质分子	Glycerophospholipids	甘油磷脂	Glycerophosphates	_	_	_	_	HMDB0062304	mzCloud	MSI_level2	pos	1.15619e+07	6.72053e+06	3.69804e+06	5.13852e+06	611348	3.26298e+06	1.33457e+06	1.10228e+06	3.62177e+06	3.93515e+06	8.9149e+06	1.35511e+06	2.78121e+06	1.11581e+06	2.29719e+06	814271	4.26366e+06	3.08753e+06	839399	932809	3.08215e+06	1.37889e+06	3.43692e+06	5.23311e+06	858762	2.74599e+06	4.63499e+06	680111
M318T313_2	Phytosphingosine	植物鞘氨醇	318.3	312.7	317.293	4.009	C18H39NO3	[M+H]+	Organic nitrogen compounds	有机氮化合物	Organonitrogen compounds	有机氮化合物	Amines	胺类	C12144	Lipid metabolism; Global and overview maps	554-62-1	HMDB0004610	DeepMS	MSI_level2	pos	1.38951e+09	9.37479e+08	9.32488e+08	6.93271e+08	1.03069e+09	9.23519e+08	7.69944e+08	6.92778e+08	6.87737e+08	1.02963e+09	1.429e+09	9.96337e+08	1.03795e+09	9.30665e+08	1.00782e+09	8.90261e+08	9.16665e+08	9.39129e+08	9.32124e+08	8.66512e+08	3.01064e+08	1.01531e+09	8.45002e+08	9.76932e+08	9.01698e+08	1.09658e+09	1.04586e+09	9.85993e+08
M482T415	Palmitoyl Ara-C	_	482.32	414.8	481.315	4.035	C25H43N3O6	[M+H]+	Nucleosides, nucleotides, and analogues	核苷、核苷酸及其类似物	Pyrimidine nucleosides	嘧啶核苷	_	_	_	_	_	HMDB0256087	mzCloud	MSI_level2	pos	5.18276e+07	9.90128e+07	6.91045e+07	5.54828e+06	1.3247e+08	1.24979e+08	1.27783e+08	2.91812e+07	1.05441e+08	4.33112e+07	7.89872e+07	4.71571e+07	1.81856e+08	1.64329e+07	2.79713e+07	1.06201e+08	3.69291e+07	8.32448e+07	1.01907e+08	8.83161e+07	8.2519e+07	1.21071e+08	2.13529e+07	2.46641e+07	4.29706e+07	1.29409e+08	7.84216e+07	3.00854e+07
M166T49	Methionine Sulfoxide	美硫氨酸氧化物	166.053	49.1	165.047	4.071	C5H11NO3S	[M+H]+	Organic acids and derivatives	有机酸及其衍生物	Carboxylic acids and derivatives	羧酸及其衍生物	Amino acids, peptides, and analogues	氨基酸、肽和类似物	C02989	Amino acid metabolism	3226-65-1	HMDB0002005	DeepMS	MSI_level2	pos	3.04094e+07	4.04428e+07	1.57825e+07	2.2114e+07	2.01662e+07	2.34202e+07	2.41465e+07	2.91252e+07	3.40828e+07	3.09604e+07	2.14132e+07	3.57769e+07	1.71837e+07	2.39675e+07	2.15356e+07	2.81491e+07	3.63892e+07	3.4942e+07	3.00938e+07	3.69695e+07	2.6162e+07	2.50786e+07	2.92832e+07	2.08523e+07	2.27387e+07	3.65687e+07	1.97238e+07	2.0148e+07
M518T416	Nicardipine	尼卡地平	518.306	416.2	479.206	4.096	C26H29N3O6	[M+K]+	Organoheterocyclic compounds	有机杂环化合物	Pyridines and derivatives	吡啶及其衍生物	Hydropyridines	_	C07264	_	55985-32-5	HMDB0014760	mzCloud	MSI_level2	pos	5.95118e+06	2.92388e+06	1.53009e+06	4.35279e+06	3.50404e+06	5.52566e+06	1.77839e+07	3.87314e+06	4.03825e+06	559665	2.9466e+06	4.81349e+06	1.2643e+06	8.3298e+06	1.30264e+06	874131	1.40797e+06	1.32451e+06	4.0031e+06	5.16129e+06	559118	7.17244e+06	2.52267e+06	1.18956e+07	8.28691e+06	4.61024e+06	6.79041e+06	4.73914e+06
M189T42	Laminine	赖明素	189.16	41.8	188.153	4.102	C9H20N2O2	[M+H]+	Organic acids and derivatives	有机酸及其衍生物	Carboxylic acids and derivatives	羧酸及其衍生物	Amino acids, peptides, and analogues	氨基酸、肽和类似物	_	_	2408-79-9	HMDB0304556	DeepMS	MSI_level2	pos	1.68205e+07	2.10581e+07	1.57702e+07	1.45481e+07	1.55932e+07	1.40293e+07	1.55314e+07	3.21725e+07	2.33425e+07	2.20804e+07	1.74792e+07	2.05776e+07	1.83561e+07	9.94419e+06	2.02796e+07	2.16183e+07	2.86791e+07	1.89e+07	1.75362e+07	2.85806e+07	1.69832e+07	1.70815e+07	1.5211e+07	1.72505e+07	1.47919e+07	2.19715e+07	1.17068e+07	1.542e+07
M189T54	4-Carbamoyl-2-acetamidobutanoic acid	4-氨基甲酰-2-乙酰氨基丁酸	189.087	54.3	188.081	4.104	C7H12N2O4	[M+H]+	Organic acids and derivatives	有机酸及其衍生物	Carboxylic acids and derivatives	羧酸及其衍生物	Amino acids, peptides, and analogues	氨基酸、肽和类似物	_	_	2490-97-3	_	DeepMS	MSI_level2	pos	4.31059e+07	4.1022e+07	5.40623e+07	4.65873e+07	3.62418e+07	2.50587e+07	3.3782e+07	3.8221e+07	2.93404e+07	4.07504e+07	4.3861e+07	2.77791e+07	3.99748e+07	3.25198e+07	3.58374e+07	3.21568e+07	2.92409e+07	3.01155e+07	3.74859e+07	2.84368e+07	3.60304e+07	2.54968e+07	2.47451e+07	3.70494e+07	5.26525e+07	4.75313e+07	3.17161e+07	2.13138e+07
M188T40	N8-Acetylspermidine	N8-乙酰基精胺	188.176	40.2	187.169	4.124	C9H21N3O	[M+H]+	Organic acids and derivatives	有机酸及其衍生物	Carboximidic acids and derivatives	氨甲酰基化合物	Carboximidic acids	_	C01029	_	13431-24-8	HMDB0002189	DeepMS	MSI_level2	pos	1.45957e+07	1.4063e+07	1.36854e+07	1.77129e+07	2.19569e+07	3.95993e+07	2.90446e+07	2.87554e+07	2.12105e+07	2.85535e+07	1.47834e+07	1.72588e+07	1.78896e+07	1.6938e+07	1.81394e+07	1.70355e+07	1.82153e+07	1.24607e+07	1.12091e+07	1.87244e+07	1.16567e+07	1.10015e+07	9.41496e+06	1.14868e+07	1.78269e+07	1.2536e+07	1.13086e+07	1.33807e+07
M355T331	ethyl (8Z,11Z,14Z,17Z)-icosa-8,11,14,17-tetraenoate	乙基 (8Z,11Z,14Z,17Z)-二十碳-8,11,14,17-四烯酸酯	355.262	331.1	332.272	4.172	C22H36O2	[M+Na]+	Lipids and lipid-like molecules	脂质及类脂质分子	Fatty Acyls	脂肪酰基	Fatty acid esters	脂肪酸酯	_	_	123940-93-2	_	DeepMS	MSI_level2	pos	4.37364e+07	1.14836e+07	227487	7.06417e+06	2.80636e+06	1.42779e+06	1.02144e+07	1.15459e+07	7.70834e+06	1.66851e+07	1.93038e+07	1.23011e+07	800682	1.40392e+07	1.18814e+07	1.15551e+06	1.18566e+07	2.83707e+06	5.48216e+06	6.69498e+06	1.18812e+07	6.13461e+06	643085	1.13367e+07	9.7236e+06	1.86666e+07	2.79289e+06	1.03247e+07
M460T355_2	[(2S,4aR,5R,6S)-6-hydroxy-1,1,4a,6-tetramethyl-5-[(2-oxochromen-7-yl)oxymethyl]-3,4,5,7,8,8a-hexahydro-2H-naphthalen-2-yl] acetate	_	460.268	354.6	442.236	4.178	C26H34O6	[M+NH4]+	Phenylpropanoids and polyketides	苯丙素类和聚酮类化合物	Coumarins and derivatives	香豆素及其衍生物	_	_	_	_	_	_	DeepMS	MSI_level2	pos	8.36187e+07	3.72021e+07	5.40143e+07	6.24945e+07	5.38878e+07	4.71669e+07	3.14793e+07	8.63188e+07	1.04031e+08	5.81054e+07	5.93187e+07	3.82845e+07	4.84199e+07	8.23554e+07	7.73588e+07	1.09869e+08	3.83115e+07	6.46859e+07	3.66919e+07	7.39758e+07	5.78875e+07	4.69663e+07	1.28219e+08	9.56733e+07	9.51517e+07	1.01808e+08	1.1527e+08	8.53062e+07
M124T416	L-Histidinol	组氨醇; L-组氨醇 二盐酸盐; L-组氨醇	124.086	416.3	141.09	4.183	C6H11N3O	[M-H2O+H]+	Organic nitrogen compounds	有机氮化合物	Organonitrogen compounds	有机氮化合物	Amines	胺类	C00860	Amino acid metabolism; Global and overview maps	4836-52-6	HMDB0003431	HMDB	MSI_level2	pos	7.77009e+07	7.14819e+07	2.52892e+06	3.90728e+07	2.44295e+07	2.78225e+07	9.50752e+07	1.90435e+07	2.16185e+07	1.11254e+08	6.6933e+07	1.07503e+07	1.08056e+08	6.67948e+07	8.87452e+07	1.21965e+08	2.16476e+07	9.8108e+07	5.31162e+07	2.7536e+07	4.13104e+07	7.58777e+07	1.32214e+08	1.7223e+06	4.54419e+07	1.51836e+07	6.70277e+07	1.30556e+08
M347T42_2	Aucubin	桃叶珊瑚苷; 珊瑚木苷; 杜仲甙; 珊瑚苷	347.132	41.8	346.126	4.185	C15H22O9	[M+H]+	Lipids and lipid-like molecules	脂质及类脂质分子	Prenol lipids	醌醇脂	Terpene glycosides	萜类糖苷	C09771	_	479-98-1	HMDB0036562	Metlin	MSI_level2	pos	6.7812e+06	3.64549e+06	7.73294e+06	1.63229e+06	2.34737e+06	6.54763e+06	4.03816e+06	2.12608e+06	6.40681e+06	2.3217e+06	1.70069e+06	2.19378e+06	2.38042e+06	5.80458e+06	6.16083e+06	2.54838e+06	7.81334e+06	2.81199e+06	5.99386e+06	2.9402e+06	8.49124e+06	2.88931e+06	4.91068e+06	3.74823e+06	4.97824e+06	5.38412e+06	6.38832e+06	4.23921e+06
M209T76	L-kynurenine	L-吲哚酸	209.092	76	208.086	4.19	C10H12N2O3	[M+H]+	Organic oxygen compounds	有机氧化合物	Organooxygen compounds	有机氧化合物	Carbonyl compounds	羰基化合物	C00328	Amino acid metabolism; Infectious disease: parasitic; Global and overview maps	2922-83-0	HMDB0000684	DeepMS	MSI_level2	pos	1.32503e+07	2.29848e+07	1.99338e+07	2.03136e+07	1.67895e+07	1.24393e+07	1.80168e+07	5.10623e+07	2.69134e+07	1.88445e+07	1.30663e+07	1.18035e+07	1.6202e+07	1.64424e+07	2.54037e+07	3.03687e+07	2.74862e+07	2.14563e+07	3.05433e+07	3.98936e+07	1.73649e+07	1.44783e+07	1.33128e+07	1.88666e+07	6.7767e+06	1.73031e+07	3.07675e+06	1.30712e+07
M351T294	Prostaglandin I3	前列腺素I3	351.216	293.7	350.21	4.202	C20H30O5	[M+H]+	Lipids and lipid-like molecules	脂质及类脂质分子	Fatty Acyls	脂肪酰基	Eicosanoids	二十烷类	_	_	68794-57-0	HMDB0256856	DeepMS	MSI_level2	pos	9.12951e+06	5.62925e+06	6.89904e+06	1.4919e+07	2.37988e+07	1.89656e+07	3.46024e+07	2.13372e+07	1.80113e+07	1.70628e+07	2.27361e+07	2.84509e+07	1.04598e+07	3.2297e+07	3.04167e+07	3.26614e+07	3.12419e+07	3.89792e+07	9.54253e+06	4.2592e+07	1.39626e+07	6.83787e+06	6.63069e+06	2.13635e+07	3.46344e+07	1.91512e+07	1.86133e+07	1.61102e+07
M516T333_1	Tauro-alpha-muricholic acid	牛磺酸-a-多酚	516.298	333.2	515.293	4.215	C26H45NO7S	[M+H]+	Lipids and lipid-like molecules	脂质及类脂质分子	Steroids and steroid derivatives	类固醇及其衍生物	Bile acids, alcohols and derivatives	胆汁酸、醇及其衍生物	_	_	_	HMDB0258742	DeepMS	MSI_level2	pos	4.85801e+07	1.01921e+08	6.84542e+07	1.30763e+08	1.40586e+07	4.9641e+07	2.26742e+08	1.26913e+08	1.14261e+08	2.82385e+08	1.57324e+08	1.13676e+08	3.24698e+07	6.70059e+07	1.05902e+08	2.29978e+07	6.6657e+07	9.3896e+07	5.10767e+07	1.13978e+08	6.30459e+07	5.43166e+07	4.01041e+07	1.42116e+08	5.17936e+07	2.23217e+08	4.37366e+07	1.19613e+08
M343T389	20-Hydroxyeicosatetraenoic acid	20-羟基二十碳-5Z,8Z,11Z,14Z-四烯酸	343.226	389.2	320.235	4.216	C20H32O3	[M+Na]+	Lipids and lipid-like molecules	脂质及类脂质分子	Fatty Acyls	脂肪酰基	Fatty acids and conjugates	脂肪酸及其共轭物	C14748	Lipid metabolism; Global and overview maps; Circulatory system	79551-86-3	HMDB0005998	Metlin	MSI_level2	pos	1.34536e+07	1.63295e+07	1.20952e+07	1.95019e+06	1.64024e+07	1.68036e+07	9.55997e+06	7.95457e+06	1.45047e+07	8.31242e+06	591697	1.9024e+07	7.87915e+06	1.07968e+07	8.82503e+06	5.52576e+06	1.15748e+07	7.13563e+06	4.07301e+07	2.04266e+07	7.66359e+06	1.41338e+07	6.7313e+06	8.85172e+06	3.12853e+06	1.04245e+07	6.23557e+06	168400
M302T225	Tryptophylproline	色氨酸脯氨酸	302.15	224.6	301.144	4.223	C16H19N3O3	[M+H]+	Organic acids and derivatives	有机酸及其衍生物	Carboxylic acids and derivatives	羧酸及其衍生物	Amino acids, peptides, and analogues	氨基酸、肽和类似物	_	_	_	HMDB0029091	DeepMS	MSI_level2	pos	6.4907e+06	9.2654e+06	9.23623e+06	1.03989e+07	6.69643e+06	5.1844e+06	6.94554e+06	8.19466e+06	9.44349e+06	9.59235e+06	7.51279e+06	1.28268e+07	7.38198e+06	5.32293e+06	1.07808e+07	9.11719e+06	8.08986e+06	1.21074e+07	1.25561e+07	8.37814e+06	6.43515e+06	7.34561e+06	4.98072e+06	1.00128e+07	1.2989e+07	8.11568e+06	8.61516e+06	9.16461e+06
M466T304	Glycocholic Acid	甘氨胆酸	466.315	303.9	465.31	4.238	C26H43NO6	[M+H]+	Lipids and lipid-like molecules	脂质及类脂质分子	Steroids and steroid derivatives	类固醇及其衍生物	Bile acids, alcohols and derivatives	胆汁酸、醇及其衍生物	C01921	Lipid metabolism; Global and overview maps; Digestive system	475-31-0	HMDB0000138	DeepMS	MSI_level2	pos	2.06005e+07	7.83536e+06	1.10928e+07	1.09266e+07	3.89839e+06	1.09565e+06	3.7899e+06	3.34643e+06	1.40743e+06	3.10419e+06	9.85974e+06	8.1689e+06	2.65886e+06	1.36349e+07	4.35159e+06	3.14577e+06	1.07547e+07	8.34821e+06	9.62647e+06	6.64406e+06	1.14218e+07	4.00714e+06	883224	8.7797e+06	8.48175e+06	1.66313e+07	2.05202e+06	2.56909e+06
M230T65	BENZ[c]ACRIDINE	苯并[a]吖啶	230.096	65.4	229.089	4.242	C17H11N	[M+H]+	Organoheterocyclic compounds	有机杂环化合物	Quinolines and derivatives	喹啉及其衍生物	Benzoquinolines	苯并喹啉	C19338	_	225-51-4	_	DeepMS	MSI_level2	pos	7.73338e+07	3.13382e+06	3.79017e+07	5.35788e+07	6.98703e+07	8.86553e+07	4.84965e+07	3.89748e+07	4.20537e+07	6.2394e+07	7.83546e+07	6.97944e+07	9.37044e+07	1.93639e+07	7.9241e+07	8.44269e+07	6.5746e+07	5.81142e+07	5.01971e+07	7.57555e+07	6.75373e+07	3.78237e+07	4.18881e+07	5.71483e+07	8.87077e+07	8.24383e+07	6.64819e+07	9.47209e+07
M194T236	Phenylacetylglycine	苯乙酰甘氨酸	194.083	235.7	193.074	4.246	C10H11NO3	[M+H]+	Organic acids and derivatives	有机酸及其衍生物	Carboxylic acids and derivatives	羧酸及其衍生物	Amino acids, peptides, and analogues	氨基酸、肽和类似物	C05598	Amino acid metabolism	500-98-1	HMDB0000821	DeepMS	MSI_level2	pos	5.39351e+06	5.11109e+06	922190	1.09516e+06	4.62732e+06	1.15792e+07	1.60623e+07	1.71024e+07	1.22033e+07	9.78537e+06	1.40833e+06	8.58061e+06	8.04715e+06	1.56085e+06	1.12551e+07	1.64103e+07	1.37862e+06	8.24079e+06	1.21521e+06	1.26197e+07	1.16523e+06	1.14471e+06	1.23299e+06	1.12936e+06	5.97664e+06	1.18231e+06	1.30573e+06	1.39373e+06
M490T77_1	trans-4-[({2-[(8-methoxy-4-methyl-6-oxo-6H-benzo[c]chromen-3-yl)oxy]propanoyl}amino)methyl]cyclohexanecarboxylic acid	trans-4-[({2-[(8-甲氧基-4-甲基-6-氧代-6H-苯并[c]香豆素-3-基)氧]丙酰}氨基)甲基]环己烯-羧酸	490.187	77.4	467.195	4.247	C26H29NO7	[M+Na]+	Phenylpropanoids and polyketides	苯丙素类和聚酮类化合物	Coumarins and derivatives	香豆素及其衍生物	_	_	_	_	_	_	DeepMS	MSI_level2	pos	8.94357e+06	7.21863e+06	1.96134e+07	7.84303e+06	5.24666e+06	1.23355e+07	7.92619e+06	638187	2.22864e+07	9.46121e+06	1.04911e+07	8.95096e+06	1.17159e+07	8.72165e+06	1.65929e+07	9.33388e+06	1.80357e+07	1.41634e+07	1.60382e+07	1.13262e+06	1.30603e+07	8.85471e+06	5.61433e+06	5.24659e+06	4.72193e+06	1.03998e+07	8.3898e+06	1.21568e+07
M280T46	Cinoxacin	西诺沙星	280.092	46.5	262.059	4.264	C12H10N2O5	[M+NH4]+	Organoheterocyclic compounds	有机杂环化合物	Diazanaphthalenes	嘧啶并萘	Benzodiazines	_	C08052	_	28657-80-9	HMDB0014965	Metlin	MSI_level2	pos	3.5709e+07	8.70083e+07	9.19239e+07	7.84163e+07	3.93069e+07	2.78254e+07	2.91785e+07	2.59211e+07	3.47643e+07	1.42926e+07	2.37723e+07	3.55366e+07	3.65776e+07	4.85945e+07	2.20528e+07	2.79758e+07	2.07838e+07	3.40591e+07	7.02501e+07	1.99663e+07	1.70135e+07	8.0796e+07	4.53343e+07	3.97211e+07	1.09322e+07	4.07039e+07	2.69217e+07	2.31757e+07
M415T355	Austinoneol	奥斯汀烯醇	415.21	354.9	414.205	4.277	C24H30O6	[M+H]+	Organoheterocyclic compounds	有机杂环化合物	Pyrans	吡喃	Pyranones and derivatives	_	_	_	_	_	DeepMS	MSI_level2	pos	9.36003e+07	3.07834e+07	6.3525e+07	5.53719e+07	4.542e+07	4.16106e+07	3.89319e+07	5.75601e+07	6.11652e+07	3.5278e+07	1.01609e+08	5.04382e+07	6.46327e+07	7.19169e+07	6.06615e+07	5.28416e+07	3.77216e+07	2.99764e+07	4.56e+07	6.31624e+07	3.36577e+07	5.06093e+07	7.81853e+07	5.57932e+07	6.48389e+07	4.74727e+07	5.87042e+07	1.84799e+07
M504T49	Norgeamide D	诺吉酰胺D	504.189	49.1	465.228	4.28	C26H31N3O5	[M+K]+	Organoheterocyclic compounds	有机杂环化合物	Indoles and derivatives	吲哚及其衍生物	Pyrroloindoles	_	_	_	_	_	DeepMS	MSI_level2	pos	2.10255e+07	1.44332e+07	1.33383e+07	6.15453e+06	1.37923e+07	1.27701e+07	1.47989e+07	78652.5	2.10573e+06	1.01307e+07	3.58731e+07	1.33585e+07	5.6887e+06	2.12127e+07	5.87941e+06	6.78318e+06	5.66875e+06	8.85177e+06	2.07125e+06	83006.7	1.28601e+07	2.38279e+07	1.26898e+07	1.04448e+07	5.9109e+06	1.24344e+07	3.62481e+07	2.08924e+07
M296T60	Butralin	丁烯酯甲酸	296.159	59.8	295.153	4.305	C14H21N3O4	[M+H]+	Benzenoids	苯衍生物	Benzene and substituted derivatives	苯及其衍生物	Aniline and substituted anilines	_	C18582	_	33629-47-9	HMDB0249470	mzCloud	MSI_level2	pos	1.14446e+08	9.99596e+07	8.14916e+07	1.06216e+08	9.36969e+07	7.51688e+07	7.36865e+07	5.04277e+07	1.10727e+08	1.05366e+08	7.95743e+07	1.19276e+08	9.8672e+07	5.2108e+07	1.11463e+08	1.10904e+08	1.02912e+08	1.09963e+08	1.22607e+08	7.12126e+07	8.22616e+07	6.68173e+07	4.13448e+07	7.42727e+07	8.66839e+07	8.92671e+07	5.41438e+07	6.64185e+07
M277T42	Eudistomidin D	_	276.996	42.4	275.99	4.321	C12H9BrN2O	[M+H]+	_	_	_	_	_	_	_	_	_	_	mzCloud	MSI_level2	pos	1.53192e+06	3.42851e+06	1.79914e+06	2.53321e+06	2.16344e+06	2.6459e+06	2.57377e+06	4.93577e+06	4.3341e+06	3.139e+06	2.38581e+06	2.72081e+06	2.21677e+06	2.5774e+06	2.53471e+06	3.01793e+06	4.12601e+06	3.1614e+06	2.96804e+06	4.74716e+06	2.20523e+06	1.54525e+06	1.68422e+06	2.02618e+06	2.50769e+06	2.53011e+06	1.99167e+06	2.75391e+06
M156T49	2-amino-3-(1H-pyrazol-1-yl)propanoic acid	2-氨基-3-(1H-吡唑-1-基)丙氨酸	156.077	48.5	155.071	4.331	C6H9N3O2	[M+H]+	Organic acids and derivatives	有机酸及其衍生物	Carboxylic acids and derivatives	羧酸及其衍生物	Amino acids, peptides, and analogues	氨基酸、肽和类似物	_	_	28024-60-4	HMDB0034267	DeepMS	MSI_level2	pos	2.56344e+07	2.94542e+07	9.36602e+07	1.14131e+08	2.64696e+07	8.08023e+07	9.86829e+07	1.54647e+08	1.26394e+08	3.10065e+07	1.27963e+08	2.73723e+07	9.44933e+07	6.73395e+07	9.33335e+07	2.67528e+07	1.14188e+08	3.17575e+07	2.77525e+07	1.46672e+08	1.06819e+08	2.37455e+07	1.01545e+08	9.3815e+07	1.27963e+08	1.23489e+08	8.29899e+07	9.42429e+07
M156T40	Histidine	组氨酸	156.077	40.4	155.071	4.331	C6H9N3O2	[M+H]+	Organic acids and derivatives	有机酸及其衍生物	Carboxylic acids and derivatives	羧酸及其衍生物	Amino acids, peptides, and analogues	氨基酸、肽和类似物	C00135	Cancer: overview; Membrane transport; Metabolism of other amino acids; Digestive system; Biosynthesis of other secondary metabolites; Translation; Amino acid metabolism; Chemical structure transformation maps; Global and overview maps	71-00-1	HMDB0000177	DeepMS	MSI_level2	pos	1.5135e+08	1.78027e+08	1.3693e+08	1.55943e+08	1.46167e+08	1.23984e+08	1.26077e+08	2.1344e+08	1.9655e+08	1.60601e+08	1.68028e+08	1.64382e+08	1.37232e+08	9.05356e+07	1.34026e+08	1.55444e+08	1.5623e+08	1.86559e+08	1.78939e+08	2.11647e+08	1.60032e+08	1.37326e+08	1.45266e+08	1.4756e+08	1.86781e+08	1.79468e+08	1.27751e+08	1.45189e+08
M247T80	Aspartylleucine	天冬氨酰亮氨酸	247.129	80.1	246.123	4.354	C10H18N2O5	[M+H]+	Organic acids and derivatives	有机酸及其衍生物	Carboxylic acids and derivatives	羧酸及其衍生物	Amino acids, peptides, and analogues	氨基酸、肽和类似物	_	_	3062-14-4	HMDB0028757	DeepMS	MSI_level2	pos	2.90193e+06	1.994e+07	4.71038e+07	1.3997e+07	2.57051e+06	9.17829e+06	4.46323e+06	2.22737e+06	1.01904e+07	2.55355e+06	9.03853e+06	4.30593e+06	1.06121e+07	2.2606e+07	3.10355e+06	2.41225e+06	2.03502e+06	1.14789e+07	3.96611e+07	2.02196e+06	5.99783e+06	2.04025e+07	1.74443e+06	3.56153e+07	3.67103e+06	2.8693e+06	8.8904e+06	8.60826e+06
M247T61	Ile-Asp	异亮氨酸-天冬氨酸	247.129	60.6	246.123	4.354	C10H18N2O5	[M+H]+	Organic acids and derivatives	有机酸及其衍生物	Carboxylic acids and derivatives	羧酸及其衍生物	Amino acids, peptides, and analogues	氨基酸、肽和类似物	_	_	_	HMDB0028903	DeepMS	MSI_level2	pos	1.35135e+07	1.69218e+07	7.93789e+06	1.44382e+07	8.74668e+06	1.74601e+07	9.40761e+06	7.38908e+06	1.03445e+07	1.26185e+07	1.34521e+07	1.58987e+07	1.46678e+07	1.73594e+07	1.06199e+07	8.47659e+06	7.2424e+06	9.11891e+06	1.81841e+07	5.13008e+06	1.13617e+07	1.21028e+07	6.74438e+06	1.61186e+07	1.12885e+07	1.84694e+07	1.35518e+07	1.22078e+07
M533T384_1	tert-butyl (2S)-2-{[4-({(2R)-1-[(4-fluorobenzyl)amino]-3-methyl-1-oxobutan-2-yl}carbamoyl)piperidin-1-yl]carbonyl}pyrrolidine-1-carboxylate	叔丁基(2S)-2-{[4-({(2R)-1-[(4-氟苄基)氨基]-3-甲基-1-氧代丁烯-2-基}氨甲酰)哌啶-1-基]羧基}吡咯烷-1-羧酸酯	533.317	383.9	532.308	4.358	C28H41FN4O5	[M+H]+	Organic acids and derivatives	有机酸及其衍生物	Peptidomimetics	肽拟态化合物	Hybrid peptides	_	_	_	_	_	DeepMS	MSI_level2	pos	2.56353e+07	2.86111e+06	7.47882e+06	4.82163e+06	2.48298e+06	3.62161e+06	1.77937e+07	6.12712e+07	2.27308e+07	8.3282e+06	2.46124e+06	1.78239e+06	866929	5.38142e+06	7.66958e+06	2.59595e+06	1.42643e+07	7.00738e+06	4.83845e+06	4.81254e+06	7.95548e+06	1.14543e+06	2.37113e+06	4.37197e+06	4.91863e+06	9.18662e+06	4.98264e+06	5.35003e+06
M280T66	2-Methyl-4'-(methylthio)-2-morpholinopropiophenone	2-甲基-1-(4-甲硫基苯基)-2-吗啉基-1-丙酮	280.138	66	279.13	4.369	C15H21NO2S	[M+H]+	Organic oxygen compounds	有机氧化合物	Organooxygen compounds	有机氧化合物	Carbonyl compounds	羰基化合物	_	_	71868-10-5	HMDB0247316	DeepMS	MSI_level2	pos	3.89909e+08	4.63669e+08	2.98932e+08	4.36756e+08	3.88825e+08	1.9549e+08	2.64227e+08	1.75972e+08	3.73004e+08	4.11983e+08	2.57465e+08	4.57088e+08	3.83619e+08	1.63445e+08	4.75768e+08	4.71449e+08	4.12749e+08	3.35526e+08	5.88953e+08	3.19102e+08	3.30088e+08	1.86444e+08	1.59118e+08	2.34258e+08	2.83415e+08	3.31804e+08	2.28441e+08	2.43687e+08
M833T374	PC(P-18_0_20_4(5Z,8Z,11Z,14Z))	磷脂酰胆碱(P-18:0/20:4(5Z,8Z,11Z,14Z))	832.566	374	793.599	4.374	C46H84NO7P	[M+K]+	Lipids and lipid-like molecules	脂质及类脂质分子	Glycerophospholipids	甘油磷脂	Glycerophosphocholines	甘油磷酸胆碱	_	_	97802-56-7	HMDB0011253	DeepMS	MSI_level2	pos	6.5306e+06	3.45118e+07	1.55792e+06	3.88931e+07	2.71428e+07	8.32915e+06	1.37312e+07	9.22496e+06	9.57019e+06	5.82824e+06	4.55947e+06	2.451e+06	5.10456e+06	5.3744e+06	6.93377e+06	1.41658e+07	9.9483e+06	2.17974e+06	1.21852e+07	1.15284e+07	2.16583e+07	2.37892e+07	5.75333e+07	1.14237e+07	2.6586e+07	2.96138e+07	3.23612e+07	2.36584e+07
M765T65_1	Diazonamide A	_	765.196	65.1	764.192	4.382	C40H34Cl2N6O6	[M+H]+	_	_	_	_	_	_	_	_	_	_	mzCloud	MSI_level2	pos	5.3719e+06	579071	1.11271e+07	4.75186e+06	7.64822e+06	839674	1.85782e+06	326798	737468	583791	8.28529e+06	7.59288e+06	9.46866e+06	1.02378e+07	172523	46698.3	13900.6	265004	49683.7	401259	5.99508e+06	1.4118e+07	7.7748e+06	2.43733e+07	1.99459e+07	5.25895e+06	8.93575e+06	1.21802e+07
M336T247	Riboprine	利波腺苷	336.167	247.2	335.161	4.391	C15H21N5O4	[M+H]+	Nucleosides, nucleotides, and analogues	核苷、核苷酸及其类似物	Purine nucleosides	嘌呤核苷	_	_	C16427	Global and overview maps; Metabolism of terpenoids and polyketides	7724-76-7	HMDB0304396	DeepMS	MSI_level2	pos	7.20971e+06	5.11607e+06	5.28732e+06	6.91409e+06	6.65932e+06	1.10309e+07	9.72322e+06	8.34425e+06	7.48335e+06	6.42526e+06	7.18866e+06	4.92587e+06	3.49802e+06	6.48155e+06	4.83567e+06	7.08341e+06	5.49115e+06	5.05053e+06	4.70663e+06	7.76494e+06	4.42471e+06	3.29096e+06	3.50853e+06	2.61682e+06	4.724e+06	2.72776e+06	4.86427e+06	3.95877e+06
M518T370_2	LysoPC(18_3(9Z,12Z,15Z))	溶血磷脂酰胆碱(18:3(9Z,12Z,15Z))	518.323	369.5	517.318	4.391	C26H48NO7P	[M+H]+	Lipids and lipid-like molecules	脂质及类脂质分子	Glycerophospholipids	甘油磷脂	Glycerophosphocholines	甘油磷酸胆碱	_	_	62512-91-8	HMDB0010388	DeepMS	MSI_level2	pos	1.37697e+09	1.44368e+09	7.67427e+08	1.25923e+09	1.27761e+09	9.53962e+08	9.26795e+08	8.85823e+08	1.28264e+09	9.54467e+08	8.01589e+08	1.22969e+09	1.04577e+09	9.76668e+08	6.52267e+08	8.07006e+08	8.17051e+08	8.04754e+08	1.04907e+09	8.595e+08	5.2945e+08	9.72653e+08	4.73376e+08	8.04674e+08	5.9768e+08	4.57008e+08	6.30717e+08	5.80027e+08
M222T65	N-Acetyl-D-Glucosamine	N-乙酰-D-氨基葡萄糖	222.097	65.2	221.091	4.394	C8H15NO6	[M+H]+	Organic oxygen compounds	有机氧化合物	Organooxygen compounds	有机氧化合物	Carbohydrates and carbohydrate conjugates	碳水化合物和碳水化合物结合物	C00140	Carbohydrate metabolism; Membrane transport; Global and overview maps	7512-17-6	HMDB0000215	DeepMS	MSI_level2	pos	2.59344e+07	1.94582e+07	1.55825e+07	2.54904e+07	2.37784e+07	1.17249e+07	2.68288e+07	1.20999e+07	7.21865e+06	1.66629e+07	6.13812e+06	2.63634e+07	2.77042e+07	3.05733e+07	1.68697e+07	1.77034e+07	1.42401e+07	2.02673e+07	1.58086e+07	1.47027e+07	2.05604e+07	3.63535e+06	2.48491e+06	1.57038e+07	1.7228e+07	1.62053e+07	2.11317e+07	1.82304e+07
M705T237_2	6-hydroxymethyl-dihydropterin diphosphate	_	704.974	236.8	351.985	4.4	C7H8N5O8P2	[2M+H]+	Organoheterocyclic compounds	有机杂环化合物	Pteridines and derivatives	嘌呤及其衍生物	Pterins and derivatives	_	_	_	_	HMDB0304228	mzCloud	MSI_level2	pos	3.10508e+06	2.92983e+06	3.84345e+06	2.2879e+06	5.45771e+06	1.76506e+06	1.60122e+06	4.37443e+06	4.39023e+06	3.45105e+06	4.08019e+06	4.12097e+06	1.05124e+06	8.61397e+06	1.28793e+06	3.29023e+06	1.43951e+06	3.83543e+06	1.43017e+06	6.29548e+06	3.10898e+06	1.43916e+06	5.84153e+06	1.42139e+06	4.31697e+06	4.33146e+06	4.9192e+06	4.24398e+06
M309T49_1	Penicilloic acid	_	309.128	49.3	352.109	4.421	C16H20N2O5S	[M-CO2+H]+	Organic acids and derivatives	有机酸及其衍生物	Carboxylic acids and derivatives	羧酸及其衍生物	Amino acids, peptides, and analogues	氨基酸、肽和类似物	C16672	_	13057-98-2	HMDB0060617	mzCloud	MSI_level2	pos	1.29485e+08	7.845e+08	8.32726e+08	6.32994e+08	2.27845e+08	2.38009e+08	2.94164e+08	1.48861e+08	1.98436e+08	1.07601e+08	1.79423e+08	1.37455e+08	1.8907e+08	6.01731e+08	4.64802e+08	2.89722e+08	1.50224e+08	2.22927e+08	5.31364e+08	7.47161e+07	3.5526e+08	7.46466e+08	4.67469e+08	6.63702e+08	2.67096e+08	4.67897e+08	4.10632e+08	1.82399e+08
M130T59	Pyroglutamic Acid	焦谷氨酸	130.05	59.2	129.043	4.429	C5H7NO3	[M+H]+	Organic acids and derivatives	有机酸及其衍生物	Carboxylic acids and derivatives	羧酸及其衍生物	Amino acids, peptides, and analogues	氨基酸、肽和类似物	C01879	Metabolism of other amino acids; Global and overview maps	98-79-3	HMDB0000267	DeepMS	MSI_level2	pos	9.47676e+07	1.1113e+08	1.1104e+08	9.56276e+07	7.34133e+07	1.20387e+08	8.61898e+07	1.07315e+08	7.74968e+07	6.73284e+07	8.91738e+07	7.56112e+07	2.58561e+07	1.95183e+08	7.83381e+07	6.25387e+07	6.94594e+07	2.14242e+07	2.74084e+07	8.33877e+07	1.05127e+08	4.13667e+07	2.74813e+07	9.22889e+07	8.27989e+07	1.05815e+08	8.38953e+07	9.15039e+07
M310T416	N-Ethyl-9Z-octadecenamide	N-乙基-9Z-十八烯酰胺	310.309	415.6	309.303	4.434	C20H39NO	[M+H]+	Lipids and lipid-like molecules	脂质及类脂质分子	Fatty Acyls	脂肪酰基	Fatty amides	脂肪酸酰胺	_	_	_	_	DeepMS	MSI_level2	pos	1.09602e+07	2.18298e+07	1.33186e+07	6.63305e+06	2.24473e+06	1.68855e+06	8.37067e+06	1.20116e+07	6.33146e+06	1.61652e+06	2.51322e+07	6.22547e+06	1.17172e+07	9.0585e+06	6.02041e+06	6.15555e+06	1.05085e+06	1.02469e+06	1.67566e+06	4.04869e+06	9.12246e+06	1.86911e+06	1.75134e+06	2.00363e+06	1.29767e+07	7.93642e+06	2.57057e+07	1.82886e+07
M220T77	Pantothenic Acid	泛酸	220.118	77.3	219.111	4.434	C9H17NO5	[M+H]+	Organic oxygen compounds	有机氧化合物	Organooxygen compounds	有机氧化合物	Alcohols and polyols	醇类和多元醇	C00864	Metabolism of cofactors and vitamins; Metabolism of other amino acids; Global and overview maps; Digestive system	79-83-4	HMDB0000210	DeepMS	MSI_level2	pos	2.21522e+08	1.95817e+08	1.68355e+08	1.63946e+08	2.71448e+08	1.81076e+08	2.2034e+08	2.1617e+08	2.01625e+08	2.48743e+08	1.96888e+08	2.5658e+08	2.50744e+08	1.75455e+08	1.94697e+08	1.79857e+08	9.09313e+07	1.84018e+08	1.77001e+08	1.90138e+08	1.65753e+08	1.1082e+08	1.25289e+08	1.1879e+08	1.70469e+08	1.73761e+08	1.27093e+08	1.39119e+08
M398T352	Hexadecenoylcarnitine	棕榈油酰基肉碱	398.325	351.8	397.319	4.439	C23H43NO4	[M+H]+	Lipids and lipid-like molecules	脂质及类脂质分子	Fatty Acyls	脂肪酰基	Fatty acids and conjugates	脂肪酸及其共轭物	_	_	_	HMDB0253127	mzCloud	MSI_level2	pos	1.65206e+07	6.59494e+06	1.03014e+07	9.431e+06	9.55326e+06	1.67843e+07	2.45827e+07	2.37708e+07	1.59038e+07	1.73732e+07	9.50223e+06	2.50472e+07	9.43974e+06	3.347e+07	9.80057e+06	2.04793e+07	1.6754e+07	2.05435e+07	1.71546e+07	3.64344e+07	1.37561e+07	2.69416e+06	1.35506e+06	8.87209e+06	9.98422e+06	6.42441e+06	9.9921e+06	1.18101e+07
M102T32	2(5H)-Furanone	2(5H)-呋喃酮; 2（5H）-呋喃酮	102.055	32.1	84.0211	4.447	C4H4O2	[M+NH4]+	Organoheterocyclic compounds	有机杂环化合物	Dihydrofurans	二氢呋喃	Furanones	呋喃酮	C17601	_	497-23-4	HMDB0032330	mzCloud	MSI_level2	pos	1.69622e+07	7.58292e+06	7.17515e+06	4.83922e+06	6.51254e+06	1.03661e+07	1.3777e+07	6.08136e+06	1.63886e+07	5.46812e+06	4.40199e+06	8.48228e+06	2.13729e+07	4.864e+06	4.92797e+06	2.25886e+07	2.19193e+07	3.85461e+06	1.55504e+07	6.31963e+06	7.49059e+06	3.769e+06	4.15124e+07	1.13598e+07	5.9622e+06	7.3749e+06	8.45017e+06	1.97704e+07
M173T50	N-glycylproline	N-甘氨酰脯氨酸	173.092	50.5	172.086	4.483	C7H12N2O3	[M+H]+	Organic acids and derivatives	有机酸及其衍生物	Carboxylic acids and derivatives	羧酸及其衍生物	Amino acids, peptides, and analogues	氨基酸、肽和类似物	_	_	704-15-4	HMDB0000721	DeepMS	MSI_level2	pos	3.19453e+07	5.37187e+07	4.67863e+07	5.6474e+07	3.47939e+07	3.69657e+07	4.45978e+07	4.51055e+07	5.16271e+07	4.22392e+07	4.06614e+07	5.35318e+07	3.82188e+07	4.3819e+07	5.56205e+07	5.16737e+07	4.8877e+07	6.87952e+07	6.48977e+07	4.42219e+07	3.63486e+07	4.18222e+07	3.41037e+07	5.04846e+07	5.63794e+07	4.54892e+07	4.94077e+07	4.71865e+07
M106T49	L-Serine	D-丝氨酸	106.05	48.8	105.043	4.488	C3H7NO3	[M+H]+	Organic acids and derivatives	有机酸及其衍生物	Carboxylic acids and derivatives	羧酸及其衍生物	Amino acids, peptides, and analogues	氨基酸、肽和类似物	C00065	Cancer: overview; Membrane transport; Metabolism of other amino acids; Chemical structure transformation maps; Drug resistance: antimicrobial; Signal transduction; Digestive system; Lipid metabolism; Carbohydrate metabolism; Biosynthesis of other secondary metabolites; Translation; Amino acid metabolism; Energy metabolism; Global and overview maps	312-84-5	HMDB0003406	DeepMS	MSI_level2	pos	5.71662e+07	7.48289e+07	5.94056e+07	7.94608e+07	5.84345e+07	6.35142e+07	8.04411e+07	8.4357e+07	9.07541e+07	7.8566e+07	7.3382e+07	7.80342e+07	5.31214e+07	7.29424e+07	7.74178e+07	7.09749e+07	7.48026e+07	9.05311e+07	7.496e+07	8.64221e+07	6.12582e+07	5.39853e+07	6.24251e+07	5.27551e+07	6.74922e+07	6.94261e+07	6.34896e+07	5.64635e+07
M811T397_1	[3-[(Z)-octadec-9-enoxy]-2-[(Z)-octadec-9-enoyl]oxypropyl] 2-(trimethylazaniumyl)ethyl phosphate	[3-[(Z)-辛烯-9-氧基]-2-[(Z)-辛烯-9-酰氧]丙基] 2-(三甲基铵基)乙基磷酸盐	810.582	396.7	771.615	4.493	C44H86NO7P	[M+K]+	Lipids and lipid-like molecules	脂质及类脂质分子	Glycerophospholipids	甘油磷脂	Glycerophosphocholines	甘油磷酸胆碱	_	_	_	_	DeepMS	MSI_level2	pos	1.09477e+07	2.50018e+07	1.58685e+07	1.45256e+07	1.10376e+07	1.21544e+07	3.70909e+06	3.02182e+07	2.3396e+07	1.98431e+07	1.23741e+07	2.07176e+07	2.61342e+07	1.28778e+07	7.47333e+06	1.47617e+07	1.2466e+07	8.31713e+06	2.21446e+07	2.69431e+07	4.23803e+06	1.30118e+07	5.16186e+06	3.25367e+07	2.84892e+07	1.21442e+07	7.58855e+06	9.58773e+06
M328T108	N-Fructosyl phenylalanine	N-果糖基苯丙氨酸	328.138	108	327.133	4.498	C15H21NO7	[M+H]+	Organic acids and derivatives	有机酸及其衍生物	Carboxylic acids and derivatives	羧酸及其衍生物	Amino acids, peptides, and analogues	氨基酸、肽和类似物	_	_	_	_	DeepMS	MSI_level2	pos	3.09552e+08	1.2232e+08	2.2492e+08	2.55608e+08	5.64687e+07	2.10854e+08	2.17503e+08	2.42778e+07	3.1555e+08	3.67e+08	1.81836e+08	1.04619e+08	1.89952e+08	2.28357e+07	2.51058e+08	5.97313e+07	2.64698e+08	3.38838e+08	8.46174e+07	1.59317e+08	1.80095e+08	2.1109e+08	1.37402e+08	5.13711e+07	2.42427e+08	1.17486e+08	1.3589e+08	2.24475e+08
M360T66	Lactulose	乳果糖；半乳糖苷果糖	360.149	65.9	342.117	4.506	C12H22O11	[M+NH4]+	Organic oxygen compounds	有机氧化合物	Organooxygen compounds	有机氧化合物	Carbohydrates and carbohydrate conjugates	碳水化合物和碳水化合物结合物	C07064	_	4618-18-2	HMDB0000740	DeepMS	MSI_level2	pos	4.63567e+07	7.81862e+07	9.57818e+07	5.66729e+07	1.00101e+08	2.30856e+07	7.59961e+07	287461	3.51924e+07	6.69099e+07	1.12996e+08	3.82349e+07	7.18342e+07	4.59626e+07	7.43408e+07	3.23445e+07	4.15082e+07	6.45307e+07	4.51789e+07	437637	6.67391e+07	7.69518e+07	7.73545e+07	8.14986e+07	4.16798e+07	5.37372e+07	8.79142e+07	7.14881e+07
M260T48	alpha-D-Galactosamine 1-phosphate	α-D-半乳糖胺-1-磷酸	260.053	47.9	259.047	4.522	C6H14NO8P	[M+H]+	Organic oxygen compounds	有机氧化合物	Organooxygen compounds	有机氧化合物	Carbohydrates and carbohydrate conjugates	碳水化合物和碳水化合物结合物	C22029	_	_	_	DeepMS	MSI_level2	pos	5.98243e+07	8.30318e+07	5.32229e+07	5.85507e+07	5.39224e+07	6.56689e+07	5.31015e+07	4.57931e+07	5.1378e+07	5.30868e+07	4.82874e+07	6.52995e+07	6.94527e+07	6.28825e+07	5.60839e+07	5.39209e+07	5.16912e+07	5.22241e+07	5.21076e+07	3.82348e+07	4.31666e+07	3.81464e+07	3.58957e+07	5.32894e+07	4.61054e+07	5.42265e+07	4.48195e+07	4.71584e+07
M430T261	N-Oleoyl phenylalanine	_	430.33	260.6	429.324	4.539	C27H43NO3	[M+H]+	Organic acids and derivatives	有机酸及其衍生物	Carboxylic acids and derivatives	羧酸及其衍生物	Amino acids, peptides, and analogues	氨基酸、肽和类似物	_	_	136560-78-6	HMDB0062336	HMDB	MSI_level2	pos	2.62906e+06	2.31129e+06	2.54293e+06	2.90355e+06	2.5635e+06	233115	2.61449e+06	2.4522e+06	1.27205e+06	1.89825e+06	2.15839e+06	2.61206e+06	2.52455e+06	2.66676e+06	2.14348e+06	2.90645e+06	1.3473e+06	2.09948e+06	1.88713e+06	2.03848e+06	2.33339e+06	2.01664e+06	1.94567e+06	1.90149e+06	2.37798e+06	2.03783e+06	2.07967e+06	1.33516e+06
M312T37	Vephylline	_	312.165	36.7	311.159	4.559	C13H21N5O4	[M+H]+	Organoheterocyclic compounds	有机杂环化合物	Imidazopyrimidines	咪唑并嘧啶	Purines and purine derivatives	嘌呤及其衍生物	_	_	38285-26-6	HMDB0247220	mzCloud	MSI_level2	pos	1.01275e+06	1.52556e+06	2.31602e+06	585529	314595	753063	631016	1.37249e+06	1.57333e+06	1.36358e+06	1.1551e+06	1.27039e+06	492127	75115.8	1.4416e+06	1.42118e+06	1.72584e+06	1.33248e+06	1.99086e+06	1.132e+06	442380	1.48405e+06	844474	1.81165e+06	1.67461e+06	1.25724e+06	107079	2.04325e+06
M465T45	Glucotropaeolin	金莲葡糖硫苷钾盐; 苄基芥子油苷	465.038	44.5	447.006	4.579	C14H18NO9S2-.K+	[M+NH4]+	_	_	_	_	_	_	_	_	5115-71-9	_	mzCloud	MSI_level2	pos	3.05925e+07	2.65805e+07	2.41275e+07	1.26433e+07	2.07958e+07	2.30896e+07	3.04635e+07	376149	1.78841e+07	2.51866e+07	3.70662e+07	1.73566e+07	2.97269e+07	7.0904e+06	2.73528e+07	2.12848e+07	2.22006e+07	2.78974e+07	8.62373e+06	1.84813e+06	2.05929e+07	1.24569e+07	4.72592e+06	3.29639e+07	4.50512e+06	2.01432e+07	1.63334e+07	1.71273e+07
M424T56_1	Ecadotril	依卡曲尔	424.101	56.1	385.135	4.579	C21H23NO4S	[M+K]+	Organic acids and derivatives	有机酸及其衍生物	Carboxylic acids and derivatives	羧酸及其衍生物	Amino acids, peptides, and analogues	氨基酸、肽和类似物	D03929	_	112573-73-6	HMDB0251682	DeepMS	MSI_level2	pos	4.66986e+07	3.13081e+07	7.34169e+06	1.22768e+07	1.48962e+06	6.3041e+07	8.26846e+06	9.3519e+06	9.41938e+06	1.98013e+06	1.66896e+07	8.64429e+06	4.19968e+07	2.379e+07	2.24949e+07	2.29769e+07	4.99424e+07	8.64707e+06	2.44385e+06	2.13556e+06	4.17413e+07	1.45031e+07	3.80956e+07	5.40115e+07	9.77589e+07	3.45643e+07	3.75672e+07	6.85957e+07
M308T61	Creatinine hippurate	_	308.134	60.9	290.101	4.627	C13H14N4O4	[M+NH4]+	Benzenoids	苯衍生物	Benzene and substituted derivatives	苯及其衍生物	Benzoic acids and derivatives	苯甲酸及其衍生物	_	_	_	HMDB0250530	mzCloud	MSI_level2	pos	1.17071e+07	1.04513e+07	9.12305e+06	9.45507e+06	1.01059e+07	1.00944e+07	1.68407e+07	4.60274e+06	1.75135e+07	1.04666e+07	9.08673e+06	9.0505e+06	9.25423e+06	5.6011e+06	5.91738e+06	1.22407e+07	1.81553e+07	1.12174e+07	1.72865e+07	1.97035e+07	1.16423e+07	1.33486e+07	4.43445e+06	2.57335e+07	5.14539e+06	1.84611e+07	4.04188e+06	4.102e+06
M468T437	Vitamin K	维生素K; 维他命K; 维生素 K1	468.381	437.3	450.35	4.669	C31H46O2	[M+NH4]+	Lipids and lipid-like molecules	脂质及类脂质分子	Prenol lipids	醌醇脂	Quinone and hydroquinone lipids	醌和氢醌脂质	C02059	Metabolism of cofactors and vitamins; Global and overview maps; Digestive system	84-80-0	HMDB0003555	mzCloud	MSI_level2	pos	3.41897e+07	3.13216e+07	1.67171e+07	5.046e+06	1.43183e+07	2.56412e+07	2.97861e+07	2.89064e+07	3.99983e+07	3.14073e+07	3.91482e+06	2.48093e+07	2.51727e+07	4.55576e+07	1.44241e+07	2.44964e+07	2.1172e+07	2.2546e+07	3.7289e+07	2.09253e+07	2.56454e+07	2.64276e+07	2.66264e+07	2.91037e+07	4.20705e+06	2.95982e+06	9.06354e+06	3.53251e+07
M230T50	Ergothioneine	麦角硫氨酸	230.096	50.5	229.089	4.676	C9H15N3O2S	[M+H]+	Organic acids and derivatives	有机酸及其衍生物	Carboxylic acids and derivatives	羧酸及其衍生物	Amino acids, peptides, and analogues	氨基酸、肽和类似物	C05570	Amino acid metabolism; Global and overview maps	497-30-3	HMDB0003045	DeepMS	MSI_level2	pos	2.21334e+08	1.70904e+08	1.81724e+08	2.39963e+08	2.77817e+08	3.25173e+08	2.4926e+08	1.99403e+08	1.84129e+08	2.6993e+08	3.3001e+08	2.37605e+08	3.32369e+08	3.21638e+08	3.16674e+08	2.5564e+08	3.23106e+08	2.59779e+08	2.21557e+08	2.58257e+08	2.75076e+08	2.35756e+08	2.37943e+08	2.71745e+08	2.72098e+08	3.07273e+08	3.17023e+08	3.63866e+08
M404T336	BENZOYLARGININE-2-NAPHTHYLAMIDE	_	404.206	335.8	403.201	4.679	C23H25N5O2	[M+H]+	Benzenoids	苯衍生物	Benzene and substituted derivatives	苯及其衍生物	Benzoic acids and derivatives	苯甲酸及其衍生物	_	_	_	HMDB0249047	mzCloud	MSI_level2	pos	1.98549e+07	8.66376e+06	1.46606e+07	1.50228e+07	2.39897e+06	1.95021e+06	2.39021e+06	1.58469e+07	1.50591e+07	1.14207e+07	1.54472e+07	1.32584e+07	1.49468e+07	8.82444e+06	1.09409e+07	1.08283e+07	1.17436e+07	1.12831e+07	9.04715e+06	1.2384e+07	1.29666e+07	1.55944e+07	1.55358e+07	1.56409e+07	1.58859e+07	1.4716e+07	1.59716e+07	1.46735e+07
M229T80	Leucylproline	亮氨酰脯氨酸	229.154	80.1	228.148	4.696	C11H20N2O3	[M+H]+	Organic acids and derivatives	有机酸及其衍生物	Carboxylic acids and derivatives	羧酸及其衍生物	Amino acids, peptides, and analogues	氨基酸、肽和类似物	_	_	6403-35-6	HMDB0011175	DeepMS	MSI_level2	pos	1.16261e+08	1.79845e+08	3.349e+08	2.38731e+08	1.35931e+08	7.30774e+07	1.52964e+08	1.11681e+08	1.89291e+08	9.0784e+07	7.96469e+07	2.29915e+08	9.22292e+07	1.45593e+08	2.14898e+08	1.17417e+08	1.55269e+08	2.04841e+08	2.17039e+08	1.42471e+08	8.94332e+07	9.59603e+07	9.72136e+07	1.55022e+08	1.42253e+08	9.95395e+07	1.67064e+08	1.71074e+08
M333T294	Jatrointelone L from S.guyanensis	_	333.205	294.2	332.199	4.73	C20H28O4	[M+H]+	Lipids and lipid-like molecules	脂质及类脂质分子	Prenol lipids	醌醇脂	Diterpenoids	二萜类	_	_	_	_	DeepMS	MSI_level2	pos	1.96214e+07	1.29828e+07	1.05996e+07	1.8149e+07	1.6857e+07	2.65179e+07	2.60535e+07	9.90027e+06	8.80564e+06	2.73685e+07	1.42126e+07	1.90367e+07	1.79002e+07	3.17477e+07	1.86633e+07	2.83199e+07	2.00638e+07	3.16764e+07	1.43856e+07	2.15567e+07	1.87924e+07	3.20616e+06	9.69696e+06	1.54537e+07	2.35377e+07	1.31478e+07	2.34945e+07	2.88886e+07
M333T322_2	Kalkipyrone A	卡尔基吡酮A	333.205	321.6	332.199	4.73	C20H28O4	[M+H]+	Lipids and lipid-like molecules	脂质及类脂质分子	Fatty Acyls	脂肪酰基	Fatty alcohols	脂肪酸醇	_	_	_	_	DeepMS	MSI_level2	pos	3.72482e+06	5.19484e+06	3.34298e+06	1.10873e+07	1.71031e+07	5.87167e+06	2.2797e+07	9.28528e+06	2.55176e+06	1.74406e+07	1.24182e+07	2.48589e+07	1.22262e+07	3.41273e+07	1.65644e+07	2.48036e+07	2.29061e+07	3.16433e+07	3.46808e+06	2.65783e+07	1.28709e+07	1.20736e+07	1.23263e+07	1.4942e+07	2.90779e+07	1.05191e+07	2.5961e+07	7.97314e+06
M787T397	1-Stearoyl-2-linoleoyl-sn-glycero-3-phosphatidylcholine	1-硬脂酰-2-亚油酰-sn-甘油-3-磷脂酰胆碱	786.605	397.5	785.594	4.734	C44H84NO8P	[M+H]+	Lipids and lipid-like molecules	脂质及类脂质分子	Glycerophospholipids	甘油磷脂	Glycerophosphocholines	甘油磷酸胆碱	_	_	27098-24-4	HMDB0008039	DeepMS	MSI_level2	pos	6.66609e+06	1.05515e+07	1.36104e+07	2.10938e+07	8.17154e+06	1.84283e+07	1.21731e+07	1.16352e+07	1.70757e+07	1.27749e+07	8.50385e+06	1.67025e+07	1.34989e+07	8.73491e+06	7.8641e+06	2.35339e+06	4.81488e+07	2.52156e+07	6.90119e+06	1.61961e+07	3.9149e+06	1.866e+07	6.40511e+06	1.73358e+07	9.78576e+06	1.26621e+07	1.78667e+07	2.12472e+07
M364T46	S-3-oxopropylglutathione	S-3-氧代丙基谷胱甘肽	364.12	46	363.111	4.735	C13H21N3O7S	[M+H]+	Organic acids and derivatives	有机酸及其衍生物	Carboxylic acids and derivatives	羧酸及其衍生物	Amino acids, peptides, and analogues	氨基酸、肽和类似物	_	_	_	_	DeepMS	MSI_level2	pos	2.52036e+07	2.37198e+07	1.77669e+07	2.44685e+07	2.10332e+07	2.00957e+07	1.85182e+07	5.96147e+06	1.96406e+07	1.5913e+07	1.38996e+07	1.95593e+07	1.9334e+07	1.20971e+07	1.99564e+07	1.94855e+07	2.10001e+07	2.05509e+07	1.52644e+07	2.1466e+06	1.99192e+07	2.35261e+07	2.53587e+07	1.33582e+07	1.78851e+07	1.93915e+07	1.95626e+07	1.38634e+07
M785T397_1	1-o-Hexadecyl-2-oleoyl-sn-glycero-3-phosphocholine	1-O-十六烷基-2-油酰基-sn-甘油-3-磷酸胆碱	784.566	396.8	745.599	4.77	C42H84NO7P	[M+K]+	Lipids and lipid-like molecules	脂质及类脂质分子	Glycerophospholipids	甘油磷脂	Glycerophosphocholines	甘油磷酸胆碱	C13894	_	95403-34-2	_	DeepMS	MSI_level2	pos	4.07048e+07	4.15156e+07	1.99348e+07	8.19221e+07	3.87239e+07	4.1549e+07	6.54366e+07	3.80695e+07	5.04639e+07	7.25243e+07	4.31787e+07	3.349e+07	7.08759e+07	6.07125e+07	3.95457e+07	4.11627e+07	1.56407e+07	8.57854e+07	3.13117e+07	3.97139e+07	4.61466e+07	1.12141e+08	4.91418e+07	4.1077e+07	8.78579e+06	4.79137e+07	3.17448e+07	7.25715e+07
M288T324	N,N-Bis(2-hydroxyethyl)dodecanamide	N,N-二乙醇十二酰胺	288.252	324.3	287.247	4.774	C16H33NO3	[M+H]+	Lipids and lipid-like molecules	脂质及类脂质分子	Fatty Acyls	脂肪酰基	Fatty amides	脂肪酸酰胺	_	_	120-40-1	HMDB0032358	DeepMS	MSI_level2	pos	2.49857e+07	1.15946e+07	1.80423e+07	2.27008e+07	1.6665e+07	1.24784e+07	1.22914e+07	1.44836e+07	1.11223e+07	1.63665e+07	2.33227e+07	2.12814e+07	2.00521e+07	2.07207e+07	2.29467e+07	1.756e+07	1.75417e+07	2.10066e+07	1.58081e+07	1.71865e+07	2.14591e+07	2.12377e+07	1.88456e+07	1.88724e+07	1.98645e+07	1.9949e+07	2.08568e+07	1.5223e+07
M412T235_1	1,2-Dihexanoyl-sn-glycero-3-phosphoethanolamine	_	412.207	235.1	411.202	4.779	C17H34NO8P	[M+H]+	Lipids and lipid-like molecules	脂质及类脂质分子	Glycerophospholipids	甘油磷脂	Glycerophosphoethanolamines	_	_	_	6060-30-6	HMDB0244074	mzCloud	MSI_level2	pos	4.3263e+07	2.21666e+07	5.38083e+07	4.10166e+07	3.45122e+07	2.18553e+07	2.41555e+07	2.04603e+07	1.97351e+07	1.69137e+07	5.08333e+07	2.64205e+07	2.5289e+07	1.87181e+07	1.9086e+07	1.61129e+07	1.88009e+07	2.23114e+07	2.93101e+07	1.87638e+07	1.82188e+07	3.24636e+07	1.75292e+07	4.84478e+06	1.77973e+07	1.9691e+07	2.32874e+07	1.77266e+07
M602T352	N-((Hexahydro-1-azepinyl)carbonyl)-leucyl(1-methyl)-tryptophyl-tryptophan	_	602.331	352	619.337	4.779	C34H45N5O6	[M-H2O+H]+	Organic acids and derivatives	有机酸及其衍生物	Carboxylic acids and derivatives	羧酸及其衍生物	Amino acids, peptides, and analogues	氨基酸、肽和类似物	_	_	_	HMDB0256177	mzCloud	MSI_level2	pos	1.74095e+06	2.35243e+06	2.16531e+06	1.55919e+06	789834	786392	452921	273197	947519	582352	1.81291e+06	1.47423e+06	1.16243e+06	1.4357e+06	4.775e+06	1.73712e+06	137491	2.66664e+06	5.70524e+06	3.06184e+06	246174	1.55236e+06	3.25759e+06	268759	366349	3.52581e+06	3.45454e+06	2.46573e+06
M204T50	1-Isothiocyanato-7-(methylthio)heptane	1-异硫氰酸-7-(甲基硫)庚烷	204.087	50	203.081	4.782	C9H17NS2	[M+H]+	Organosulfur compounds	有机硫化合物	Isothiocyanates	异硫氰酸盐	_	_	_	_	4430-38-0	HMDB0038440	DeepMS	MSI_level2	pos	1.03742e+08	9.5216e+07	8.11476e+07	1.02422e+08	1.05188e+08	9.42211e+07	9.41743e+07	6.7713e+07	8.83476e+07	8.42193e+07	1.01008e+08	1.0624e+08	1.15301e+08	1.00801e+08	8.8561e+07	8.00122e+07	8.14448e+07	9.67289e+07	8.88585e+07	6.4913e+07	8.04455e+07	6.08407e+07	6.35963e+07	8.99327e+07	8.43524e+07	8.25226e+07	8.51176e+07	7.78429e+07
M328T79	N-(1-Deoxy-1-fructosyl)phenylalanine	_	328.137	78.8	327.132	4.791	C15H21NO7	[M+H]+	Organic acids and derivatives	有机酸及其衍生物	Carboxylic acids and derivatives	羧酸及其衍生物	Amino acids, peptides, and analogues	氨基酸、肽和类似物	_	_	87251-83-0	HMDB0037846	mzCloud	MSI_level2	pos	3.10932e+08	3.37363e+08	2.81408e+08	3.17316e+08	7.75971e+07	2.58284e+08	2.49336e+08	7.76156e+07	3.05651e+08	3.68492e+08	2.73514e+08	4.36757e+08	6.02744e+08	6.12496e+07	2.45226e+08	4.18891e+08	5.09619e+07	3.34784e+08	1.09583e+08	2.18706e+08	4.72649e+08	3.18513e+08	1.8789e+08	3.50391e+08	2.38189e+08	2.83825e+08	1.67173e+08	2.29728e+08
M566T404_2	2-Hydroxy-2-[2-oxo-2-[[4-[(3-aminopropyl)amino]butyl]amino]ethyl]-2-[2-oxo-2-[[4-[[3-[(3,4-dihydroxybenzoyl)amino]propyl]amino]butyl]amino]ethyl]acetic acid	_	566.316	404.3	582.338	4.808	C27H46N6O8	[M-NH3+H]+	_	_	_	_	_	_	C22069	Metabolism of terpenoids and polyketides	_	_	mzCloud	MSI_level2	pos	1.43115e+08	7.79065e+07	4.56694e+08	1.11716e+08	5.05689e+08	3.48405e+08	1.1557e+08	1.60861e+08	3.83399e+08	2.3225e+08	1.29617e+08	3.39141e+08	8.71109e+07	1.31006e+08	1.4883e+08	7.11945e+07	9.07743e+07	2.70175e+08	5.50259e+07	1.38322e+08	5.83188e+07	8.45887e+07	1.06716e+08	1.30083e+08	8.86776e+07	1.497e+08	1.94981e+08	1.94618e+08
M522T358_2	1-(9Z-octadecenoyl)-sn-glycero-3-phosphocholine	1-(9Z-十八烯酰基)-sn-甘油-3-磷脂酰胆碱	522.359	357.9	521.349	4.832	C26H52NO7P	[M+H]+	Lipids and lipid-like molecules	脂质及类脂质分子	Glycerophospholipids	甘油磷脂	Glycerophosphocholines	甘油磷酸胆碱	_	_	19420-56-5	HMDB0002815	DeepMS	MSI_level2	pos	8.55492e+09	1.72332e+10	6.64121e+09	1.11636e+10	1.9325e+10	8.34817e+09	1.05455e+10	1.02373e+10	8.52616e+09	1.04465e+10	7.23173e+09	9.78724e+09	1.29174e+10	7.2766e+09	3.21298e+09	5.19357e+09	6.18069e+09	9.39349e+09	8.35642e+09	1.0768e+10	6.69698e+09	6.64581e+09	7.27564e+09	7.08322e+09	6.24486e+09	6.47238e+09	5.8888e+09	8.6035e+09
M201T198	Camalexin	千里光宁	201.047	197.7	200.041	4.94	C11H8N2S	[M+H]+	Organoheterocyclic compounds	有机杂环化合物	Indoles and derivatives	吲哚及其衍生物	Indoles	吲哚	C21721	_	135531-86-1	HMDB0038631	mzCloud	MSI_level2	pos	4.08998e+06	1.18686e+06	1.13735e+06	163103	3.12151e+06	2.76269e+06	1.46088e+06	314359	1.91759e+06	494673	1.70609e+06	1.16913e+06	2.43574e+06	2.79874e+06	176006	2.62659e+06	2.63365e+06	639030	598264	3.55763e+06	5.18387e+06	369885	1.33518e+06	3.12594e+06	3.44577e+06	90761.6	3.27223e+06	2.79358e+06
M384T59	Yatein	亚太因; (-)-反式-3-(3,4-亚甲基二氧基苄基)-2-(3,4,5-三甲氧基苄基)丁内酯	384.131	59.5	400.152	5.006	C22H24O7	[M-NH3+H]+	_	_	_	_	_	_	C10557	Biosynthesis of other secondary metabolites; Global and overview maps	40456-50-6	_	mzCloud	MSI_level2	pos	9.6713e+06	3.53511e+06	5.85368e+06	3.62739e+06	6.19335e+06	2.29303e+07	1.32329e+07	7.34934e+06	1.36418e+07	9.47656e+06	2.7036e+06	3.30409e+06	5.41802e+06	7.3202e+06	1.22555e+07	8.79647e+06	1.10114e+07	1.3476e+07	1.89442e+07	9.57611e+06	5.1803e+06	1.08698e+06	2.18444e+06	4.0545e+06	8.26261e+06	2.97486e+06	3.41799e+06	3.38262e+06
M234T49	8-Methylsulfinyloctyl isothiocyanate	8-甲基亚磺基辛基异硫氰酸酯	234.097	49.1	233.091	5.024	C10H19NOS2	[M+H]+	Organosulfur compounds	有机硫化合物	Sulfoxides	磺氧化物	_	_	_	_	75272-81-0	HMDB0035923	DeepMS	MSI_level2	pos	3.27732e+08	2.21801e+08	2.44178e+08	2.18746e+08	2.32373e+08	2.29612e+08	2.26751e+08	1.57786e+08	2.44335e+08	2.38352e+08	3.29616e+08	2.70805e+08	2.80851e+08	1.61002e+08	2.54698e+08	2.37621e+08	2.40038e+08	2.30459e+08	2.75544e+08	1.86704e+08	2.2478e+08	1.57255e+08	1.44898e+08	2.00178e+08	2.38479e+08	2.0749e+08	1.88958e+08	1.74126e+08
M785T373_1	[2-[(Z)-hexadec-9-enoyl]oxy-3-octadecoxypropyl] 2-(trimethylazaniumyl)ethyl phosphate	[2-[(Z)-十六烯酰基]氧-3-十八烷氧丙基] 2-(三甲基氨基)乙基磷酸酯	784.567	373.2	745.599	5.024	C42H84NO7P	[M+K]+	Lipids and lipid-like molecules	脂质及类脂质分子	Glycerophospholipids	甘油磷脂	Glycerophosphocholines	甘油磷酸胆碱	_	_	_	_	DeepMS	MSI_level2	pos	3.30951e+07	4.50445e+06	5.22062e+07	1.06149e+08	8.70556e+07	1.27859e+08	7.38764e+07	3.21852e+07	3.86638e+07	1.48521e+08	6.98816e+07	6.86421e+07	1.45702e+06	1.38419e+07	6.83018e+07	6.80014e+07	1.1015e+08	2.84307e+07	9.86302e+07	4.18274e+07	3.19176e+07	4.46768e+06	2.21372e+08	1.62143e+08	4.13451e+06	2.74949e+07	5.27912e+07	1.81919e+07
M134T51	Timonacic	噻莫西酸；噻唑烷酸	134.027	51	133.02	5.044	C4H7NO2S	[M+H]+	Organic acids and derivatives	有机酸及其衍生物	Carboxylic acids and derivatives	羧酸及其衍生物	Amino acids, peptides, and analogues	氨基酸、肽和类似物	_	_	444-27-9	HMDB0258979	DeepMS	MSI_level2	pos	8.89194e+07	1.54782e+08	1.45134e+08	1.15622e+08	9.03331e+07	1.21935e+08	1.02965e+08	1.02656e+08	1.14491e+08	6.20244e+07	1.41413e+08	9.32289e+07	1.28481e+08	9.45824e+07	1.82159e+08	1.23082e+08	1.28192e+08	1.04225e+08	6.86057e+07	4.87634e+07	1.14078e+08	1.19229e+08	1.51997e+08	1.29555e+08	1.26778e+08	1.62148e+08	1.10087e+08	1.42608e+08
M540T449_1	Germanicol cinnamate	_	540.406	448.9	556.428	5.061	C39H56O2	[M-NH3+H]+	Lipids and lipid-like molecules	脂质及类脂质分子	Prenol lipids	醌醇脂	Triterpenoids	三萜类	_	_	65883-48-9	HMDB0034514	mzCloud	MSI_level2	pos	738755	4.13898e+06	8.80755e+06	7.33989e+06	1.23866e+06	6.78928e+06	901673	6.34004e+06	716480	5.56324e+06	9.24034e+06	7.24509e+06	6.63117e+06	6.87979e+06	666303	6.15255e+06	4.2854e+06	6.02282e+06	5.36517e+06	1.48809e+06	6.85696e+06	6.69757e+06	6.78241e+06	5.31656e+06	3.70952e+06	6.46044e+06	7.01966e+06	4.26725e+06
M153T60	1,4-Dihydro-1-methyl-4-oxo-3-pyridinecarboxamide	1,4-二氢-1-甲基-4-氧-3-吡啶羧酰胺	153.066	60.3	152.059	5.07	C7H8N2O2	[M+H]+	Organoheterocyclic compounds	有机杂环化合物	Pyridines and derivatives	吡啶及其衍生物	Pyridinecarboxylic acids and derivatives	吡啶羧酸及其衍生物	C05843	Metabolism of cofactors and vitamins; Global and overview maps	769-49-3	HMDB0004194	DeepMS	MSI_level2	pos	2.88013e+07	2.37257e+07	2.21199e+07	1.60966e+07	2.7241e+07	2.67824e+07	2.25579e+07	2.52898e+07	1.34622e+07	3.1278e+07	2.71197e+07	2.09705e+07	3.71684e+07	3.29871e+07	2.02944e+07	1.81505e+07	1.72008e+07	1.40622e+07	1.88542e+07	2.22309e+07	1.56838e+07	1.44146e+07	1.59321e+07	1.6279e+07	1.61981e+07	1.67663e+07	1.24387e+07	1.97903e+07
M133T40	D-Ornithine	D-鸟氨酸	133.097	40	132.091	5.079	C5H12N2O2	[M+H]+	Organic acids and derivatives	有机酸及其衍生物	Carboxylic acids and derivatives	羧酸及其衍生物	Amino acids, peptides, and analogues	氨基酸、肽和类似物	C00515	Biosynthesis of other secondary metabolites; Global and overview maps	348-66-3	HMDB0003374	DeepMS	MSI_level2	pos	9.42852e+07	1.26467e+08	8.53729e+07	1.10307e+08	9.48648e+07	7.61324e+07	8.75903e+07	1.46894e+08	1.40996e+08	1.10402e+08	9.90691e+07	1.25296e+08	9.10666e+07	7.22175e+07	9.36088e+07	9.53365e+07	1.03916e+08	1.12264e+08	1.0962e+08	1.33134e+08	1.16345e+08	9.30914e+07	9.66079e+07	9.48639e+07	1.38082e+08	1.26107e+08	8.39471e+07	1.05204e+08
M113T57	Uracil	尿嘧啶	113.035	56.7	112.028	5.096	C4H4N2O2	[M+H]+	Organoheterocyclic compounds	有机杂环化合物	Diazines	嘧啶	Pyrimidines and pyrimidine derivatives	嘧啶及其衍生物	C00106	Metabolism of cofactors and vitamins; Metabolism of other amino acids; Global and overview maps; Nucleotide metabolism	66-22-8	HMDB0000300	DeepMS	MSI_level2	pos	6.11093e+07	5.80974e+07	7.21943e+07	6.21786e+07	6.33706e+07	8.34494e+07	6.22911e+07	5.17112e+07	6.07473e+07	5.32397e+07	5.90284e+07	5.40926e+07	5.6985e+07	7.02608e+07	4.99187e+07	6.17379e+07	5.51441e+07	5.28742e+07	4.92021e+07	6.64511e+07	6.21023e+07	5.90612e+07	6.67403e+07	5.2864e+07	5.08771e+07	5.20646e+07	6.68717e+07	6.21038e+07
M811T384	1-(1Z-octadecenyl)-2-(9Z-octadecenoyl)-sn-glycero-3-phosphocholine	1-(1Z-十八烯基)-2-(9Z-十八烯酰)-sn-甘油-3-磷脂酰胆碱	810.582	383.6	771.615	5.11	C44H86NO7P	[M+K]+	Lipids and lipid-like molecules	脂质及类脂质分子	Glycerophospholipids	甘油磷脂	Glycerophosphocholines	甘油磷酸胆碱	_	_	_	HMDB0011243	DeepMS	MSI_level2	pos	1.15759e+07	1.42199e+07	2.86215e+07	1.51881e+07	9.02133e+06	9.11488e+06	1.55767e+07	3.0198e+07	3.32111e+07	1.90928e+07	1.56223e+07	1.65922e+07	1.66205e+07	1.67657e+07	1.44539e+06	2.06663e+07	2.61158e+07	1.69803e+07	1.94009e+07	2.19178e+07	2.15088e+07	1.91471e+07	1.12794e+07	3.44797e+07	1.83266e+07	1.67706e+07	2.76384e+07	1.71468e+07
M335T391	Lapidin	拉皮定	335.224	390.9	334.215	5.143	C20H30O4	[M+H]+	Lipids and lipid-like molecules	脂质及类脂质分子	Prenol lipids	醌醇脂	Sesquiterpenoids	倍半萜类	_	_	_	_	DeepMS	MSI_level2	pos	2.75218e+07	1.85688e+07	1.81856e+07	5.44634e+06	1.05665e+07	1.65588e+07	3.1159e+07	5.56934e+06	7.35305e+06	2.68551e+07	5.22549e+06	2.01323e+07	1.63022e+07	2.22255e+07	3.84899e+07	1.77296e+07	2.69322e+07	9.70545e+06	4.67213e+06	3.23901e+07	2.16179e+07	3.31888e+07	3.5552e+07	2.21188e+07	3.04801e+07	1.38311e+07	2.22246e+07	2.2027e+07
M189T61	N-Glycyl-L-isoleucine	甘氨酰-L-异亮氨酸	189.123	60.9	188.117	5.161	C8H16N2O3	[M+H]+	Organic acids and derivatives	有机酸及其衍生物	Carboxylic acids and derivatives	羧酸及其衍生物	Amino acids, peptides, and analogues	氨基酸、肽和类似物	_	_	19461-38-2	_	DeepMS	MSI_level2	pos	2.1218e+07	4.56312e+07	2.20375e+07	8.4593e+07	4.71959e+07	1.23396e+07	1.48652e+07	3.34599e+07	1.00583e+08	6.57337e+07	2.03722e+07	4.22792e+07	2.59798e+07	1.95314e+07	3.91482e+07	3.35561e+07	3.41983e+07	3.81451e+07	5.54086e+07	2.50508e+07	1.7706e+07	3.57563e+07	1.53942e+07	5.2924e+07	1.04633e+08	4.4202e+07	1.70145e+07	2.74117e+07
M846T237_12	Cy 3-coumSamb-5-Glc	_	846.253	237.1	889.24	5.18	[C41H45O22]+	[M-CO2+H]+	_	_	_	_	_	_	_	_	139906-05-1	_	mzCloud	MSI_level2	pos	1.63363e+06	2.58697e+06	3.26032e+06	5.24551e+06	4.02761e+06	1.359e+06	911367	4.32895e+06	2.25394e+06	6.0276e+06	2.35548e+06	3.59877e+06	1.57502e+06	1.0296e+07	2.98772e+06	2.3929e+06	6.34051e+06	4.67936e+06	2.60532e+06	4.34891e+06	3.80151e+06	3.42552e+06	5.89754e+06	1.81253e+06	2.18664e+06	2.7249e+06	3.84683e+06	3.25449e+06
M630T268_2	GalNAcFucGlcNAcGA-I	半乳糖胺-岩藻糖-葡萄糖胺-甘露糖酸-I	630.277	268.2	612.24	5.199	C24H40N2O16	[M+NH4]+	Organic oxygen compounds	有机氧化合物	Organooxygen compounds	有机氧化合物	Carbohydrates and carbohydrate conjugates	碳水化合物和碳水化合物结合物	_	_	_	_	DeepMS	MSI_level2	pos	1.0407e+07	1.00225e+07	1.0563e+07	4.47412e+06	1.40007e+07	5.34104e+06	3.08692e+07	1.93137e+07	9.71124e+06	1.23489e+07	1.14862e+07	1.17803e+07	3.89074e+07	8.50089e+06	3.30391e+07	1.93137e+07	3.43262e+07	9.80996e+06	5.25858e+06	1.98952e+07	4.81834e+07	6.84477e+06	9.54078e+06	9.26049e+06	3.36799e+07	1.26434e+07	1.21055e+07	3.93052e+07
M367T82	1-(4-hydroxy-3-methoxyphenyl)-6-methoxy-2,3-dimethyl-3,4-dihydro-1H-naphthalene-2,7-diol	1-(4-羟基-3-甲氧基苯基)-6-甲氧基-2,3-二甲基-3,4-二氢-1H-萘-2,7-二醇	367.15	81.8	344.163	5.224	C20H24O5	[M+Na]+	Lignans, neolignans and related compounds	木脂素、新木脂素及相关化合物	Aryltetralin lignans	芳香四氢萘木质素	_	_	_	_	_	_	DeepMS	MSI_level2	pos	7.27227e+08	4.54456e+08	4.10119e+08	1.37009e+08	3.14906e+08	2.62411e+08	2.78927e+08	3.27468e+08	7.28667e+08	3.46296e+08	4.69095e+08	4.70847e+08	7.47628e+08	5.02128e+07	6.64315e+08	2.99646e+08	6.68444e+08	4.79428e+08	6.93407e+08	4.8945e+08	3.13821e+08	2.16041e+08	1.75772e+08	7.56287e+07	2.43818e+08	2.44168e+08	2.62366e+08	4.16084e+08
M262T51	Lotaustralin	莫岛苷	262.128	51.4	261.122	5.249	C11H19NO6	[M+H]+	Organic oxygen compounds	有机氧化合物	Organooxygen compounds	有机氧化合物	Carbohydrates and carbohydrate conjugates	碳水化合物和碳水化合物结合物	C08334	Metabolism of other amino acids; Global and overview maps	534-67-8	HMDB0033865	DeepMS	MSI_level2	pos	6.7861e+08	7.31521e+08	5.38356e+08	6.18431e+08	5.31968e+08	4.55068e+08	5.34986e+08	3.39235e+08	7.01547e+08	6.94784e+08	5.28805e+08	6.6123e+08	6.55958e+08	3.18441e+08	5.62462e+08	5.72502e+08	6.42742e+08	6.40822e+08	7.14627e+08	4.25945e+08	4.94482e+08	3.97304e+08	3.19831e+08	5.24156e+08	4.77206e+08	5.41455e+08	3.65599e+08	4.20239e+08
M262T66	Mycosporine	真菌素	262.128	66.2	261.122	5.249	C11H19NO6	[M+H]+	Organic oxygen compounds	有机氧化合物	Organooxygen compounds	有机氧化合物	Carbonyl compounds	羰基化合物	C10607	_	59719-29-8	_	DeepMS	MSI_level2	pos	1.27152e+08	8.16179e+07	6.05539e+07	7.71156e+07	7.71014e+07	6.06979e+07	6.21045e+07	4.17545e+07	8.71651e+07	9.62528e+07	8.58653e+07	9.83735e+07	1.1499e+08	3.86082e+07	9.09489e+07	1.06005e+08	7.01958e+07	8.09899e+07	1.30432e+08	5.53462e+07	5.88922e+07	4.55807e+07	3.08471e+07	7.04865e+07	7.60069e+07	8.67725e+07	4.30405e+07	6.3017e+07
M365T47_2	Sucrose	蔗糖	365.104	46.6	342.117	5.253	C12H22O11	[M+Na]+	Organic oxygen compounds	有机氧化合物	Organooxygen compounds	有机氧化合物	Carbohydrates and carbohydrate conjugates	碳水化合物和碳水化合物结合物	C00089	Membrane transport; Sensory system; Digestive system; Carbohydrate metabolism; Global and overview maps	57-50-1	HMDB0000258	DeepMS	MSI_level2	pos	2.89279e+08	3.9784e+08	3.59463e+08	3.19267e+08	2.64313e+08	3.12379e+08	2.85437e+08	1.92972e+07	1.64562e+08	2.16223e+08	2.88534e+08	2.03622e+08	2.04965e+08	2.68549e+08	2.06428e+08	1.45815e+08	1.89657e+08	2.11669e+08	1.72379e+08	1.84929e+07	2.60466e+08	4.01022e+08	4.78131e+08	2.44164e+08	2.42554e+08	2.46073e+08	3.85231e+08	2.13426e+08
M223T84	Glycyl-L-phenylalanine	甘氨酰苯基丙氨酸	223.107	84.4	222.101	5.271	C11H14N2O3	[M+H]+	Organic acids and derivatives	有机酸及其衍生物	Carboxylic acids and derivatives	羧酸及其衍生物	Amino acids, peptides, and analogues	氨基酸、肽和类似物	_	_	3321-03-7	HMDB0028848	DeepMS	MSI_level2	pos	1.50259e+07	3.47524e+07	1.1169e+07	2.3821e+07	1.75768e+07	1.03513e+07	1.16692e+07	2.86774e+07	2.14176e+07	3.17629e+07	1.23289e+07	2.84925e+07	1.67347e+07	1.52042e+07	2.10491e+07	1.51921e+07	2.71296e+07	2.72177e+07	3.41648e+07	2.4709e+07	1.186e+07	2.51292e+07	1.03035e+07	4.834e+07	2.11705e+07	2.51781e+07	9.19509e+06	2.74113e+07
M146T39_2	Spermidine	亚精胺	146.165	39.2	145.159	5.309	C7H19N3	[M+H]+	Organic nitrogen compounds	有机氮化合物	Organonitrogen compounds	有机氮化合物	Amines	胺类	C00315	Membrane transport; Metabolism of other amino acids; Digestive system; Biosynthesis of other secondary metabolites; Metabolism of terpenoids and polyketides; Amino acid metabolism; Global and overview maps	124-20-9	HMDB0001257	DeepMS	MSI_level2	pos	1.32814e+07	2.81524e+07	3.2899e+07	3.32279e+07	2.39371e+07	1.39905e+08	9.29234e+07	3.72671e+07	1.40143e+07	1.8529e+07	3.61939e+07	2.73264e+07	2.35777e+07	3.01476e+08	4.14268e+07	4.0725e+07	2.44705e+07	2.12514e+07	1.01753e+07	2.56162e+07	2.02866e+07	1.69988e+07	1.65817e+07	2.44605e+07	3.20303e+07	2.14729e+07	1.67136e+08	3.14221e+07
M296T335	trans-Dothiepin	转型多替平	296.146	335.2	295.14	5.322	C19H21NS	[M+H]+	Organoheterocyclic compounds	有机杂环化合物	Benzothiepins	苯并噻吩并吡啶	Dibenzothiepins	_	_	_	113-53-1	_	DeepMS	MSI_level2	pos	2.67332e+08	1.80393e+08	2.17847e+08	1.99154e+08	1.78351e+08	1.78745e+08	2.2305e+08	1.84354e+08	3.84594e+08	2.18116e+08	4.04068e+08	2.17339e+08	2.88561e+08	2.47216e+08	4.33866e+08	2.99083e+08	1.47954e+08	2.81434e+08	2.52396e+08	2.44866e+08	3.66258e+08	2.58606e+08	2.18461e+08	2.64367e+08	2.34776e+08	2.18444e+08	1.97167e+08	2.39902e+08
M268T60	Voglibose	伏格列波糖	268.14	60.3	267.132	5.326	C10H21NO7	[M+H]+	Organic oxygen compounds	有机氧化合物	Organooxygen compounds	有机氧化合物	Alcohols and polyols	醇类和多元醇	_	_	112653-29-9	HMDB0015598	mzCloud	MSI_level2	pos	3.034e+07	2.45903e+07	1.95149e+07	2.80393e+07	3.03474e+07	3.10917e+07	3.54814e+07	3.56348e+07	2.76114e+07	3.2127e+07	3.39198e+07	4.11312e+07	3.21535e+07	3.56676e+07	2.92539e+07	3.76063e+07	2.61108e+07	2.72686e+07	2.51773e+07	4.60978e+07	3.37692e+07	1.90583e+07	2.2775e+07	1.93999e+07	3.29995e+07	2.39333e+07	2.55997e+07	3.10512e+07
M108T79	2,6-Dimethylpyridine	2,6-二甲基吡啶	108.081	79.4	107.074	5.329	C7H9N	[M+H]+	Organoheterocyclic compounds	有机杂环化合物	Pyridines and derivatives	吡啶及其衍生物	Methylpyridines	_	_	_	108-48-5	HMDB0032972	DeepMS	MSI_level2	pos	1.50888e+07	2.25349e+07	1.92801e+07	5.29111e+07	5.26405e+07	2.0228e+07	3.01935e+07	1.70237e+07	1.0883e+08	1.01459e+08	1.22129e+08	9.55702e+07	1.03848e+08	8.5451e+07	2.54397e+07	6.34867e+07	8.57983e+07	1.2684e+08	6.82288e+07	9.50472e+07	7.44944e+07	4.21943e+07	2.53007e+07	7.70151e+07	9.80297e+07	3.62947e+07	4.39637e+07	1.03133e+08
M483T359	Omomycin	奥莫霉素	483.325	359	465.288	5.332	C29H39NO4	[M+NH4]+	Organic oxygen compounds	有机氧化合物	Organooxygen compounds	有机氧化合物	Carbonyl compounds	羰基化合物	_	_	_	_	DeepMS	MSI_level2	pos	1.67853e+07	4.60041e+07	1.58947e+07	1.26963e+07	1.65448e+07	5.43159e+07	5.15301e+07	2.79362e+07	2.30824e+07	2.6241e+06	1.39779e+07	2.69105e+07	1.63834e+07	2.6196e+07	3.30713e+07	2.6298e+07	2.55738e+07	9.41557e+06	2.21071e+07	1.00912e+07	4.69362e+07	2.01312e+07	6.57654e+07	3.2034e+07	1.43296e+07	1.3786e+07	3.90052e+06	1.98028e+07
M170T33_1	4-Sulfobenzaldehyde	_	169.978	32.8	185.999	5.336	C7H6O4S	[M-NH3+H]+	_	_	_	_	_	_	C06679	Xenobiotics biodegradation and metabolism; Global and overview maps	5363-54-2	_	mzCloud	MSI_level2	pos	1.20931e+07	1.02789e+07	1.07935e+07	9.39705e+06	1.05351e+07	1.07738e+07	9.59088e+06	1.0398e+07	9.36204e+06	8.78633e+06	1.04022e+07	1.1147e+07	1.00686e+07	1.17687e+07	1.17078e+07	1.05614e+07	1.30074e+07	1.31025e+07	1.31968e+07	1.25195e+07	1.4276e+07	1.43335e+07	1.55882e+07	1.20007e+07	1.51353e+07	1.37426e+07	1.29174e+07	1.32977e+07
M426T371_1	Oleoylcarnitine	油酸肉碱	426.356	370.9	425.351	5.338	C25H47NO4	[M+H]+	Lipids and lipid-like molecules	脂质及类脂质分子	Fatty Acyls	脂肪酰基	Fatty acid esters	脂肪酸酯	_	_	38677-66-6	HMDB0005065	DeepMS	MSI_level2	pos	6.65978e+07	3.89066e+07	8.31178e+07	7.03585e+07	7.30841e+07	8.64703e+07	1.3932e+08	1.24034e+08	8.32604e+07	1.07375e+08	9.95938e+07	1.72022e+08	1.01589e+08	1.58032e+08	7.12048e+07	1.31068e+08	8.17166e+07	1.19649e+08	1.25673e+08	1.83598e+08	1.02061e+08	2.38864e+07	2.84316e+07	5.36468e+07	6.0858e+07	5.22769e+07	6.00386e+07	6.69837e+07
M481T312	Emetine	依米丁，吐根碱	481.304	312.4	480.3	5.352	C29H40N2O4	[M+H]+	Alkaloids and derivatives	生物碱及其衍生物	Emetine alkaloids	吐根碱	_	_	C09421	Chemical structure transformation maps; Biosynthesis of other secondary metabolites; Global and overview maps	483-18-1	HMDB0251773	DeepMS	MSI_level2	pos	1.5127e+07	2.66743e+07	2.30598e+07	1.82667e+07	1.46162e+06	580670	4.36995e+07	2.44799e+07	5.22621e+07	8.70882e+07	6.60262e+06	2.41337e+07	5.17767e+07	717429	4.29195e+07	3.85096e+07	1.60387e+07	2.66974e+07	3.01845e+07	2.08499e+07	3.66549e+07	5.13334e+06	1.11164e+07	5.74293e+06	4.79854e+06	1.45905e+07	2.9698e+07	2.34821e+07
M534T338	Bamethan Sulfate	硫酸巴美坦	534.288	337.7	516.252	5.385	C24H40N2O8S	[M+NH4]+	Benzenoids	苯衍生物	Phenols	酚	1-hydroxy-2-unsubstituted benzenoids	1-羟基-2-未取代的苯衍生物	_	_	5716-20-1	_	DeepMS	MSI_level2	pos	1.02807e+08	2.84896e+08	1.81512e+08	1.5272e+08	1.1405e+08	9.42134e+07	1.05837e+08	7.672e+07	1.02767e+08	1.73807e+08	1.88777e+08	1.89219e+08	1.54286e+08	1.33742e+08	1.63434e+08	1.22156e+08	9.88187e+07	1.40597e+08	7.33313e+07	1.24299e+08	1.2907e+08	1.87118e+08	9.02592e+07	1.75115e+08	8.21133e+07	1.66833e+08	1.09009e+08	1.76865e+08
M189T38	Plumbagin	1,4-二氨基-2,3-二氯蒽醌; 白花丹醌; 白花丹素; 兰雪醌	189.054	38.3	188.047	5.386	C11H8O3	[M+H]+	Benzenoids	苯衍生物	Naphthalenes	萘	Naphthoquinones	萘醌	C10387	_	481-42-5	_	mzCloud	MSI_level2	pos	1.66546e+06	1.77519e+06	1.93521e+06	1.78845e+06	1.70279e+06	1.48935e+06	1.26084e+06	1.25053e+06	796220	1.47088e+06	1.06385e+06	1.6257e+06	1.38344e+06	3.75008e+06	1.54744e+06	1.42756e+06	903732	1.70075e+06	1.25092e+06	1.37776e+06	1.01967e+06	1.43017e+06	1.52473e+06	1.91699e+06	1.55737e+06	839543	1.10946e+06	1.63636e+06
M545T384_2	Hovenidulcigenin A	_	545.35	383.9	544.34	5.387	C32H48O7	[M+H]+	Lipids and lipid-like molecules	脂质及类脂质分子	Prenol lipids	醌醇脂	Terpene lactones	萜类内酯	_	_	171499-81-3	HMDB0041027	mzCloud	MSI_level2	pos	5.03614e+08	4.64402e+08	4.92258e+08	4.18684e+08	7.1456e+08	4.58217e+08	2.2765e+08	1.74497e+08	4.1181e+08	8.45035e+08	9.50144e+08	9.46906e+08	3.07271e+08	2.77171e+08	9.38463e+08	6.00124e+08	5.53614e+08	6.18154e+08	4.46309e+08	4.39104e+08	6.37554e+08	4.00489e+08	1.9662e+08	5.64289e+08	7.22984e+08	4.69886e+08	5.0777e+08	8.71802e+08
M531T428	2-((4R)-4-((3R,5S,7S,9S,10S,13R,14S,17R)-3,7-dihydroxy-10,13-dimethylhexadecahydro-1H-cyclopenta[a]phenanthren-17-yl)-N-methylpentanamido)ethane-1-sulfonic acid	2-((4R)-4-((3R,5S,7S,9S,10S,13R,14S,17R)-3,7-二羟基-10,13-二甲基十六烷氢-1H-环戊[a]蒽-17-基)-N-甲基戊氨基)乙烯基磺酸	531.35	427.6	513.313	5.414	C27H47NO6S	[M+NH4]+	_	_	_	_	_	_	_	_	_	_	DeepMS	MSI_level2	pos	3.26935e+06	2.77997e+06	3.52395e+06	1.87233e+06	2.50617e+06	2.45005e+06	2.16987e+06	3.20282e+06	2.06407e+06	2.6221e+06	2.40988e+07	2.3723e+06	2.66553e+06	2.68014e+06	7.4763e+06	4.38423e+06	4.61984e+06	1.44385e+06	1.87085e+06	2.51356e+06	2.29008e+06	2.87173e+06	2.68365e+06	3.11241e+06	2.03751e+06	1.56657e+06	2.62871e+06	1.9056e+06
M277T60	Clobenzorex	氯苄雷司	277.148	59.8	259.113	5.43	C16H18ClN	[M+NH4]+	Benzenoids	苯衍生物	Benzene and substituted derivatives	苯及其衍生物	Phenethylamines	苯乙胺	_	_	76553-22-5	HMDB0041858	mzCloud	MSI_level2	pos	1.64054e+08	1.32343e+08	9.81451e+07	1.3936e+08	1.17485e+08	1.11929e+08	1.11553e+08	6.55715e+07	1.43873e+08	1.28422e+08	1.13172e+08	1.54515e+08	1.2719e+08	6.93165e+07	1.40126e+08	1.4344e+08	1.29725e+08	1.4365e+08	1.79674e+08	9.01379e+07	1.08984e+08	8.85751e+07	6.43354e+07	1.0499e+08	1.1582e+08	1.0947e+08	7.28556e+07	9.01275e+07
M290T61	(3R)-3-[(5-carboxypentanoyl)oxy]-4-(trimethylazaniumyl)butanoate	(3R)-3-[(5-羧基戊酰)氧]-4-(三甲基氮烯基)-丁酸盐	290.159	60.9	289.153	5.432	C13H23NO6	[M+H]+	Lipids and lipid-like molecules	脂质及类脂质分子	Fatty Acyls	脂肪酰基	Fatty acid esters	脂肪酸酯	_	_	_	HMDB0061677	DeepMS	MSI_level2	pos	3.11406e+07	1.47849e+07	5.79063e+07	3.58757e+07	3.53221e+07	7.69534e+07	1.89415e+07	6.05466e+06	1.5712e+07	5.43892e+06	2.7074e+07	2.89056e+07	2.68214e+07	5.29987e+07	9.5528e+06	1.39075e+07	8.90901e+06	9.29789e+06	9.75805e+06	7.75744e+06	5.8368e+07	2.2491e+07	2.378e+07	1.59639e+07	9.76945e+06	2.81995e+07	1.8108e+07	2.72104e+07
M405T52	Phosphoribosyl formamidocarboxamide	_	405.153	51.8	366.058	5.466	C10H15N4O9P	[M+K]+	Nucleosides, nucleotides, and analogues	核苷、核苷酸及其类似物	Imidazole ribonucleosides and ribonucleotides	咪唑核苷和核苷酸	1-ribosyl-imidazolecarboxamides	_	C04734	Chemical structure transformation maps; Global and overview maps; Nucleotide metabolism	13018-54-7	HMDB0001439	mzCloud	MSI_level2	pos	5.19503e+06	3.08429e+06	1.23638e+07	1.1354e+07	1.73288e+07	1.6065e+07	2.34718e+07	4.08513e+07	2.66729e+07	3.21111e+07	1.32787e+07	1.01941e+07	1.11439e+07	3.58931e+06	2.36611e+07	2.98216e+07	2.63225e+07	2.23964e+07	1.83731e+07	3.61389e+07	1.08893e+07	1.27619e+07	8.96803e+06	1.22899e+07	1.50473e+07	1.71338e+07	8.06329e+06	1.15839e+07
M132T76	N-Methylvaline	N-甲基缬氨酸	132.103	75.6	131.095	5.481	C6H13NO2	[M+H]+	Organic acids and derivatives	有机酸及其衍生物	Carboxylic acids and derivatives	羧酸及其衍生物	Amino acids, peptides, and analogues	氨基酸、肽和类似物	_	_	2566-32-7	HMDB0061716	DeepMS	MSI_level2	pos	1.65646e+09	2.16417e+09	1.56078e+09	1.99515e+09	1.70349e+09	1.30672e+09	1.56046e+09	2.04379e+09	2.05951e+09	2.0829e+09	1.70262e+09	2.31366e+09	1.99113e+09	1.47168e+09	1.71984e+09	1.66581e+09	1.89163e+09	1.95928e+09	2.15044e+09	2.30318e+09	1.65479e+09	1.31798e+09	1.13772e+09	1.76929e+09	1.86337e+09	1.96003e+09	1.27762e+09	1.69747e+09
M104T48	4-Aminobutanoate	4-氨基丁酸盐	104.07	48	103.064	5.535	C4H9NO2	[M+H]+	Organic acids and derivatives	有机酸及其衍生物	Carboxylic acids and derivatives	羧酸及其衍生物	Amino acids, peptides, and analogues	氨基酸、肽和类似物	C00334	Metabolism of cofactors and vitamins; Metabolism of other amino acids; Signal transduction; Nervous system; Sensory system; Endocrine system; Carbohydrate metabolism; Signaling molecules and interaction; Amino acid metabolism; Cellular community - prokaryotes; Global and overview maps	56-12-2	HMDB0000112	DeepMS	MSI_level2	pos	2.16797e+08	1.04226e+08	7.74657e+07	1.22652e+08	1.43482e+08	1.93738e+08	1.45203e+08	1.67046e+08	1.86526e+08	1.7839e+08	1.62547e+08	1.4799e+08	1.33147e+08	1.04998e+08	1.10864e+08	1.42001e+08	1.70126e+08	1.65501e+08	1.31553e+08	1.92062e+08	1.59929e+08	8.84604e+07	1.0271e+08	1.10203e+08	1.59837e+08	1.13562e+08	1.20598e+08	1.60972e+08
M149T49	2,4,6-Trimethyl-1,3,5-dioxathiane	_	149.064	49.2	148.056	5.544	C6H12O2S	[M+H]+	Organoheterocyclic compounds	有机杂环化合物	Dioxathiolanes	二氧杂硫杂环戊烷	_	_	_	_	53897-55-5	HMDB0039653	mzCloud	MSI_level2	pos	5.35117e+07	2.73915e+07	1.30339e+07	3.85153e+07	3.99876e+07	4.45875e+07	3.79755e+07	3.99023e+07	4.77423e+07	3.68848e+07	5.82509e+07	3.14285e+07	3.67257e+07	2.8934e+07	2.88884e+07	3.30016e+07	4.30099e+07	4.00394e+07	3.02576e+07	4.49434e+07	4.21759e+07	1.95276e+07	2.64438e+07	2.84771e+07	4.36599e+07	4.61934e+07	2.79597e+07	3.4792e+07
M349T53	Theasaponin F1	_	349.073	52.7	366.074	5.555	C20H14O7	[M-H2O+H]+	Benzenoids	苯衍生物	Naphthacenes	萘嵌戊烷	_	_	C12367	Global and overview maps; Metabolism of terpenoids and polyketides	149791-45-7	HMDB0302085	mzCloud	MSI_level2	pos	6.92871e+06	7.74647e+06	1.83e+06	4.13559e+06	7.55647e+06	9.17708e+06	1.08975e+07	6.86855e+06	4.31831e+06	1.04995e+07	1.15575e+07	1.01526e+07	5.33707e+06	8.16873e+06	2.7205e+06	9.53246e+06	1.12974e+07	5.40728e+06	5.62905e+06	4.88149e+06	4.16494e+06	4.02406e+06	1.08794e+06	7.40255e+06	5.91089e+06	7.89831e+06	6.77362e+06	7.26265e+06
M254T54	Didanosine	地达诺辛	254.125	53.7	236.092	5.6	C10H12N4O3	[M+NH4]+	Nucleosides, nucleotides, and analogues	核苷、核苷酸及其类似物	Purine nucleosides	嘌呤核苷	Purine 2',3'-dideoxyribonucleosides	_	C06953	_	69655-05-6	HMDB0015037	DeepMS	MSI_level2	pos	6.35724e+07	6.33961e+07	4.47499e+07	6.22182e+07	7.08289e+07	6.08838e+07	6.57605e+07	8.04839e+07	7.30212e+07	6.77444e+07	6.34297e+07	7.43232e+07	6.48389e+07	5.80816e+07	5.5647e+07	6.94543e+07	6.86557e+07	6.57492e+07	5.07694e+07	8.15284e+07	6.09966e+07	4.15048e+07	4.43837e+07	4.8835e+07	5.70858e+07	5.40105e+07	5.10553e+07	5.17311e+07
M146T82	4-Acetamidobutyric acid	4-乙酰氨基丁酸	146.083	81.5	145.074	5.641	C6H11NO3	[M+H]+	Organic acids and derivatives	有机酸及其衍生物	Carboxylic acids and derivatives	羧酸及其衍生物	Amino acids, peptides, and analogues	氨基酸、肽和类似物	C02946	Amino acid metabolism; Global and overview maps	3025-96-5	HMDB0003681	DeepMS	MSI_level2	pos	1.99326e+07	1.41622e+08	1.00076e+08	1.13351e+08	1.10639e+08	1.21202e+08	7.49288e+07	9.38136e+07	9.80722e+07	5.79925e+07	8.06189e+07	8.90924e+07	9.29311e+07	1.3323e+08	7.453e+07	1.04175e+08	1.03804e+08	8.64274e+07	1.1259e+08	1.30501e+08	1.13589e+08	7.24525e+07	8.62642e+07	1.07027e+08	1.34538e+08	1.78855e+08	1.22167e+08	6.49978e+07
M304T62	methyl 2-ethyl-4-[(3R,4R,5S)-5-hydroxy-4,5-dimethyl-2-oxooxolan-3-yl]-2-methyl-3-oxobutanoate	甲基2-乙基-4-[(3R,4R,5S)-5-羟基-4,5-二甲基-2-氧代-3-氧杂环戊烷-3-基]-2-甲基-3-氧代丁酸盐	304.174	62	286.142	5.664	C14H22O6	[M+NH4]+	Lipids and lipid-like molecules	脂质及类脂质分子	Fatty Acyls	脂肪酰基	Fatty alcohols	脂肪酸醇	_	_	129514-40-5	_	DeepMS	MSI_level2	pos	6.34137e+07	3.49424e+07	6.41635e+07	6.51123e+07	1.70268e+07	5.1111e+07	9.5154e+07	1.86093e+07	1.81662e+07	8.09404e+07	1.33706e+08	2.00843e+07	2.11102e+07	6.03261e+07	6.05536e+07	3.13071e+07	2.5817e+07	7.41105e+07	1.8854e+07	5.40343e+07	6.16622e+07	4.81092e+07	6.07905e+07	6.24105e+07	8.81621e+07	1.02362e+08	5.53164e+07	9.636e+07
M463T254	alnuside A	榆木苷A	463.2	253.8	462.19	5.665	C24H30O9	[M+H]+	Phenylpropanoids and polyketides	苯丙素类和聚酮类化合物	Diarylheptanoids	二芳基庚烷	Linear diarylheptanoids	线性二芳基庚烷	_	_	_	_	DeepMS	MSI_level2	pos	823184	438853	6.751e+06	2.55611e+06	2.25753e+06	2.34635e+06	1.7107e+06	1.62937e+06	1.0711e+06	200741	543964	227604	2.56618e+06	2.35669e+06	1.90848e+06	959710	1.45403e+06	766312	948416	267374	1.91202e+06	5.56173e+06	1.16653e+06	3.4724e+06	1.53169e+06	4.81884e+06	1.48074e+06	772592
M296T58_1	2-Methylthioadenosine	_	296.079	57.8	313.084	5.682	C11H15N5O4S	[M-H2O+H]+	Nucleosides, nucleotides, and analogues	核苷、核苷酸及其类似物	Purine nucleosides	嘌呤核苷	_	_	_	_	_	HMDB0245242	mzCloud	MSI_level2	pos	1.9711e+07	1.85781e+07	2.00449e+07	1.60103e+07	1.35499e+07	1.26e+07	1.46422e+07	8.29358e+06	1.39516e+07	8.14926e+06	1.54598e+07	1.68662e+07	2.14751e+07	9.13662e+06	2.98089e+07	1.81438e+07	1.30969e+07	1.34921e+07	1.00241e+07	4.28829e+06	1.66275e+07	1.30958e+07	1.17317e+07	1.60684e+07	1.68171e+07	2.06044e+07	1.20273e+07	1.76589e+07
M663T237_1	Aconitine	昆明碱	663.354	236.9	645.316	5.694	C34H47NO11	[M+NH4]+	Lipids and lipid-like molecules	脂质及类脂质分子	Prenol lipids	醌醇脂	Diterpenoids	二萜类	C06091	Chemical structure transformation maps; Metabolism of terpenoids and polyketides	302-27-2	_	DeepMS	MSI_level2	pos	1.21447e+06	2.35387e+06	1.41778e+06	1.49547e+06	1.84107e+06	2.13669e+06	1.00787e+06	1.52079e+06	1.53356e+06	1.46914e+06	1.4128e+06	1.77373e+06	1.13622e+06	2.20719e+06	1.43891e+06	1.7114e+06	2.92147e+06	1.34804e+06	1.42509e+06	3.40489e+06	2.00953e+06	1.52578e+06	3.04059e+06	1.36337e+06	1.49991e+06	1.76107e+06	1.93754e+06	1.85546e+06
M469T51	NCGC00380366-01_C19H26O12_4-Acetyl-2-hydroxyphenyl 2-O-beta-D-fructofuranosyl-beta-D-xylopyranoside	NCGC00380366-01_C19H26O12_4-乙酰基-2-羟基苯基 2-O-β-D-果糖吡喃糖基-β-D-木糖吡喃糖苷	469.135	51.1	446.143	5.717	C19H26O12	[M+Na]+	Organic oxygen compounds	有机氧化合物	Organooxygen compounds	有机氧化合物	Carbohydrates and carbohydrate conjugates	碳水化合物和碳水化合物结合物	_	_	_	_	DeepMS	MSI_level2	pos	4.92566e+07	6.30581e+07	4.87735e+07	3.56417e+07	2.98353e+07	6.02219e+07	3.18108e+07	1.52105e+07	4.81829e+07	4.53594e+07	3.90647e+07	3.10574e+07	5.01486e+07	1.96568e+07	2.28252e+07	4.64102e+07	4.49686e+07	5.84725e+07	4.93936e+07	1.77356e+07	4.8603e+07	2.96073e+07	3.2519e+07	3.8867e+07	5.20828e+07	3.07037e+07	1.4095e+07	4.43339e+07
M428T386	Stearoylcarnitine	硬脂酰肉碱	428.372	386	427.367	5.78	C25H49NO4	[M+H]+	Lipids and lipid-like molecules	脂质及类脂质分子	Fatty Acyls	脂肪酰基	Fatty acid esters	脂肪酸酯	_	_	25597-09-5	HMDB0000848	DeepMS	MSI_level2	pos	1.58436e+07	2.11736e+07	1.06829e+07	1.63837e+07	1.9142e+07	3.19399e+07	2.04494e+07	2.82986e+07	1.41253e+07	2.06525e+07	1.97616e+07	1.91023e+07	2.55693e+07	2.26001e+07	2.62194e+07	2.53667e+07	1.49188e+07	1.75139e+07	1.1865e+07	2.44057e+07	2.60966e+07	1.11566e+07	1.47533e+07	1.79329e+07	2.28616e+07	1.62543e+07	1.66033e+07	1.98515e+07
M705T42_2	4-deoxy-alpha-L-erythro-hex-4-enopyranosyluronate-(1->4)-beta-D-mannopyranosyluronate-(1->4)-alpha-L-gulopyranosyluronate-(1->4)-alpha-L-gulopyranosyluronate	_	705.14	42	704.128	5.781	C24H32O24	[M+H]+	_	_	_	_	_	_	_	_	_	_	mzCloud	MSI_level2	pos	1.0048e+06	1.37342e+06	958943	1.00231e+06	599191	1.1317e+06	1.46942e+06	723687	954943	905913	636810	852193	594946	589495	863548	1.25628e+06	1.26541e+06	1.36158e+06	1.38224e+06	1.05162e+06	210402	382018	518379	670955	230506	728916	888807	304667
M496T305_2	1-Palmitoyl-sn-glycero-3-phosphocholine	1-棕榈酰-sn-甘油-3-磷酰胆碱	496.338	305.4	495.333	5.794	C24H50NO7P	[M+H]+	Lipids and lipid-like molecules	脂质及类脂质分子	Glycerophospholipids	甘油磷脂	Glycerophosphocholines	甘油磷酸胆碱	C04230	Lipid metabolism; Cancer: overview	17364-16-8	HMDB0010382	DeepMS	MSI_level2	pos	6.1448e+08	2.35152e+09	6.72803e+08	2.69276e+08	1.39871e+09	1.64573e+09	2.46464e+09	5.08496e+08	2.31762e+09	2.43503e+09	3.08631e+09	1.19722e+09	2.698e+09	8.99763e+08	1.26682e+09	8.62556e+08	2.09858e+09	5.2277e+08	5.66084e+08	2.13251e+09	1.52162e+09	8.72117e+08	3.04913e+08	7.15152e+08	1.26191e+09	2.66795e+08	3.05607e+08	3.30033e+08
M115T40	L-Prolinamide	L-脯氨酰胺	115.087	40	114.08	5.874	C5H10N2O	[M+H]+	Organic acids and derivatives	有机酸及其衍生物	Carboxylic acids and derivatives	羧酸及其衍生物	Amino acids, peptides, and analogues	氨基酸、肽和类似物	C19781	_	7531-52-4	HMDB0253910	DeepMS	MSI_level2	pos	1.94772e+07	2.37369e+07	1.54604e+07	2.05399e+07	1.82954e+07	1.36961e+07	1.65162e+07	2.76938e+07	2.61929e+07	2.00931e+07	1.85903e+07	2.25822e+07	1.74036e+07	1.31204e+07	1.75029e+07	1.79582e+07	1.91673e+07	1.98562e+07	2.08462e+07	2.50198e+07	2.14946e+07	1.7226e+07	1.79909e+07	1.80611e+07	2.63611e+07	2.32868e+07	1.51682e+07	1.96433e+07
M607T215_4	Dehydroxynocardamine	去氢诺卡卡明	607.348	215.2	584.356	5.898	C27H48N6O8	[M+Na]+	Phenylpropanoids and polyketides	苯丙素类和聚酮类化合物	Macrolactams	大环内酰胺	_	_	_	_	292862-78-3	_	DeepMS	MSI_level2	pos	3.2327e+06	4.40571e+06	1.12278e+06	3.24057e+06	3.76413e+06	1.96634e+06	2.1633e+06	1.98307e+06	4.08571e+06	4.20824e+06	5.0774e+06	2.8827e+06	5.20179e+06	2.05437e+06	3.48901e+06	2.59986e+06	2.09882e+06	4.08532e+06	3.98355e+06	1.92944e+06	3.66936e+06	1.96777e+06	1.15521e+06	1.34424e+06	1.41532e+06	2.04713e+06	801935	2.66889e+06
M757T246_1	Arg-Pro-Pro-Gly-Phe-Ser-Pro	精氨酸-脯氨酸-脯氨酸-甘氨酸-苯丙氨酸-丝氨酸-脯氨酸	757.398	246.2	756.395	5.91	C35H52N10O9	[M+H]+	Organic acids and derivatives	有机酸及其衍生物	Carboxylic acids and derivatives	羧酸及其衍生物	Amino acids, peptides, and analogues	氨基酸、肽和类似物	_	_	23815-87-4	HMDB0248578	DeepMS	MSI_level2	pos	5.07801e+06	4.94027e+06	4.20062e+06	6.69696e+06	4.26505e+06	1.13974e+07	4.88143e+06	6.24996e+06	3.2177e+06	5.39158e+06	6.16064e+06	3.77805e+06	5.39484e+06	3.63481e+06	4.2667e+06	5.41706e+06	6.09394e+06	3.0323e+06	5.50931e+06	9.68411e+06	3.38038e+06	5.28957e+06	3.39356e+06	6.56811e+06	6.89679e+06	4.42334e+06	6.82983e+06	7.5905e+06
M548T361_2	1,2-DIDECANOYL-SN-GLYCERO-3-PHOSPHOCHOLINE	1,2-二癸酰基-sn-甘油-3-磷酸胆碱	548.374	361	565.374	5.934	C28H56NO8P	[M-H2O+H]+	_	_	_	_	_	_	_	_	3436-44-0	_	MoNA	MSI_level2	pos	7.5893e+07	3.44523e+07	2.7817e+06	2.31461e+07	1.18497e+08	8.1446e+07	6.33059e+07	4.44709e+07	1.79563e+07	5.54036e+07	6.44106e+07	8.74276e+07	3.99226e+07	5.10919e+07	9.00088e+07	6.33937e+07	3.3726e+07	2.64564e+07	7.79688e+07	2.74332e+07	7.11198e+07	3.28309e+07	6.42597e+07	6.73442e+07	7.03976e+07	7.76023e+07	5.29439e+07	8.72827e+07
M444T295_1	Protopanaxadiol	(20R)-原人参二醇; 20(R)-原人参二醇; 原人参二醇; 20 (S)-原人参二醇; S-原人参二醇	444.375	294.8	460.392	5.96	C30H52O3	[M-NH3+H]+	Lipids and lipid-like molecules	脂质及类脂质分子	Prenol lipids	醌醇脂	Diterpenoids	二萜类	C20715	_	7755-01-3	_	mzCloud	MSI_level2	pos	2.20773e+07	1.25963e+07	3.38312e+07	1.87111e+07	1.1859e+07	1.68852e+06	1.03113e+07	1.37669e+07	1.21797e+07	1.58452e+07	3.72879e+07	2.65984e+07	2.94948e+07	1.36262e+07	1.56239e+07	5.64156e+07	1.02821e+07	4.05461e+07	6.29084e+06	1.25726e+07	1.40169e+07	1.4044e+07	1.01324e+07	1.39935e+07	4.594e+07	4.13918e+07	6.95373e+06	6.05481e+06
M130T40	N-Methyl-L-proline	N-甲基-L-脯氨酸	130.086	40	129.079	5.965	C6H11NO2	[M+H]+	Organic acids and derivatives	有机酸及其衍生物	Carboxylic acids and derivatives	羧酸及其衍生物	Amino acids, peptides, and analogues	氨基酸、肽和类似物	C22223	_	475-11-6	HMDB0094696	DeepMS	MSI_level2	pos	7.44433e+07	8.88768e+07	7.33267e+07	7.99726e+07	7.4639e+07	7.82306e+07	7.85581e+07	1.11924e+08	1.03795e+08	9.00099e+07	7.48505e+07	9.29451e+07	7.5642e+07	5.98631e+07	7.72916e+07	8.22953e+07	8.632e+07	8.36062e+07	8.94124e+07	1.07904e+08	7.6101e+07	7.37824e+07	7.88553e+07	7.74283e+07	8.53388e+07	9.51813e+07	7.19374e+07	7.51819e+07
M130T52	1-Methylpyrrolidine-2-carboxylic acid	1-甲基吡咯烷-2-甲酸	130.086	52	129.079	5.965	C6H11NO2	[M+H]+	Organic acids and derivatives	有机酸及其衍生物	Carboxylic acids and derivatives	羧酸及其衍生物	Amino acids, peptides, and analogues	氨基酸、肽和类似物	_	_	68078-09-1	HMDB0242151	DeepMS	MSI_level2	pos	4.281e+07	4.24394e+07	4.38448e+07	4.59745e+07	3.97204e+07	3.59223e+07	4.47679e+07	5.21552e+07	4.89865e+07	5.20139e+07	3.97772e+07	6.0667e+07	4.70031e+07	4.77778e+07	4.41004e+07	4.97665e+07	4.76239e+07	4.84914e+07	5.10156e+07	5.10696e+07	4.96821e+07	4.09042e+07	3.79878e+07	5.29174e+07	4.69232e+07	5.84068e+07	4.57047e+07	4.671e+07
M380T59	S-Lactoylglutathione	S-乳酸基谷胱甘肽	380.111	59.2	379.106	5.988	C13H21N3O8S	[M+H]+	Organic acids and derivatives	有机酸及其衍生物	Carboxylic acids and derivatives	羧酸及其衍生物	Amino acids, peptides, and analogues	氨基酸、肽和类似物	C03451	Carbohydrate metabolism; Global and overview maps	25138-66-3	HMDB0001066	DeepMS	MSI_level2	pos	1.18724e+07	5.69956e+06	7.58586e+06	6.65472e+06	526039	1.87538e+07	8.81464e+06	267127	274502	407768	1.14739e+07	4.44112e+06	1.36703e+07	3.13459e+07	5.74295e+06	6.00102e+06	3.56111e+06	1.00525e+06	355184	140334	1.44812e+07	7.38423e+06	8.44886e+06	1.03903e+07	1.67478e+07	8.1447e+06	2.14358e+07	1.42254e+07
M520T391_3	Medicagenic	苜蓿酸	520.36	391.2	502.329	6.048	C30H46O6	[M+NH4]+	Lipids and lipid-like molecules	脂质及类脂质分子	Prenol lipids	醌醇脂	Triterpenoids	三萜类	_	_	599-07-5	_	mzCloud	MSI_level2	pos	2.17119e+08	6.58574e+07	1.22799e+07	1.5247e+08	2.19324e+08	1.30658e+08	9.19584e+07	1.14968e+08	1.25768e+08	1.58203e+08	1.70637e+08	7.42852e+07	2.87116e+08	2.62462e+08	1.69838e+08	1.79987e+08	1.33068e+08	1.79761e+08	2.12854e+08	1.2663e+08	1.74586e+08	1.68205e+08	5.2102e+07	2.31593e+08	1.70771e+08	1.60384e+08	5.83065e+07	1.64306e+08
M407T233	FruLeuIle	果氨酸-亮氨酸-异亮氨酸	407.238	233.2	406.233	6.08	C18H34N2O8	[M+H]+	Organic acids and derivatives	有机酸及其衍生物	Carboxylic acids and derivatives	羧酸及其衍生物	Amino acids, peptides, and analogues	氨基酸、肽和类似物	_	_	_	_	DeepMS	MSI_level2	pos	5.65998e+06	5.79463e+06	5.68515e+06	4.90771e+06	3.98949e+06	3.32584e+06	4.96965e+06	9.46065e+06	7.28695e+06	5.72382e+06	1.73971e+06	6.75917e+06	6.32022e+06	2.48447e+06	8.82362e+06	5.86748e+06	8.50087e+06	6.94998e+06	8.42203e+06	5.07836e+06	3.51969e+06	8.14478e+06	3.30571e+06	6.5e+06	5.7514e+06	6.83064e+06	3.11419e+06	5.02523e+06
M184T58	2-Amino-a-carboline	2-氨基-9H-吡啶鎓[2-3-b] 吲哚	184.086	58.4	183.08	6.083	C11H9N3	[M+H]+	Organoheterocyclic compounds	有机杂环化合物	Indoles and derivatives	吲哚及其衍生物	Pyridoindoles	_	C19186	_	26148-68-5	HMDB0033141	MoNA	MSI_level2	pos	3.66771e+06	5.48091e+06	2.09591e+06	3.64338e+06	3.50164e+06	4.23339e+06	3.44533e+06	6.23567e+06	2.92894e+06	4.47809e+06	3.23666e+06	4.00553e+06	3.14271e+06	1.69473e+06	3.88133e+06	4.14403e+06	3.95195e+06	4.16802e+06	5.0991e+06	4.81147e+06	3.57733e+06	2.45878e+06	1.02169e+07	6.53789e+06	3.4858e+06	4.15894e+06	1.92899e+06	2.71094e+06
M290T54	Ophthalmic acid	眼科酸	290.134	54.5	289.129	6.121	C11H19N3O6	[M+H]+	Organic acids and derivatives	有机酸及其衍生物	Carboxylic acids and derivatives	羧酸及其衍生物	Amino acids, peptides, and analogues	氨基酸、肽和类似物	C21016	Amino acid metabolism; Global and overview maps	495-27-2	HMDB0005765	DeepMS	MSI_level2	pos	3.38005e+07	6.82886e+07	1.69086e+07	2.0612e+07	2.21567e+07	1.2108e+08	1.14291e+07	1.07619e+07	3.99357e+07	7.71541e+06	4.01543e+07	5.15095e+07	6.38139e+07	4.61443e+07	1.68266e+07	7.47826e+06	9.14897e+06	1.24213e+07	2.91127e+07	1.19124e+07	7.33858e+07	5.44432e+07	3.7491e+07	7.20884e+07	1.59735e+07	6.72372e+07	1.788e+07	8.88334e+07
M559T51_1	5,7-dihydroxy-2-(4-methoxyphenyl)-3-[3,5,7-trihydroxy-2-(4-hydroxyphenyl)-3,4-dihydro-2H-chromen-6-yl]-2,3-dihydrochromen-4-one	5,7-二羟基-2-(4-甲氧基苯基)-3-[3,5,7-三羟基-2-(4-羟基苯基)-3,4-二氢-2H-香豆烯-6-基]-2,3-二氢香豆烯-4-酮	559.164	50.6	558.153	6.123	C31H26O10	[M+H]+	Phenylpropanoids and polyketides	苯丙素类和聚酮类化合物	Isoflavonoids	异黄酮	Pyranoisoflavonoids	_	_	_	_	_	DeepMS	MSI_level2	pos	2.83047e+07	3.02469e+07	3.90423e+07	1.22677e+07	2.64376e+07	1.89076e+07	2.41523e+07	311783	3.18085e+06	1.94314e+07	3.32597e+07	3.1997e+07	3.80849e+07	3.76466e+07	1.05616e+07	9.44535e+06	1.23499e+07	1.84525e+07	8.05385e+06	1.55165e+06	3.83021e+07	1.98077e+07	3.81853e+07	4.00632e+07	2.99715e+07	1.95241e+07	3.32903e+07	2.74336e+07
M166T39	N2-Methylguanine	2-(甲基氨基)-6,7-二氢-3H-嘌呤-6-酮; N2-甲基鸟嘌呤	166.071	39.1	165.065	6.224	C6H7N5O	[M+H]+	Organoheterocyclic compounds	有机杂环化合物	Imidazopyrimidines	咪唑并嘧啶	Purines and purine derivatives	嘌呤及其衍生物	_	_	10030-78-1	HMDB0006040	mzCloud	MSI_level2	pos	4.57826e+06	3.86899e+06	3.58432e+06	4.96067e+06	4.37334e+06	3.63234e+06	3.00877e+06	5.1075e+06	5.2556e+06	4.18037e+06	3.11386e+06	4.72429e+06	3.46557e+06	1.85642e+06	4.45239e+06	5.08298e+06	4.65038e+06	4.03292e+06	6.41397e+06	5.39927e+06	2.80313e+06	3.4435e+06	2.11597e+06	3.53436e+06	2.87678e+06	3.64467e+06	1.99398e+06	2.35643e+06
M224T47	Tetrahydrobiopterin	四氢生物喋呤; 沙丙蝶呤	224.113	47.4	241.118	6.226	C9H15N5O3	[M-H2O+H]+	Organoheterocyclic compounds	有机杂环化合物	Pteridines and derivatives	嘌呤及其衍生物	Pterins and derivatives	_	C00272	Metabolism of cofactors and vitamins; Global and overview maps; Cardiovascular disease	62989-33-7	HMDB0000027	mzCloud	MSI_level2	pos	6.22332e+07	4.40417e+07	2.10846e+07	3.49025e+07	3.5182e+07	2.53431e+07	4.53854e+07	5.64286e+07	8.19685e+07	4.80842e+07	5.08243e+07	4.40001e+07	2.7221e+07	1.00665e+07	5.69322e+07	4.93747e+07	4.43083e+07	3.79656e+07	3.20184e+07	4.19995e+07	4.04405e+07	1.95376e+07	1.30883e+07	1.71803e+07	2.01886e+07	3.98401e+07	1.99334e+07	1.80553e+07
M382T324	Phytosphingosine acetamide	植物鞘氨醇乙酰胺	382.296	324.1	359.304	6.231	C20H41NO4	[M+Na]+	Lipids and lipid-like molecules	脂质及类脂质分子	Sphingolipids	鞘脂	Ceramides	_	_	_	21830-28-4	_	DeepMS	MSI_level2	pos	2.63295e+06	3.40927e+06	2.11727e+07	7.29689e+06	6.1206e+06	6.67154e+06	6.39867e+06	587036	270013	380470	5.0784e+06	4.80618e+06	7.23629e+06	3.49548e+07	402996	1.00973e+06	288621	1.18638e+06	154893	297473	5.54188e+06	3.5826e+06	1.94322e+06	1.29057e+06	285244	2.74183e+06	1.00657e+06	528820
M580T350_1	13-Hydroxy-6-(1-hydroxyethyl)-3-(hydroxymethyl)-12,14-dimethyl-15-nonyl-9-propan-2-yl-1-oxa-4,7,10-triazacyclopentadecane-2,5,8,11-tetrone	13-羟基-6-(1-羟基乙基)-3-(羟甲基)-12,14-二甲基-15-壬基-9-丙烯-2-基-1-氧杂-4,7,10-三氮杂环十五烷-2,5,8,11-四酮	580.355	350	557.369	6.234	C28H51N3O8	[M+Na]+	Organic acids and derivatives	有机酸及其衍生物	Peptidomimetics	肽拟态化合物	Depsipeptides	_	_	_	_	_	DeepMS	MSI_level2	pos	5.15269e+07	6.51541e+07	9.85096e+07	5.03566e+07	1.01452e+08	4.00791e+07	5.80733e+07	6.93976e+07	9.6515e+07	5.791e+07	2.88844e+07	1.37769e+08	1.75639e+07	1.15163e+08	8.8868e+07	9.95735e+07	5.19715e+07	5.09165e+07	6.50053e+07	4.07024e+07	7.73254e+07	8.45143e+07	9.45035e+07	5.86155e+07	1.24896e+08	1.05157e+08	1.19447e+08	4.62191e+07
M273T40	3-Hydroxytrichothecene	_	273.144	39.9	250.157	6.249	C15H22O3	[M+Na]+	Lipids and lipid-like molecules	脂质及类脂质分子	Prenol lipids	醌醇脂	Sesquiterpenoids	倍半萜类	_	_	104155-10-4	HMDB0035760	mzCloud	MSI_level2	pos	2.75699e+06	2.70978e+06	2.10899e+06	3.06685e+06	2.7707e+06	2.23813e+06	2.64915e+06	3.54866e+06	4.51917e+06	3.43968e+06	2.58234e+06	2.03907e+06	2.36949e+06	319077	2.82228e+06	4.39953e+06	3.55054e+06	3.41419e+06	4.34491e+06	3.7024e+06	2.33545e+06	1.96334e+06	1.66519e+06	1.91473e+06	2.34527e+06	2.80145e+06	1.68868e+06	1.56999e+06
M231T37	(-)-dehydrocostus lactone	去氢木香内酯	231.139	37	230.131	6.277	C15H18O2	[M+H]+	_	_	_	_	_	_	C09387	_	477-43-0	_	MoNA	MSI_level2	pos	998253	841249	2.38312e+06	2.28863e+06	1.04079e+06	935689	799658	1.45306e+06	1.75889e+06	1.43423e+06	1.49012e+06	1.73079e+06	1.41426e+06	965185	1.14515e+06	1.34147e+06	1.18451e+06	1.64546e+06	1.63945e+06	1.03259e+06	2.18797e+06	1.79851e+06	1.12149e+06	2.45372e+06	2.28637e+06	3.01941e+06	926670	3.05011e+06
M203T46	N,N-Dimethylarginine	N,N-二甲基精氨酸	203.15	46.3	202.144	6.281	C8H18N4O2	[M+H]+	Organic acids and derivatives	有机酸及其衍生物	Carboxylic acids and derivatives	羧酸及其衍生物	Amino acids, peptides, and analogues	氨基酸、肽和类似物	C03626	_	30315-93-6	HMDB0001539	DeepMS	MSI_level2	pos	1.20869e+08	1.49059e+08	8.04831e+07	1.31899e+08	1.2601e+08	1.10965e+08	1.17455e+08	1.60816e+08	1.34318e+08	1.30951e+08	1.25277e+08	1.38677e+08	1.12304e+08	8.53344e+07	1.11741e+08	1.13855e+08	1.0755e+08	1.16058e+08	1.18585e+08	1.38605e+08	1.10858e+08	9.08435e+07	1.16702e+08	8.53537e+07	1.01253e+08	1.22945e+08	7.94496e+07	9.46707e+07
M264T51	Antineoplaston A10	抗肿瘤素A10	264.133	51.5	246.1	6.295	C13H14N2O3	[M+NH4]+	_	_	_	_	_	_	_	_	91531-30-5	_	mzCloud	MSI_level2	pos	7.90838e+06	9.86471e+06	6.11197e+06	7.55757e+06	8.14007e+06	5.2255e+06	7.30895e+06	3.97269e+06	8.7288e+06	8.59715e+06	5.98281e+06	7.66066e+06	8.59388e+06	3.72955e+06	6.44312e+06	8.17877e+06	8.31913e+06	9.31348e+06	7.67551e+06	4.96145e+06	6.46631e+06	4.61735e+06	3.38147e+06	7.02162e+06	5.90612e+06	6.20739e+06	4.32988e+06	3.90253e+06
M519T369_2	1-palmitoylglycerophosphocholine	1 -棕榈酰甘油磷酰胆碱	519.334	369.4	496.341	6.32	C24H51NO7P+	[M+Na]+	Lipids and lipid-like molecules	脂质及类脂质分子	Glycerophospholipids	甘油磷脂	Glycerophosphocholines	甘油磷酸胆碱	C04102	_	15895-31-5	_	DeepMS	MSI_level2	pos	2.22651e+08	1.54079e+08	1.77984e+08	3.1417e+08	2.03573e+08	1.76016e+08	1.47027e+08	2.29e+08	3.08857e+08	1.95596e+08	1.59889e+08	1.6957e+08	1.32091e+08	2.61415e+08	1.46128e+08	2.03013e+08	1.2924e+08	2.20584e+08	1.81703e+08	2.42433e+08	1.89254e+08	2.2134e+08	9.34597e+07	2.00053e+08	1.9335e+08	2.84462e+07	1.68003e+08	1.81527e+08
M684T49_2	Respinomycin B	_	684.261	49.1	701.268	6.362	C35H43NO14	[M-H2O+H]+	_	_	_	_	_	_	_	_	_	_	mzCloud	MSI_level2	pos	1.33596e+07	971368	1.50582e+07	7.93929e+06	9.24883e+06	714305	835992	6.89658e+06	148301	447548	7.8012e+06	3.04982e+06	5.84376e+06	1.24501e+07	8.96024e+06	8.46936e+06	31827.6	182131	9.16224e+06	8.85023e+06	1.43734e+07	1.53847e+07	1.74659e+07	1.91896e+07	1.71274e+07	1.61537e+07	2.7666e+07	2.84278e+07
M535T297	PC 19_0	_	535.336	297.5	551.359	6.375	C27H54NO8P	[M-NH3+H]+	_	_	_	_	_	_	_	_	_	_	mzCloud	MSI_level2	pos	2.1004e+07	535342	9.72761e+06	6.45009e+06	7.85004e+06	7.88676e+06	6.36184e+06	4.33846e+07	8.66953e+06	2.28007e+07	8.61783e+06	5.98525e+06	1.17248e+07	5.84287e+06	5.12822e+06	4.06651e+06	5.00154e+06	4.80519e+06	3.67183e+06	4.37889e+06	3.66085e+07	1.51429e+07	8.72355e+06	5.19263e+06	2.08869e+07	7.90825e+06	1.04374e+07	5.46553e+06
M279T328	Sulfamethazine	磺胺二甲嘧啶; 磺胺二甲基嘧啶	279.093	327.5	278.084	6.382	C12H14N4O2S	[M+H]+	Benzenoids	苯衍生物	Benzene and substituted derivatives	苯及其衍生物	Benzenesulfonamides	_	C19530	_	57-68-1	HMDB0015522	Metlin	MSI_level2	pos	3.01552e+07	2.74901e+07	4.17913e+07	3.95478e+07	3.18778e+07	2.73013e+07	2.87092e+07	3.50625e+07	4.04246e+07	3.78173e+07	4.3987e+07	3.86465e+07	3.43717e+07	4.35365e+07	4.28957e+07	3.58068e+07	3.70445e+07	3.71195e+07	3.13097e+07	5.07557e+07	3.71734e+07	3.49776e+07	3.33121e+07	3.20443e+07	4.13241e+07	3.32747e+07	3.49662e+07	3.73559e+07
M309T49_2	Fructoselysine	果糖赖氨酸	309.165	48.9	308.159	6.391	C12H24N2O7	[M+H]+	Organic acids and derivatives	有机酸及其衍生物	Carboxylic acids and derivatives	羧酸及其衍生物	Amino acids, peptides, and analogues	氨基酸、肽和类似物	C16488	Membrane transport	21291-40-7	_	DeepMS	MSI_level2	pos	1.17841e+08	1.09637e+08	8.94672e+07	1.12193e+08	9.66154e+07	6.21032e+07	1.00859e+08	8.77713e+07	1.43271e+08	1.22924e+08	1.0393e+08	1.09026e+08	9.65793e+07	4.32421e+07	9.47074e+07	1.12303e+08	1.23599e+07	1.19491e+08	3.50089e+07	1.1338e+08	8.79604e+07	7.85895e+07	6.6467e+07	6.62046e+07	9.82899e+07	1.03164e+08	6.28938e+07	7.12266e+07
M995T338_2	CDP-2,3-bis-(O-phytanyl)-sn-glycerol	_	994.692	338.5	1037.68	6.408	C52H101N3O13P2	[M-CO2+H]+	_	_	_	_	_	_	C20627	_	_	_	mzCloud	MSI_level2	pos	7.57707e+06	4.13809e+07	1.8427e+07	3.92249e+06	3.50851e+07	2.30794e+06	3.62881e+07	1.04699e+07	1.46032e+07	1.2423e+07	7.17216e+06	2.07098e+07	2.66551e+07	1.50278e+07	1.2611e+07	1.67848e+07	1.06094e+07	9.05279e+06	8.63048e+06	1.51559e+07	1.17994e+07	6.61952e+06	8.98856e+06	5.50209e+06	1.58215e+07	7.58216e+06	1.02317e+07	1.21684e+07
M438T230	5-(2-(4-hydroxypiperidin-1-yl)-2-oxoethoxy)-3,4,8,8-tetramethyl-9,10-dihydropyrano[2,3-f]chromen-2(8H)-one	5-(2-(4-羟基哌啶-1-基)-2-氧代乙氧基)-3,4,8,8-四甲基-9,10-二氢吡喃[2,3-f]香豆烯-2(8H)-酮	438.187	230	415.2	6.431	C23H29NO6	[M+Na]+	Phenylpropanoids and polyketides	苯丙素类和聚酮类化合物	Coumarins and derivatives	香豆素及其衍生物	Pyranocoumarins	_	_	_	_	_	DeepMS	MSI_level2	pos	7.51419e+06	4.93793e+06	5.60951e+06	6.24324e+06	5.44354e+06	7.20329e+06	5.52105e+06	6.71323e+06	7.0214e+06	5.49955e+06	4.97012e+06	3.72186e+06	4.48032e+06	3.8317e+06	3.57097e+06	6.98782e+06	4.24643e+06	5.16653e+06	3.73732e+06	5.94952e+06	4.38231e+06	3.70583e+06	3.38938e+06	4.22029e+06	4.56307e+06	3.50209e+06	5.03823e+06	3.76837e+06
M289T324	2-[(3S)-3-hydroxy-4a,8-dimethyl-2,3,4,5,6,7-hexahydro-1H-naphthalen-2-yl]prop-2-enoic acid	_	289.257	324.2	250.157	6.439	C15H22O3	[M+K]+	_	_	_	_	_	_	_	_	_	_	MoNA	MSI_level2	pos	3.16668e+06	2.26932e+06	2.22314e+06	2.50132e+06	2.72083e+06	1.62604e+06	1.65577e+06	2.09867e+06	1.42621e+06	3.16341e+06	2.96842e+06	2.52636e+06	2.55588e+06	2.19351e+06	3.09992e+06	3.54533e+06	2.06015e+06	2.28914e+06	2.57522e+06	2.9644e+06	2.58495e+06	3.4691e+06	2.49815e+06	3.61991e+06	2.44713e+06	2.90597e+06	2.55649e+06	1.85254e+06
M600T350_2	Destruxin A	毒素A	600.335	350	577.35	6.526	C29H47N5O7	[M+Na]+	Organic acids and derivatives	有机酸及其衍生物	Peptidomimetics	肽拟态化合物	Depsipeptides	_	_	_	6686-70-0	_	DeepMS	MSI_level2	pos	3.06762e+07	2.23463e+07	4.70086e+07	1.96658e+07	2.3996e+07	9.3366e+06	1.10225e+07	1.45905e+07	4.51731e+07	1.76371e+07	1.87073e+06	3.06429e+07	1.87027e+07	3.25403e+07	8.75192e+06	1.97712e+07	2.85806e+07	3.707e+07	8.44241e+07	3.99926e+07	7.69547e+06	2.30133e+07	1.2635e+07	2.84432e+07	2.21461e+07	9.70917e+06	3.01094e+07	6.94127e+06
M590T421	Dmap-ethyl-paf	_	590.433	421.2	572.395	6.557	C30H57N2O6P	[M+NH4]+	Organoheterocyclic compounds	有机杂环化合物	Pyridines and derivatives	吡啶及其衍生物	Aminopyridines and derivatives	_	_	_	_	HMDB0251534	mzCloud	MSI_level2	pos	6.159e+06	5.39716e+06	7.17431e+06	4.88576e+06	3.64025e+07	3.8026e+06	4.02928e+06	1.32663e+07	3.69398e+06	1.11169e+07	1.40242e+07	4.67619e+06	6.2092e+06	6.09333e+06	7.69806e+06	8.24366e+06	6.73888e+06	8.91944e+06	3.99779e+06	3.71055e+06	7.4149e+06	4.32828e+06	5.78188e+06	6.47436e+06	4.24426e+06	4.06126e+06	4.16674e+06	3.63537e+06
M814T238_6	Peritassine A	佩里塔西宁A	814.247	238.1	791.264	6.597	C37H45NO18	[M+Na]+	_	_	_	_	_	_	_	_	262601-67-2	_	mzCloud	MSI_level2	pos	2.37562e+06	1.41024e+06	1.11141e+06	2.33156e+06	1.71699e+06	5.96226e+06	4.90066e+06	7.5024e+06	4.8039e+06	3.688e+06	2.72387e+06	3.41143e+06	2.02734e+06	4.87304e+06	2.09598e+06	6.24749e+06	5.24776e+06	4.0387e+06	2.93762e+06	8.20513e+06	4.44803e+06	736524	2.03187e+06	2.69665e+06	2.13591e+06	3.93866e+06	2.73441e+06	2.55795e+06
M783T322	L-Dilinoleoyllecithin	L-二亚油酸卵磷脂	782.576	322.3	781.563	6.675	C44H80NO8P	[M+H]+	Lipids and lipid-like molecules	脂质及类脂质分子	Glycerophospholipids	甘油磷脂	Glycerophosphocholines	甘油磷酸胆碱	_	_	998-06-1	HMDB0008138	DeepMS	MSI_level2	pos	5.35051e+07	4.41356e+07	1.11615e+08	3.11691e+07	1.84288e+07	5.9858e+07	3.49662e+07	3.94105e+07	3.92065e+07	6.1374e+07	2.65799e+07	8.18212e+07	2.65831e+07	2.11972e+07	1.85991e+07	1.05493e+07	1.12096e+07	9.90263e+06	2.63704e+07	1.41589e+07	1.47899e+07	6.78125e+06	1.08431e+07	2.15498e+07	1.58139e+07	1.70115e+07	4.84379e+07	1.81033e+07
M146T51	4-Guanidinobutyric acid	4 -胍基丁酸	146.092	50.5	145.086	6.681	C5H11N3O2	[M+H]+	Organic acids and derivatives	有机酸及其衍生物	Carboxylic acids and derivatives	羧酸及其衍生物	Amino acids, peptides, and analogues	氨基酸、肽和类似物	C01035	Amino acid metabolism; Global and overview maps	463-00-3	HMDB0003464	DeepMS	MSI_level2	pos	9.55053e+07	1.01966e+08	1.26649e+08	6.4336e+07	7.05895e+07	4.30008e+07	2.894e+07	1.77865e+07	2.11838e+07	4.29265e+07	9.64113e+07	6.59702e+07	7.78139e+07	7.18833e+07	6.25479e+07	1.08442e+08	8.96597e+07	9.75056e+07	9.25467e+07	1.02951e+08	1.44997e+08	1.01166e+08	1.34467e+08	1.24227e+08	1.54683e+08	9.1323e+07	1.10307e+08	1.39125e+08
M410T198	2-[(5-hydroxy-2,2-dimethyl-4-oxo-3,4-dihydro-2H-chromen-7-yl)oxy]-N-(3-methoxyphenyl)acetamide	2-[(5-羟基-2,2-二甲基-4-氧代-3,4-二氢-2H-香豆烯-7-基)氧基]-N-(3-甲氧基苯基)乙酰胺	410.103	198.4	371.138	6.686	C20H21NO6	[M+K]+	Organoheterocyclic compounds	有机杂环化合物	Benzopyrans	苯并吡喃	1-benzopyrans	1-苯并吡喃	_	_	_	_	DeepMS	MSI_level2	pos	1.55318e+07	3.36139e+07	4.57698e+07	2.22377e+07	2.55902e+07	1.05285e+07	1.42927e+07	1.55726e+07	9.1511e+06	3.94675e+07	2.72709e+07	3.72997e+07	6.91744e+07	1.31124e+07	3.30129e+07	2.65066e+07	1.73557e+07	4.66978e+06	2.46895e+07	1.27881e+07	5.77671e+07	1.91741e+07	3.70031e+07	2.18844e+07	813752	3.15236e+07	1.43869e+07	3.18357e+07
M689T45	[5-Acetyloxy-6-[2-(3,4-dihydroxyphenyl)ethoxy]-2-(hydroxymethyl)-4-(3,4,5-trihydroxy-6-methyloxan-2-yl)oxyoxan-3-yl] 3-(3,4-dihydroxyphenyl)prop-2-enoate	[5-乙酰氧基-6-[2-(3,4-二羟基苯基)乙氧基]-2-(羟甲基)-4-(3,4,5-三羟基-6-甲氧基-木糖基)氧代噁烷-3-基] 3-(3,4-二羟基苯基)-丙烯酸酯	689.202	44.5	666.217	6.7	C31H38O16	[M+Na]+	Phenylpropanoids and polyketides	苯丙素类和聚酮类化合物	Cinnamic acids and derivatives	肉桂酸及其衍生物	Hydroxycinnamic acids and derivatives	羟基肉桂酸及其衍生物	_	_	_	HMDB0245529	DeepMS	MSI_level2	pos	4.37953e+07	1.5774e+07	2.55589e+07	2.10202e+07	1.80143e+07	9.89943e+06	9.64399e+06	1.14004e+06	2.61969e+06	4.34962e+06	1.34784e+07	9.72842e+06	2.6495e+07	1.73686e+07	2.74512e+06	1.88854e+06	3.11535e+06	1.81501e+06	2.9856e+06	776280	2.58618e+07	8.78437e+07	9.22202e+07	3.87067e+07	3.85127e+07	1.93126e+07	3.1194e+07	2.20582e+07
M561T436_2	Okenone	_	561.405	436.4	578.412	6.715	C41H54O2	[M-H2O+H]+	_	_	_	_	_	_	C16280	Metabolism of terpenoids and polyketides	16840-70-3	_	mzCloud	MSI_level2	pos	3.51837e+06	1.18413e+07	9.39604e+06	1.28493e+07	8.12159e+06	8.19291e+06	2.4762e+06	3.8315e+06	8.2139e+06	1.19915e+07	7.61748e+06	4.51448e+06	1.20663e+07	6.73004e+06	5.80671e+06	7.74488e+06	7.21226e+06	6.1743e+06	6.50954e+06	1.01933e+07	4.06384e+06	4.70065e+06	5.29522e+06	8.39823e+06	3.98026e+06	5.64668e+06	4.35754e+06	5.6465e+06
M268T49	Geraldone	杰拉多因	268.051	48.5	284.068	6.724	C16H12O5	[M-NH3+H]+	_	_	_	_	_	_	C10047	_	21583-32-4	_	mzCloud	MSI_level2	pos	2.56966e+07	2.04136e+07	1.96681e+07	2.83595e+07	2.75765e+07	3.73531e+07	2.62174e+07	2.71825e+07	2.26003e+07	2.17064e+07	2.96697e+07	2.91739e+07	3.36003e+07	3.56176e+07	4.27241e+07	3.22803e+07	3.37328e+07	2.59455e+07	3.11791e+07	3.33719e+07	2.32759e+07	2.30055e+07	1.85985e+07	2.6696e+07	2.5962e+07	2.83092e+07	2.63469e+07	2.72233e+07
M116T236	1,4-Dideoxy-1,4-imino-D-ribitol	1,4-二脱氧-1,4-亚氨基-D-阿拉伯糖醇	116.07	236.3	133.074	6.901	C5H11NO3	[M-H2O+H]+	Organoheterocyclic compounds	有机杂环化合物	Pyrrolidines	吡咯烷	_	_	_	_	105990-41-8	HMDB0039499	mzCloud	MSI_level2	pos	6.67432e+06	5.0303e+06	1.69537e+07	1.37859e+07	6.64131e+06	1.79627e+06	1.61533e+07	2.90905e+07	2.73363e+06	1.17914e+07	5.66552e+07	4.04555e+06	2.30282e+07	2.61819e+06	8.08223e+06	4.2811e+07	4.72301e+07	6.07239e+07	3.15382e+06	4.82003e+07	2.81261e+07	2.21777e+07	3.41025e+07	2.42669e+07	3.75103e+07	2.52877e+07	1.74431e+07	2.39315e+07
M218T37_2	N-Desmethylaminopyrine	4-(甲氨基)安替比林	218.13	36.5	217.121	6.957	C12H15N3O	[M+H]+	Organoheterocyclic compounds	有机杂环化合物	Azoles	唑类	Pyrazoles	_	_	_	519-98-2	HMDB0013839	mzCloud	MSI_level2	pos	973577	731957	592275	1.29757e+06	994550	3.95907e+06	3.3832e+06	1.0608e+06	942940	1.3505e+06	2.34939e+06	1.06197e+06	1.02806e+06	3.02374e+06	1.73364e+06	2.36416e+06	1.0052e+06	977142	889788	1.3251e+06	737941	691788	2.64563e+06	893984	984040	706016	2.72222e+06	623662
M198T38	Tetradecanol	C14-16 异构合成醇; C14-18 脂肪醇; C12-16 醇; 1-十四醇; 十四醇; 1-十四烷醇	198.209	37.6	214.23	6.964	C14H30O	[M-NH3+H]+	Lipids and lipid-like molecules	脂质及类脂质分子	Fatty Acyls	脂肪酰基	Fatty alcohols	脂肪酸醇	_	_	112-72-1	HMDB0011638	mzCloud	MSI_level2	pos	1.04441e+07	1.18256e+07	1.58978e+07	1.22975e+07	9.61422e+06	8.53805e+06	8.11204e+06	7.20296e+06	7.03816e+06	8.33779e+06	7.95174e+06	1.28549e+07	1.1641e+07	1.36538e+07	8.6876e+06	6.38667e+06	7.19087e+06	8.78439e+06	7.47055e+06	7.47325e+06	9.10153e+06	1.25528e+07	8.14249e+06	1.27404e+07	1.538e+07	1.27323e+07	1.12334e+07	1.28827e+07
M441T66	3,5-Dihydroxyphenyl 1-O-(6-O-galloyl-beta-D-glucopyranoside)	3,5-二羟基苯基1-O-(6-O-鞣酸-β-D-葡萄糖吡喃苷)	441.101	65.8	440.096	6.974	C19H20O12	[M+H]+	Organic oxygen compounds	有机氧化合物	Organooxygen compounds	有机氧化合物	Carbohydrates and carbohydrate conjugates	碳水化合物和碳水化合物结合物	_	_	94356-21-5	HMDB0039307	DeepMS	MSI_level2	pos	2.66343e+07	3.1239e+07	3.65271e+07	1.51171e+07	4.15411e+07	1.8747e+07	6.08885e+07	159216	2.63182e+07	3.52995e+07	1.78287e+07	3.47959e+07	2.64842e+07	3.28722e+07	3.34602e+07	1.99874e+07	1.38515e+07	3.02409e+07	2.74697e+07	413144	3.15378e+07	4.37824e+07	2.44836e+07	1.58539e+07	4.60438e+07	6.18446e+07	6.19255e+07	3.42426e+07
M424T358_1	O-linoleyl-L-carnitine	O-亚油酰-L-肉碱	424.34	358	423.335	7.013	C25H45NO4	[M+H]+	Lipids and lipid-like molecules	脂质及类脂质分子	Fatty Acyls	脂肪酰基	Fatty acid esters	脂肪酸酯	_	_	36816-10-1	HMDB0006469	DeepMS	MSI_level2	pos	5.7842e+07	5.88933e+07	5.8819e+07	4.95168e+07	2.57709e+07	6.64908e+07	4.51469e+07	8.66295e+07	6.73398e+07	9.5153e+07	6.02723e+07	1.0654e+08	8.57656e+07	1.19504e+08	8.10219e+07	9.97439e+07	8.16273e+07	1.07545e+08	8.75727e+07	1.14631e+08	9.59719e+07	2.44064e+07	3.12531e+07	5.63847e+07	7.46596e+07	4.3541e+07	5.07447e+07	5.37851e+07
M580T350_2	16-Butan-2-yl-10,11-dimethyl-3-(2-methylpropyl)-13-propan-2-yl-4-oxa-1,8,11,14,17-pentazabicyclo[17.3.0]docosane-2,5,9,12,15,18-hexone	16-丁基-2-甲基-10,11-二甲基-3-(2-甲基丙基)-13-丙基-4-氧代-1,8,11,14,17-五氮杂环[17.3.0]二十碳烯-2,5,9,12,15,18-六氧	580.368	350.1	579.365	7.023	C29H49N5O7	[M+H]+	Organic acids and derivatives	有机酸及其衍生物	Peptidomimetics	肽拟态化合物	Depsipeptides	_	_	_	27482-48-0	_	DeepMS	MSI_level2	pos	1.17449e+08	1.23251e+08	8.90181e+07	1.02347e+08	1.00587e+08	7.4808e+07	6.49794e+07	7.58342e+07	1.10971e+08	7.01617e+07	1.09218e+08	1.38954e+08	3.60878e+07	1.1358e+08	8.56737e+07	1.08511e+08	9.79302e+07	9.2131e+07	9.40936e+07	1.02163e+08	1.23708e+08	5.33261e+07	1.82451e+08	1.42036e+08	1.21718e+08	4.74842e+07	6.82027e+07	4.40125e+07
M352T60	Fumariline	富马里尼	352.116	60.3	351.111	7.032	C20H17NO5	[M+H]+	Benzenoids	苯衍生物	Indanes	茚	Indanones	_	_	_	20411-03-4	_	DeepMS	MSI_level2	pos	2.27228e+07	1.17783e+07	968003	3.24297e+07	1.13537e+07	2.71565e+07	5.78433e+06	2.17726e+07	1.16965e+07	9.55137e+06	2.11286e+07	8.13324e+06	1.02592e+07	1.61102e+07	7.03479e+06	3.0395e+07	1.84823e+07	1.82036e+07	313621	2.82617e+07	1.87347e+07	5.57099e+06	2.69166e+07	658860	1.83067e+07	1.52758e+07	2.73622e+07	3.25274e+07
M307T51	Glutathionate(1-)	谷胱甘肽(1-)	307.082	50.8	306.077	7.086	C10H16N3O6S-	[M+H]+	Organic acids and derivatives	有机酸及其衍生物	Carboxylic acids and derivatives	羧酸及其衍生物	Amino acids, peptides, and analogues	氨基酸、肽和类似物	_	_	_	HMDB0062697	DeepMS	MSI_level2	pos	3.34363e+08	6.34196e+08	4.72862e+08	4.1273e+08	3.36741e+08	3.79273e+08	3.79232e+08	4.356e+08	5.49365e+08	5.23562e+08	4.18079e+08	3.71049e+08	3.93652e+08	4.30885e+08	2.79855e+08	4.41514e+08	2.97563e+07	4.10773e+08	4.3696e+08	4.83712e+08	4.62265e+08	3.71e+08	4.2816e+08	4.189e+08	3.89974e+08	4.45964e+08	4.17712e+08	4.70489e+08
M476T358	2-((8,8-dimethyl-2-oxo-4-propyl-2,8,9,10-tetrahydropyrano[2,3-f]chromen-5-yl)oxy)-N-(2-morpholinoethyl)acetamide	2-((8,8-二甲基-2-氧代-4-丙基-2,8,9,10-四氢吡喃[2,3-f]色烯-5-基)氧)-N-(2-吗啉基乙基)乙酰胺	476.28	358.5	458.243	7.09	C25H34N2O6	[M+NH4]+	Phenylpropanoids and polyketides	苯丙素类和聚酮类化合物	Coumarins and derivatives	香豆素及其衍生物	Pyranocoumarins	_	_	_	_	_	DeepMS	MSI_level2	pos	6.2006e+07	3.97646e+07	3.73271e+07	6.27519e+07	2.90005e+07	2.60392e+07	3.31894e+07	3.62307e+07	3.76537e+07	2.29276e+07	4.21371e+07	5.02362e+07	2.40638e+07	3.83608e+07	3.4156e+07	4.17218e+07	2.74954e+07	3.89809e+07	3.41275e+07	3.30637e+07	3.26846e+07	3.20443e+07	9.86062e+06	3.48584e+07	3.47096e+07	3.81612e+07	3.5279e+07	1.97099e+07
M831T413	PC(20_4(5Z,8Z,11Z,14Z)_20_4(5Z,8Z,11Z,14Z))	磷脂酰胆碱(20:4(5Z,8Z,11Z,14Z)/20:4(5Z,8Z,11Z,14Z))	830.576	412.7	829.563	7.132	C48H80NO8P	[M+H]+	Lipids and lipid-like molecules	脂质及类脂质分子	Glycerophospholipids	甘油磷脂	Glycerophosphocholines	甘油磷酸胆碱	_	_	17688-29-8	HMDB0008443	DeepMS	MSI_level2	pos	4.07323e+06	6.02775e+06	4.54413e+06	5.42874e+06	3.96676e+06	3.94364e+06	4.01399e+06	4.19223e+06	4.05861e+06	4.00192e+06	1.11462e+07	4.06729e+06	4.33797e+06	1.39145e+06	2.80939e+07	3.39909e+07	2.34523e+07	9.6036e+06	2.85662e+07	1.89692e+06	2.41613e+07	9.8603e+06	8.61528e+06	1.04673e+07	2.13934e+07	1.857e+07	1.20276e+07	8.22059e+06
M503T376_2	(1S,2R,3R,4R,5R,6S,7S,8R,9R,10R,13R,14R,16S,17S,18R)-6,16,18-Trimethoxy-13-(methoxymethyl)-11-methyl-11-azahexacyclo[7.7.2.12,5.01,10.03,8.013,17]nonadecane-4,5,7,8,14-pentol	_	503.293	375.7	485.262	7.141	C24H39NO9	[M+NH4]+	Lipids and lipid-like molecules	脂质及类脂质分子	Prenol lipids	醌醇脂	Diterpenoids	二萜类	_	_	_	HMDB0242427	mzCloud	MSI_level2	pos	6.56777e+08	3.75179e+08	3.02274e+08	6.22959e+08	5.45731e+08	5.11121e+08	4.11228e+08	6.35119e+08	6.23428e+08	5.85036e+08	6.06125e+08	7.27672e+08	3.84561e+08	6.26005e+08	5.72301e+08	5.47772e+08	5.14015e+08	3.99736e+08	6.01802e+08	4.34862e+08	4.4511e+08	2.47763e+08	4.84198e+08	3.41818e+08	4.29034e+08	4.79266e+08	4.97595e+08	5.66494e+08
M634T368_1	Destruxin F	腐败菌素F	634.328	367.8	595.36	7.16	C29H49N5O8	[M+K]+	Organic acids and derivatives	有机酸及其衍生物	Peptidomimetics	肽拟态化合物	Depsipeptides	_	_	_	_	_	DeepMS	MSI_level2	pos	4.73321e+07	3.80576e+07	6.76256e+06	2.21333e+07	1.76584e+07	1.40332e+07	4.33774e+07	1.44635e+07	3.52705e+07	4.10279e+07	4.54063e+07	4.46168e+07	1.89157e+07	4.10507e+07	2.75029e+07	4.43284e+07	2.20904e+07	4.38161e+07	2.55886e+07	2.36684e+07	1.06555e+07	2.49998e+07	1.4747e+07	1.51507e+07	3.42101e+07	2.2589e+07	2.42681e+07	1.30298e+07
M878T236_2	Decanoyl-CoA (n-C10_0CoA)	_	878.262	236.4	921.251	7.183	C31H54N7O17P3S	[M-CO2+H]+	Lipids and lipid-like molecules	脂质及类脂质分子	Fatty Acyls	脂肪酰基	Fatty acyl thioesters	_	C05274	Lipid metabolism; Global and overview maps	1264-57-9	HMDB0006404	mzCloud	MSI_level2	pos	5.70957e+06	1.2016e+06	2.29647e+06	7.34095e+06	4.66358e+06	2.32389e+06	1.72627e+06	2.94788e+06	2.11749e+06	4.98832e+06	3.67981e+06	3.59518e+06	4.16208e+06	3.5394e+06	2.521e+06	4.6531e+06	4.38622e+06	2.53821e+06	3.45325e+06	3.62589e+06	1.89797e+06	2.55725e+06	3.34194e+06	2.17821e+06	3.15658e+06	2.24697e+06	2.67253e+06	2.89976e+06
M844T238_2	2-[(4R,5S,6S,7R,9R,10R,16R)-6-[5-(4,5-dihydroxy-4,6-dimethyloxan-2-yl)oxy-4-(dimethylamino)-3-hydroxy-6-methyloxan-2-yl]oxy-10-[5-(dimethylamino)-6-methyloxan-2-yl]oxy-4-hydroxy-5-methoxy-9,16-dimethyl-2-oxo-1-oxacyclohexadeca-11,13-dien-7-yl]acetaldehyde	2-[(4R,5S,6S,7R,9R,10R,16R)-6-[5-(4,5-二羟基-4,6-二甲基噻吩-2-基)氧-4-(二甲氨基)-3-羟基-6-甲氧基噻吩-2-基]氧-10-[5-(二甲氨基)-6-甲氧基噻吩-2-基]氧-4-羟基-5-甲氧基-9,16-二甲基-2-氧代-1-氧环十六烯-11,13-二烯-7-基]乙醛	843.529	237.7	842.516	7.26	C43H74N2O14	[M+H]+	Organic oxygen compounds	有机氧化合物	Organooxygen compounds	有机氧化合物	Carbohydrates and carbohydrate conjugates	碳水化合物和碳水化合物结合物	D05908	_	8025-81-8	_	DeepMS	MSI_level2	pos	2.08356e+06	2.00353e+06	2.17514e+06	1.75957e+06	966735	1.70052e+06	2.84214e+06	1.75575e+06	1.33521e+06	2.42715e+06	3.61071e+06	2.9952e+06	3.52738e+06	3.05416e+06	2.27417e+06	5.87506e+06	4.70813e+06	1.61227e+06	646394	2.91156e+06	2.55737e+06	925184	2.21098e+06	1.75499e+06	3.43116e+06	2.76174e+06	1.78909e+06	3.63708e+06
M216T49	Kinetin	6-糠氨基嘌呤; 激动素	216.086	49.4	215.081	7.325	C10H9N5O	[M+H]+	Organoheterocyclic compounds	有机杂环化合物	Imidazopyrimidines	咪唑并嘧啶	Purines and purine derivatives	嘌呤及其衍生物	C08272	_	525-79-1	HMDB0012245	MoNA	MSI_level2	pos	1.76368e+07	1.10108e+07	1.0943e+07	1.02462e+07	1.0352e+07	1.0793e+07	1.31238e+07	8.89449e+06	9.97577e+06	1.19753e+07	1.32408e+07	1.52294e+07	1.19962e+07	1.00383e+07	1.12406e+07	9.95511e+06	1.01159e+07	1.09382e+07	1.43414e+07	8.69697e+06	1.11204e+07	6.69062e+06	4.98535e+06	8.16775e+06	1.14495e+07	9.44893e+06	8.46591e+06	8.18566e+06
M136T46	Xylitol	木糖醇; 侧金盏花醇; 核糖醇; 戊二醇; 阿东糖醇	136.048	46.4	152.069	7.333	C5H12O5	[M-NH3+H]+	Organic oxygen compounds	有机氧化合物	Organooxygen compounds	有机氧化合物	Carbohydrates and carbohydrate conjugates	碳水化合物和碳水化合物结合物	C00379	Carbohydrate metabolism; Membrane transport; Global and overview maps	488-81-3	_	mzCloud	MSI_level2	pos	3.97278e+06	4.63151e+06	6.08538e+06	4.36219e+06	3.01983e+06	4.38831e+06	4.75007e+06	8.71999e+06	3.57862e+06	2.71378e+06	474943	2.61048e+06	2.63884e+06	3.18744e+06	4.31519e+06	3.4869e+06	944932	2.4851e+06	731129	2.19827e+06	811633	4.80345e+06	4.6429e+06	2.53255e+06	2.43638e+06	2.44035e+06	4.13959e+06	286862
M244T265	4-Amino-5-hydroxy-1-[(2R,5R)-4-hydroxy-5-(hydroxymethyl)oxolan-2-yl]pyrimidin-2-one	_	244.091	264.9	243.085	7.346	C9H13N3O5	[M+H]+	Nucleosides, nucleotides, and analogues	核苷、核苷酸及其类似物	Pyrimidine nucleosides	嘧啶核苷	Pyrimidine 2'-deoxyribonucleosides	嘧啶2'-脱氧核糖核苷	_	_	_	HMDB0258026	mzCloud	MSI_level2	pos	6.71722e+06	8.26616e+06	6.78588e+06	7.49127e+06	7.43873e+06	9.80477e+06	8.46676e+06	7.80154e+06	8.21664e+06	7.71037e+06	6.52809e+06	7.46554e+06	7.32636e+06	1.01601e+07	7.63393e+06	9.38401e+06	8.39673e+06	8.61446e+06	7.98623e+06	8.59047e+06	6.21983e+06	5.56922e+06	6.79008e+06	7.35293e+06	9.41612e+06	8.2103e+06	8.96301e+06	9.60853e+06
M224T45	2-Bromo-1H-indole-3-carboxaldehyde	2-溴吲哚-3-甲醛	223.972	45	222.963	7.371	C9H6BrNO	[M+H]+	Organoheterocyclic compounds	有机杂环化合物	Indoles and derivatives	吲哚及其衍生物	Indoles	吲哚	_	_	119910-45-1	HMDB0040147	mzCloud	MSI_level2	pos	8.61283e+06	6.19285e+06	1.61647e+06	6.83403e+06	6.04924e+06	1.03744e+07	6.03396e+06	1.12014e+07	1.20558e+07	6.11345e+06	7.13268e+06	6.71142e+06	7.55111e+06	4.47787e+06	5.70964e+06	9.60942e+06	1.0881e+07	9.72771e+06	8.60116e+06	1.66709e+07	4.65354e+06	1.11192e+06	1.97214e+06	3.45752e+06	5.43078e+06	4.98768e+06	2.26204e+06	4.76248e+06
M267T306	4'-Methoxy-8-methylflavone	4'-甲氧基-8-甲基黄酮	267.1	305.9	266.094	7.398	C17H14O3	[M+H]+	Phenylpropanoids and polyketides	苯丙素类和聚酮类化合物	Flavonoids	黄酮	O-methylated flavonoids	O-甲基化黄酮	_	_	_	_	DeepMS	MSI_level2	pos	7.14467e+06	6.55529e+06	6.49834e+06	7.44663e+06	7.5421e+06	9.11924e+06	1.02205e+07	2.60695e+06	700360	1.29771e+07	3.31117e+06	1.13987e+07	1.2179e+07	2.36511e+07	9.44592e+06	9.83342e+06	8.46731e+06	1.33923e+07	4.96809e+06	6.59724e+06	8.25227e+06	2.15758e+06	4.25404e+06	6.80304e+06	1.6077e+07	5.208e+06	1.38762e+07	1.27733e+07
M785T413_2	1-Hexadecanoyl-2-octadecanoyl-sn-glycero-3-phosphocholine	1-十六烷酰基-2-十八烷酰基-sn-甘油-3-磷脂酰胆碱	784.589	412.7	761.594	7.497	C42H84NO8P	[M+Na]+	Lipids and lipid-like molecules	脂质及类脂质分子	Glycerophospholipids	甘油磷脂	Glycerophosphocholines	甘油磷酸胆碱	_	_	59403-51-9	HMDB0007970	DeepMS	MSI_level2	pos	2.16255e+07	5.55572e+06	2.78805e+07	1.24679e+08	7.95351e+07	2.18116e+07	2.21385e+07	2.41332e+07	5.52337e+07	1.88903e+07	1.77682e+07	2.48415e+07	8.59178e+06	4.08644e+07	1.28193e+08	1.61321e+07	5.3021e+06	1.60072e+07	4.39056e+07	2.02909e+07	1.55281e+07	4.50818e+07	2.37634e+07	1.63466e+07	2.1543e+07	5.25558e+07	3.02007e+07	1.68183e+07
M277T258	Furosine	富洛辛	277.119	258.1	254.127	7.513	C12H18N2O4	[M+Na]+	Organic acids and derivatives	有机酸及其衍生物	Carboxylic acids and derivatives	羧酸及其衍生物	Amino acids, peptides, and analogues	氨基酸、肽和类似物	_	_	19746-33-9	_	DeepMS	MSI_level2	pos	3.69143e+06	3.75023e+06	4.32395e+06	5.1639e+06	3.74964e+06	2.53092e+06	2.78605e+06	3.61238e+06	3.50753e+06	4.22144e+06	3.4126e+06	7.09221e+06	6.09195e+06	3.04671e+06	4.3094e+06	4.92522e+06	5.09046e+06	5.73566e+06	5.58251e+06	3.90951e+06	4.07807e+06	3.09799e+06	2.17453e+06	3.1635e+06	3.45096e+06	3.14051e+06	2.89176e+06	3.42924e+06
M759T434_1	Asolectin	亚豆卵磷脂	758.576	434.2	757.563	7.546	C42H80NO8P	[M+H]+	Lipids and lipid-like molecules	脂质及类脂质分子	Glycerophospholipids	甘油磷脂	Glycerophosphocholines	甘油磷酸胆碱	_	_	97281-47-5	HMDB0007973	DeepMS	MSI_level2	pos	5.06717e+07	2.6377e+07	8.27579e+07	5.4013e+07	5.34793e+07	5.4112e+07	1.05828e+08	1.10461e+07	3.88814e+07	6.12561e+07	7.53453e+07	4.66174e+07	1.62352e+08	1.37495e+08	1.30304e+07	1.62987e+08	9.67943e+07	2.98485e+07	5.91808e+07	1.01307e+08	9.26737e+07	6.91867e+07	7.20609e+07	2.56547e+07	6.30611e+07	5.29367e+07	1.17539e+07	5.7882e+07
M301T379	Isotretinoin	异维A酸	301.214	379.4	300.209	7.556	C20H28O2	[M+H]+	Lipids and lipid-like molecules	脂质及类脂质分子	Prenol lipids	醌醇脂	Retinoids	视黄醇类	C07058	_	4759-48-2	HMDB0006219	DeepMS	MSI_level2	pos	6.13335e+06	3.14777e+07	7.36443e+06	4.98778e+06	4.95485e+06	2.00683e+07	1.17421e+07	2.19724e+07	8.09977e+06	5.23368e+06	2.7847e+07	5.06584e+06	1.41614e+07	2.99725e+06	1.92791e+07	6.08808e+06	3.36131e+07	3.32881e+06	1.10254e+07	5.52866e+06	9.47039e+06	1.273e+07	2.40368e+06	1.33488e+07	6.53945e+06	1.4491e+07	3.44987e+07	6.69343e+06
M807T398	1-Palmitoyl-2-docosahexaenoyl-sn-glycero-3-phosphocholine	1-棕榈酰-2-二十二碳六烯酰基-sn-甘油-3-磷酸胆碱	806.576	397.7	805.563	7.593	C46H80NO8P	[M+H]+	Lipids and lipid-like molecules	脂质及类脂质分子	Glycerophospholipids	甘油磷脂	Glycerophosphocholines	甘油磷酸胆碱	_	_	59403-54-2	HMDB0007991	DeepMS	MSI_level2	pos	1.04783e+08	4.55051e+07	5.07852e+07	7.20234e+07	3.32946e+07	1.7188e+07	1.22669e+07	2.9982e+07	2.66437e+07	1.04913e+07	1.04997e+07	6.08798e+06	1.52372e+07	6.07465e+06	6.46866e+06	9.27891e+06	6.81479e+06	5.3409e+06	2.35065e+07	4.7179e+07	5.20507e+07	2.67692e+06	5.26422e+07	4.8261e+07	7.41428e+07	2.11582e+08	3.48635e+08	8.17489e+07
M456T59_2	2-(2,4-Dihydroxyphenyl)-5,7-dihydroxy-8-(2-hydroxy-3-methylbut-3-enyl)-3-(3-methylbut-2-enyl)chromen-4-one	2-(2,4-二羟基苯基)-5,7-二羟基-8-(2-羟基-3-甲基丁-3-烯基)-3-(3-甲基丁-2-烯基)香豆素-4-酮	456.206	59.2	438.168	7.622	C25H26O7	[M+NH4]+	Phenylpropanoids and polyketides	苯丙素类和聚酮类化合物	Flavonoids	黄酮	Flavones	黄酮	_	_	_	_	DeepMS	MSI_level2	pos	2.09155e+08	3.22213e+08	2.31935e+08	1.825e+08	2.76798e+08	2.57423e+08	2.91729e+08	1.45883e+07	2.12608e+08	3.06163e+08	2.54468e+08	2.91782e+08	1.65678e+08	9.93035e+07	2.75391e+08	1.81473e+08	2.39076e+08	2.67507e+08	3.16026e+08	3.54979e+07	1.68669e+08	1.33384e+08	1.05956e+08	2.01748e+08	2.08e+08	1.90177e+08	1.4619e+08	1.34777e+08
M498T300	3alpha-Hydroxy-7-oxocholanoyltaurine	3α-羟基-7-氧代胆酸牛磺酸酯	498.293	299.7	497.282	7.674	C26H43NO6S	[M+H]+	Lipids and lipid-like molecules	脂质及类脂质分子	Steroids and steroid derivatives	类固醇及其衍生物	Bile acids, alcohols and derivatives	胆汁酸、醇及其衍生物	_	_	75808-01-4	_	DeepMS	MSI_level2	pos	1.10699e+08	4.87592e+07	7.29666e+07	4.1982e+07	4.13422e+07	4.59212e+07	1.77472e+06	8.30234e+07	2.98292e+07	6.78876e+07	8.41245e+07	4.02571e+07	7.38672e+07	5.81905e+07	9.00114e+07	3.62846e+07	7.46833e+07	6.867e+07	4.49005e+07	2.12903e+07	7.50223e+07	5.96403e+07	4.858e+07	7.29306e+07	9.58384e+07	9.14211e+07	5.78849e+07	6.12788e+07
M151T38	3-Hydroxy-4,5-dimethyl-2(5H)-furanone	4,5-二甲基-3-羟基-2,5-二氢呋喃-2-酮; 3-羟基-4,5-二甲基呋喃-2（5H）-酮	151.035	38.4	128.047	7.697	C6H8O3	[M+Na]+	Organoheterocyclic compounds	有机杂环化合物	Dihydrofurans	二氢呋喃	Furanones	呋喃酮	_	_	28664-35-9	HMDB0031306	mzCloud	MSI_level2	pos	3.72051e+08	3.67394e+08	4.43915e+08	4.60198e+08	3.69988e+08	3.69524e+08	3.47466e+08	3.31818e+08	3.69076e+08	3.5801e+08	3.63188e+08	3.67629e+08	3.64343e+08	3.73784e+08	3.66597e+08	3.58681e+08	3.66218e+08	3.6708e+08	4.95127e+08	3.64687e+08	3.57313e+08	3.94318e+08	3.3765e+08	4.92274e+08	3.71628e+08	3.59431e+08	3.62249e+08	3.6684e+08
M496T446	1-Palmitoylphosphatidylcholine	棕榈酰磷脂酰胆碱	496.344	445.6	495.333	7.704	C24H50NO7P	[M+H]+	Lipids and lipid-like molecules	脂质及类脂质分子	Glycerophospholipids	甘油磷脂	Glycerophosphocholines	甘油磷酸胆碱	_	_	17364-18-0	HMDB0256091	DeepMS	MSI_level2	pos	3.56706e+07	2.0224e+07	1.52241e+07	9.78645e+06	4.53493e+07	1.3182e+07	5.62404e+07	1.19041e+07	2.6295e+07	1.23943e+07	1.4545e+07	1.57061e+07	1.28027e+07	9.69751e+06	3.55424e+07	1.03299e+07	3.36344e+07	3.75052e+07	1.41608e+07	1.74556e+07	7.82976e+06	6.64157e+06	4.10914e+07	2.77187e+07	7.20386e+06	1.383e+07	1.06015e+07	5.94348e+06
M276T46	Lorcaserin sulfamate	_	276.048	46.4	275.038	7.735	C11H14ClNO3S	[M+H]+	_	_	_	_	_	_	_	_	_	HMDB0061153	mzCloud	MSI_level2	pos	3.2707e+07	3.21613e+07	1.81973e+07	2.93394e+07	2.30816e+07	2.36107e+07	2.51306e+07	2.97275e+07	4.09024e+07	3.35896e+07	2.58001e+07	3.10796e+07	2.7284e+07	1.17541e+07	2.88688e+07	3.73379e+07	4.17091e+07	3.94524e+07	4.51758e+07	4.10295e+07	2.40335e+07	1.21052e+07	1.17703e+07	1.91234e+07	2.27607e+07	2.18745e+07	1.26962e+07	1.57384e+07
M338T413_1	13-Docosenamide	_	338.339	412.8	337.334	7.753	C22H43NO	[M+H]+	Lipids and lipid-like molecules	脂质及类脂质分子	Fatty Acyls	脂肪酰基	Fatty amides	脂肪酸酰胺	_	_	_	HMDB0244507	mzCloud	MSI_level2	pos	6.36316e+08	1.19983e+07	1.16149e+08	4.89248e+08	8.86601e+07	1.41413e+08	2.76545e+08	1.51306e+08	2.7345e+06	5.87096e+06	8.22324e+07	5.07604e+08	7.97755e+07	2.83276e+08	1.72088e+08	2.26876e+08	1.2466e+08	1.39729e+08	1.20221e+08	1.86212e+07	2.0471e+08	9.86048e+07	9.92482e+07	4.88714e+07	9.95834e+07	1.61236e+07	2.95508e+07	5.01068e+07
M434T256	4-[(3,5-dimethoxyphenyl)carbonyl]-N-[4-hydroxy-2-methyl-5-(propan-2-yl)phenyl]benzamide	4-[(3,5-二甲氧基苯基)羰基]-N-[4-羟基-2-甲基-5-(异丙基)苯基]苯甲酰胺	434.193	255.9	433.19	7.775	C26H27NO5	[M+H]+	Benzenoids	苯衍生物	Benzene and substituted derivatives	苯及其衍生物	Anilides	_	_	_	_	_	DeepMS	MSI_level2	pos	7.80688e+06	5.70866e+06	1.39646e+07	6.98464e+06	9.29037e+06	7.6094e+06	5.48702e+06	8.97532e+06	6.43168e+06	4.21092e+06	1.46013e+07	6.11131e+06	1.66302e+07	9.19861e+06	1.19779e+07	6.04969e+06	1.0001e+07	3.93673e+06	4.21661e+06	5.50746e+06	1.78208e+07	1.49213e+07	1.67976e+07	1.45344e+07	1.35945e+07	1.75546e+07	1.08824e+07	1.19678e+07
M650T363	Calenduloside E	金盏花苷 E	650.431	363.4	632.392	7.783	C36H56O9	[M+NH4]+	Lipids and lipid-like molecules	脂质及类脂质分子	Prenol lipids	醌醇脂	Terpene glycosides	萜类糖苷	C08964	_	26020-14-4	HMDB0040851	mzCloud	MSI_level2	pos	7.14021e+07	6.40041e+07	1.71851e+08	3.67474e+07	1.50009e+08	8.04634e+07	4.78455e+07	1.03379e+08	5.12144e+07	8.66902e+07	4.09042e+07	4.13374e+07	9.1131e+07	7.58625e+07	6.84772e+07	2.86221e+07	7.05167e+07	5.5954e+07	9.64505e+06	7.73308e+07	4.9554e+07	1.83818e+08	7.16287e+07	9.25236e+07	1.37219e+08	5.27008e+07	1.01662e+08	1.38367e+08
M112T33_3	3-Chlorophenol	3-氯酚; 3-氯苯酚	111.984	33.1	128.003	7.872	C6H5ClO	[M-NH3+H]+	_	_	_	_	_	_	C14270	_	108-43-0	_	mzCloud	MSI_level2	pos	3.03522e+06	2.28636e+06	2.15008e+06	2.06743e+06	2.15889e+06	2.16954e+06	1.94272e+06	2.0596e+06	1.67546e+06	2.16515e+06	2.03266e+06	2.03324e+06	2.45354e+06	2.53937e+06	2.61707e+06	2.79193e+06	2.74572e+06	2.27714e+06	2.84972e+06	3.14516e+06	2.83809e+06	3.0383e+06	2.88238e+06	2.96371e+06	2.89367e+06	2.98681e+06	2.91199e+06	2.7175e+06
M632T38_2	Ncgc00385798-01_C31H43N7O6_	_	632.324	38.3	609.33	7.879	C31H43N7O6	[M+Na]+	Organic acids and derivatives	有机酸及其衍生物	Carboxylic acids and derivatives	羧酸及其衍生物	Amino acids, peptides, and analogues	氨基酸、肽和类似物	_	_	_	_	DeepMS	MSI_level2	pos	3.73511e+06	2.92954e+06	5.03297e+06	4.67674e+06	5.24237e+06	8.674e+06	7.91164e+06	114281	1.42425e+06	2.73232e+06	7.877e+06	2.89631e+06	3.44731e+06	8.43546e+06	2.86103e+06	2.83484e+06	1.53808e+06	1.99228e+06	1.08262e+06	89895.3	2.75464e+06	3.50888e+06	2.45527e+06	3.15959e+06	3.38604e+06	910433	8.21514e+06	3.53346e+06
M283T49	8-Hydroxynevirapine	_	283.121	49.4	282.112	7.958	C15H14N4O2	[M+H]+	Organic nitrogen compounds	有机氮化合物	Organonitrogen compounds	有机氮化合物	Amines	胺类	_	_	254889-32-2	HMDB0013913	mzCloud	MSI_level2	pos	3.8412e+07	3.44452e+07	2.43762e+07	3.34371e+07	2.94448e+07	2.72421e+07	3.04398e+07	2.34852e+07	3.40995e+07	3.92985e+07	3.61026e+07	3.50494e+07	3.58764e+07	1.85463e+07	3.31404e+07	3.07843e+07	3.67761e+07	3.70706e+07	3.77357e+07	2.88425e+07	3.16882e+07	2.37127e+07	2.01354e+07	2.61097e+07	2.46191e+07	2.89005e+07	2.32008e+07	2.46348e+07
M348T54	3'-Adenylic acid	腺苷 3′-单磷酸; 3′-腺苷酸	348.07	53.5	347.065	7.975	C10H14N5O7P	[M+H]+	Nucleosides, nucleotides, and analogues	核苷、核苷酸及其类似物	Ribonucleoside 3'-phosphates	核苷 3'-磷酸	_	_	C01367	Global and overview maps; Nucleotide metabolism	84-21-9	HMDB0003540	DeepMS	MSI_level2	pos	5.44311e+07	1.79521e+08	6.51966e+07	1.83662e+07	1.3483e+08	1.85243e+07	1.06355e+08	1.6887e+08	1.18106e+07	1.6569e+08	1.36125e+08	1.93461e+08	1.62808e+08	1.61072e+08	1.78459e+07	1.13062e+08	5.28409e+07	1.17561e+08	7.46309e+07	9.14809e+07	1.14967e+08	6.09748e+07	7.53041e+07	9.62076e+07	1.54609e+08	1.12082e+08	3.57285e+07	1.36722e+08
M196T33	1-Hydroxy-2,5-dioxopyrrolidine-3-sulfonic acid	N-羟基磺基琥珀酰亚胺	195.993	32.6	194.984	7.983	C4H5NO6S	[M+H]+	Organoheterocyclic compounds	有机杂环化合物	Pyrrolidines	吡咯烷	Pyrrolidones	_	_	_	82436-78-0	HMDB0243897	mzCloud	MSI_level2	pos	6.58003e+06	7.60745e+06	6.84244e+06	7.48308e+06	7.73985e+06	7.59871e+06	7.42715e+06	8.3573e+06	8.06121e+06	7.55581e+06	7.85613e+06	7.58139e+06	7.27449e+06	7.25924e+06	7.26016e+06	7.79292e+06	7.40809e+06	6.74449e+06	6.80535e+06	7.50945e+06	6.80212e+06	7.31287e+06	7.38988e+06	6.89447e+06	6.74271e+06	6.96983e+06	7.05053e+06	6.70938e+06
M297T335	1,7-Bis(4-hydroxyphenyl)hept-1-en-3-one	,7-双(4-羟基苯基)庚-1-烯-3-酮	297.146	334.9	296.142	7.996	C19H20O3	[M+H]+	Phenylpropanoids and polyketides	苯丙素类和聚酮类化合物	Diarylheptanoids	二芳基庚烷	Linear diarylheptanoids	线性二芳基庚烷	_	_	1083200-79-6	_	DeepMS	MSI_level2	pos	1.08273e+08	9.9327e+07	1.06194e+08	5.6497e+07	1.00775e+08	9.92722e+07	5.6994e+06	5.887e+07	4.63281e+07	9.64565e+07	5.59495e+07	9.88645e+07	8.17e+07	9.53136e+07	5.26327e+07	8.57078e+07	9.09831e+07	1.00944e+08	1.11525e+08	7.00286e+07	9.62418e+07	8.84121e+07	8.95384e+07	3.67789e+07	9.90474e+07	7.8643e+07	1.02421e+08	9.96623e+07
M284T56	8-Hydroxy-2'-deoxyguanosine	8-羟基-2'-脱氧鸟苷	284.099	56.4	283.094	8.011	C10H13N5O5	[M+H]+	Nucleosides, nucleotides, and analogues	核苷、核苷酸及其类似物	Purine nucleosides	嘌呤核苷	Purine 2'-deoxyribonucleosides	嘌呤 2'-脱氧核苷	_	_	88847-89-6	HMDB0003333	DeepMS	MSI_level2	pos	3.81753e+07	2.33804e+07	2.36171e+07	3.35124e+07	4.21196e+07	5.28751e+07	3.70258e+07	3.2328e+07	2.85357e+07	3.22431e+07	4.19352e+07	3.29483e+07	4.48749e+07	3.54175e+07	2.58979e+07	3.53427e+07	3.24884e+07	3.34846e+07	2.09716e+07	3.23024e+07	3.86664e+07	1.82314e+07	1.9576e+07	3.1085e+07	4.67015e+07	3.60106e+07	3.21325e+07	4.31609e+07
M201T94	Coniferaldehyde	松柏醛; 4-羟基-3-甲氧基肉桂醛	201.051	94.5	178.063	8.016	C10H10O3	[M+Na]+	Benzenoids	苯衍生物	Phenols	酚	Methoxyphenols	甲氧基苯酚	C02666	Chemical structure transformation maps; Biosynthesis of other secondary metabolites; Global and overview maps	458-36-6	HMDB0141782	mzCloud	MSI_level2	pos	3.21695e+08	3.77473e+08	3.63758e+08	2.94502e+08	3.78571e+08	3.6802e+08	3.90968e+08	3.31259e+08	3.44085e+08	1.72867e+08	3.18286e+08	3.43111e+08	3.38025e+08	4.25395e+08	2.5385e+08	4.48381e+08	4.05063e+08	3.3705e+08	1.49636e+08	3.37334e+08	4.06925e+08	3.73947e+08	3.38168e+08	3.80285e+08	2.3376e+08	4.45205e+08	3.81444e+08	3.9623e+08
M610T422	6''-O-(3-Hydroxy-3-methylglutaroyl)astragalin	6''-O-(3-羟基-3-甲基戊二酰基)阿司托拉果苷	610.173	422.4	592.144	8.068	C27H28O15	[M+NH4]+	Phenylpropanoids and polyketides	苯丙素类和聚酮类化合物	Flavonoids	黄酮	Flavonoid glycosides	黄酮糖苷	_	_	157407-84-6	HMDB0041129	DeepMS	MSI_level2	pos	2.46301e+06	3.6295e+06	6.7731e+06	2.35149e+07	6.69892e+06	7.15165e+07	2.34023e+07	2.07132e+06	1.62431e+07	2.04074e+06	4.94809e+06	1.11741e+07	6.96365e+06	5.15866e+07	733386	3.32686e+06	2.21737e+07	5.74572e+06	8.96511e+06	3.46971e+06	2.81988e+06	2.27103e+06	2.88512e+06	4.26104e+06	1.42855e+06	1.45759e+06	940736	1.37471e+06
M308T58	Sterigmatocystin	柄曲霉素	308.047	57.8	324.063	8.075	C18H12O6	[M-NH3+H]+	Phenylpropanoids and polyketides	苯丙素类和聚酮类化合物	Sterigmatocystins	斯蒂格马托氰	_	_	C00961	Biosynthesis of other secondary metabolites; Global and overview maps	10048-13-2	HMDB0030588	mzCloud	MSI_level2	pos	8.27821e+06	8.48791e+06	1.08275e+07	1.08018e+07	9.72171e+06	9.96299e+06	8.60354e+06	8.41903e+06	9.24384e+06	5.1008e+06	5.49304e+06	8.47369e+06	9.95615e+06	1.27274e+07	9.98928e+06	9.82933e+06	9.22089e+06	8.94382e+06	1.09692e+07	8.89732e+06	5.19298e+06	1.01013e+07	7.14907e+06	8.04383e+06	9.36335e+06	9.84187e+06	8.23095e+06	8.21315e+06
M442T51_1	Butyrolactone i	丁内酯 i	442.19	50.7	424.153	8.089	C24H24O7	[M+NH4]+	Lipids and lipid-like molecules	脂质及类脂质分子	Fatty Acyls	脂肪酰基	Fatty acid esters	脂肪酸酯	_	_	87414-49-1	_	DeepMS	MSI_level2	pos	5.83746e+07	1.35446e+08	5.15485e+07	9.3271e+07	4.00313e+07	1.03616e+08	1.32435e+08	6.47947e+06	9.99272e+07	1.12526e+08	9.97461e+07	1.04839e+08	4.74603e+07	5.41867e+07	7.25605e+07	7.37457e+07	1.07897e+08	5.92833e+07	8.77859e+07	9.98202e+06	8.02858e+07	4.78581e+07	5.75e+07	9.1399e+07	7.20784e+07	6.88342e+07	5.50682e+07	3.51232e+07
M268T54	9-Arabinofuranosyladenine	9 ~阿糖腺苷	268.104	54.4	267.099	8.116	C10H13N5O4	[M+H]+	Nucleosides, nucleotides, and analogues	核苷、核苷酸及其类似物	Purine nucleosides	嘌呤核苷	_	_	_	_	2006-02-2	HMDB0247583	DeepMS	MSI_level2	pos	2.57814e+08	1.74022e+08	1.3604e+08	2.30292e+08	1.94351e+08	1.68121e+08	1.44296e+08	1.50661e+08	1.28843e+08	1.39503e+08	1.67284e+08	2.44057e+08	1.74041e+08	2.4677e+08	2.39461e+08	3.022e+08	1.33053e+08	1.38388e+08	2.85785e+08	1.43782e+08	1.49131e+08	1.65138e+08	2.89919e+07	1.4076e+08	2.51223e+08	2.37243e+08	1.61368e+08	1.98558e+08
M120T66	L-Threonine-15N	L-苏氨酸-15N	120.065	66.1	119.059	8.129	C4H9NO3	[M+H]+	Organic acids and derivatives	有机酸及其衍生物	Carboxylic acids and derivatives	羧酸及其衍生物	Amino acids, peptides, and analogues	氨基酸、肽和类似物	_	_	80681-09-0	_	DeepMS	MSI_level2	pos	3.92772e+07	7.66291e+07	7.70874e+06	5.33586e+07	5.07063e+07	6.88596e+07	7.86075e+07	1.03e+08	7.03805e+07	6.72462e+07	5.55289e+07	9.5343e+07	3.7254e+07	5.45005e+07	5.1875e+07	6.74735e+07	9.60503e+07	6.80073e+07	7.02931e+07	1.12663e+08	5.91448e+07	4.72829e+07	3.96469e+07	4.71858e+07	4.48367e+07	9.38526e+07	5.5791e+06	3.6102e+07
M132T49_2	Creatine	肌酸	132.077	48.5	131.071	8.147	C4H9N3O2	[M+H]+	Organic acids and derivatives	有机酸及其衍生物	Carboxylic acids and derivatives	羧酸及其衍生物	Amino acids, peptides, and analogues	氨基酸、肽和类似物	C00300	Amino acid metabolism; Global and overview maps	57-00-1	HMDB0000064	DeepMS	MSI_level2	pos	3.8213e+08	3.64735e+08	3.76777e+08	3.45358e+08	2.71889e+08	3.47583e+08	4.05929e+08	5.98019e+08	3.50051e+08	3.44334e+08	3.40775e+08	3.96102e+08	4.23086e+08	3.29949e+08	4.04944e+08	4.14066e+08	3.11576e+08	4.22561e+08	3.31399e+08	3.61718e+08	2.69585e+08	2.25525e+08	1.96667e+08	2.52329e+08	3.09583e+08	2.45808e+08	3.11808e+08	2.47833e+08
M235T50	5-Tridecanolide	δ-十三烷酸内酯	235.165	49.5	212.178	8.156	C13H24O2	[M+Na]+	Organoheterocyclic compounds	有机杂环化合物	Lactones	内酯	Delta valerolactones	_	_	_	7370-92-5	_	DeepMS	MSI_level2	pos	1.30002e+07	4.70202e+06	4.75523e+07	9.69278e+06	3.95885e+07	1.71853e+08	2.37706e+07	2.39072e+07	1.47728e+07	4.41793e+07	1.37356e+07	8.30702e+06	3.98547e+07	1.60849e+07	4.15743e+07	3.15634e+07	5.83833e+07	6.88544e+07	4.88862e+07	4.75665e+07	8.63285e+07	7.59114e+07	8.31937e+07	9.68606e+07	9.5825e+07	3.75077e+07	5.07283e+07	3.01007e+08
M229T324_2	Ligusticide	蒿本内酯 A; 藁本内酯	229.199	324.5	190.099	8.177	C12H14O2	[M+K]+	Organoheterocyclic compounds	有机杂环化合物	Isobenzofurans	异苯并呋喃	_	_	C16987	_	4431-01-0	HMDB0302720	MoNA	MSI_level2	pos	6.24077e+07	6.30511e+07	6.63466e+07	6.66132e+07	6.31647e+07	5.11925e+07	5.47446e+07	5.35906e+07	5.6051e+07	6.64785e+07	6.01878e+07	6.56634e+07	6.62369e+07	6.3431e+07	6.33641e+07	6.78085e+07	6.57148e+07	6.04732e+07	6.59784e+07	6.02607e+07	6.55358e+07	6.50626e+07	6.2446e+07	6.74754e+07	6.43791e+07	6.7883e+07	6.51377e+07	6.46824e+07
M608T241_1	(4R)-N-methyl-N-((2S,3R,4R,5R)-2,3,4,5,6-pentahydroxyhexyl)-4-((3R,5S,7R,9S,10S,12S,13R,14S,17R)-3,7,12-trihydroxy-10,13-dimethylhexadecahydro-1H-cyclopenta[a]phenanthren-17-yl)pentanamide	(4R)-N-甲基-N-((2S,3R,4R,5R)-2,3,4,5,6-五羟基己基)-4-((3R,5S,7R,9S,10S,12S,13R,14S,17R)-3,7,12-三羟基-10,13-二甲基十六氢环戊[a]苯蒽-17-基)戊酰胺	608.383	241.2	585.389	8.189	C31H55NO9	[M+Na]+	Lipids and lipid-like molecules	脂质及类脂质分子	Steroids and steroid derivatives	类固醇及其衍生物	Bile acids, alcohols and derivatives	胆汁酸、醇及其衍生物	_	_	_	_	DeepMS	MSI_level2	pos	971900	3.33653e+06	2.74597e+06	1.95967e+06	486178	765384	2.12461e+06	489457	896425	336652	926836	6.9699e+06	3.81729e+06	2.25423e+06	2.44336e+06	2.20724e+06	1.7119e+06	2.9221e+06	408656	296846	539623	1.11077e+06	239603	1.01295e+06	770837	251973	743313	495636
M242T248	Indolepyruvate	吲哚-3-丙酮酸	242.154	248.5	203.058	8.225	C11H9NO3	[M+K]+	Organoheterocyclic compounds	有机杂环化合物	Indoles and derivatives	吲哚及其衍生物	Indolyl carboxylic acids and derivatives	吲哚羧酸及其衍生物	C00331	Amino acid metabolism; Global and overview maps	392-12-1	HMDB0060484	mzCloud	MSI_level2	pos	9.86068e+07	3.63699e+07	2.40013e+07	5.44809e+07	9.96606e+06	2.52664e+07	3.19804e+07	6.23699e+06	7.78808e+06	2.52454e+07	9.25822e+07	1.56887e+07	1.9999e+07	6.25472e+06	1.31412e+07	5.46862e+06	4.34996e+07	2.78199e+07	7.04421e+06	4.36642e+06	2.55637e+07	3.17333e+07	2.10775e+07	4.83916e+07	9.4433e+06	2.96714e+07	4.93228e+07	6.37388e+06
M298T80	5'-Methylthioadenosine	5'-甲基硫腺苷	298.096	79.7	297.091	8.306	C11H15N5O3S	[M+H]+	Nucleosides, nucleotides, and analogues	核苷、核苷酸及其类似物	5'-deoxyribonucleosides	5'-脱氧核糖核苷	5'-deoxy-5'-thionucleosides	5'-脱氧-5'-硫代核苷	C00170	Chemical structure transformation maps; Amino acid metabolism; Global and overview maps; Metabolism of terpenoids and polyketides	2457-80-9	HMDB0001173	DeepMS	MSI_level2	pos	8.67056e+07	3.17938e+07	1.04527e+08	5.83736e+07	7.42498e+07	7.64851e+07	4.89905e+07	2.50062e+07	4.68298e+07	4.33653e+07	4.31476e+07	5.39412e+07	9.38921e+07	1.08858e+08	2.83544e+07	3.25575e+07	2.80543e+07	2.71737e+07	3.20958e+07	4.17559e+07	3.59899e+07	4.01713e+07	2.60905e+07	3.8135e+07	5.0855e+07	2.94207e+07	4.83237e+07	4.94578e+07
M298T62	Adenosine + C2H5S	腺苷	298.096	62	297.091	8.306	C11H15N5O3S	[M+H]+	Nucleosides, nucleotides, and analogues	核苷、核苷酸及其类似物	5'-deoxyribonucleosides	5'-脱氧核糖核苷	5'-deoxy-5'-thionucleosides	5'-脱氧-5'-硫代核苷	_	_	2457-81-0	HMDB0257557	DeepMS	MSI_level2	pos	3.80909e+07	9.71624e+06	2.35068e+07	3.89645e+07	2.58391e+07	1.9003e+07	1.97215e+07	1.14438e+07	2.01798e+07	1.47924e+07	2.04419e+07	4.26564e+07	2.16844e+07	3.33955e+07	1.12123e+07	1.59154e+07	1.21429e+07	1.09971e+07	1.62778e+07	1.56661e+07	1.12157e+07	2.00365e+07	1.16837e+07	1.6297e+07	1.54594e+07	1.17843e+07	2.17116e+07	2.17688e+07
M158T33_2	Benzothiazole	苯并噻唑	158.002	32.5	135.015	8.342	C7H5NS	[M+Na]+	Organoheterocyclic compounds	有机杂环化合物	Benzothiazoles	苯并噻唑	_	_	_	_	95-16-9	HMDB0032930	DeepMS	MSI_level2	pos	6.56967e+06	6.47681e+06	6.6302e+06	6.8359e+06	6.73618e+06	6.75258e+06	6.27775e+06	6.63919e+06	6.66592e+06	7.14752e+06	7.08724e+06	6.93718e+06	7.58318e+06	7.20598e+06	7.02932e+06	7.22125e+06	7.4605e+06	6.95366e+06	7.03063e+06	7.26754e+06	6.83206e+06	7.40057e+06	7.27051e+06	6.87729e+06	6.88746e+06	7.106e+06	6.9151e+06	6.93161e+06
M318T50	Buxifoliadine-H	布西叶胺-H	318.095	50.2	317.091	8.413	C16H15NO6	[M+H]+	Organoheterocyclic compounds	有机杂环化合物	Quinolines and derivatives	喹啉及其衍生物	Benzoquinolines	苯并喹啉	_	_	_	_	DeepMS	MSI_level2	pos	5.02039e+07	5.55951e+07	3.32501e+07	4.78758e+07	3.64827e+07	3.33327e+07	3.52295e+07	4.41033e+07	5.53686e+07	3.8522e+07	2.78225e+07	5.25342e+07	2.53565e+07	1.49274e+07	4.96518e+07	5.42182e+07	4.73799e+07	4.44799e+07	7.39951e+07	4.76746e+07	2.10493e+07	2.51382e+07	1.37893e+07	2.33977e+07	2.21037e+07	2.73854e+07	1.43482e+07	1.69956e+07
M288T260	Lycorine	石蒜碱	288.126	259.8	287.116	8.413	C16H17NO4	[M+H]+	Alkaloids and derivatives	生物碱及其衍生物	Amaryllidaceae alkaloids	石蒜科生物碱	Lycorine-type amaryllidaceae alkaloids	石蒜碱型石蒜科生物碱	C08532	Chemical structure transformation maps; Biosynthesis of other secondary metabolites	476-28-8	HMDB0254256	DeepMS	MSI_level2	pos	1.08783e+07	7.54271e+06	3.70558e+06	7.49745e+06	5.98258e+06	670838	579499	8.11485e+06	5.42642e+06	8.76944e+06	3.41415e+06	1.632e+07	8.33316e+06	130367	8.38627e+06	4.87007e+06	8.89277e+06	1.12039e+07	5.00286e+06	7.79237e+06	6.72569e+06	4.64901e+06	2.88271e+06	1.04524e+07	8.17352e+06	4.44196e+06	304603	5.05267e+06
M534T349	Cucurbitacin D	葫芦素 D	534.338	349.1	516.309	8.446	C30H44O7	[M+NH4]+	Lipids and lipid-like molecules	脂质及类脂质分子	Steroids and steroid derivatives	类固醇及其衍生物	Cucurbitacins	_	C08796	_	3877-86-9	HMDB0034695	mzCloud	MSI_level2	pos	2.07757e+07	7.24006e+06	4.94456e+07	2.94847e+07	459051	3.30502e+07	6.1167e+07	3.66512e+07	3.57529e+07	8.05572e+07	8.77668e+07	2.69787e+07	2.09941e+07	4.24995e+07	8.51179e+07	1.148e+07	9.63536e+07	4.73003e+07	1.17348e+07	7.08487e+07	5.29846e+07	4.42741e+06	4.8392e+06	2.26996e+07	2.39296e+07	2.0049e+07	1.31039e+07	2.89273e+07
M518T403	N-desmethylimatinib	_	518.337	402.8	479.243	8.484	C28H29N7O	[M+K]+	Benzenoids	苯衍生物	Benzene and substituted derivatives	苯及其衍生物	Anilides	_	_	_	_	HMDB0013862	mzCloud	MSI_level2	pos	1.65113e+07	9.6502e+06	7.13295e+06	2.30685e+07	1.01731e+07	1.05159e+07	6.16803e+06	7.80672e+06	6.51835e+06	8.18735e+06	7.08893e+06	5.80583e+06	3.20525e+06	2.78116e+06	7.91711e+06	4.75964e+06	5.823e+06	1.02222e+07	6.74824e+06	1.4329e+07	8.72041e+06	6.21849e+06	5.10514e+06	3.80736e+06	4.70462e+06	7.45018e+06	4.64837e+06	5.96346e+06
M468T367_1	1-Myristoyl-sn-glycero-3-phosphocholine	1-月桂酰-sn-甘油-3-磷酰胆碱	468.305	366.7	467.302	8.49	C22H46NO7P	[M+H]+	Lipids and lipid-like molecules	脂质及类脂质分子	Glycerophospholipids	甘油磷脂	Glycerophosphocholines	甘油磷酸胆碱	_	_	20559-16-4	HMDB0010379	DeepMS	MSI_level2	pos	1.92694e+08	1.6491e+08	1.1155e+08	2.34302e+08	2.17955e+08	1.2235e+08	2.23575e+08	1.81115e+08	2.04866e+08	1.30935e+08	9.52372e+07	2.59717e+08	1.47949e+08	2.01052e+08	1.83455e+08	1.27641e+08	3.35319e+08	2.56357e+08	1.64301e+08	2.59081e+08	7.28793e+07	1.33098e+08	8.52551e+07	1.43446e+08	2.24068e+08	1.0962e+08	2.05413e+08	1.39383e+08
M614T353_1	Veratrine	硫黄素	614.326	352.8	591.342	8.494	C32H49NO9	[M+Na]+	Lipids and lipid-like molecules	脂质及类脂质分子	Steroids and steroid derivatives	类固醇及其衍生物	Steroidal alkaloids	_	_	_	62-59-9	HMDB0259783	DeepMS	MSI_level2	pos	8.01286e+07	2.16227e+07	1.60264e+07	1.01476e+08	6.63288e+07	1.6726e+07	4.52026e+07	1.76013e+07	7.55535e+07	2.40654e+07	4.13439e+07	6.37051e+07	4.11733e+07	3.25056e+07	3.75112e+07	5.90792e+07	2.05397e+07	6.0966e+07	4.14974e+07	5.43069e+07	2.55624e+07	1.83393e+07	1.82882e+07	4.97322e+07	4.5703e+07	3.49476e+07	1.24879e+07	9.44023e+06
M612T58_2	2',6'-Dihydroxy-4-methoxychalcone-4'-O-neohesperid	2',6'-二羟基-4-甲氧基查尔酮-4'-O-新橙皮苷	612.225	57.8	594.196	8.531	C28H34O14	[M+NH4]+	Phenylpropanoids and polyketides	苯丙素类和聚酮类化合物	Flavonoids	黄酮	Flavonoid glycosides	黄酮糖苷	_	_	_	_	DeepMS	MSI_level2	pos	5.96961e+06	1.49679e+07	1.36283e+07	8.46368e+06	5.3232e+06	1.10425e+07	2.82863e+06	5.64646e+06	5.37142e+06	1.68999e+07	4.75679e+06	1.04779e+07	1.00236e+07	6.30123e+06	7.66693e+06	1.44533e+07	1.18231e+07	5.44376e+06	1.26431e+07	8.79631e+06	5.90594e+06	5.93354e+06	3.94518e+06	7.43488e+06	3.47593e+06	3.02321e+06	8.18258e+06	6.4495e+06
M140T33_2	2,5-Furandicarboxylic acid	2,5-呋喃二羧酸	139.988	32.8	156.006	8.566	C6H4O5	[M-NH3+H]+	Organoheterocyclic compounds	有机杂环化合物	Furans	呋喃	Furoic acid and derivatives	呋喃酸及其衍生物	C20450	Xenobiotics biodegradation and metabolism; Global and overview maps	3238-40-2	HMDB0004812	mzCloud	MSI_level2	pos	761007	2.6215e+06	896279	832004	700911	2.92338e+06	974611	953288	883140	3.41645e+06	2.62984e+06	2.88504e+06	939498	833776	793467	3.21475e+06	2.814e+06	2.69485e+06	2.86135e+06	2.87186e+06	2.78298e+06	3.09002e+06	2.97305e+06	3.12543e+06	2.8079e+06	2.84819e+06	2.81697e+06	3.04315e+06
M684T65_2	Glc(a1-4)Glc(a1-4)Glc(a1-4)Glc	葡萄糖（α1-4）葡萄糖（α1-4）葡萄糖（α1-4）葡萄糖	684.263	65	666.223	8.589	C24H42O21	[M+NH4]+	Organic oxygen compounds	有机氧化合物	Organooxygen compounds	有机氧化合物	Carbohydrates and carbohydrate conjugates	碳水化合物和碳水化合物结合物	C02052	_	34612-38-9	HMDB0001296	DeepMS	MSI_level2	pos	1.3175e+07	556066	6.66246e+06	5.77615e+06	7.68177e+06	537871	664746	22584.3	103163	408716	7.14188e+06	4.01031e+06	7.72832e+06	6.99942e+06	17637.1	147431	83389	305580	1.00688e+06	40070.9	1.41403e+07	9.16897e+06	1.83925e+07	1.39925e+07	4.16493e+06	8.54407e+06	1.67059e+07	4.76312e+06
M317T42	6-(4-methoxyphenyl)-4-(4-methylphenyl)-2-oxo-1H-pyridine-3-carbonitrile	6-(4-甲氧基苯基)-4-(4-甲基苯基)-2-氧代-1H-吡啶-3-氰化物	317.132	41.9	316.122	8.59	C20H16N2O2	[M+H]+	Organoheterocyclic compounds	有机杂环化合物	Pyridines and derivatives	吡啶及其衍生物	Phenylpyridines	_	_	_	_	_	DeepMS	MSI_level2	pos	1.44806e+07	2.27824e+07	1.29058e+07	1.99263e+07	1.51039e+07	1.27403e+07	1.48047e+07	2.88057e+07	2.25091e+07	1.54097e+07	9.85175e+06	1.43104e+07	9.92296e+06	5.93568e+06	1.41343e+07	1.69862e+07	1.8864e+07	1.66696e+07	1.77182e+07	1.80852e+07	1.49906e+07	1.74524e+07	2.03119e+07	1.06334e+07	1.40124e+07	1.2834e+07	1.11929e+07	1.11035e+07
M846T237_11	6-Oxocyclohex-1-ene-1-carboxyl-CoA	_	846.177	236.6	889.152	8.593	C28H42N7O18P3S	[M-CO2+H]+	Lipids and lipid-like molecules	脂质及类脂质分子	Fatty Acyls	脂肪酰基	Fatty acyl thioesters	_	C09821	Xenobiotics biodegradation and metabolism; Global and overview maps	_	HMDB0012180	mzCloud	MSI_level2	pos	3.10474e+06	3.91074e+06	5.19812e+06	9.33538e+06	4.49933e+06	4.13466e+06	3.13248e+06	8.87024e+06	2.32985e+06	3.8296e+06	5.78571e+06	4.50145e+06	3.56865e+06	7.61399e+06	2.03683e+06	5.2005e+06	3.32307e+06	3.27167e+06	3.85743e+06	8.70988e+06	4.79849e+06	4.6522e+06	4.27238e+06	3.32213e+06	3.06776e+06	3.89281e+06	7.61425e+06	4.43385e+06
M141T38	2-Hydroxyisovaleric acid, (R)-	2-羟基异戊酸, (R)-	141.051	38.4	118.063	8.635	C5H10O3	[M+Na]+	Lipids and lipid-like molecules	脂质及类脂质分子	Fatty Acyls	脂肪酰基	Fatty acids and conjugates	脂肪酸及其共轭物	_	_	17407-56-6	_	DeepMS	MSI_level2	pos	1.11213e+07	1.09127e+07	1.22779e+07	1.35012e+07	1.1168e+07	1.06502e+07	9.84133e+06	9.80868e+06	1.07153e+07	1.05639e+07	1.07291e+07	1.07295e+07	9.85047e+06	1.03964e+07	1.07036e+07	1.05343e+07	1.06827e+07	1.09096e+07	1.49017e+07	1.14698e+07	1.09165e+07	1.1324e+07	1.02923e+07	1.38971e+07	1.04122e+07	1.0654e+07	1.05478e+07	1.04582e+07
M593T267	Mesobilirubinogen	尿胆素原	593.34	266.5	592.328	8.636	C33H44N4O6	[M+H]+	Organoheterocyclic compounds	有机杂环化合物	Tetrapyrroles and derivatives	四吡咯及其衍生物	Bilirubins	_	C05790	Metabolism of cofactors and vitamins	14684-37-8	HMDB0001898	DeepMS	MSI_level2	pos	250277	102051	363360	75490.2	175676	219151	234815	1.31299e+06	1.45323e+06	191025	1.10144e+07	3.70515e+06	1.82559e+06	156500	3.2139e+06	1.57077e+06	706658	1.50162e+06	252606	2.55742e+06	100623	178393	693166	166862	594281	44623	189520	27302.1
M332T60	Gnaphaliin	干燥草素	332.11	60	314.079	8.801	C17H14O6	[M+NH4]+	Phenylpropanoids and polyketides	苯丙素类和聚酮类化合物	Flavonoids	黄酮	O-methylated flavonoids	O-甲基化黄酮	_	_	33803-42-8	HMDB0030544	DeepMS	MSI_level2	pos	7.30071e+07	6.746e+07	4.50255e+07	6.43981e+07	5.411e+07	4.64557e+07	5.21604e+07	5.4109e+07	6.88638e+07	5.55436e+07	3.96182e+07	8.00973e+07	4.91602e+07	3.11329e+07	7.25961e+07	6.78153e+07	6.23375e+07	6.43849e+07	9.17568e+07	6.13265e+07	4.13629e+07	4.73543e+07	3.085e+07	3.29188e+07	4.11109e+07	4.57612e+07	2.53792e+07	2.73876e+07
M542T392_1	Anopterine	_	542.316	391.8	541.304	8.827	C31H43NO7	[M+H]+	_	_	_	_	_	_	C08658	_	38826-62-9	_	mzCloud	MSI_level2	pos	1.50179e+08	8.82831e+07	1.12824e+08	1.0618e+08	8.9401e+07	6.10385e+07	4.85693e+07	7.789e+07	7.22697e+07	1.40289e+08	3.16481e+07	4.50337e+07	5.80229e+07	9.48857e+07	3.78227e+07	4.19927e+07	7.37119e+07	9.16476e+07	3.17391e+07	4.12016e+07	1.08735e+08	1.36924e+08	9.11281e+07	1.1299e+08	8.58247e+07	8.87715e+07	7.39384e+07	5.42228e+07
M514T312	[(2R,3S,4S,5R,6S)-3,4,5-Trihydroxy-6-[(2S,3R,4S,5S,6R)-3,4,5-trihydroxy-6-(hydroxymethyl)oxan-2-yl]oxyoxan-2-yl]methyl 8-methylnonanoate	[(2R,3S,4S,5R,6S)-3,4,5-三羟基-6-[(2S,3R,4S,5S,6R)-3,4,5-三羟基-6-(羟甲基)噁烷-2-基]氧噁烷-2-基]甲基8-甲基壬酸酯	514.291	312.1	496.253	8.9	C22H40O12	[M+NH4]+	Lipids and lipid-like molecules	脂质及类脂质分子	Saccharolipids	糖脂	_	_	_	_	_	_	DeepMS	MSI_level2	pos	5.4688e+07	2.00871e+07	6.47933e+07	8.08663e+06	5.52663e+06	2.5189e+07	2.64123e+07	3.49599e+07	1.47276e+07	1.59143e+07	5.40033e+07	4.12003e+07	5.80567e+07	2.94027e+07	1.45235e+07	2.44815e+06	1.86454e+07	2.38857e+07	1.50336e+07	1.66273e+07	5.15005e+07	9.19884e+06	3.21886e+06	6.928e+06	1.78222e+06	6.96383e+07	2.4031e+07	4.84128e+06
M333T42	(1-Methylpiperidin-4-yl) 6-nitro-2-oxochromene-3-carboxylate	(1-甲基哌啶-4-基) 6-硝基-2-氧代色烯-3-羧酸酯	333.106	42	332.102	8.934	C16H16N2O6	[M+H]+	Phenylpropanoids and polyketides	苯丙素类和聚酮类化合物	Coumarins and derivatives	香豆素及其衍生物	_	_	_	_	_	_	DeepMS	MSI_level2	pos	3.62434e+07	3.73226e+07	2.41325e+07	3.41804e+07	2.82893e+07	2.24462e+07	2.37087e+07	3.44918e+07	4.29737e+07	2.9515e+07	3.04298e+07	2.95575e+07	3.29924e+07	1.4404e+07	3.4003e+07	3.86064e+07	3.58982e+07	3.77499e+07	3.8819e+07	3.86293e+07	2.95924e+07	1.54404e+07	1.45769e+07	2.42721e+07	3.11483e+07	2.86612e+07	1.62882e+07	2.45905e+07
M662T346_1	2-[[2-(1,3-dicarboxypropyl)-6,6,9a-trimethyl-5-[(2E,4E,6E)-octa-2,4,6-trienoyl]oxy-1-oxo-4,5,5a,7,8,9-hexahydro-3H-benzo[e]isoindol-4-yl]amino]pentanedioic acid	2-[[2-(1,3-二羧基丙基)-6,6,9a-三甲基-5-[(2E,4E,6E)-辛-2,4,6-三烯酰氧基]氧基-1-氧代-4,5,5a,7,8,9-六氢-3H-苯并[e]异吲哚-4-基]氨基]戊二酸	662.324	346.4	644.296	8.943	C33H44N2O11	[M+NH4]+	Organic acids and derivatives	有机酸及其衍生物	Carboxylic acids and derivatives	羧酸及其衍生物	Pentacarboxylic acids and derivatives	_	_	_	_	_	DeepMS	MSI_level2	pos	1.66126e+07	6.89055e+06	1.09964e+07	1.49147e+07	1.56589e+07	3.9297e+06	2.73046e+07	1.53382e+07	2.43885e+07	8.48028e+06	2.07886e+07	1.47794e+07	1.46835e+07	8.88359e+06	1.37933e+07	1.92632e+07	1.28587e+07	2.14511e+07	1.06287e+07	2.07493e+07	7.49077e+06	1.1599e+07	1.94353e+06	2.07877e+07	2.42531e+07	5.4254e+06	2.08888e+07	6.1565e+06
M337T87	Anisocoumarin H	异香豆素H	337.138	86.7	314.152	8.952	C19H22O4	[M+Na]+	Lipids and lipid-like molecules	脂质及类脂质分子	Prenol lipids	醌醇脂	Terpene lactones	萜类内酯	_	_	123237-86-5	_	DeepMS	MSI_level2	pos	6.43959e+07	1.06236e+08	4.58327e+07	1.04466e+08	5.32334e+07	3.15926e+07	4.43587e+07	1.03323e+07	4.24912e+07	8.28715e+07	3.95029e+07	6.7258e+07	2.35093e+07	5.20091e+07	5.74673e+07	3.97055e+07	2.30878e+07	5.92042e+07	4.86498e+07	2.42133e+07	7.39264e+07	3.31659e+07	3.29236e+07	4.52347e+07	7.01324e+07	7.52389e+07	4.69451e+07	6.41246e+07
M270T49	4,5,6-trimethoxy-7-nitro-3H-2-benzofuran-1-one	4,5,6-三甲氧基-7-硝基-3H-2-苯并呋喃-1-酮	270.064	49.4	269.054	8.976	C11H11NO7	[M+H]+	Benzenoids	苯衍生物	Benzene and substituted derivatives	苯及其衍生物	Benzoic acids and derivatives	苯甲酸及其衍生物	_	_	960-52-1	_	DeepMS	MSI_level2	pos	2.62651e+07	1.28565e+07	4.87619e+07	4.37231e+07	6.0752e+07	7.54801e+07	7.31686e+07	9.6107e+07	8.41083e+07	7.53805e+07	6.30012e+07	1.89658e+07	3.10577e+07	2.08185e+07	8.41735e+07	9.44929e+07	9.75849e+07	6.37729e+07	5.77045e+07	1.02037e+08	5.82292e+07	5.43156e+07	5.25686e+07	5.70484e+07	6.61444e+07	7.32475e+07	6.64832e+07	4.69157e+07
M108T433	N-Methylaniline	N-甲基苯胺	108.08	432.9	107.074	9.03	C7H9N	[M+H]+	Organic nitrogen compounds	有机氮化合物	Organonitrogen compounds	有机氮化合物	Amines	胺类	C02299	_	100-61-8	HMDB0255185	DeepMS	MSI_level2	pos	9.38878e+06	3.33603e+07	3.53643e+07	9.31344e+06	1.30877e+07	4.33852e+06	1.65242e+07	4.46124e+06	1.11129e+07	7.78046e+06	2.44844e+07	1.37198e+07	2.7802e+07	1.06743e+07	1.7201e+07	1.48316e+07	2.46586e+07	4.35062e+06	2.88348e+07	1.83063e+07	3.78873e+06	3.54997e+06	2.53154e+07	2.00463e+07	1.56086e+06	5.16299e+06	1.85497e+07	1.72484e+07
M522T49_1	Raffinose	招致糖	522.199	49.2	504.17	9.044	C18H32O16	[M+NH4]+	Organic oxygen compounds	有机氧化合物	Organooxygen compounds	有机氧化合物	Carbohydrates and carbohydrate conjugates	碳水化合物和碳水化合物结合物	C00492	Carbohydrate metabolism; Membrane transport; Global and overview maps	512-69-6	HMDB0003213	DeepMS	MSI_level2	pos	5.81453e+07	2.79779e+07	4.06065e+07	2.67532e+07	3.6703e+07	2.10326e+07	2.17674e+07	11847.6	563657	1.72214e+07	5.3417e+07	2.16922e+07	4.11001e+07	1.02418e+07	1.59505e+06	845727	1.23623e+06	1.1041e+07	1.07322e+06	1.79029e+07	2.10266e+07	3.06764e+07	2.94751e+07	3.05276e+07	3.81047e+07	1.58007e+07	5.19124e+07	4.77899e+07
M344T240	1-hydroxy-2,11-dimethoxy-6,6-dimethyl-5,6,6a,7-tetrahydro-4H-dibenzo[de,g]quinolinium	1-羟基-2,11-二甲氧基-6,6-二甲基-5,6,6a,7-四氢-4H-二苯并[de,g]喹啉铵	344.207	240.1	326.176	9.073	C20H24NO3+	[M+NH4]+	Alkaloids and derivatives	生物碱及其衍生物	Aporphines	阿朴啡	_	_	_	_	_	_	DeepMS	MSI_level2	pos	6.80147e+06	1.29537e+07	1.30721e+07	7.78025e+06	9.28674e+06	8.39418e+06	6.87523e+06	4.41575e+06	5.70082e+06	3.68094e+06	9.64766e+06	8.09839e+06	1.6261e+07	1.39165e+07	4.22217e+06	6.39258e+06	5.71219e+06	3.61615e+06	2.42956e+06	3.17182e+06	7.54527e+06	1.17815e+07	6.22669e+06	9.13057e+06	4.04453e+06	1.45895e+07	3.72901e+06	9.90401e+06
M388T71_1	Thiophanate	美克芬	388.109	71.4	370.078	9.077	C14H18N4O4S2	[M+NH4]+	Benzenoids	苯衍生物	Benzene and substituted derivatives	苯及其衍生物	_	_	C18918	_	23564-06-9	HMDB0259024	DeepMS	MSI_level2	pos	7.9311e+07	1.06533e+08	6.60474e+07	1.12211e+08	1.15999e+08	1.10049e+08	1.07292e+08	1.03232e+08	1.18934e+08	5.68173e+07	1.03986e+08	1.7485e+08	6.857e+07	1.01973e+08	4.09041e+07	8.78573e+07	1.30439e+08	1.23036e+08	9.05665e+07	1.07197e+08	1.00061e+08	6.31649e+07	8.10766e+07	1.05992e+08	1.5352e+08	1.54971e+08	8.03653e+07	6.11031e+07
M294T56	4-(3,4-Dimethoxybenzoyl)-3-furoic acid	4-(3,4-二甲氧基苯甲酰)-3-呋喃酸	294.1	55.6	276.064	9.102	C14H12O6	[M+NH4]+	Organic oxygen compounds	有机氧化合物	Organooxygen compounds	有机氧化合物	Carbonyl compounds	羰基化合物	_	_	_	_	DeepMS	MSI_level2	pos	1.55836e+08	1.28743e+08	9.77981e+07	1.33334e+08	1.17379e+08	9.16941e+07	1.04352e+08	6.50936e+07	1.346e+08	1.44541e+08	1.22256e+08	1.50544e+08	1.29957e+08	5.30066e+07	1.29345e+08	1.18229e+08	1.28403e+08	1.30436e+08	1.66103e+08	6.7619e+07	1.08028e+08	8.19032e+07	5.43285e+07	1.08736e+08	9.37201e+07	1.07908e+08	5.67085e+07	8.35361e+07
M497T231_1	Peuarenin	佩乌瑞宁	497.126	231.5	458.158	9.136	C24H26O9	[M+K]+	Phenylpropanoids and polyketides	苯丙素类和聚酮类化合物	Coumarins and derivatives	香豆素及其衍生物	Pyranocoumarins	_	_	_	_	_	DeepMS	MSI_level2	pos	1.71148e+07	2.05501e+07	6.3228e+06	1.45077e+07	9.44806e+06	9.84851e+06	1.27553e+07	6.66056e+06	1.48094e+07	1.67393e+07	6.05743e+06	1.05034e+07	1.71795e+07	1.34757e+07	1.68454e+07	1.60651e+07	1.6577e+07	1.25471e+07	1.46449e+07	4.3988e+06	8.63009e+06	1.37162e+07	8.48649e+06	1.96991e+07	6.46426e+06	1.40599e+07	7.20859e+06	1.68574e+07
M112T38_1	3-chlorobenzoate	_	112.006	38.4	154.99	9.176	C7H4ClO2-	[M-CO2+H]+	Benzenoids	苯衍生物	Benzene and substituted derivatives	苯及其衍生物	Benzoic acids and derivatives	苯甲酸及其衍生物	_	_	16887-60-8	HMDB0304117	mzCloud	MSI_level2	pos	1.77196e+07	1.74586e+07	2.20158e+07	2.21588e+07	1.73084e+07	1.66855e+07	1.70318e+07	1.54763e+07	1.80802e+07	1.70306e+07	1.72083e+07	1.69398e+07	1.75507e+07	1.67372e+07	1.71099e+07	1.69326e+07	1.69718e+07	1.67089e+07	2.41187e+07	1.71033e+07	1.72612e+07	1.90089e+07	1.61982e+07	2.45725e+07	1.78099e+07	1.70195e+07	1.72989e+07	1.72706e+07
M257T47	(2R,3R)-3-Methylglutamyl-5-semialdehyde-N6-lysine	_	257.147	47.2	273.169	9.237	C12H23N3O4	[M-NH3+H]+	_	_	_	_	_	_	C20279	Amino acid metabolism; Global and overview maps	_	_	mzCloud	MSI_level2	pos	92882.4	109680	6.32421e+06	237680	2.337e+06	2.36271e+07	2.69656e+06	3.58984e+06	278253	1.87394e+06	4.56338e+06	32579.9	2.10157e+06	328373	2.35021e+06	2.21152e+06	6.13775e+06	5.032e+06	4.7655e+06	4.17985e+06	6.1704e+06	1.63849e+07	2.78666e+07	8.84631e+06	7.13174e+06	2.12313e+06	7.23414e+06	2.8521e+07
M705T45_3	Tenuifoliside A	细叶远志苷 A	705.195	44.8	682.212	9.243	C31H38O17	[M+Na]+	Phenylpropanoids and polyketides	苯丙素类和聚酮类化合物	Cinnamic acids and derivatives	肉桂酸及其衍生物	Hydroxycinnamic acids and derivatives	羟基肉桂酸及其衍生物	_	_	139726-35-5	_	DeepMS	MSI_level2	pos	6.40731e+07	1.29612e+07	4.23076e+07	3.5622e+07	3.32643e+07	1.61827e+07	1.36607e+07	1.21359e+06	4.74745e+06	9.51451e+06	7.76885e+07	1.78102e+07	6.26325e+07	5.80819e+07	5.89438e+06	2.32704e+06	1.76187e+06	8.74502e+06	5.73499e+06	1.5779e+06	4.42254e+07	4.98713e+07	2.47233e+07	6.28945e+07	7.24827e+07	5.86243e+07	7.50032e+07	8.44329e+07
M504T40	(2S,3R,4aS,12bR)-2,3,4a,8-tetrahydroxy-12b-(5-hydroxy-6-methyloxan-2-yl)oxy-3-methyl-2,4-dihydrobenzo[a]anthracene-1,7,12-trione	(2S,3R,4aS,12bR)-2,3,4a,8-四羟基-12b-(5-羟基-6-甲基-氧杂-2-基)氧-3-甲基-2,4-二氢苯并[a]蒽-1,7,12-三酮	504.192	40	486.153	9.276	C25H26O10	[M+NH4]+	Benzenoids	苯衍生物	Anthracenes	蒽	Anthraquinones	蒽醌	_	_	_	_	DeepMS	MSI_level2	pos	7.52609e+06	2.79511e+06	1.04313e+07	1.84133e+07	1.36446e+07	1.23472e+07	1.76063e+07	337413	8.1321e+06	1.42624e+07	5.17673e+06	1.61453e+07	1.65464e+07	2.79398e+06	8.08003e+06	9.2066e+06	6.5948e+06	9.37499e+06	1.1724e+07	1.47327e+06	1.62315e+07	2.83509e+06	2.74678e+06	3.38476e+06	1.08253e+07	1.12426e+07	3.6842e+06	9.95984e+06
M250T53	(2E,4E)-N-Isobutyl-6-(2-thienyl)hexa-2,4-dienamide	(2E,4E)-N-异丁基-6-(2-噻吩基)己-2,4-二烯酰胺	250.129	52.8	249.119	9.291	C14H19NOS	[M+H]+	Lipids and lipid-like molecules	脂质及类脂质分子	Fatty Acyls	脂肪酰基	Fatty amides	脂肪酸酰胺	_	_	_	_	DeepMS	MSI_level2	pos	2.1838e+08	2.29416e+08	1.49918e+08	2.26471e+08	1.64556e+08	1.09709e+08	1.58628e+08	3.22209e+07	1.14281e+08	1.62797e+08	1.89599e+08	2.58743e+08	1.96666e+08	2.40297e+08	1.11634e+08	1.12985e+08	9.329e+07	1.56094e+08	1.36602e+08	4.32264e+07	1.65741e+08	1.23636e+08	7.94716e+07	1.6924e+08	1.68655e+08	1.57508e+08	1.56031e+08	1.6153e+08
M783T349	1-Palmitoyl-2-oleoyl-sn-glycero-3-phosphocholine	1-棕榈酰-2-油酰-磷脂酰胆碱	782.575	349.4	759.579	9.305	C42H82NO8P	[M+Na]+	Lipids and lipid-like molecules	脂质及类脂质分子	Glycerophospholipids	甘油磷脂	Glycerophosphocholines	甘油磷酸胆碱	_	_	26853-31-6	HMDB0007972	DeepMS	MSI_level2	pos	4.45609e+07	2.52809e+07	4.05815e+07	8.33518e+07	2.54242e+07	2.74447e+07	5.45531e+07	6.17898e+06	5.05815e+07	8.63226e+07	2.47403e+07	4.59561e+07	6.28545e+07	5.13998e+07	4.14446e+07	7.51585e+06	1.79008e+07	5.97612e+06	6.03174e+06	6.28733e+06	4.50823e+06	5.48189e+06	5.07736e+06	3.13495e+07	2.85142e+07	4.66604e+07	6.56593e+07	4.21693e+07
M279T48	5-oxopentadecanoic Acid	5-氧代十五烷酸	279.191	48.4	256.204	9.377	C15H28O3	[M+Na]+	Lipids and lipid-like molecules	脂质及类脂质分子	Fatty Acyls	脂肪酰基	Fatty acids and conjugates	脂肪酸及其共轭物	_	_	92857-45-9	_	DeepMS	MSI_level2	pos	3.77319e+06	3.87761e+06	8.59474e+06	2.76084e+06	5.3241e+06	3.32403e+07	6.87987e+06	8.03965e+06	4.57041e+06	6.97587e+06	3.95766e+06	3.09506e+06	8.01663e+06	3.60477e+06	7.99139e+06	7.2668e+06	1.34373e+07	1.27696e+07	1.16386e+07	1.51827e+07	1.00448e+07	7.8801e+06	1.06559e+07	1.08057e+07	1.37876e+07	5.32527e+06	6.97325e+06	3.28348e+07
M502T376_2	sodium;(2R)-2-[(2R,5S,6R)-6-[(3E,5E)-6-[(3aR,4S,7aS)-4-(1H-pyrrole-2-carbonyl)-2,3,3a,4,5,7a-hexahydro-1H-inden-5-yl]hexa-3,5-dien-3-yl]-5-methyloxan-2-yl]butanoate	钠;(2R)-2-[(2R,5S,6R)-6-[(3E,5E)-6-[(3aR,4S,7aS)-4-(1H-吡咯-2-羰基)-2,3,3a,4,5,7a-六氢-1H-茚-5-基]六烯-3-yl]-5-甲基噁烷-2-基]丁酸酯	502.298	375.6	501.286	9.405	C30H40NNaO4	[M+H]+	Organic oxygen compounds	有机氧化合物	Organooxygen compounds	有机氧化合物	Carbonyl compounds	羰基化合物	_	_	_	_	DeepMS	MSI_level2	pos	1.40635e+09	1.40583e+09	1.13783e+09	2.24102e+09	1.57039e+09	1.25726e+09	2.00366e+09	2.06335e+09	1.68907e+09	1.64533e+09	1.75904e+09	2.38339e+09	1.98165e+09	2.35636e+09	1.89383e+09	2.05425e+09	2.07424e+09	1.922e+09	1.86084e+09	2.334e+09	1.59301e+09	1.04866e+09	1.23252e+09	1.41331e+09	1.88378e+09	1.51598e+09	1.52253e+09	1.78201e+09
M733T431_1	(2S)-Deoxymyxol 2-alpha-L-fucoside	_	732.527	430.9	714.486	9.503	C46H66O6	[M+NH4]+	_	_	_	_	_	_	C15940	Metabolism of terpenoids and polyketides	_	_	mzCloud	MSI_level2	pos	7.92344e+06	5.39618e+06	1.87685e+07	3.38786e+06	6.41941e+06	5.45979e+06	1.89076e+06	4.85768e+06	5.99003e+06	1.23743e+07	5.79845e+06	4.78783e+06	5.34783e+06	5.31173e+06	1.38481e+07	1.36011e+07	4.11014e+06	5.70737e+06	1.16813e+07	4.08418e+06	9.50868e+06	1.24496e+07	1.89829e+07	4.85828e+06	4.71085e+06	4.75788e+06	1.68778e+07	1.63032e+07
M260T46	Tabtoxin biosynthesis intermediate 2	_	260.074	46.1	276.096	9.513	C10H16N2O7	[M-NH3+H]+	_	_	_	_	_	_	C20912	Biosynthesis of other secondary metabolites	_	_	mzCloud	MSI_level2	pos	1.14282e+07	2.0925e+07	1.06644e+07	1.58324e+07	1.22103e+07	1.02554e+07	1.3058e+07	2.15648e+07	1.93909e+07	1.23847e+07	8.58297e+06	1.0463e+07	8.21919e+06	3.75793e+06	1.21188e+07	1.46133e+07	1.82824e+07	1.38902e+07	1.73231e+07	1.67337e+07	1.09905e+07	1.18775e+07	1.3816e+07	8.14553e+06	8.09519e+06	1.00071e+07	7.8714e+06	5.52082e+06
M159T40	Terpinolene	萜品油烯; 萜品油	159.113	39.6	136.125	9.517	C10H16	[M+Na]+	Lipids and lipid-like molecules	脂质及类脂质分子	Prenol lipids	醌醇脂	Monoterpenoids	单萜类	C06075	_	586-62-9	HMDB0036994	mzCloud	MSI_level2	pos	1.59007e+06	1.65958e+06	1.49564e+06	1.77107e+06	1.59583e+06	1.74716e+06	1.93083e+06	1.49551e+06	2.14506e+06	1.84752e+06	1.74807e+06	452132	1.5685e+06	1.08151e+06	1.73188e+06	2.34319e+06	1.86626e+06	1.5877e+06	2.834e+06	1.99983e+06	1.55074e+06	1.779e+06	1.49934e+06	1.72845e+06	1.97e+06	1.93418e+06	1.67477e+06	1.59729e+06
M391T307	Bis(2-ethylhexyl) phthalate	双(2-乙基己基)邻苯二甲酸酯	391.288	306.8	390.277	9.517	C24H38O4	[M+H]+	Benzenoids	苯衍生物	Benzene and substituted derivatives	苯及其衍生物	Benzoic acids and derivatives	苯甲酸及其衍生物	C03690	_	117-81-7	HMDB0249243	DeepMS	MSI_level2	pos	1.4554e+07	1.96375e+07	6.94715e+06	9.21982e+06	7.4172e+06	9.18636e+06	1.36796e+07	5.11766e+07	3.1684e+07	1.10784e+07	9.13314e+06	2.74468e+07	1.90554e+07	1.28159e+07	4.95382e+07	3.39143e+07	5.19439e+07	1.86605e+07	3.95876e+07	4.43437e+07	3.58764e+07	1.80855e+07	8.15402e+06	1.13735e+07	6.15429e+06	1.50338e+07	8.20317e+06	8.33771e+06
M727T220_4	Pleiokomenine B	_	727.37	219.8	688.4	9.544	C43H52N4O4	[M+K]+	Alkaloids and derivatives	生物碱及其衍生物	Aspidofractine alkaloids	_	_	_	_	_	_	_	DeepMS	MSI_level2	pos	1.01309e+06	3.35723e+06	936962	1.60406e+06	1.9405e+06	743160	180987	2.03772e+06	2.08669e+06	2.56744e+06	818801	1.05469e+06	1.62886e+06	1.04994e+06	1.67595e+06	2.25768e+06	2.13573e+06	1.99307e+06	2.36413e+06	606840	1.70311e+06	1.80164e+06	818657	1.35811e+06	2.95714e+06	2.98199e+06	1.68701e+06	2.26012e+06
M385T49	S-Adenosylhomocysteine	S-腺苷基同型半胱氨酸	385.127	49.1	384.124	9.545	C14H20N6O5S	[M+H]+	Nucleosides, nucleotides, and analogues	核苷、核苷酸及其类似物	5'-deoxyribonucleosides	5'-脱氧核糖核苷	5'-deoxy-5'-thionucleosides	5'-脱氧-5'-硫代核苷	C00021	Amino acid metabolism; Global and overview maps	979-92-0	HMDB0000939	DeepMS	MSI_level2	pos	3.23905e+07	3.91588e+07	4.5942e+07	3.99042e+07	3.07491e+07	6.00345e+07	3.91114e+07	3.0898e+07	4.36135e+07	3.35285e+07	3.76273e+07	3.24637e+07	3.89038e+07	3.80385e+07	3.29175e+07	4.96479e+07	5.80625e+07	4.57081e+07	3.9619e+07	3.92988e+07	4.82432e+07	3.12247e+07	3.57655e+07	5.07461e+07	4.39546e+07	4.33547e+07	3.30353e+07	4.48067e+07
M546T384	Platelet-activating factor	1-O-十六烷基-2-乙酰基-sn-甘油-3-磷酸胆碱	546.349	383.9	523.365	9.551	C26H54NO7P	[M+Na]+	Lipids and lipid-like molecules	脂质及类脂质分子	Glycerophospholipids	甘油磷脂	Glycerophosphocholines	甘油磷酸胆碱	C04598	Lipid metabolism; Immune disease; Global and overview maps; Signaling molecules and interaction	74389-68-7	HMDB0062195	DeepMS	MSI_level2	pos	2.76522e+08	1.05374e+08	7.05315e+07	8.83152e+07	3.18588e+08	7.4717e+07	7.02304e+07	6.35131e+07	1.87095e+08	2.73166e+08	2.16592e+08	3.04593e+08	3.06982e+08	2.30908e+08	2.16754e+08	6.75444e+07	2.03489e+08	1.94603e+08	2.13551e+08	1.84944e+08	1.7199e+08	1.97328e+08	2.8246e+08	1.65152e+08	6.93404e+07	1.95088e+08	5.12674e+07	3.27771e+08
M416T60	(5-Benzoyloxy-4,6-dihydroxy-3-methoxycyclohexen-1-yl)methyl benzoate	(5-苯甲酰氧基-4,6-二羟基-3-甲氧基环己烯-1-基)甲基苯甲酸酯	416.175	60.1	398.137	9.556	C22H22O7	[M+NH4]+	Benzenoids	苯衍生物	Benzene and substituted derivatives	苯及其衍生物	Benzoic acids and derivatives	苯甲酸及其衍生物	_	_	_	_	DeepMS	MSI_level2	pos	1.85343e+07	3.12679e+07	2.41959e+07	1.8055e+07	2.02753e+07	2.40022e+07	2.08158e+07	3.51409e+07	2.22073e+07	2.79233e+07	1.61362e+07	2.29892e+07	2.23285e+07	2.77048e+07	2.28686e+07	1.92232e+07	2.21075e+07	2.03502e+07	2.41713e+07	3.23753e+07	1.4715e+07	1.94359e+07	1.45873e+07	2.93791e+07	1.82338e+07	2.53116e+07	2.19233e+07	1.75286e+07
M344T434	(1R,9S,10S)-17-[(3-Hydroxycyclobutyl)methyl]-17-azatetracyclo[7.5.3.01,10.02,7]heptadeca-2(7),3,5-triene-4,10-diol	_	344.225	434.2	343.215	9.561	C21H29NO3	[M+H]+	Benzenoids	苯衍生物	Phenanthrenes and derivatives	菲及其衍生物	_	_	_	_	_	HMDB0242344	mzCloud	MSI_level2	pos	1.69824e+07	1.27828e+07	8.11171e+06	7.40138e+06	1.26086e+07	2.03621e+07	3.10976e+07	9.41853e+06	8.4671e+06	2.57443e+07	2.48054e+07	2.77699e+07	1.9218e+07	3.48626e+07	2.01145e+07	1.5359e+07	1.8167e+07	7.92736e+06	2.53919e+07	2.45579e+07	1.42059e+07	1.07447e+07	2.61051e+07	1.35869e+07	3.31e+06	3.37985e+07	2.53624e+07	8.75916e+06
M164T58	2-Amino-4-hydroxypteridine	2-氨基-4-羟基蝶呤	164.057	57.8	163.051	9.606	C6H5N5O	[M+H]+	Organoheterocyclic compounds	有机杂环化合物	Pteridines and derivatives	嘌呤及其衍生物	Pterins and derivatives	_	C00715	_	2236-60-4	HMDB0000802	DeepMS	MSI_level2	pos	1.57625e+07	1.94294e+07	2.01796e+07	1.47479e+07	1.60892e+07	1.39931e+07	1.17062e+07	1.42335e+07	1.76912e+07	1.10657e+07	2.41693e+07	1.52219e+07	1.96968e+07	1.32807e+07	2.13007e+07	1.61297e+07	1.96409e+07	1.59626e+07	1.56921e+07	1.43258e+07	2.18134e+07	8.71231e+06	1.03864e+07	1.64203e+07	2.26661e+07	2.31336e+07	1.73039e+07	2.08594e+07
M127T257	Maltol	麦芽酚	127.04	257.3	126.032	9.635	C6H6O3	[M+H]+	Organoheterocyclic compounds	有机杂环化合物	Pyrans	吡喃	Pyranones and derivatives	_	C11918	Global and overview maps; Metabolism of terpenoids and polyketides	118-71-8	HMDB0030776	DeepMS	MSI_level2	pos	1.8888e+07	1.55753e+07	8.16458e+07	7.17171e+07	8.25154e+07	6.58947e+07	1.53875e+08	8.26124e+07	1.05045e+08	3.36734e+07	9.23008e+07	4.52798e+07	4.53797e+07	6.16325e+07	6.3803e+07	6.62486e+07	5.99257e+07	1.10224e+08	3.81614e+07	3.35263e+07	1.41176e+08	5.3843e+07	1.34001e+08	5.21862e+07	2.73429e+07	5.66768e+07	4.1864e+07	5.49182e+07
M514T445_3	Daphmacropodine	交让木定	514.384	445.2	513.382	9.652	C32H51NO4	[M+H]+	_	_	_	_	_	_	_	_	39729-21-0	_	mzCloud	MSI_level2	pos	1.1402e+07	7.43068e+06	9.15161e+06	1.17839e+07	4.46642e+06	1.05004e+07	9.97115e+06	6.568e+06	4.93945e+06	5.08749e+06	9.56004e+06	1.18884e+07	1.16316e+07	1.31412e+07	9.21423e+06	1.15955e+07	4.69006e+06	8.55697e+06	7.56398e+06	3.74988e+06	7.73988e+06	1.29684e+07	1.21052e+07	8.92462e+06	4.97635e+06	9.69678e+06	5.19661e+06	9.51001e+06
M862T237_5	3-Oxohexanoyl-CoA	3-氧代己酰辅酶A	862.156	236.7	879.168	9.677	C27H44N7O18P3S	[M-H2O+H]+	Lipids and lipid-like molecules	脂质及类脂质分子	Fatty Acyls	脂肪酰基	Fatty acyl thioesters	_	C05269	Lipid metabolism; Global and overview maps	19774-86-8	HMDB0003943	mzCloud	MSI_level2	pos	4.74316e+06	4.53102e+06	5.5137e+06	5.79073e+06	6.2858e+06	6.80129e+06	1.9179e+06	8.67042e+06	7.6748e+06	6.58578e+06	5.16658e+06	3.53769e+06	5.50361e+06	1.22859e+07	5.92642e+06	8.31267e+06	5.38268e+06	3.06941e+06	3.63013e+06	1.03896e+07	5.87239e+06	3.75771e+06	3.40783e+06	5.1287e+06	2.9592e+06	6.97617e+06	6.97337e+06	5.90537e+06
M530T422_3	6-Acetyldepheline	_	530.381	422.2	491.288	9.689	C27H41NO7	[M+K]+	_	_	_	_	_	_	_	_	1310693-07-2	_	mzCloud	MSI_level2	pos	1.02467e+06	1.3708e+06	811550	671893	1.71355e+06	870161	804944	1.13813e+06	1.2425e+06	1.14578e+06	1.12388e+07	854866	1.34444e+06	1.33638e+06	3.94893e+06	697896	860795	1.02394e+06	820522	764455	1.04459e+06	1.70599e+06	918693	745037	1.59733e+06	722552	853175	1.21472e+06
M281T51	(3As,6S,7R,8aR)-8-hydroxy-6,8-dimethyl-3-methylidenespiro[4,5,6,8a-tetrahydro-3aH-cyclohepta[b]furan-7,5'-oxolane]-2,2'-dione	(3As,6S,7R,8aR)-8-羟基-6,8-二甲基-3-甲基亚烯螺[4,5,6,8a-四氢-3aH-环七氢苯并呋喃-7,5'-氧杂环]-2,2'-二酮	281.142	51.4	280.132	9.689	C15H20O5	[M+H]+	Lipids and lipid-like molecules	脂质及类脂质分子	Prenol lipids	醌醇脂	Terpene lactones	萜类内酯	_	_	_	_	DeepMS	MSI_level2	pos	3.53273e+08	3.78314e+08	2.87827e+08	2.75017e+08	2.72674e+08	2.33933e+08	2.97705e+08	1.84508e+08	3.65116e+08	3.71696e+08	2.84226e+08	3.33393e+08	3.23757e+08	1.58645e+08	2.92632e+08	3.09707e+08	3.35112e+08	3.51932e+08	3.56806e+08	2.2861e+08	2.54638e+08	2.0022e+08	1.6334e+08	2.84838e+08	2.35191e+08	2.80104e+08	1.94242e+08	2.05264e+08
M594T359_2	Povpc	_	594.372	358.8	593.37	9.718	C29H56NO9P	[M+H]+	Lipids and lipid-like molecules	脂质及类脂质分子	Glycerophospholipids	甘油磷脂	Glycerophosphocholines	甘油磷酸胆碱	_	_	121324-31-0	HMDB0256712	DeepMS	MSI_level2	pos	1.54156e+08	7.45775e+07	9.4612e+07	1.19435e+08	9.9329e+07	1.10746e+08	4.68898e+07	1.01028e+08	1.35172e+08	8.23606e+07	8.45193e+07	2.70807e+08	1.16635e+08	1.09896e+08	9.08316e+07	1.09353e+08	9.13425e+07	8.60822e+07	4.93789e+07	1.06253e+08	1.188e+08	6.59365e+07	1.48031e+08	1.35019e+08	1.02284e+08	1.19419e+08	8.16703e+07	5.47182e+07
M558T436	Dihydromethanophenazine	_	558.447	435.6	540.408	9.728	C37H52N2O	[M+NH4]+	_	_	_	_	_	_	C11904	_	_	_	mzCloud	MSI_level2	pos	3.32738e+06	3.6887e+06	3.61383e+06	3.55443e+06	3.36242e+06	4.00125e+06	3.28502e+06	3.50496e+06	3.60073e+06	2.74159e+06	4.31945e+06	3.28003e+06	3.07669e+06	3.81408e+06	4.39374e+06	3.02599e+06	3.23938e+06	3.27947e+06	3.09356e+06	2.74857e+06	3.59952e+06	3.88055e+06	3.99919e+06	3.43685e+06	3.35734e+06	3.54639e+06	3.16386e+06	3.6032e+06
[truncated: 1,208 more rows]
[truncated: 12 more columns]

## Sheet: README
标题	说明
ID	代谢物质编号，格式为：M + MZ整数值 + T + rt整数值
name	鉴定代谢物质全称（英文）
name_ch	鉴定代谢物质全称（中文）
mz	质荷比
rt	保留时间，单位s
exact_mass	理论分子量
[truncated: 16 more rows]
